# Supplementary material for: Nuclear accumulation of host transcripts during Zika Virus Infection
Source: PLoS Pathog. 2023 Jan 5;19(1):e1011070. doi: 10.1371/journal.ppat.1011070 (PMC9847913; doi:10.1371/journal.ppat.1011070)
Supplement: S1 File — Results of Mass Spectrometry Analysis of slices extracted for irCLIP sequencing of ZIKV infected NPCs. (XLSX) [file ppat.1011070.s010.xlsx]

## Sheet: Slice 1 - Summary
Summary:
	1) Input data file: F:\Stacy\073118_SAM_RAF_U1.raw
	2) Protein database: F:\Stacy\6_20_16_Human_uniprot-proteome.fasta
	3) Parameter file: \\Mac\Home\Desktop\Stacy\073118_SAM_RAF_U1.raw_20180803\objs\params.prf
	4) Date/Time: August 3, 2018 6:02:44 PM PDT
	5) RunTime: 15 minutes, 26 seconds; on 10 cores
Summary Statistics:
	1) Reporting 74 forward and 20 reverse proteins
	2) 503 unique forward peptides
	3) 1700 spectra matched to forward peptides
	4) Estimated spectrum-level FDR on true proteins is 0.8%
Recorded protein search configuration:
Num	Rule	Value
0	Protein database	F:\Stacy\6_20_16_Human_uniprot-proteome.fasta
1	Spectrum-level FDR	Auto cut
2	Cleavage residues	RK
3	Digest cutter	C-terminal cutter
4	Peptide termini	Semi specific
5	Maximum number of missed cleavages	2
6	Fragmentation type	QTOF / HCD
7	Precursor tolerance	10.0 ppm
8	Fragment tolerance	0.1 Da
9	Charges applied to charge-unassigned spectra:	1,2,3
10	Precursor mass max	10000.0
11	N-glycan search	None
12	O-glycan search	None
13	Off by x isotopes	-2,-1,0,+1,+2
14	Contaminants added	true
15	Decoys added	true
16	%Additional parameters:
17	Disulfide Enable	false
18	Trisulfide Enable	false
19	DSS Crosslink Enable	false
20	Custom Crosslink Enable	false
21	Wildcard Enable	0
22	Combyne cut off score	Auto
23	Protein FDR cutoff	1%
24	Focused DB created	false
25	Export mzIdentML	false
26	Score version	2
27	precursor_assignment_flags	2
28	po_NumberMonosReturn	2
29	Lock mass list	None
30	%Modification searches:
31	common_modifications_max	2
32	rare_modifications_max	1
33	%Fixed and variable modifications:
34	Carbamidomethyl / +57.021464 @ C | fixed
35	Oxidation / +15.994915 @ M | common2
36	Deamidated / +0.984016 @ N | common1
37	Acetyl / +42.010565 @ Protein NTerm | rare1
38	% Custom modification text below
39	%Glycan modifications:
40	Show all N-glycopeptides	0
41	%Addition parameters:
42	Product Version	PMI-Byonic-Demo:v2.14.27
43	Registered to	MArc Driessen Stanford U

## Sheet: Slice 1 - Spectra
Query #:z	Protein Rank	Peptide < ProteinMetrics Confidential >	Glycans NHFAGNa	Modification Type(s)	Observed m/z	z	Observed (M+H)	Calc. mass (M+H)	Off-by-x error	Mass error (ppm)	Starting position	Cleavage	Score	Delta	Delta Mod	|Log Prob|	# of unique peptides	Protein Name	Protein DB number	Comment	Scan #	Scan Time
24980:2	1	K.TSQLLAELNFEEDEEDTYYTK.D			1269.57	2	2538.14	2538.14	0	-0.3	96	Specific	56.14	56.14	56.14	3.48	83	>sp|Q92900|RENT1_HUMAN Regulator of nonsense transcripts 1 OS=Homo sapiens GN=UPF1 PE=1 SV=2	15440	073118_SAM_RAF_U1.30078.30078.2	controllerType=0 controllerNumber=1 scan=30078	65.723
24794:3	1	K.TSQLLAELNFEEDEEDTYYTK.D			846.72	3	2538.14	2538.14	0	1.3	96	Specific	147.12	147.12	147.12	3.04	83	>sp|Q92900|RENT1_HUMAN Regulator of nonsense transcripts 1 OS=Homo sapiens GN=UPF1 PE=1 SV=2	15440	073118_SAM_RAF_U1.29884.29884.3	controllerType=0 controllerNumber=1 scan=29884	65.3635
24897:2	1	K.TSQLLAELNFEEDEEDTYYTK.D			1269.57	2	2538.14	2538.14	0	-1.4	96	Specific	309.22	309.22	309.22	7.8	83	>sp|Q92900|RENT1_HUMAN Regulator of nonsense transcripts 1 OS=Homo sapiens GN=UPF1 PE=1 SV=2	15440	073118_SAM_RAF_U1.29987.29987.2	controllerType=0 controllerNumber=1 scan=29987	65.5496
24713:2	1	K.TSQLLAELNFEEDEEDTYYTK.D			1269.57	2	2538.14	2538.14	0	-0.6	96	Specific	336.91	336.91	336.91	8.02	83	>sp|Q92900|RENT1_HUMAN Regulator of nonsense transcripts 1 OS=Homo sapiens GN=UPF1 PE=1 SV=2	15440	073118_SAM_RAF_U1.29800.29800.2	controllerType=0 controllerNumber=1 scan=29800	65.1996
24802:2	1	K.TSQLLAELNFEEDEEDTYYTK.D			1269.57	2	2538.14	2538.14	0	-1.2	96	Specific	444.73	409.4	409.4	9.36	83	>sp|Q92900|RENT1_HUMAN Regulator of nonsense transcripts 1 OS=Homo sapiens GN=UPF1 PE=1 SV=2	15440	073118_SAM_RAF_U1.29892.29892.2	controllerType=0 controllerNumber=1 scan=29892	65.376
07264:3	1	R.GNTSGSHIVNHLVR.A			497.598	3	1490.78	1490.78	0	-1.4	149	Specific	204.55	183.69	183.69	4.46	83	>sp|Q92900|RENT1_HUMAN Regulator of nonsense transcripts 1 OS=Homo sapiens GN=UPF1 PE=1 SV=2	15440	073118_SAM_RAF_U1.9717.9717.3	controllerType=0 controllerNumber=1 scan=9717	25.1972
07168:3	1	R.GNTSGSHIVNHLVR.A			497.598	3	1490.78	1490.78	0	-1.7	149	Specific	469.59	385.33	385.33	8.46	83	>sp|Q92900|RENT1_HUMAN Regulator of nonsense transcripts 1 OS=Homo sapiens GN=UPF1 PE=1 SV=2	15440	073118_SAM_RAF_U1.9616.9616.3	controllerType=0 controllerNumber=1 scan=9616	25.0267
06862:3	1	R.GNTSGSHIVNHLVR.A			497.598	3	1490.78	1490.78	0	-2.9	149	Specific	475.09	349.64	349.64	7.44	83	>sp|Q92900|RENT1_HUMAN Regulator of nonsense transcripts 1 OS=Homo sapiens GN=UPF1 PE=1 SV=2	15440	073118_SAM_RAF_U1.9308.9308.3	controllerType=0 controllerNumber=1 scan=9308	24.5
07056:3	1	R.GNTSGSHIVNHLVR.A			497.599	3	1490.78	1490.78	0	-0.8	149	Specific	671.18	449.37	449.37	11.78	83	>sp|Q92900|RENT1_HUMAN Regulator of nonsense transcripts 1 OS=Homo sapiens GN=UPF1 PE=1 SV=2	15440	073118_SAM_RAF_U1.9508.9508.3	controllerType=0 controllerNumber=1 scan=9508	24.8399
06969:3	1	R.GNTSGSHIVNHLVR.A			497.598	3	1490.78	1490.78	0	-1.7	149	Specific	733.03	517.46	517.46	12.68	83	>sp|Q92900|RENT1_HUMAN Regulator of nonsense transcripts 1 OS=Homo sapiens GN=UPF1 PE=1 SV=2	15440	073118_SAM_RAF_U1.9415.9415.3	controllerType=0 controllerNumber=1 scan=9415	24.6715
25689:2	1	K.DINWDSSQWQPLIQDR.C			1000.98	2	2000.95	2000.95	0	0.7	221	Specific	188.39	188.39	188.39	4.84	83	>sp|Q92900|RENT1_HUMAN Regulator of nonsense transcripts 1 OS=Homo sapiens GN=UPF1 PE=1 SV=2	15440	073118_SAM_RAF_U1.30874.30874.2	controllerType=0 controllerNumber=1 scan=30874	67.3123
25698:2	1	K.DINWDSSQWQPLIQDR.C			1000.98	2	2000.95	2000.95	0	0.9	221	Specific	271.72	271.72	271.72	7.19	83	>sp|Q92900|RENT1_HUMAN Regulator of nonsense transcripts 1 OS=Homo sapiens GN=UPF1 PE=1 SV=2	15440	073118_SAM_RAF_U1.30886.30886.2	controllerType=0 controllerNumber=1 scan=30886	67.3325
07832:2	1	K.IPSEQEQLR.A			550.29	2	1099.57	1099.57	0	-1.9	245	Specific	441.58	83.73	83.73	4.93	83	>sp|Q92900|RENT1_HUMAN Regulator of nonsense transcripts 1 OS=Homo sapiens GN=UPF1 PE=1 SV=2	15440	073118_SAM_RAF_U1.10239.10239.2	controllerType=0 controllerNumber=1 scan=10239	26.0465
07966:2	1	K.IPSEQEQLR.A			550.29	2	1099.57	1099.57	0	-1.1	245	Specific	506.03	96.77	96.77	5.79	83	>sp|Q92900|RENT1_HUMAN Regulator of nonsense transcripts 1 OS=Homo sapiens GN=UPF1 PE=1 SV=2	15440	073118_SAM_RAF_U1.10356.10356.2	controllerType=0 controllerNumber=1 scan=10356	26.2281
08104:2	1	K.IPSEQEQLR.A			550.29	2	1099.57	1099.57	0	-1.4	245	Specific	508.44	143.55	143.55	6.02	83	>sp|Q92900|RENT1_HUMAN Regulator of nonsense transcripts 1 OS=Homo sapiens GN=UPF1 PE=1 SV=2	15440	073118_SAM_RAF_U1.10469.10469.2	controllerType=0 controllerNumber=1 scan=10469	26.4019
19618:4	1	K.ENPSATLEDLEKPGVDEEPQHVLLR.Y			704.608	4	2815.41	2815.41	0	0.4	271	Specific	155.44	155.44	155.44	4.48	83	>sp|Q92900|RENT1_HUMAN Regulator of nonsense transcripts 1 OS=Homo sapiens GN=UPF1 PE=1 SV=2	15440	073118_SAM_RAF_U1.23795.23795.4	controllerType=0 controllerNumber=1 scan=23795	53.2708
19477:4	1	K.ENPSATLEDLEKPGVDEEPQHVLLR.Y			704.609	4	2815.41	2815.41	0	0.9	271	Specific	402.18	338.89	338.89	7.89	83	>sp|Q92900|RENT1_HUMAN Regulator of nonsense transcripts 1 OS=Homo sapiens GN=UPF1 PE=1 SV=2	15440	073118_SAM_RAF_U1.23626.23626.4	controllerType=0 controllerNumber=1 scan=23626	52.9187
25153:2	1	R.YEDAYQYQNIFGPLVK.L			974.476	2	1947.94	1947.95	0	-2.1	296	Specific	15.6	15.6	15.6	2.42	83	>sp|Q92900|RENT1_HUMAN Regulator of nonsense transcripts 1 OS=Homo sapiens GN=UPF1 PE=1 SV=2	15440	073118_SAM_RAF_U1.30259.30259.2	controllerType=0 controllerNumber=1 scan=30259	66.0716
25348:3	1	R.YEDAYQYQNIFGPLVK.L			649.99	3	1947.95	1947.95	0	3.1	296	Specific	147.25	147.25	147.25	2.73	83	>sp|Q92900|RENT1_HUMAN Regulator of nonsense transcripts 1 OS=Homo sapiens GN=UPF1 PE=1 SV=2	15440	073118_SAM_RAF_U1.30491.30491.3	controllerType=0 controllerNumber=1 scan=30491	66.5387
25273:3	1	R.YEDAYQYQNIFGPLVK.L			649.988	3	1947.95	1947.95	0	0.7	296	Specific	281.29	281.29	281.29	5.25	83	>sp|Q92900|RENT1_HUMAN Regulator of nonsense transcripts 1 OS=Homo sapiens GN=UPF1 PE=1 SV=2	15440	073118_SAM_RAF_U1.30402.30402.3	controllerType=0 controllerNumber=1 scan=30402	66.3598
25278:3	1	R.YEDAYQYQNIFGPLVK.L			649.988	3	1947.95	1947.95	0	0.6	296	Specific	351.26	345.69	345.69	5.87	83	>sp|Q92900|RENT1_HUMAN Regulator of nonsense transcripts 1 OS=Homo sapiens GN=UPF1 PE=1 SV=2	15440	073118_SAM_RAF_U1.30407.30407.3	controllerType=0 controllerNumber=1 scan=30407	66.3702
25376:2	1	R.YEDAYQYQNIFGPLVK.L			974.477	2	1947.95	1947.95	0	-0.8	296	Specific	481.28	415.75	415.75	9.43	83	>sp|Q92900|RENT1_HUMAN Regulator of nonsense transcripts 1 OS=Homo sapiens GN=UPF1 PE=1 SV=2	15440	073118_SAM_RAF_U1.30521.30521.2	controllerType=0 controllerNumber=1 scan=30521	66.5936
25221:2	1	R.YEDAYQYQNIFGPLVK.L			974.476	2	1947.95	1947.95	0	-1.6	296	Specific	659.08	505.53	505.53	12.5	83	>sp|Q92900|RENT1_HUMAN Regulator of nonsense transcripts 1 OS=Homo sapiens GN=UPF1 PE=1 SV=2	15440	073118_SAM_RAF_U1.30343.30343.2	controllerType=0 controllerNumber=1 scan=30343	66.2465
25294:2	1	R.YEDAYQYQNIFGPLVK.L			974.476	2	1947.95	1947.95	0	-1.5	296	Specific	677.9	517.02	517.02	12.5	83	>sp|Q92900|RENT1_HUMAN Regulator of nonsense transcripts 1 OS=Homo sapiens GN=UPF1 PE=1 SV=2	15440	073118_SAM_RAF_U1.30429.30429.2	controllerType=0 controllerNumber=1 scan=30429	66.4178
05253:3	1	K.LEADYDKKLK.E			408.226	3	1222.66	1222.67	0	-2.5	312	Specific	392.99	159.24	159.24	5.18	83	>sp|Q92900|RENT1_HUMAN Regulator of nonsense transcripts 1 OS=Homo sapiens GN=UPF1 PE=1 SV=2	15440	073118_SAM_RAF_U1.7614.7614.3	controllerType=0 controllerNumber=1 scan=7614	21.5087
06683:3	1	K.LKESQTQDNITVR.W			511.273	3	1531.81	1531.81	0	-1.3	320	Specific	70.41	22.94	22.94	2.66	83	>sp|Q92900|RENT1_HUMAN Regulator of nonsense transcripts 1 OS=Homo sapiens GN=UPF1 PE=1 SV=2	15440	073118_SAM_RAF_U1.9129.9129.3	controllerType=0 controllerNumber=1 scan=9129	24.2183
06340:3	1	K.LKESQTQDNITVR.W			511.273	3	1531.8	1531.81	0	-2.1	320	Specific	159.41	75.72	75.72	3.13	83	>sp|Q92900|RENT1_HUMAN Regulator of nonsense transcripts 1 OS=Homo sapiens GN=UPF1 PE=1 SV=2	15440	073118_SAM_RAF_U1.8783.8783.3	controllerType=0 controllerNumber=1 scan=8783	23.6583
06549:3	1	K.LKESQTQDNITVR.W			511.273	3	1531.8	1531.81	0	-2.2	320	Specific	539.43	313.58	313.58	6.96	83	>sp|Q92900|RENT1_HUMAN Regulator of nonsense transcripts 1 OS=Homo sapiens GN=UPF1 PE=1 SV=2	15440	073118_SAM_RAF_U1.9002.9002.3	controllerType=0 controllerNumber=1 scan=9002	24.0229
06433:3	1	K.LKESQTQDNITVR.W			511.273	3	1531.8	1531.81	0	-2.8	320	Specific	626.48	334.32	334.32	10.07	83	>sp|Q92900|RENT1_HUMAN Regulator of nonsense transcripts 1 OS=Homo sapiens GN=UPF1 PE=1 SV=2	15440	073118_SAM_RAF_U1.8884.8884.3	controllerType=0 controllerNumber=1 scan=8884	23.8363
06695:2	1	K.ESQTQDNITVR.W			645.817	2	1290.63	1290.63	0	-1.8	322	Specific	38.06	38.06	38.06	2.55	83	>sp|Q92900|RENT1_HUMAN Regulator of nonsense transcripts 1 OS=Homo sapiens GN=UPF1 PE=1 SV=2	15440	073118_SAM_RAF_U1.9142.9142.2	controllerType=0 controllerNumber=1 scan=9142	24.2399
06365:2	1	K.ESQTQDNITVR.W			645.817	2	1290.63	1290.63	0	-2.1	322	Specific	255.45	183.9	183.9	7.16	83	>sp|Q92900|RENT1_HUMAN Regulator of nonsense transcripts 1 OS=Homo sapiens GN=UPF1 PE=1 SV=2	15440	073118_SAM_RAF_U1.8814.8814.2	controllerType=0 controllerNumber=1 scan=8814	23.714
06576:2	1	K.ESQTQDNITVR.W			645.817	2	1290.63	1290.63	0	-2.1	322	Specific	460.11	220.93	220.93	7.99	83	>sp|Q92900|RENT1_HUMAN Regulator of nonsense transcripts 1 OS=Homo sapiens GN=UPF1 PE=1 SV=2	15440	073118_SAM_RAF_U1.9028.9028.2	controllerType=0 controllerNumber=1 scan=9028	24.0635
06466:2	1	K.ESQTQDNITVR.W			645.817	2	1290.63	1290.63	0	-1.6	322	Specific	570.67	220.59	220.59	7.8	83	>sp|Q92900|RENT1_HUMAN Regulator of nonsense transcripts 1 OS=Homo sapiens GN=UPF1 PE=1 SV=2	15440	073118_SAM_RAF_U1.8918.8918.2	controllerType=0 controllerNumber=1 scan=8918	23.8903
17035:2	1	R.WDLGLNK.K			423.229	2	845.45	845.452	0	-1.8	333	Specific	109.19	3.76	3.76	1.58	83	>sp|Q92900|RENT1_HUMAN Regulator of nonsense transcripts 1 OS=Homo sapiens GN=UPF1 PE=1 SV=2	15440	073118_SAM_RAF_U1.20664.20664.2	controllerType=0 controllerNumber=1 scan=20664	46.7735
16407:2	1	K.RIAYFTLPK.T			554.828	2	1108.65	1108.65	0	-1.8	341	Specific	222.54	9.24	9.24	1.99	83	>sp|Q92900|RENT1_HUMAN Regulator of nonsense transcripts 1 OS=Homo sapiens GN=UPF1 PE=1 SV=2	15440	073118_SAM_RAF_U1.19885.19885.2	controllerType=0 controllerNumber=1 scan=19885	45.11
19211:2	1	R.IAYFTLPK.T			476.777	2	952.548	952.55	0	-2.6	342	Specific	128.59	66.17	66.17	2.76	83	>sp|Q92900|RENT1_HUMAN Regulator of nonsense transcripts 1 OS=Homo sapiens GN=UPF1 PE=1 SV=2	15440	073118_SAM_RAF_U1.23268.23268.2	controllerType=0 controllerNumber=1 scan=23268	52.1303
19473:2	1	R.IAYFTLPK.T			476.778	2	952.549	952.55	0	-1.6	342	Specific	238.14	100.75	100.75	4.86	83	>sp|Q92900|RENT1_HUMAN Regulator of nonsense transcripts 1 OS=Homo sapiens GN=UPF1 PE=1 SV=2	15440	073118_SAM_RAF_U1.23619.23619.2	controllerType=0 controllerNumber=1 scan=23619	52.9032
19330:2	1	R.IAYFTLPK.T			476.778	2	952.549	952.55	0	-1.1	342	Specific	409.96	169.79	169.79	5.88	83	>sp|Q92900|RENT1_HUMAN Regulator of nonsense transcripts 1 OS=Homo sapiens GN=UPF1 PE=1 SV=2	15440	073118_SAM_RAF_U1.23427.23427.2	controllerType=0 controllerNumber=1 scan=23427	52.4701
19276:2	1	R.IAYFTLPK.T			476.778	2	952.549	952.55	0	-1.6	342	Specific	410.36	176.16	176.16	6.11	83	>sp|Q92900|RENT1_HUMAN Regulator of nonsense transcripts 1 OS=Homo sapiens GN=UPF1 PE=1 SV=2	15440	073118_SAM_RAF_U1.23353.23353.2	controllerType=0 controllerNumber=1 scan=23353	52.301
19400:2	1	R.IAYFTLPK.T			476.778	2	952.548	952.55	0	-1.9	342	Specific	426.24	172.03	172.03	5.69	83	>sp|Q92900|RENT1_HUMAN Regulator of nonsense transcripts 1 OS=Homo sapiens GN=UPF1 PE=1 SV=2	15440	073118_SAM_RAF_U1.23514.23514.2	controllerType=0 controllerNumber=1 scan=23514	52.6433
28298:2	1	K.TDSGNEDLVIIWLR.D			815.923	2	1630.84	1630.84	0	-2.6	350	Specific	157.38	154.62	154.62	4.36	83	>sp|Q92900|RENT1_HUMAN Regulator of nonsense transcripts 1 OS=Homo sapiens GN=UPF1 PE=1 SV=2	15440	073118_SAM_RAF_U1.33798.33798.2	controllerType=0 controllerNumber=1 scan=33798	73.1926
28406:2	1	K.TDSGNEDLVIIWLR.D			815.925	2	1630.84	1630.84	0	-0.7	350	Specific	333.73	303.23	303.23	7.61	83	>sp|Q92900|RENT1_HUMAN Regulator of nonsense transcripts 1 OS=Homo sapiens GN=UPF1 PE=1 SV=2	15440	073118_SAM_RAF_U1.33906.33906.2	controllerType=0 controllerNumber=1 scan=33906	73.3838
15470:2	1	R.LMQGDEIC[+57.021]LR.Y		C[+57]	617.798	2	1234.59	1234.59	0	-2.4	367	Specific	286.63	53.38	53.38	4.27	83	>sp|Q92900|RENT1_HUMAN Regulator of nonsense transcripts 1 OS=Homo sapiens GN=UPF1 PE=1 SV=2	15440	073118_SAM_RAF_U1.18752.18752.4	controllerType=0 controllerNumber=1 scan=18752	42.704
15553:2	1	R.LMQGDEIC[+57.021]LR.Y		C[+57]	617.8	2	1234.59	1234.59	0	0.4	367	Specific	351.25	75.39	75.39	5.04	83	>sp|Q92900|RENT1_HUMAN Regulator of nonsense transcripts 1 OS=Homo sapiens GN=UPF1 PE=1 SV=2	15440	073118_SAM_RAF_U1.18843.18843.4	controllerType=0 controllerNumber=1 scan=18843	42.8824
12895:2	1	R.LM[+15.995]QGDEIC[+57.021]LR.Y		C[+57], M[+16]	625.795	2	1250.58	1250.59	0	-3.2	367	Specific	287.13	39.6	39.6	3.39	83	>sp|Q92900|RENT1_HUMAN Regulator of nonsense transcripts 1 OS=Homo sapiens GN=UPF1 PE=1 SV=2	15440	073118_SAM_RAF_U1.15843.15843.2	controllerType=0 controllerNumber=1 scan=15843	36.7996
12821:2	1	R.LM[+15.995]QGDEIC[+57.021]LR.Y		C[+57], M[+16]	625.796	2	1250.58	1250.59	0	-1.9	367	Specific	414.75	110.35	110.35	6.06	83	>sp|Q92900|RENT1_HUMAN Regulator of nonsense transcripts 1 OS=Homo sapiens GN=UPF1 PE=1 SV=2	15440	073118_SAM_RAF_U1.15759.15759.2	controllerType=0 controllerNumber=1 scan=15759	36.6305
16235:3	1	R.YKGDLAPLWK.G			397.556	3	1190.65	1190.66	0	-3.3	377	Specific	52.75	52.75	52.75	2.73	83	>sp|Q92900|RENT1_HUMAN Regulator of nonsense transcripts 1 OS=Homo sapiens GN=UPF1 PE=1 SV=2	15440	073118_SAM_RAF_U1.19686.19686.3	controllerType=0 controllerNumber=1 scan=19686	44.6823
15963:3	1	R.YKGDLAPLWK.G			397.556	3	1190.65	1190.66	0	-3	377	Specific	108.97	49.25	49.25	2.69	83	>sp|Q92900|RENT1_HUMAN Regulator of nonsense transcripts 1 OS=Homo sapiens GN=UPF1 PE=1 SV=2	15440	073118_SAM_RAF_U1.19351.19351.3	controllerType=0 controllerNumber=1 scan=19351	43.9594
15968:2	1	R.YKGDLAPLWK.G			595.831	2	1190.65	1190.66	0	-1.7	377	Specific	221.09	53.62	53.62	3.14	83	>sp|Q92900|RENT1_HUMAN Regulator of nonsense transcripts 1 OS=Homo sapiens GN=UPF1 PE=1 SV=2	15440	073118_SAM_RAF_U1.19359.19359.2	controllerType=0 controllerNumber=1 scan=19359	43.9778
16156:3	1	R.YKGDLAPLWK.G			397.556	3	1190.65	1190.66	0	-3.7	377	Specific	229.04	112.4	112.4	4.49	83	>sp|Q92900|RENT1_HUMAN Regulator of nonsense transcripts 1 OS=Homo sapiens GN=UPF1 PE=1 SV=2	15440	073118_SAM_RAF_U1.19597.19597.3	controllerType=0 controllerNumber=1 scan=19597	44.4753
16030:3	1	R.YKGDLAPLWK.G			397.556	3	1190.65	1190.66	0	-2.3	377	Specific	325.85	96.28	96.28	4.58	83	>sp|Q92900|RENT1_HUMAN Regulator of nonsense transcripts 1 OS=Homo sapiens GN=UPF1 PE=1 SV=2	15440	073118_SAM_RAF_U1.19437.19437.3	controllerType=0 controllerNumber=1 scan=19437	44.1319
16093:3	1	R.YKGDLAPLWK.G			397.556	3	1190.65	1190.66	0	-2.2	377	Specific	327.88	84.89	84.89	4.79	83	>sp|Q92900|RENT1_HUMAN Regulator of nonsense transcripts 1 OS=Homo sapiens GN=UPF1 PE=1 SV=2	15440	073118_SAM_RAF_U1.19519.19519.3	controllerType=0 controllerNumber=1 scan=19519	44.3053
16161:2	1	R.YKGDLAPLWK.G			595.831	2	1190.66	1190.66	0	-1.3	377	Specific	374.92	119.15	119.15	4.4	83	>sp|Q92900|RENT1_HUMAN Regulator of nonsense transcripts 1 OS=Homo sapiens GN=UPF1 PE=1 SV=2	15440	073118_SAM_RAF_U1.19602.19602.2	controllerType=0 controllerNumber=1 scan=19602	44.4875
16033:2	1	R.YKGDLAPLWK.G			595.831	2	1190.66	1190.66	0	-1	377	Specific	512.22	216.03	216.03	5.99	83	>sp|Q92900|RENT1_HUMAN Regulator of nonsense transcripts 1 OS=Homo sapiens GN=UPF1 PE=1 SV=2	15440	073118_SAM_RAF_U1.19443.19443.2	controllerType=0 controllerNumber=1 scan=19443	44.1475
16099:2	1	R.YKGDLAPLWK.G			595.832	2	1190.66	1190.66	0	-0.5	377	Specific	524.14	212.67	212.67	5.88	83	>sp|Q92900|RENT1_HUMAN Regulator of nonsense transcripts 1 OS=Homo sapiens GN=UPF1 PE=1 SV=2	15440	073118_SAM_RAF_U1.19526.19526.2	controllerType=0 controllerNumber=1 scan=19526	44.3176
18202:2	1	K.GDLAPLWK.G			450.252	2	899.497	899.499	0	-1.5	379	Specific	281.5	105.3	105.3	5.11	83	>sp|Q92900|RENT1_HUMAN Regulator of nonsense transcripts 1 OS=Homo sapiens GN=UPF1 PE=1 SV=2	15440	073118_SAM_RAF_U1.22036.22036.2	controllerType=0 controllerNumber=1 scan=22036	49.5742
20476:4	1	K.GIGHVIKVPDNYGDEIAIELR.S			577.812	4	2308.23	2308.23	0	-1.2	387	Specific	35.32	35.32	35.32	2.75	83	>sp|Q92900|RENT1_HUMAN Regulator of nonsense transcripts 1 OS=Homo sapiens GN=UPF1 PE=1 SV=2	15440	073118_SAM_RAF_U1.24897.24897.4	controllerType=0 controllerNumber=1 scan=24897	55.5689
20670:4	1	K.GIGHVIKVPDNYGDEIAIELR.S			577.813	4	2308.23	2308.23	0	-0.3	387	Specific	36.22	36.22	36.22	3.08	83	>sp|Q92900|RENT1_HUMAN Regulator of nonsense transcripts 1 OS=Homo sapiens GN=UPF1 PE=1 SV=2	15440	073118_SAM_RAF_U1.25150.25150.4	controllerType=0 controllerNumber=1 scan=25150	56.101
20659:4	1	K.GIGHVIKVPDNYGDEIAIELR.S			577.812	4	2308.23	2308.23	0	-1.6	387	Specific	99.39	87.98	87.98	3.63	83	>sp|Q92900|RENT1_HUMAN Regulator of nonsense transcripts 1 OS=Homo sapiens GN=UPF1 PE=1 SV=2	15440	073118_SAM_RAF_U1.25140.25140.4	controllerType=0 controllerNumber=1 scan=25140	56.085
20534:4	1	K.GIGHVIKVPDNYGDEIAIELR.S			577.812	4	2308.23	2308.23	0	-1.2	387	Specific	121.54	72.7	72.7	3.32	83	>sp|Q92900|RENT1_HUMAN Regulator of nonsense transcripts 1 OS=Homo sapiens GN=UPF1 PE=1 SV=2	15440	073118_SAM_RAF_U1.24979.24979.4	controllerType=0 controllerNumber=1 scan=24979	55.7387
20606:4	1	K.GIGHVIKVPDNYGDEIAIELR.S			577.812	4	2308.23	2308.23	0	-1.6	387	Specific	147.25	140.68	140.68	4.28	83	>sp|Q92900|RENT1_HUMAN Regulator of nonsense transcripts 1 OS=Homo sapiens GN=UPF1 PE=1 SV=2	15440	073118_SAM_RAF_U1.25063.25063.4	controllerType=0 controllerNumber=1 scan=25063	55.9118
20764:2	1	K.VPDNYGDEIAIELR.S			802.402	2	1603.8	1603.8	0	-0.2	394	Specific	314.36	158.8	158.8	5.95	83	>sp|Q92900|RENT1_HUMAN Regulator of nonsense transcripts 1 OS=Homo sapiens GN=UPF1 PE=1 SV=2	15440	073118_SAM_RAF_U1.25258.25258.2	controllerType=0 controllerNumber=1 scan=25258	56.3143
20553:2	1	K.VPDNYGDEIAIELR.S			802.401	2	1603.8	1603.8	0	-0.4	394	Specific	506.3	365.77	365.77	8.6	83	>sp|Q92900|RENT1_HUMAN Regulator of nonsense transcripts 1 OS=Homo sapiens GN=UPF1 PE=1 SV=2	15440	073118_SAM_RAF_U1.25003.25003.2	controllerType=0 controllerNumber=1 scan=25003	55.8032
20691:2	1	K.VPDNYGDEIAIELR.S			802.402	2	1603.8	1603.8	0	-0.2	394	Specific	531.89	367.93	367.93	7.85	83	>sp|Q92900|RENT1_HUMAN Regulator of nonsense transcripts 1 OS=Homo sapiens GN=UPF1 PE=1 SV=2	15440	073118_SAM_RAF_U1.25172.25172.2	controllerType=0 controllerNumber=1 scan=25172	56.142
20627:2	1	K.VPDNYGDEIAIELR.S			802.401	2	1603.79	1603.8	0	-1.4	394	Specific	575.19	395.8	395.8	9.5	83	>sp|Q92900|RENT1_HUMAN Regulator of nonsense transcripts 1 OS=Homo sapiens GN=UPF1 PE=1 SV=2	15440	073118_SAM_RAF_U1.25091.25091.2	controllerType=0 controllerNumber=1 scan=25091	55.9741
23534:3	1	R.SSVGAPVEVTHNFQVDFVWK.S			749.379	3	2246.12	2246.12	0	-0.9	408	Specific	170.38	165.1	165.1	4.96	83	>sp|Q92900|RENT1_HUMAN Regulator of nonsense transcripts 1 OS=Homo sapiens GN=UPF1 PE=1 SV=2	15440	073118_SAM_RAF_U1.28425.28425.3	controllerType=0 controllerNumber=1 scan=28425	62.407
23450:3	1	R.SSVGAPVEVTHNFQVDFVWK.S			749.378	3	2246.12	2246.12	0	-1.8	408	Specific	456.77	342.35	342.35	8.39	83	>sp|Q92900|RENT1_HUMAN Regulator of nonsense transcripts 1 OS=Homo sapiens GN=UPF1 PE=1 SV=2	15440	073118_SAM_RAF_U1.28326.28326.3	controllerType=0 controllerNumber=1 scan=28326	62.2207
12617:3	1	K.STSFDRMQSALK.T			457.562	3	1370.67	1370.67	0	-2.5	428	Specific	303.09	98.32	98.32	5.17	83	>sp|Q92900|RENT1_HUMAN Regulator of nonsense transcripts 1 OS=Homo sapiens GN=UPF1 PE=1 SV=2	15440	073118_SAM_RAF_U1.15469.15469.3	controllerType=0 controllerNumber=1 scan=15469	35.9658
06392:3	1	K.STSFDRM[+15.995]QSALK.T		M[+16]	462.893	3	1386.67	1386.67	0	-1.9	428	Specific	225.2	28.98	28.98	3.47	83	>sp|Q92900|RENT1_HUMAN Regulator of nonsense transcripts 1 OS=Homo sapiens GN=UPF1 PE=1 SV=2	15440	073118_SAM_RAF_U1.8842.8842.3	controllerType=0 controllerNumber=1 scan=8842	23.7661
18598:2	1	K.TFAVDETSVSGYIYHK.L			908.942	2	1816.88	1816.88	0	0.9	440	Specific	3.97	3.97	3.97	1.97	83	>sp|Q92900|RENT1_HUMAN Regulator of nonsense transcripts 1 OS=Homo sapiens GN=UPF1 PE=1 SV=2	15440	073118_SAM_RAF_U1.22568.22568.2	controllerType=0 controllerNumber=1 scan=22568	50.7309
18529:2	1	K.TFAVDETSVSGYIYHK.L			908.94	2	1816.87	1816.88	0	-1.3	440	Specific	249.45	249.45	249.45	5.88	83	>sp|Q92900|RENT1_HUMAN Regulator of nonsense transcripts 1 OS=Homo sapiens GN=UPF1 PE=1 SV=2	15440	073118_SAM_RAF_U1.22485.22485.2	controllerType=0 controllerNumber=1 scan=22485	50.5596
18689:3	1	K.TFAVDETSVSGYIYHK.L			606.297	3	1816.88	1816.88	0	0.5	440	Specific	252.55	219.81	219.81	5.57	83	>sp|Q92900|RENT1_HUMAN Regulator of nonsense transcripts 1 OS=Homo sapiens GN=UPF1 PE=1 SV=2	15440	073118_SAM_RAF_U1.22682.22682.3	controllerType=0 controllerNumber=1 scan=22682	50.9853
18625:3	1	K.TFAVDETSVSGYIYHK.L			606.296	3	1816.87	1816.88	0	-1	440	Specific	576.02	463.53	463.53	9.77	83	>sp|Q92900|RENT1_HUMAN Regulator of nonsense transcripts 1 OS=Homo sapiens GN=UPF1 PE=1 SV=2	15440	073118_SAM_RAF_U1.22602.22602.3	controllerType=0 controllerNumber=1 scan=22602	50.8163
18498:3	1	K.TFAVDETSVSGYIYHK.L			606.296	3	1816.87	1816.88	0	-0.8	440	Specific	783.22	634.78	634.78	14.61	83	>sp|Q92900|RENT1_HUMAN Regulator of nonsense transcripts 1 OS=Homo sapiens GN=UPF1 PE=1 SV=2	15440	073118_SAM_RAF_U1.22446.22446.3	controllerType=0 controllerNumber=1 scan=22446	50.4796
18560:3	1	K.TFAVDETSVSGYIYHK.L			606.297	3	1816.88	1816.88	0	-0.1	440	Specific	822.37	652.51	652.51	15.22	83	>sp|Q92900|RENT1_HUMAN Regulator of nonsense transcripts 1 OS=Homo sapiens GN=UPF1 PE=1 SV=2	15440	073118_SAM_RAF_U1.22525.22525.3	controllerType=0 controllerNumber=1 scan=22525	50.6484
17195:2	1	K.LLGHEVEDVIIK.C			682.891	2	1364.78	1364.78	0	-2.2	456	Specific	73.96	16.62	16.62	1.22	83	>sp|Q92900|RENT1_HUMAN Regulator of nonsense transcripts 1 OS=Homo sapiens GN=UPF1 PE=1 SV=2	15440	073118_SAM_RAF_U1.20890.20890.2	controllerType=0 controllerNumber=1 scan=20890	47.2934
17092:2	1	K.LLGHEVEDVIIK.C			682.892	2	1364.78	1364.78	0	-1.2	456	Specific	408.6	105.95	105.95	5.44	83	>sp|Q92900|RENT1_HUMAN Regulator of nonsense transcripts 1 OS=Homo sapiens GN=UPF1 PE=1 SV=2	15440	073118_SAM_RAF_U1.20744.20744.2	controllerType=0 controllerNumber=1 scan=20744	46.9549
17155:3	1	K.LLGHEVEDVIIK.C			455.597	3	1364.78	1364.78	0	-0.8	456	Specific	416.31	151.11	151.11	6.71	83	>sp|Q92900|RENT1_HUMAN Regulator of nonsense transcripts 1 OS=Homo sapiens GN=UPF1 PE=1 SV=2	15440	073118_SAM_RAF_U1.20827.20827.3	controllerType=0 controllerNumber=1 scan=20827	47.1377
17144:2	1	K.LLGHEVEDVIIK.C			682.892	2	1364.78	1364.78	0	-0.8	456	Specific	457.91	147.67	147.67	5.79	83	>sp|Q92900|RENT1_HUMAN Regulator of nonsense transcripts 1 OS=Homo sapiens GN=UPF1 PE=1 SV=2	15440	073118_SAM_RAF_U1.20818.20818.2	controllerType=0 controllerNumber=1 scan=20818	47.1247
17093:3	1	K.LLGHEVEDVIIK.C			455.598	3	1364.78	1364.78	0	0.1	456	Specific	469.98	217.99	217.99	7.68	83	>sp|Q92900|RENT1_HUMAN Regulator of nonsense transcripts 1 OS=Homo sapiens GN=UPF1 PE=1 SV=2	15440	073118_SAM_RAF_U1.20746.20746.3	controllerType=0 controllerNumber=1 scan=20746	46.9601
16215:3	1	K.RFTAQGLPDLNHSQVYAVK.T			715.379	3	2144.12	2144.12	0	-0.9	473	Specific	309.02	170.63	170.63	5.35	83	>sp|Q92900|RENT1_HUMAN Regulator of nonsense transcripts 1 OS=Homo sapiens GN=UPF1 PE=1 SV=2	15440	073118_SAM_RAF_U1.19665.19665.3	controllerType=0 controllerNumber=1 scan=19665	44.6296
16153:3	1	K.RFTAQGLPDLNHSQVYAVK.T			715.378	3	2144.12	2144.12	0	-2.1	473	Specific	315.57	196.21	196.21	5.33	83	>sp|Q92900|RENT1_HUMAN Regulator of nonsense transcripts 1 OS=Homo sapiens GN=UPF1 PE=1 SV=2	15440	073118_SAM_RAF_U1.19592.19592.3	controllerType=0 controllerNumber=1 scan=19592	44.4597
16176:4	1	K.RFTAQGLPDLNHSQVYAVK.T			536.785	4	2144.12	2144.12	0	-2.7	473	Specific	328.5	211.92	211.92	6.36	83	>sp|Q92900|RENT1_HUMAN Regulator of nonsense transcripts 1 OS=Homo sapiens GN=UPF1 PE=1 SV=2	15440	073118_SAM_RAF_U1.19623.19623.4	controllerType=0 controllerNumber=1 scan=19623	44.5372
17930:3	1	R.FTAQGLPDLNHSQVYAVK.T			663.346	3	1988.02	1988.02	0	0.1	474	Specific	227.92	177.73	177.73	5.44	83	>sp|Q92900|RENT1_HUMAN Regulator of nonsense transcripts 1 OS=Homo sapiens GN=UPF1 PE=1 SV=2	15440	073118_SAM_RAF_U1.21723.21723.3	controllerType=0 controllerNumber=1 scan=21723	48.9435
17847:3	1	R.FTAQGLPDLNHSQVYAVK.T			663.345	3	1988.02	1988.02	0	-1.1	474	Specific	677.34	515.87	515.87	12.61	83	>sp|Q92900|RENT1_HUMAN Regulator of nonsense transcripts 1 OS=Homo sapiens GN=UPF1 PE=1 SV=2	15440	073118_SAM_RAF_U1.21631.21631.3	controllerType=0 controllerNumber=1 scan=21631	48.7684
17767:3	1	R.FTAQGLPDLNHSQVYAVK.T			663.345	3	1988.02	1988.02	0	-1.8	474	Specific	699.62	537.11	537.11	12.5	83	>sp|Q92900|RENT1_HUMAN Regulator of nonsense transcripts 1 OS=Homo sapiens GN=UPF1 PE=1 SV=2	15440	073118_SAM_RAF_U1.21542.21542.3	controllerType=0 controllerNumber=1 scan=21542	48.5975
18467:3	1	K.TVLQRPLSLIQGPPGTGK.T			621.365	3	1862.08	1862.09	0	-2.9	492	Specific	281.48	151.92	151.92	6.54	83	>sp|Q92900|RENT1_HUMAN Regulator of nonsense transcripts 1 OS=Homo sapiens GN=UPF1 PE=1 SV=2	15440	073118_SAM_RAF_U1.22399.22399.3	controllerType=0 controllerNumber=1 scan=22399	50.366
18647:3	1	K.TVLQRPLSLIQGPPGTGK.T			621.366	3	1862.09	1862.09	0	-0.4	492	Specific	320.96	167.22	167.22	7.6	83	>sp|Q92900|RENT1_HUMAN Regulator of nonsense transcripts 1 OS=Homo sapiens GN=UPF1 PE=1 SV=2	15440	073118_SAM_RAF_U1.22634.22634.3	controllerType=0 controllerNumber=1 scan=22634	50.8823
18589:3	1	K.TVLQRPLSLIQGPPGTGK.T			621.367	3	1862.09	1862.09	0	-0.1	492	Specific	641.75	406.6	406.6	11.22	83	>sp|Q92900|RENT1_HUMAN Regulator of nonsense transcripts 1 OS=Homo sapiens GN=UPF1 PE=1 SV=2	15440	073118_SAM_RAF_U1.22558.22558.3	controllerType=0 controllerNumber=1 scan=22558	50.7121
18517:3	1	K.TVLQRPLSLIQGPPGTGK.T			621.366	3	1862.08	1862.09	0	-1.1	492	Specific	710.96	476.98	476.98	13.61	83	>sp|Q92900|RENT1_HUMAN Regulator of nonsense transcripts 1 OS=Homo sapiens GN=UPF1 PE=1 SV=2	15440	073118_SAM_RAF_U1.22473.22473.3	controllerType=0 controllerNumber=1 scan=22473	50.5383
15421:2	1	K.TVTSATIVYHLAR.Q			716.402	2	1431.8	1431.8	0	0.5	510	Specific	343.55	110.43	110.43	4.82	83	>sp|Q92900|RENT1_HUMAN Regulator of nonsense transcripts 1 OS=Homo sapiens GN=UPF1 PE=1 SV=2	15440	073118_SAM_RAF_U1.18700.18700.2	controllerType=0 controllerNumber=1 scan=18700	42.6106
15211:3	1	K.TVTSATIVYHLAR.Q			477.936	3	1431.79	1431.8	0	-2	510	Specific	553.43	329.1	329.1	8.47	83	>sp|Q92900|RENT1_HUMAN Regulator of nonsense transcripts 1 OS=Homo sapiens GN=UPF1 PE=1 SV=2	15440	073118_SAM_RAF_U1.18457.18457.3	controllerType=0 controllerNumber=1 scan=18457	42.1249
15279:2	1	K.TVTSATIVYHLAR.Q			716.402	2	1431.8	1431.8	0	1	510	Specific	596.99	294.71	294.71	7.25	83	>sp|Q92900|RENT1_HUMAN Regulator of nonsense transcripts 1 OS=Homo sapiens GN=UPF1 PE=1 SV=2	15440	073118_SAM_RAF_U1.18529.18529.2	controllerType=0 controllerNumber=1 scan=18529	42.2636
15353:2	1	K.TVTSATIVYHLAR.Q			716.402	2	1431.8	1431.8	0	0.3	510	Specific	607.25	322.38	322.38	8.51	83	>sp|Q92900|RENT1_HUMAN Regulator of nonsense transcripts 1 OS=Homo sapiens GN=UPF1 PE=1 SV=2	15440	073118_SAM_RAF_U1.18615.18615.2	controllerType=0 controllerNumber=1 scan=18615	42.4362
15367:3	1	K.TVTSATIVYHLAR.Q			477.936	3	1431.79	1431.8	0	-1.4	510	Specific	704.41	440.6	440.6	13.34	83	>sp|Q92900|RENT1_HUMAN Regulator of nonsense transcripts 1 OS=Homo sapiens GN=UPF1 PE=1 SV=2	15440	073118_SAM_RAF_U1.18631.18631.3	controllerType=0 controllerNumber=1 scan=18631	42.4704
15291:3	1	K.TVTSATIVYHLAR.Q			477.935	3	1431.79	1431.8	0	-2.3	510	Specific	748.59	476.91	476.91	13.34	83	>sp|Q92900|RENT1_HUMAN Regulator of nonsense transcripts 1 OS=Homo sapiens GN=UPF1 PE=1 SV=2	15440	073118_SAM_RAF_U1.18544.18544.3	controllerType=0 controllerNumber=1 scan=18544	42.2986
05011:3	1	K.IHQTGLKVVR.L			384.239	3	1150.7	1150.71	0	-3.2	545	Specific	276.64	132.55	132.55	6.14	83	>sp|Q92900|RENT1_HUMAN Regulator of nonsense transcripts 1 OS=Homo sapiens GN=UPF1 PE=1 SV=2	15440	073118_SAM_RAF_U1.7296.7296.3	controllerType=0 controllerNumber=1 scan=7296	20.7582
19758:4	1	K.SREAIDSPVSFLALHNQIR.N			539.042	4	2153.15	2153.15	0	-0.4	559	Specific	28.27	28.27	28.27	3.04	83	>sp|Q92900|RENT1_HUMAN Regulator of nonsense transcripts 1 OS=Homo sapiens GN=UPF1 PE=1 SV=2	15440	073118_SAM_RAF_U1.23958.23958.2	controllerType=0 controllerNumber=1 scan=23958	53.6087
19674:4	1	K.SREAIDSPVSFLALHNQIR.N			539.042	4	2153.15	2153.15	0	-0.2	559	Specific	53.52	53.52	53.52	3.12	83	>sp|Q92900|RENT1_HUMAN Regulator of nonsense transcripts 1 OS=Homo sapiens GN=UPF1 PE=1 SV=2	15440	073118_SAM_RAF_U1.23867.23867.4	controllerType=0 controllerNumber=1 scan=23867	53.4287
22456:3	1	R.EAIDSPVSFLALHNQIR.N			637.343	3	1910.01	1910.01	0	0.2	561	Specific	149.81	149.81	149.81	4.47	83	>sp|Q92900|RENT1_HUMAN Regulator of nonsense transcripts 1 OS=Homo sapiens GN=UPF1 PE=1 SV=2	15440	073118_SAM_RAF_U1.27204.27204.3	controllerType=0 controllerNumber=1 scan=27204	60.0046
22155:3	1	R.EAIDSPVSFLALHNQIR.N			637.341	3	1910.01	1910.01	0	-2.7	561	Specific	175.11	175.11	175.11	4.89	83	>sp|Q92900|RENT1_HUMAN Regulator of nonsense transcripts 1 OS=Homo sapiens GN=UPF1 PE=1 SV=2	15440	073118_SAM_RAF_U1.26852.26852.3	controllerType=0 controllerNumber=1 scan=26852	59.3082
22529:3	1	R.EAIDSPVSFLALHNQIR.N			637.342	3	1910.01	1910.01	0	0	561	Specific	366.88	248.67	248.67	7.43	83	>sp|Q92900|RENT1_HUMAN Regulator of nonsense transcripts 1 OS=Homo sapiens GN=UPF1 PE=1 SV=2	15440	073118_SAM_RAF_U1.27291.27291.3	controllerType=0 controllerNumber=1 scan=27291	60.1822
22382:3	1	R.EAIDSPVSFLALHNQIR.N			637.341	3	1910.01	1910.01	0	-1.8	561	Specific	531.18	378.6	378.6	8.48	83	>sp|Q92900|RENT1_HUMAN Regulator of nonsense transcripts 1 OS=Homo sapiens GN=UPF1 PE=1 SV=2	15440	073118_SAM_RAF_U1.27118.27118.3	controllerType=0 controllerNumber=1 scan=27118	59.8281
22233:3	1	R.EAIDSPVSFLALHNQIR.N			637.342	3	1910.01	1910.01	0	-1.4	561	Specific	776.51	569.3	569.3	14.5	83	>sp|Q92900|RENT1_HUMAN Regulator of nonsense transcripts 1 OS=Homo sapiens GN=UPF1 PE=1 SV=2	15440	073118_SAM_RAF_U1.26942.26942.3	controllerType=0 controllerNumber=1 scan=26942	59.4776
22300:3	1	R.EAIDSPVSFLALHNQIR.N			637.342	3	1910.01	1910.01	0	-0.4	561	Specific	853.95	616.29	616.29	16.61	83	>sp|Q92900|RENT1_HUMAN Regulator of nonsense transcripts 1 OS=Homo sapiens GN=UPF1 PE=1 SV=2	15440	073118_SAM_RAF_U1.27027.27027.3	controllerType=0 controllerNumber=1 scan=27027	59.6494
22538:3	1	R.EAIDSPVSFLALHN[+0.984]QIR.N		N[+1]	637.676	3	1911.01	1911	0	8.3	561	Specific	88.78	28.69	28.69	1.39	83	>sp|Q92900|RENT1_HUMAN Regulator of nonsense transcripts 1 OS=Homo sapiens GN=UPF1 PE=1 SV=2	15440	073118_SAM_RAF_U1.27305.27305.3	controllerType=0 controllerNumber=1 scan=27305	60.2154
13534:2	1	R.NMDSMPELQK.L			596.77	2	1192.53	1192.53	0	-0.1	578	Specific	81.15	68.6	68.6	3.22	83	>sp|Q92900|RENT1_HUMAN Regulator of nonsense transcripts 1 OS=Homo sapiens GN=UPF1 PE=1 SV=2	15440	073118_SAM_RAF_U1.16550.16550.2	controllerType=0 controllerNumber=1 scan=16550	38.1949
13215:2	1	R.NMDSMPELQK.L			596.77	2	1192.53	1192.53	0	0.1	578	Specific	88.82	73.57	73.57	3.04	83	>sp|Q92900|RENT1_HUMAN Regulator of nonsense transcripts 1 OS=Homo sapiens GN=UPF1 PE=1 SV=2	15440	073118_SAM_RAF_U1.16187.16187.2	controllerType=0 controllerNumber=1 scan=16187	37.4766
13487:2	1	R.NMDSMPELQK.L			596.77	2	1192.53	1192.53	0	-0.4	578	Specific	382.7	131.34	131.34	6.74	83	>sp|Q92900|RENT1_HUMAN Regulator of nonsense transcripts 1 OS=Homo sapiens GN=UPF1 PE=1 SV=2	15440	073118_SAM_RAF_U1.16475.16475.2	controllerType=0 controllerNumber=1 scan=16475	38.0183
13422:2	1	R.NMDSMPELQK.L			596.77	2	1192.53	1192.53	0	-1.4	578	Specific	462.03	133.35	133.35	6.86	83	>sp|Q92900|RENT1_HUMAN Regulator of nonsense transcripts 1 OS=Homo sapiens GN=UPF1 PE=1 SV=2	15440	073118_SAM_RAF_U1.16393.16393.2	controllerType=0 controllerNumber=1 scan=16393	37.8466
13309:2	1	R.NMDSMPELQK.L			596.77	2	1192.53	1192.53	0	-0.3	578	Specific	479.72	186.27	186.27	7.06	83	>sp|Q92900|RENT1_HUMAN Regulator of nonsense transcripts 1 OS=Homo sapiens GN=UPF1 PE=1 SV=2	15440	073118_SAM_RAF_U1.16285.16285.2	controllerType=0 controllerNumber=1 scan=16285	37.6596
11385:2	1	R.NMDSM[+15.995]PELQK.L		M[+16]	604.766	2	1208.52	1208.53	0	-3.9	578	Specific	7.8	7.8	7.8	0.37	83	>sp|Q92900|RENT1_HUMAN Regulator of nonsense transcripts 1 OS=Homo sapiens GN=UPF1 PE=1 SV=2	15440	073118_SAM_RAF_U1.13873.13873.2	controllerType=0 controllerNumber=1 scan=13873	32.4888
11631:2	1	R.NMDSM[+15.995]PELQK.L		M[+16]	604.767	2	1208.53	1208.53	0	-2.1	578	Specific	10.36	10.36	10.36	1.97	83	>sp|Q92900|RENT1_HUMAN Regulator of nonsense transcripts 1 OS=Homo sapiens GN=UPF1 PE=1 SV=2	15440	073118_SAM_RAF_U1.14139.14139.2	controllerType=0 controllerNumber=1 scan=14139	33.0195
11290:2	1	R.NMDSM[+15.995]PELQK.L		M[+16]	604.767	2	1208.53	1208.53	0	-1.2	578	Specific	21.37	21.37	21.37	2.55	83	>sp|Q92900|RENT1_HUMAN Regulator of nonsense transcripts 1 OS=Homo sapiens GN=UPF1 PE=1 SV=2	15440	073118_SAM_RAF_U1.13776.13776.2	controllerType=0 controllerNumber=1 scan=13776	32.315
11576:2	1	R.NMDSM[+15.995]PELQK.L		M[+16]	604.767	2	1208.53	1208.53	0	-1.4	578	Specific	25.88	25.88	25.88	2.26	83	>sp|Q92900|RENT1_HUMAN Regulator of nonsense transcripts 1 OS=Homo sapiens GN=UPF1 PE=1 SV=2	15440	073118_SAM_RAF_U1.14064.14064.2	controllerType=0 controllerNumber=1 scan=14064	32.8454
12428:2	1	R.NM[+15.995]DSMPELQK.L		M[+16]	604.767	2	1208.53	1208.53	0	-1.3	578	Specific	27.96	21.82	21.82	1.98	83	>sp|Q92900|RENT1_HUMAN Regulator of nonsense transcripts 1 OS=Homo sapiens GN=UPF1 PE=1 SV=2	15440	073118_SAM_RAF_U1.15249.15249.2	controllerType=0 controllerNumber=1 scan=15249	35.5195
11709:2	1	R.NMDSM[+15.995]PELQK.L		M[+16]	604.767	2	1208.53	1208.53	0	-1.3	578	Specific	28.51	26.5	26.5	2.55	83	>sp|Q92900|RENT1_HUMAN Regulator of nonsense transcripts 1 OS=Homo sapiens GN=UPF1 PE=1 SV=2	15440	073118_SAM_RAF_U1.14229.14229.2	controllerType=0 controllerNumber=1 scan=14229	33.1911
11928:2	1	R.NMDSM[+15.995]PELQK.L		M[+16]	604.769	2	1208.53	1208.53	0	1	578	Specific	44.19	44.19	41.98	2.45	83	>sp|Q92900|RENT1_HUMAN Regulator of nonsense transcripts 1 OS=Homo sapiens GN=UPF1 PE=1 SV=2	15440	073118_SAM_RAF_U1.14479.14479.2	controllerType=0 controllerNumber=1 scan=14479	33.7018
11991:2	1	R.NMDSM[+15.995]PELQK.L		M[+16]	604.768	2	1208.53	1208.53	0	-0.4	578	Specific	66.15	9.43	9.43	1.98	83	>sp|Q92900|RENT1_HUMAN Regulator of nonsense transcripts 1 OS=Homo sapiens GN=UPF1 PE=1 SV=2	15440	073118_SAM_RAF_U1.14561.14561.2	controllerType=0 controllerNumber=1 scan=14561	33.8725
12045:2	1	R.NM[+15.995]DSMPELQK.L		M[+16]	604.767	2	1208.53	1208.53	0	-1.1	578	Specific	68.26	40.23	40.23	2.65	83	>sp|Q92900|RENT1_HUMAN Regulator of nonsense transcripts 1 OS=Homo sapiens GN=UPF1 PE=1 SV=2	15440	073118_SAM_RAF_U1.14634.14634.2	controllerType=0 controllerNumber=1 scan=14634	34.038
11862:2	1	R.NMDSM[+15.995]PELQK.L		M[+16]	604.767	2	1208.53	1208.53	0	-1.3	578	Specific	75.32	62.33	62.33	3.22	83	>sp|Q92900|RENT1_HUMAN Regulator of nonsense transcripts 1 OS=Homo sapiens GN=UPF1 PE=1 SV=2	15440	073118_SAM_RAF_U1.14401.14401.2	controllerType=0 controllerNumber=1 scan=14401	33.5318
07828:2	1	R.NMDSM[+15.995]PELQK.L		M[+16]	604.767	2	1208.53	1208.53	0	-1.7	578	Specific	79.46	40.01	40.01	2.71	83	>sp|Q92900|RENT1_HUMAN Regulator of nonsense transcripts 1 OS=Homo sapiens GN=UPF1 PE=1 SV=2	15440	073118_SAM_RAF_U1.10234.10234.2	controllerType=0 controllerNumber=1 scan=10234	26.0378
12251:2	1	R.NM[+15.995]DSMPELQK.L		M[+16]	604.767	2	1208.53	1208.53	0	-1.7	578	Specific	98.7	73.68	73.68	3.13	83	>sp|Q92900|RENT1_HUMAN Regulator of nonsense transcripts 1 OS=Homo sapiens GN=UPF1 PE=1 SV=2	15440	073118_SAM_RAF_U1.14960.14960.2	controllerType=0 controllerNumber=1 scan=14960	34.8311
11789:2	1	R.NMDSM[+15.995]PELQK.L		M[+16]	604.767	2	1208.53	1208.53	0	-1.3	578	Specific	112.14	57.64	57.64	2.62	83	>sp|Q92900|RENT1_HUMAN Regulator of nonsense transcripts 1 OS=Homo sapiens GN=UPF1 PE=1 SV=2	15440	073118_SAM_RAF_U1.14319.14319.2	controllerType=0 controllerNumber=1 scan=14319	33.3642
12050:2	1	R.NM[+15.995]DSMPELQK.L		M[+16]	604.767	2	1208.53	1208.53	0	-1.8	578	Specific	125.08	20.05	20.05	2.36	83	>sp|Q92900|RENT1_HUMAN Regulator of nonsense transcripts 1 OS=Homo sapiens GN=UPF1 PE=1 SV=2	15440	073118_SAM_RAF_U1.14640.14640.2	controllerType=0 controllerNumber=1 scan=14640	34.0497
12219:2	1	R.NM[+15.995]DSMPELQK.L		M[+16]	604.768	2	1208.53	1208.53	0	-0.4	578	Specific	163.16	68.43	68.43	3.5	83	>sp|Q92900|RENT1_HUMAN Regulator of nonsense transcripts 1 OS=Homo sapiens GN=UPF1 PE=1 SV=2	15440	073118_SAM_RAF_U1.14924.14924.2	controllerType=0 controllerNumber=1 scan=14924	34.7611
08372:2	1	R.NMDSM[+15.995]PELQK.L		M[+16]	604.767	2	1208.53	1208.53	0	-1.3	578	Specific	172.24	117.75	117.75	4.11	83	>sp|Q92900|RENT1_HUMAN Regulator of nonsense transcripts 1 OS=Homo sapiens GN=UPF1 PE=1 SV=2	15440	073118_SAM_RAF_U1.10703.10703.2	controllerType=0 controllerNumber=1 scan=10703	26.7594
07960:2	1	R.NMDSM[+15.995]PELQK.L		M[+16]	604.767	2	1208.53	1208.53	0	-1.1	578	Specific	187.98	92.44	92.44	3.68	83	>sp|Q92900|RENT1_HUMAN Regulator of nonsense transcripts 1 OS=Homo sapiens GN=UPF1 PE=1 SV=2	15440	073118_SAM_RAF_U1.10351.10351.2	controllerType=0 controllerNumber=1 scan=10351	26.2193
10588:2	1	R.NM[+15.995]DSMPELQK.L		M[+16]	604.767	2	1208.53	1208.53	0	-0.9	578	Specific	201.39	102.28	102.28	4.14	83	>sp|Q92900|RENT1_HUMAN Regulator of nonsense transcripts 1 OS=Homo sapiens GN=UPF1 PE=1 SV=2	15440	073118_SAM_RAF_U1.12975.12975.2	controllerType=0 controllerNumber=1 scan=12975	30.8146
12147:2	1	R.NM[+15.995]DSMPELQK.L		M[+16]	604.767	2	1208.53	1208.53	0	-1.5	578	Specific	206.38	156.23	156.23	4.16	83	>sp|Q92900|RENT1_HUMAN Regulator of nonsense transcripts 1 OS=Homo sapiens GN=UPF1 PE=1 SV=2	15440	073118_SAM_RAF_U1.14809.14809.2	controllerType=0 controllerNumber=1 scan=14809	34.4776
10904:2	1	R.NM[+15.995]DSMPELQK.L		M[+16]	604.767	2	1208.53	1208.53	0	-1.8	578	Specific	308.34	162.5	162.5	5.97	83	>sp|Q92900|RENT1_HUMAN Regulator of nonsense transcripts 1 OS=Homo sapiens GN=UPF1 PE=1 SV=2	15440	073118_SAM_RAF_U1.13292.13292.2	controllerType=0 controllerNumber=1 scan=13292	31.349
08105:2	1	R.NMDSM[+15.995]PELQK.L		M[+16]	604.767	2	1208.53	1208.53	0	-1.2	578	Specific	315.58	150.13	150.13	6.42	83	>sp|Q92900|RENT1_HUMAN Regulator of nonsense transcripts 1 OS=Homo sapiens GN=UPF1 PE=1 SV=2	15440	073118_SAM_RAF_U1.10470.10470.2	controllerType=0 controllerNumber=1 scan=10470	26.4042
08243:2	1	R.NMDSM[+15.995]PELQK.L		M[+16]	604.767	2	1208.53	1208.53	0	-2.1	578	Specific	320.87	156.63	156.63	6.24	83	>sp|Q92900|RENT1_HUMAN Regulator of nonsense transcripts 1 OS=Homo sapiens GN=UPF1 PE=1 SV=2	15440	073118_SAM_RAF_U1.10584.10584.2	controllerType=0 controllerNumber=1 scan=10584	26.5759
10691:2	1	R.NM[+15.995]DSMPELQK.L		M[+16]	604.766	2	1208.53	1208.53	0	-2.3	578	Specific	487.3	214.03	214.03	7.27	83	>sp|Q92900|RENT1_HUMAN Regulator of nonsense transcripts 1 OS=Homo sapiens GN=UPF1 PE=1 SV=2	15440	073118_SAM_RAF_U1.13080.13080.2	controllerType=0 controllerNumber=1 scan=13080	30.9895
10797:2	1	R.NM[+15.995]DSMPELQK.L		M[+16]	604.768	2	1208.53	1208.53	0	-0.8	578	Specific	510.9	223.63	223.63	7.29	83	>sp|Q92900|RENT1_HUMAN Regulator of nonsense transcripts 1 OS=Homo sapiens GN=UPF1 PE=1 SV=2	15440	073118_SAM_RAF_U1.13185.13185.2	controllerType=0 controllerNumber=1 scan=13185	31.1739
06060:2	1	R.NM[+15.995]DSM[+15.995]PELQK.L		M[+16]*2	612.765	2	1224.52	1224.52	0	-1	578	Specific	24.49	13.95	13.95	1.98	83	>sp|Q92900|RENT1_HUMAN Regulator of nonsense transcripts 1 OS=Homo sapiens GN=UPF1 PE=1 SV=2	15440	073118_SAM_RAF_U1.8499.8499.2	controllerType=0 controllerNumber=1 scan=8499	23.2212
05952:2	1	R.NM[+15.995]DSM[+15.995]PELQK.L		M[+16]*2	612.764	2	1224.52	1224.52	0	-1.7	578	Specific	45.54	2.75	2.75	1.97	83	>sp|Q92900|RENT1_HUMAN Regulator of nonsense transcripts 1 OS=Homo sapiens GN=UPF1 PE=1 SV=2	15440	073118_SAM_RAF_U1.8385.8385.2	controllerType=0 controllerNumber=1 scan=8385	23.0293
05750:2	1	R.NM[+15.995]DSM[+15.995]PELQK.L		M[+16]*2	612.764	2	1224.52	1224.52	0	-1.8	578	Specific	50.91	41.4	41.4	2.87	83	>sp|Q92900|RENT1_HUMAN Regulator of nonsense transcripts 1 OS=Homo sapiens GN=UPF1 PE=1 SV=2	15440	073118_SAM_RAF_U1.8177.8177.2	controllerType=0 controllerNumber=1 scan=8177	22.6796
08018:2	1	R.NM[+15.995]DSM[+15.995]PELQK.L		M[+16]*2	612.764	2	1224.52	1224.52	0	-1.5	578	Specific	51.92	15.92	15.92	2.29	83	>sp|Q92900|RENT1_HUMAN Regulator of nonsense transcripts 1 OS=Homo sapiens GN=UPF1 PE=1 SV=2	15440	073118_SAM_RAF_U1.10395.10395.2	controllerType=0 controllerNumber=1 scan=10395	26.2838
07875:2	1	R.NM[+15.995]DSM[+15.995]PELQK.L		M[+16]*2	612.764	2	1224.52	1224.52	0	-2.3	578	Specific	83.7	51.45	51.45	2.58	83	>sp|Q92900|RENT1_HUMAN Regulator of nonsense transcripts 1 OS=Homo sapiens GN=UPF1 PE=1 SV=2	15440	073118_SAM_RAF_U1.10273.10273.2	controllerType=0 controllerNumber=1 scan=10273	26.0977
05852:2	1	R.NM[+15.995]DSM[+15.995]PELQK.L		M[+16]*2	612.764	2	1224.52	1224.52	0	-1.9	578	Specific	131.34	73.28	73.28	3.13	83	>sp|Q92900|RENT1_HUMAN Regulator of nonsense transcripts 1 OS=Homo sapiens GN=UPF1 PE=1 SV=2	15440	073118_SAM_RAF_U1.8280.8280.2	controllerType=0 controllerNumber=1 scan=8280	22.8523
11848:3	1	K.LQQLKDETGELSSADEK.R			630.98	3	1890.92	1890.93	0	-2.7	588	Specific	497.81	323.77	323.77	7.08	83	>sp|Q92900|RENT1_HUMAN Regulator of nonsense transcripts 1 OS=Homo sapiens GN=UPF1 PE=1 SV=2	15440	073118_SAM_RAF_U1.14382.14382.3	controllerType=0 controllerNumber=1 scan=14382	33.4897
11769:3	1	K.LQQLKDETGELSSADEK.R			630.981	3	1890.93	1890.93	0	-1.1	588	Specific	599.49	384.67	384.67	10.4	83	>sp|Q92900|RENT1_HUMAN Regulator of nonsense transcripts 1 OS=Homo sapiens GN=UPF1 PE=1 SV=2	15440	073118_SAM_RAF_U1.14296.14296.3	controllerType=0 controllerNumber=1 scan=14296	33.3201
10421:3	1	K.LQQLKDETGELSSADEKR.Y			683.014	3	2047.03	2047.03	0	-1.4	588	Specific	24.04	23.63	23.63	0.87	83	>sp|Q92900|RENT1_HUMAN Regulator of nonsense transcripts 1 OS=Homo sapiens GN=UPF1 PE=1 SV=2	15440	073118_SAM_RAF_U1.12803.12803.3	controllerType=0 controllerNumber=1 scan=12803	30.5209
10387:4	1	K.LQQLKDETGELSSADEKR.Y			512.512	4	2047.03	2047.03	0	-2.1	588	Specific	74.91	74.91	74.91	3	83	>sp|Q92900|RENT1_HUMAN Regulator of nonsense transcripts 1 OS=Homo sapiens GN=UPF1 PE=1 SV=2	15440	073118_SAM_RAF_U1.12771.12771.4	controllerType=0 controllerNumber=1 scan=12771	30.4693
10881:4	1	K.LQQLKDETGELSSADEKR.Y			512.512	4	2047.03	2047.03	0	-2.1	588	Specific	74.95	23.48	23.48	1.98	83	>sp|Q92900|RENT1_HUMAN Regulator of nonsense transcripts 1 OS=Homo sapiens GN=UPF1 PE=1 SV=2	15440	073118_SAM_RAF_U1.13269.13269.2	controllerType=0 controllerNumber=1 scan=13269	31.3103
10710:3	1	K.LQQLKDETGELSSADEKR.Y			683.013	3	2047.02	2047.03	0	-2.6	588	Specific	90.48	3.6	3.6	1.44	83	>sp|Q92900|RENT1_HUMAN Regulator of nonsense transcripts 1 OS=Homo sapiens GN=UPF1 PE=1 SV=2	15440	073118_SAM_RAF_U1.13101.13101.3	controllerType=0 controllerNumber=1 scan=13101	31.0297
10794:4	1	K.LQQLKDETGELSSADEKR.Y			512.512	4	2047.03	2047.03	0	-1.3	588	Specific	181.38	181.38	181.38	3.78	83	>sp|Q92900|RENT1_HUMAN Regulator of nonsense transcripts 1 OS=Homo sapiens GN=UPF1 PE=1 SV=2	15440	073118_SAM_RAF_U1.13183.13183.4	controllerType=0 controllerNumber=1 scan=13183	31.171
10263:4	1	K.LQQLKDETGELSSADEKR.Y			512.512	4	2047.03	2047.03	0	-1.5	588	Specific	285.27	285.27	285.27	6.89	83	>sp|Q92900|RENT1_HUMAN Regulator of nonsense transcripts 1 OS=Homo sapiens GN=UPF1 PE=1 SV=2	15440	073118_SAM_RAF_U1.12655.12655.4	controllerType=0 controllerNumber=1 scan=12655	30.2799
10614:3	1	K.LQQLKDETGELSSADEKR.Y			683.014	3	2047.03	2047.03	0	-0.8	588	Specific	671.4	356.67	356.67	10.55	83	>sp|Q92900|RENT1_HUMAN Regulator of nonsense transcripts 1 OS=Homo sapiens GN=UPF1 PE=1 SV=2	15440	073118_SAM_RAF_U1.13002.13002.3	controllerType=0 controllerNumber=1 scan=13002	30.8612
10693:4	1	K.LQQLKDETGELSSADEKR.Y			512.512	4	2047.03	2047.03	0	-2.5	588	Specific	675.41	482.76	482.76	11.98	83	>sp|Q92900|RENT1_HUMAN Regulator of nonsense transcripts 1 OS=Homo sapiens GN=UPF1 PE=1 SV=2	15440	073118_SAM_RAF_U1.13083.13083.4	controllerType=0 controllerNumber=1 scan=13083	30.9944
10594:4	1	K.LQQLKDETGELSSADEKR.Y			512.512	4	2047.03	2047.03	0	-1.2	588	Specific	769.87	532.01	532.01	14.08	83	>sp|Q92900|RENT1_HUMAN Regulator of nonsense transcripts 1 OS=Homo sapiens GN=UPF1 PE=1 SV=2	15440	073118_SAM_RAF_U1.12980.12980.4	controllerType=0 controllerNumber=1 scan=12980	30.8219
10504:4	1	K.LQQLKDETGELSSADEKR.Y			512.512	4	2047.03	2047.03	0	-2.5	588	Specific	783.73	544.12	544.12	13.98	83	>sp|Q92900|RENT1_HUMAN Regulator of nonsense transcripts 1 OS=Homo sapiens GN=UPF1 PE=1 SV=2	15440	073118_SAM_RAF_U1.12879.12879.4	controllerType=0 controllerNumber=1 scan=12879	30.6467
10524:3	1	K.LQQLKDETGELSSADEKR.Y			683.014	3	2047.03	2047.03	0	-1.1	588	Specific	867.29	593.18	593.18	15.42	83	>sp|Q92900|RENT1_HUMAN Regulator of nonsense transcripts 1 OS=Homo sapiens GN=UPF1 PE=1 SV=2	15440	073118_SAM_RAF_U1.12903.12903.3	controllerType=0 controllerNumber=1 scan=12903	30.6914
05503:3	1	K.DETGELSSADEKR.Y			479.553	3	1436.65	1436.65	0	-3.2	593	Specific	345.69	243.18	243.18	6.13	83	>sp|Q92900|RENT1_HUMAN Regulator of nonsense transcripts 1 OS=Homo sapiens GN=UPF1 PE=1 SV=2	15440	073118_SAM_RAF_U1.7921.7921.3	controllerType=0 controllerNumber=1 scan=7921	22.1993
05434:3	1	K.DETGELSSADEKR.Y			479.553	3	1436.65	1436.65	0	-3.2	593	Specific	374.35	248.81	248.81	6.46	83	>sp|Q92900|RENT1_HUMAN Regulator of nonsense transcripts 1 OS=Homo sapiens GN=UPF1 PE=1 SV=2	15440	073118_SAM_RAF_U1.7840.7840.3	controllerType=0 controllerNumber=1 scan=7840	22.031
26097:3	1	R.SILIDESTQATEPEC[+57.021]MVPVVLGAK.Q		C[+57]	863.106	3	2587.3	2587.3	0	1.1	643	Specific	19.93	19.93	19.93	2.12	83	>sp|Q92900|RENT1_HUMAN Regulator of nonsense transcripts 1 OS=Homo sapiens GN=UPF1 PE=1 SV=2	15440	073118_SAM_RAF_U1.31338.31338.3	controllerType=0 controllerNumber=1 scan=31338	68.2842
26072:3	1	R.SILIDESTQATEPEC[+57.021]MVPVVLGAK.Q		C[+57]	863.105	3	2587.3	2587.3	0	0.5	643	Specific	104.39	104.39	104.39	4.28	83	>sp|Q92900|RENT1_HUMAN Regulator of nonsense transcripts 1 OS=Homo sapiens GN=UPF1 PE=1 SV=2	15440	073118_SAM_RAF_U1.31316.31316.3	controllerType=0 controllerNumber=1 scan=31316	68.2468
22594:3	1	R.SILIDESTQATEPEC[+57.021]M[+15.995]VPVVLGAK.Q		C[+57], M[+16]	868.436	3	2603.29	2603.29	0	-0.9	643	Specific	65.47	65.47	65.47	3.44	83	>sp|Q92900|RENT1_HUMAN Regulator of nonsense transcripts 1 OS=Homo sapiens GN=UPF1 PE=1 SV=2	15440	073118_SAM_RAF_U1.27382.27382.2	controllerType=0 controllerNumber=1 scan=27382	60.3918
22627:3	1	R.SILIDESTQATEPEC[+57.021]M[+15.995]VPVVLGAK.Q		C[+57], M[+16]	868.436	3	2603.29	2603.29	0	-0.5	643	Specific	267.95	267.95	267.95	6.73	83	>sp|Q92900|RENT1_HUMAN Regulator of nonsense transcripts 1 OS=Homo sapiens GN=UPF1 PE=1 SV=2	15440	073118_SAM_RAF_U1.27429.27429.3	controllerType=0 controllerNumber=1 scan=27429	60.4879
16687:2	1	K.AGLSQSLFER.L			554.294	2	1107.58	1107.58	0	2.1	689	Specific	12.38	12.38	12.38	0.48	83	>sp|Q92900|RENT1_HUMAN Regulator of nonsense transcripts 1 OS=Homo sapiens GN=UPF1 PE=1 SV=2	15440	073118_SAM_RAF_U1.20183.20183.2	controllerType=0 controllerNumber=1 scan=20183	45.6714
16766:2	1	K.AGLSQSLFER.L			554.292	2	1107.58	1107.58	0	-2.1	689	Specific	604.97	206.06	206.06	9.14	83	>sp|Q92900|RENT1_HUMAN Regulator of nonsense transcripts 1 OS=Homo sapiens GN=UPF1 PE=1 SV=2	15440	073118_SAM_RAF_U1.20273.20273.2	controllerType=0 controllerNumber=1 scan=20273	45.8432
16915:2	1	K.AGLSQSLFER.L			554.293	2	1107.58	1107.58	0	-0.3	689	Specific	615.19	201.23	201.23	9.25	83	>sp|Q92900|RENT1_HUMAN Regulator of nonsense transcripts 1 OS=Homo sapiens GN=UPF1 PE=1 SV=2	15440	073118_SAM_RAF_U1.20440.20440.2	controllerType=0 controllerNumber=1 scan=20440	46.1882
16846:2	1	K.AGLSQSLFER.L			554.292	2	1107.58	1107.58	0	-2.1	689	Specific	660.66	270.16	270.16	10.53	83	>sp|Q92900|RENT1_HUMAN Regulator of nonsense transcripts 1 OS=Homo sapiens GN=UPF1 PE=1 SV=2	15440	073118_SAM_RAF_U1.20359.20359.2	controllerType=0 controllerNumber=1 scan=20359	46.0175
17745:3	1	R.LVVLGIRPIR.L			379.26	3	1135.76	1135.77	0	-2.4	699	Specific	216.05	216.05	216.05	4.93	83	>sp|Q92900|RENT1_HUMAN Regulator of nonsense transcripts 1 OS=Homo sapiens GN=UPF1 PE=1 SV=2	15440	073118_SAM_RAF_U1.21515.21515.3	controllerType=0 controllerNumber=1 scan=21515	48.5472
17665:3	1	R.LVVLGIRPIR.L			379.26	3	1135.76	1135.77	0	-2.1	699	Specific	405.45	339.22	339.22	7.93	83	>sp|Q92900|RENT1_HUMAN Regulator of nonsense transcripts 1 OS=Homo sapiens GN=UPF1 PE=1 SV=2	15440	073118_SAM_RAF_U1.21424.21424.3	controllerType=0 controllerNumber=1 scan=21424	48.3747
17585:3	1	R.LVVLGIRPIR.L			379.26	3	1135.77	1135.77	0	-1.7	699	Specific	406.21	335.34	335.34	7.93	83	>sp|Q92900|RENT1_HUMAN Regulator of nonsense transcripts 1 OS=Homo sapiens GN=UPF1 PE=1 SV=2	15440	073118_SAM_RAF_U1.21336.21336.3	controllerType=0 controllerNumber=1 scan=21336	48.2062
08366:2	1	R.LQVQYR.M			403.729	2	806.45	806.452	0	-2.1	709	Specific	259.8	55.59	55.59	3.64	83	>sp|Q92900|RENT1_HUMAN Regulator of nonsense transcripts 1 OS=Homo sapiens GN=UPF1 PE=1 SV=2	15440	073118_SAM_RAF_U1.10697.10697.2	controllerType=0 controllerNumber=1 scan=10697	26.7511
07951:2	1	R.LQVQYR.M			403.728	2	806.449	806.452	0	-3.4	709	Specific	265.48	78.85	78.85	3.91	83	>sp|Q92900|RENT1_HUMAN Regulator of nonsense transcripts 1 OS=Homo sapiens GN=UPF1 PE=1 SV=2	15440	073118_SAM_RAF_U1.10343.10343.2	controllerType=0 controllerNumber=1 scan=10343	26.2082
08240:2	1	R.LQVQYR.M			403.728	2	806.45	806.452	0	-2.7	709	Specific	347.54	51.06	51.06	3.98	83	>sp|Q92900|RENT1_HUMAN Regulator of nonsense transcripts 1 OS=Homo sapiens GN=UPF1 PE=1 SV=2	15440	073118_SAM_RAF_U1.10581.10581.2	controllerType=0 controllerNumber=1 scan=10581	26.5717
08100:2	1	R.LQVQYR.M			403.729	2	806.45	806.452	0	-2.4	709	Specific	350.13	38.88	38.88	3.28	83	>sp|Q92900|RENT1_HUMAN Regulator of nonsense transcripts 1 OS=Homo sapiens GN=UPF1 PE=1 SV=2	15440	073118_SAM_RAF_U1.10464.10464.2	controllerType=0 controllerNumber=1 scan=10464	26.3927
24373:3	1	R.MHPALSAFPSNIFYEGSLQNGVTAADR.V			965.135	3	2893.39	2893.39	0	-1.3	715	Specific	62.48	62.48	62.48	4.22	83	>sp|Q92900|RENT1_HUMAN Regulator of nonsense transcripts 1 OS=Homo sapiens GN=UPF1 PE=1 SV=2	15440	073118_SAM_RAF_U1.29416.29416.3	controllerType=0 controllerNumber=1 scan=29416	64.4407
24297:3	1	R.MHPALSAFPSNIFYEGSLQNGVTAADR.V			965.135	3	2893.39	2893.39	0	-0.6	715	Specific	463.31	455.32	455.32	10.03	83	>sp|Q92900|RENT1_HUMAN Regulator of nonsense transcripts 1 OS=Homo sapiens GN=UPF1 PE=1 SV=2	15440	073118_SAM_RAF_U1.29332.29332.3	controllerType=0 controllerNumber=1 scan=29332	64.2733
24214:3	1	R.MHPALSAFPSNIFYEGSLQNGVTAADR.V			965.135	3	2893.39	2893.39	0	-0.9	715	Specific	504.79	500.79	500.79	10.27	83	>sp|Q92900|RENT1_HUMAN Regulator of nonsense transcripts 1 OS=Homo sapiens GN=UPF1 PE=1 SV=2	15440	073118_SAM_RAF_U1.29240.29240.3	controllerType=0 controllerNumber=1 scan=29240	64.1023
23592:3	1	R.M[+15.995]HPALSAFPSNIFYEGSLQNGVTAADR.V		M[+16]	970.47	3	2909.39	2909.39	0	2	715	Specific	192.32	192.32	192.32	4.71	83	>sp|Q92900|RENT1_HUMAN Regulator of nonsense transcripts 1 OS=Homo sapiens GN=UPF1 PE=1 SV=2	15440	073118_SAM_RAF_U1.28503.28503.3	controllerType=0 controllerNumber=1 scan=28503	62.5744
24745:3	1	R.MHPALSAFPSNIFYEGSLQN[+0.984]GVTAADR.V		N[+1]	965.461	3	2894.37	2894.38	0	-3.1	715	Specific	287.05	287.05	229.79	6.94	83	>sp|Q92900|RENT1_HUMAN Regulator of nonsense transcripts 1 OS=Homo sapiens GN=UPF1 PE=1 SV=2	15440	073118_SAM_RAF_U1.29833.29833.3	controllerType=0 controllerNumber=1 scan=29833	65.26
23591:3	1	R.M[+15.995]HPALSAFPSNIFYEGSLQNGVTAADR.V		M[+16]	970.47	3	2909.4	2909.39	0	2.6	715	Specific	315.67	310	310	6.91	83	>sp|Q92900|RENT1_HUMAN Regulator of nonsense transcripts 1 OS=Homo sapiens GN=UPF1 PE=1 SV=2	15440	073118_SAM_RAF_U1.28501.28501.3	controllerType=0 controllerNumber=1 scan=28501	62.5697
23448:3	1	R.M[+15.995]HPALSAFPSNIFYEGSLQNGVTAADR.V		M[+16]	970.466	3	2909.38	2909.39	0	-1.3	715	Specific	493.13	398.96	398.96	9.97	83	>sp|Q92900|RENT1_HUMAN Regulator of nonsense transcripts 1 OS=Homo sapiens GN=UPF1 PE=1 SV=2	15440	073118_SAM_RAF_U1.28324.28324.3	controllerType=0 controllerNumber=1 scan=28324	62.2171
23527:3	1	R.M[+15.995]HPALSAFPSNIFYEGSLQNGVTAADR.V		M[+16]	970.465	3	2909.38	2909.39	0	-2.8	715	Specific	557.98	460.55	460.55	10.04	83	>sp|Q92900|RENT1_HUMAN Regulator of nonsense transcripts 1 OS=Homo sapiens GN=UPF1 PE=1 SV=2	15440	073118_SAM_RAF_U1.28416.28416.3	controllerType=0 controllerNumber=1 scan=28416	62.3883
24017:3	1	R.M[+15.995]HPALSAFPSNIFYEGSLQN[+0.984]GVTAADR.V		M[+16], N[+1]	970.794	3	2910.37	2910.37	0	-2	715	Specific	62.86	62.86	62.86	4.42	83	>sp|Q92900|RENT1_HUMAN Regulator of nonsense transcripts 1 OS=Homo sapiens GN=UPF1 PE=1 SV=2	15440	073118_SAM_RAF_U1.29006.29006.3	controllerType=0 controllerNumber=1 scan=29006	63.6054
23806:3	1	R.M[+15.995]HPALSAFPSNIFYEGSLQN[+0.984]GVTAADR.V		M[+16], N[+1]	970.798	3	2910.38	2910.37	0	2.7	715	Specific	70.05	70.05	70.05	3.18	83	>sp|Q92900|RENT1_HUMAN Regulator of nonsense transcripts 1 OS=Homo sapiens GN=UPF1 PE=1 SV=2	15440	073118_SAM_RAF_U1.28759.28759.3	controllerType=0 controllerNumber=1 scan=28759	63.0801
23946:3	1	R.M[+15.995]HPALSAFPSNIFYEGSLQN[+0.984]GVTAADR.V		M[+16], N[+1]	970.796	3	2910.37	2910.37	0	0.1	715	Specific	176.05	176.05	176.05	4.54	83	>sp|Q92900|RENT1_HUMAN Regulator of nonsense transcripts 1 OS=Homo sapiens GN=UPF1 PE=1 SV=2	15440	073118_SAM_RAF_U1.28923.28923.3	controllerType=0 controllerNumber=1 scan=28923	63.4259
23871:3	1	R.M[+15.995]HPALSAFPSNIFYEGSLQN[+0.984]GVTAADR.V		M[+16], N[+1]	970.795	3	2910.37	2910.37	0	-0.5	715	Specific	350.3	350.17	307.85	8.79	83	>sp|Q92900|RENT1_HUMAN Regulator of nonsense transcripts 1 OS=Homo sapiens GN=UPF1 PE=1 SV=2	15440	073118_SAM_RAF_U1.28834.28834.3	controllerType=0 controllerNumber=1 scan=28834	63.2509
21956:4	1	R.M[+15.995]HPALSAFPSNIFYEGSLQNGVTAADRVK.K		M[+16]	784.891	4	3136.54	3136.55	0	-3	715	Specific	284.93	284.93	284.93	6.39	83	>sp|Q92900|RENT1_HUMAN Regulator of nonsense transcripts 1 OS=Homo sapiens GN=UPF1 PE=1 SV=2	15440	073118_SAM_RAF_U1.26626.26626.4	controllerType=0 controllerNumber=1 scan=26626	58.9037
06479:2	1	R.TEAANVEKITTK.L			652.855	2	1304.7	1304.71	0	-2.1	779	Specific	171.02	1.89	1.89	1.01	83	>sp|Q92900|RENT1_HUMAN Regulator of nonsense transcripts 1 OS=Homo sapiens GN=UPF1 PE=1 SV=2	15440	073118_SAM_RAF_U1.8929.8929.2	controllerType=0 controllerNumber=1 scan=8929	23.9081
06555:3	1	R.TEAANVEKITTK.L			435.572	3	1304.7	1304.71	0	-2.7	779	Specific	202.05	67.73	67.73	3.34	83	>sp|Q92900|RENT1_HUMAN Regulator of nonsense transcripts 1 OS=Homo sapiens GN=UPF1 PE=1 SV=2	15440	073118_SAM_RAF_U1.9006.9006.3	controllerType=0 controllerNumber=1 scan=9006	24.0294
06285:2	1	R.TEAANVEKITTK.L			652.856	2	1304.7	1304.71	0	-0.8	779	Specific	210.65	39.02	39.02	2.31	83	>sp|Q92900|RENT1_HUMAN Regulator of nonsense transcripts 1 OS=Homo sapiens GN=UPF1 PE=1 SV=2	15440	073118_SAM_RAF_U1.8723.8723.2	controllerType=0 controllerNumber=1 scan=8723	23.5613
06252:3	1	R.TEAANVEKITTK.L			435.573	3	1304.7	1304.71	0	-0.7	779	Specific	257.58	142.74	142.74	5.48	83	>sp|Q92900|RENT1_HUMAN Regulator of nonsense transcripts 1 OS=Homo sapiens GN=UPF1 PE=1 SV=2	15440	073118_SAM_RAF_U1.8688.8688.3	controllerType=0 controllerNumber=1 scan=8688	23.5058
06377:2	1	R.TEAANVEKITTK.L			652.855	2	1304.7	1304.71	0	-1.8	779	Specific	483.78	156.52	156.52	5.65	83	>sp|Q92900|RENT1_HUMAN Regulator of nonsense transcripts 1 OS=Homo sapiens GN=UPF1 PE=1 SV=2	15440	073118_SAM_RAF_U1.8827.8827.2	controllerType=0 controllerNumber=1 scan=8827	23.7337
06445:3	1	R.TEAANVEKITTK.L			435.573	3	1304.7	1304.71	0	-1.9	779	Specific	561.27	327.56	327.56	8.38	83	>sp|Q92900|RENT1_HUMAN Regulator of nonsense transcripts 1 OS=Homo sapiens GN=UPF1 PE=1 SV=2	15440	073118_SAM_RAF_U1.8897.8897.3	controllerType=0 controllerNumber=1 scan=8897	23.8579
06349:3	1	R.TEAANVEKITTK.L			435.572	3	1304.7	1304.71	0	-3	779	Specific	562.37	298.95	298.95	8.03	83	>sp|Q92900|RENT1_HUMAN Regulator of nonsense transcripts 1 OS=Homo sapiens GN=UPF1 PE=1 SV=2	15440	073118_SAM_RAF_U1.8794.8794.3	controllerType=0 controllerNumber=1 scan=8794	23.6779
15951:4	1	K.LLKAGAKPDQIGIITPYEGQR.S			567.824	4	2268.27	2268.27	0	0.7	791	Specific	85.16	85.16	85.16	3.54	83	>sp|Q92900|RENT1_HUMAN Regulator of nonsense transcripts 1 OS=Homo sapiens GN=UPF1 PE=1 SV=2	15440	073118_SAM_RAF_U1.19338.19338.4	controllerType=0 controllerNumber=1 scan=19338	43.9342
15875:4	1	K.LLKAGAKPDQIGIITPYEGQR.S			567.823	4	2268.27	2268.27	0	-0.2	791	Specific	112.64	112.64	112.64	4.24	83	>sp|Q92900|RENT1_HUMAN Regulator of nonsense transcripts 1 OS=Homo sapiens GN=UPF1 PE=1 SV=2	15440	073118_SAM_RAF_U1.19250.19250.4	controllerType=0 controllerNumber=1 scan=19250	43.7593
15949:3	1	K.AGAKPDQIGIITPYEGQR.S			638.67	3	1913.99	1914.01	0	-7.1	794	Specific	19.36	19.36	19.36	1.15	83	>sp|Q92900|RENT1_HUMAN Regulator of nonsense transcripts 1 OS=Homo sapiens GN=UPF1 PE=1 SV=2	15440	073118_SAM_RAF_U1.19335.19335.3	controllerType=0 controllerNumber=1 scan=19335	43.9288
15815:3	1	K.AGAKPDQIGIITPYEGQR.S			638.674	3	1914.01	1914.01	0	0.6	794	Specific	26.2	20.28	20.28	2.35	83	>sp|Q92900|RENT1_HUMAN Regulator of nonsense transcripts 1 OS=Homo sapiens GN=UPF1 PE=1 SV=2	15440	073118_SAM_RAF_U1.19179.19179.3	controllerType=0 controllerNumber=1 scan=19179	43.6133
15742:3	1	K.AGAKPDQIGIITPYEGQR.S			638.674	3	1914.01	1914.01	0	-0.3	794	Specific	161.04	71.36	71.36	4.21	83	>sp|Q92900|RENT1_HUMAN Regulator of nonsense transcripts 1 OS=Homo sapiens GN=UPF1 PE=1 SV=2	15440	073118_SAM_RAF_U1.19094.19094.3	controllerType=0 controllerNumber=1 scan=19094	43.4245
15690:3	1	K.AGAKPDQIGIITPYEGQR.S			638.673	3	1914.01	1914.01	0	-1.3	794	Specific	448.39	209.05	209.05	7.4	83	>sp|Q92900|RENT1_HUMAN Regulator of nonsense transcripts 1 OS=Homo sapiens GN=UPF1 PE=1 SV=2	15440	073118_SAM_RAF_U1.19020.19020.3	controllerType=0 controllerNumber=1 scan=19020	43.2521
15569:3	1	K.AGAKPDQIGIITPYEGQR.S			638.673	3	1914.01	1914.01	0	-1.2	794	Specific	588.19	300.96	300.96	9.57	83	>sp|Q92900|RENT1_HUMAN Regulator of nonsense transcripts 1 OS=Homo sapiens GN=UPF1 PE=1 SV=2	15440	073118_SAM_RAF_U1.18859.18859.3	controllerType=0 controllerNumber=1 scan=18859	42.9148
15631:3	1	K.AGAKPDQIGIITPYEGQR.S			638.673	3	1914.01	1914.01	0	-1	794	Specific	605.01	305.59	305.59	10.57	83	>sp|Q92900|RENT1_HUMAN Regulator of nonsense transcripts 1 OS=Homo sapiens GN=UPF1 PE=1 SV=2	15440	073118_SAM_RAF_U1.18939.18939.3	controllerType=0 controllerNumber=1 scan=18939	43.082
17642:3	1	R.SYLVQYM[+15.995]QFSGSLHTK.L		M[+16]	635.645	3	1904.92	1904.92	0	-1	812	Specific	290.46	186.77	186.77	6.15	83	>sp|Q92900|RENT1_HUMAN Regulator of nonsense transcripts 1 OS=Homo sapiens GN=UPF1 PE=1 SV=2	15440	073118_SAM_RAF_U1.21397.21397.3	controllerType=0 controllerNumber=1 scan=21397	48.3199
17550:3	1	R.SYLVQYM[+15.995]QFSGSLHTK.L		M[+16]	635.645	3	1904.92	1904.92	0	-0.8	812	Specific	312.79	185.8	185.8	6.09	83	>sp|Q92900|RENT1_HUMAN Regulator of nonsense transcripts 1 OS=Homo sapiens GN=UPF1 PE=1 SV=2	15440	073118_SAM_RAF_U1.21304.21304.3	controllerType=0 controllerNumber=1 scan=21304	48.1496
17467:3	1	R.SYLVQYM[+15.995]QFSGSLHTK.L		M[+16]	635.645	3	1904.92	1904.92	0	-0.7	812	Specific	422.08	294.52	294.52	7.92	83	>sp|Q92900|RENT1_HUMAN Regulator of nonsense transcripts 1 OS=Homo sapiens GN=UPF1 PE=1 SV=2	15440	073118_SAM_RAF_U1.21211.21211.3	controllerType=0 controllerNumber=1 scan=21211	47.9766
21667:3	1	K.LYQEVEIASVDAFQGR.E			608.976	3	1824.91	1824.91	0	0.1	828	Specific	59.21	59.21	59.21	2.42	83	>sp|Q92900|RENT1_HUMAN Regulator of nonsense transcripts 1 OS=Homo sapiens GN=UPF1 PE=1 SV=2	15440	073118_SAM_RAF_U1.26292.26292.3	controllerType=0 controllerNumber=1 scan=26292	58.2763
21655:2	1	K.LYQEVEIASVDAFQGR.E			912.959	2	1824.91	1824.91	0	-0.7	828	Specific	115.78	115.78	115.78	4.23	83	>sp|Q92900|RENT1_HUMAN Regulator of nonsense transcripts 1 OS=Homo sapiens GN=UPF1 PE=1 SV=2	15440	073118_SAM_RAF_U1.26276.26276.2	controllerType=0 controllerNumber=1 scan=26276	58.2482
21887:2	1	K.LYQEVEIASVDAFQGR.E			912.958	2	1824.91	1824.91	0	-2.6	828	Specific	315.71	299.57	299.57	7.46	83	>sp|Q92900|RENT1_HUMAN Regulator of nonsense transcripts 1 OS=Homo sapiens GN=UPF1 PE=1 SV=2	15440	073118_SAM_RAF_U1.26550.26550.2	controllerType=0 controllerNumber=1 scan=26550	58.7688
21751:3	1	K.LYQEVEIASVDAFQGR.E			608.976	3	1824.91	1824.91	0	-0.3	828	Specific	420.3	288.86	288.86	5.97	83	>sp|Q92900|RENT1_HUMAN Regulator of nonsense transcripts 1 OS=Homo sapiens GN=UPF1 PE=1 SV=2	15440	073118_SAM_RAF_U1.26387.26387.3	controllerType=0 controllerNumber=1 scan=26387	58.4555
21826:3	1	K.LYQEVEIASVDAFQGR.E			608.976	3	1824.91	1824.91	0	-0.1	828	Specific	436.94	307.9	307.9	5.96	83	>sp|Q92900|RENT1_HUMAN Regulator of nonsense transcripts 1 OS=Homo sapiens GN=UPF1 PE=1 SV=2	15440	073118_SAM_RAF_U1.26479.26479.3	controllerType=0 controllerNumber=1 scan=26479	58.6275
21732:2	1	K.LYQEVEIASVDAFQGR.E			912.96	2	1824.91	1824.91	0	-0.2	828	Specific	567.11	435.75	435.75	9.77	83	>sp|Q92900|RENT1_HUMAN Regulator of nonsense transcripts 1 OS=Homo sapiens GN=UPF1 PE=1 SV=2	15440	073118_SAM_RAF_U1.26367.26367.2	controllerType=0 controllerNumber=1 scan=26367	58.4228
21816:2	1	K.LYQEVEIASVDAFQGR.E			912.96	2	1824.91	1824.91	0	-0.5	828	Specific	571.41	398.53	398.53	9.77	83	>sp|Q92900|RENT1_HUMAN Regulator of nonsense transcripts 1 OS=Homo sapiens GN=UPF1 PE=1 SV=2	15440	073118_SAM_RAF_U1.26464.26464.2	controllerType=0 controllerNumber=1 scan=26464	58.5987
18029:3	1	R.EKDFIILSC[+57.021]VR.A		C[+57]	460.583	3	1379.73	1379.74	0	-1.1	844	Specific	339.3	174.12	174.12	6.19	83	>sp|Q92900|RENT1_HUMAN Regulator of nonsense transcripts 1 OS=Homo sapiens GN=UPF1 PE=1 SV=2	15440	073118_SAM_RAF_U1.21832.21832.3	controllerType=0 controllerNumber=1 scan=21832	49.1505
16530:2	1	R.ANEHQGIGFLND.P			657.806	2	1314.61	1314.61	0	-1.4	855	CRagged	244.65	56.98	56.98	3.38	83	>sp|Q92900|RENT1_HUMAN Regulator of nonsense transcripts 1 OS=Homo sapiens GN=UPF1 PE=1 SV=2	15440	073118_SAM_RAF_U1.20010.20010.2	controllerType=0 controllerNumber=1 scan=20010	45.3394
13870:3	1	R.ANEHQGIGFLNDPR.R			523.258	3	1567.76	1567.76	0	-1.7	855	Specific	74.65	3.42	3.42	1.97	83	>sp|Q92900|RENT1_HUMAN Regulator of nonsense transcripts 1 OS=Homo sapiens GN=UPF1 PE=1 SV=2	15440	073118_SAM_RAF_U1.16930.16930.2	controllerType=0 controllerNumber=1 scan=16930	38.9537
13694:3	1	R.ANEHQGIGFLNDPR.R			523.258	3	1567.76	1567.76	0	-0.3	855	Specific	211.05	113.27	113.27	4.04	83	>sp|Q92900|RENT1_HUMAN Regulator of nonsense transcripts 1 OS=Homo sapiens GN=UPF1 PE=1 SV=2	15440	073118_SAM_RAF_U1.16737.16737.3	controllerType=0 controllerNumber=1 scan=16737	38.5751
13930:3	1	R.ANEHQGIGFLNDPR.R			523.258	3	1567.76	1567.76	0	-0.9	855	Specific	248.01	184.79	184.79	5.89	83	>sp|Q92900|RENT1_HUMAN Regulator of nonsense transcripts 1 OS=Homo sapiens GN=UPF1 PE=1 SV=2	15440	073118_SAM_RAF_U1.17000.17000.3	controllerType=0 controllerNumber=1 scan=17000	39.0931
13772:3	1	R.ANEHQGIGFLNDPR.R			523.258	3	1567.76	1567.76	0	-1.8	855	Specific	439.83	229.88	229.88	6.59	83	>sp|Q92900|RENT1_HUMAN Regulator of nonsense transcripts 1 OS=Homo sapiens GN=UPF1 PE=1 SV=2	15440	073118_SAM_RAF_U1.16822.16822.3	controllerType=0 controllerNumber=1 scan=16822	38.748
13854:3	1	R.ANEHQGIGFLNDPR.R			523.257	3	1567.76	1567.76	0	-2.6	855	Specific	477.77	260.81	260.81	6.92	83	>sp|Q92900|RENT1_HUMAN Regulator of nonsense transcripts 1 OS=Homo sapiens GN=UPF1 PE=1 SV=2	15440	073118_SAM_RAF_U1.16912.16912.3	controllerType=0 controllerNumber=1 scan=16912	38.9217
12002:3	1	R.ANEHQGIGFLNDPRR.L			575.291	3	1723.86	1723.86	0	-2.3	855	Specific	246.14	113.91	113.91	4.22	83	>sp|Q92900|RENT1_HUMAN Regulator of nonsense transcripts 1 OS=Homo sapiens GN=UPF1 PE=1 SV=2	15440	073118_SAM_RAF_U1.14573.14573.3	controllerType=0 controllerNumber=1 scan=14573	33.8959
12061:3	1	R.ANEHQGIGFLNDPRR.L			575.292	3	1723.86	1723.86	0	-1	855	Specific	267.61	123.14	123.14	4.62	83	>sp|Q92900|RENT1_HUMAN Regulator of nonsense transcripts 1 OS=Homo sapiens GN=UPF1 PE=1 SV=2	15440	073118_SAM_RAF_U1.14652.14652.3	controllerType=0 controllerNumber=1 scan=14652	34.0699
11984:4	1	R.ANEHQGIGFLNDPRR.L			431.72	4	1723.86	1723.86	0	-3.1	855	Specific	477.39	386.7	386.7	8.93	83	>sp|Q92900|RENT1_HUMAN Regulator of nonsense transcripts 1 OS=Homo sapiens GN=UPF1 PE=1 SV=2	15440	073118_SAM_RAF_U1.14553.14553.4	controllerType=0 controllerNumber=1 scan=14553	33.8568
12040:4	1	R.ANEHQGIGFLNDPRR.L			431.72	4	1723.86	1723.86	0	-1.7	855	Specific	478.78	389.78	389.78	9.08	83	>sp|Q92900|RENT1_HUMAN Regulator of nonsense transcripts 1 OS=Homo sapiens GN=UPF1 PE=1 SV=2	15440	073118_SAM_RAF_U1.14629.14629.4	controllerType=0 controllerNumber=1 scan=14629	34.0255
09079:2	1	R.RLNVALTR.A			471.794	2	942.582	942.584	0	-2.9	869	Specific	397.76	78.32	78.32	3.08	83	>sp|Q92900|RENT1_HUMAN Regulator of nonsense transcripts 1 OS=Homo sapiens GN=UPF1 PE=1 SV=2	15440	073118_SAM_RAF_U1.11422.11422.2	controllerType=0 controllerNumber=1 scan=11422	28.0906
09003:2	1	R.RLNVALTR.A			471.795	2	942.583	942.584	0	-1.6	869	Specific	399.17	78.92	78.92	3.12	83	>sp|Q92900|RENT1_HUMAN Regulator of nonsense transcripts 1 OS=Homo sapiens GN=UPF1 PE=1 SV=2	15440	073118_SAM_RAF_U1.11337.11337.2	controllerType=0 controllerNumber=1 scan=11337	27.9232
11681:2	1	R.LNVALTR.A			393.744	2	786.481	786.483	0	-2.6	870	Specific	211.59	76.42	76.42	3.17	83	>sp|Q92900|RENT1_HUMAN Regulator of nonsense transcripts 1 OS=Homo sapiens GN=UPF1 PE=1 SV=2	15440	073118_SAM_RAF_U1.14195.14195.4	controllerType=0 controllerNumber=1 scan=14195	33.1261
11905:2	1	R.LNVALTR.A			393.745	2	786.482	786.483	0	-1.1	870	Specific	304.79	55.67	55.67	3.59	83	>sp|Q92900|RENT1_HUMAN Regulator of nonsense transcripts 1 OS=Homo sapiens GN=UPF1 PE=1 SV=2	15440	073118_SAM_RAF_U1.14455.14455.2	controllerType=0 controllerNumber=1 scan=14455	33.6516
11760:2	1	R.LNVALTR.A			393.744	2	786.482	786.483	0	-2.1	870	Specific	344.01	46.96	46.96	3.68	83	>sp|Q92900|RENT1_HUMAN Regulator of nonsense transcripts 1 OS=Homo sapiens GN=UPF1 PE=1 SV=2	15440	073118_SAM_RAF_U1.14287.14287.2	controllerType=0 controllerNumber=1 scan=14287	33.3018
11844:2	1	R.LNVALTR.A			393.745	2	786.482	786.483	0	-1.1	870	Specific	354.24	60.29	60.29	3.63	83	>sp|Q92900|RENT1_HUMAN Regulator of nonsense transcripts 1 OS=Homo sapiens GN=UPF1 PE=1 SV=2	15440	073118_SAM_RAF_U1.14377.14377.2	controllerType=0 controllerNumber=1 scan=14377	33.4792
13388:2	1	R.ARYGVIIVGNPK.A			643.882	2	1286.76	1286.76	0	-0.3	877	Specific	228.59	62.95	62.95	3.05	83	>sp|Q92900|RENT1_HUMAN Regulator of nonsense transcripts 1 OS=Homo sapiens GN=UPF1 PE=1 SV=2	15440	073118_SAM_RAF_U1.16363.16363.2	controllerType=0 controllerNumber=1 scan=16363	37.7963
13459:3	1	R.ARYGVIIVGNPK.A			429.59	3	1286.76	1286.76	0	-1.9	877	Specific	376.92	175	175	6.06	83	>sp|Q92900|RENT1_HUMAN Regulator of nonsense transcripts 1 OS=Homo sapiens GN=UPF1 PE=1 SV=2	15440	073118_SAM_RAF_U1.16439.16439.3	controllerType=0 controllerNumber=1 scan=16439	37.9441
13357:3	1	R.ARYGVIIVGNPK.A			429.59	3	1286.75	1286.76	0	-2.3	877	Specific	436.39	208.88	208.88	6.83	83	>sp|Q92900|RENT1_HUMAN Regulator of nonsense transcripts 1 OS=Homo sapiens GN=UPF1 PE=1 SV=2	15440	073118_SAM_RAF_U1.16331.16331.3	controllerType=0 controllerNumber=1 scan=16331	37.7375
13877:4	1	R.ARYGVIIVGNPKALSK.Q			422.257	4	1686	1686.01	0	-0.8	877	Specific	209.54	193.6	193.6	4.06	83	>sp|Q92900|RENT1_HUMAN Regulator of nonsense transcripts 1 OS=Homo sapiens GN=UPF1 PE=1 SV=2	15440	073118_SAM_RAF_U1.16938.16938.2	controllerType=0 controllerNumber=1 scan=16938	38.9691
15254:2	1	R.YGVIIVGNPK.A			530.313	2	1059.62	1059.62	0	-1.3	879	Specific	253.67	192.28	192.28	6.29	83	>sp|Q92900|RENT1_HUMAN Regulator of nonsense transcripts 1 OS=Homo sapiens GN=UPF1 PE=1 SV=2	15440	073118_SAM_RAF_U1.18498.18498.2	controllerType=0 controllerNumber=1 scan=18498	42.2029
15479:2	1	R.YGVIIVGNPK.A			530.313	2	1059.62	1059.62	0	-1.5	879	Specific	442.13	283.86	283.86	7.86	83	>sp|Q92900|RENT1_HUMAN Regulator of nonsense transcripts 1 OS=Homo sapiens GN=UPF1 PE=1 SV=2	15440	073118_SAM_RAF_U1.18763.18763.2	controllerType=0 controllerNumber=1 scan=18763	42.7256
15396:2	1	R.YGVIIVGNPK.A			530.313	2	1059.62	1059.62	0	-0.6	879	Specific	502.7	244.78	244.78	7.6	83	>sp|Q92900|RENT1_HUMAN Regulator of nonsense transcripts 1 OS=Homo sapiens GN=UPF1 PE=1 SV=2	15440	073118_SAM_RAF_U1.18669.18669.2	controllerType=0 controllerNumber=1 scan=18669	42.5491
15328:2	1	R.YGVIIVGNPK.A			530.312	2	1059.62	1059.62	0	-2.1	879	Specific	508.46	248.9	248.9	7.5	83	>sp|Q92900|RENT1_HUMAN Regulator of nonsense transcripts 1 OS=Homo sapiens GN=UPF1 PE=1 SV=2	15440	073118_SAM_RAF_U1.18583.18583.2	controllerType=0 controllerNumber=1 scan=18583	42.3771
18403:2	1	K.VLVEGPLNNLR.E			612.36	2	1223.71	1223.71	0	1.8	908	Specific	280.83	91.99	91.99	4.97	83	>sp|Q92900|RENT1_HUMAN Regulator of nonsense transcripts 1 OS=Homo sapiens GN=UPF1 PE=1 SV=2	15440	073118_SAM_RAF_U1.22307.22307.2	controllerType=0 controllerNumber=1 scan=22307	50.1519
18344:2	1	K.VLVEGPLNNLR.E			612.359	2	1223.71	1223.71	0	-0.4	908	Specific	393.04	173.74	173.74	7.72	83	>sp|Q92900|RENT1_HUMAN Regulator of nonsense transcripts 1 OS=Homo sapiens GN=UPF1 PE=1 SV=2	15440	073118_SAM_RAF_U1.22230.22230.2	controllerType=0 controllerNumber=1 scan=22230	49.9819
18156:2	1	K.VLVEGPLNNLR.E			612.358	2	1223.71	1223.71	0	-1.7	908	Specific	416.08	151.94	151.94	7.58	83	>sp|Q92900|RENT1_HUMAN Regulator of nonsense transcripts 1 OS=Homo sapiens GN=UPF1 PE=1 SV=2	15440	073118_SAM_RAF_U1.21983.21983.2	controllerType=0 controllerNumber=1 scan=21983	49.4669
18219:2	1	K.VLVEGPLNNLR.E			612.358	2	1223.71	1223.71	0	-1.9	908	Specific	580.39	212.18	212.18	8.45	83	>sp|Q92900|RENT1_HUMAN Regulator of nonsense transcripts 1 OS=Homo sapiens GN=UPF1 PE=1 SV=2	15440	073118_SAM_RAF_U1.22064.22064.2	controllerType=0 controllerNumber=1 scan=22064	49.6394
18269:2	1	K.VLVEGPLNNLR.E			612.358	2	1223.71	1223.71	0	-1.8	908	Specific	601.85	234.97	234.97	10.21	83	>sp|Q92900|RENT1_HUMAN Regulator of nonsense transcripts 1 OS=Homo sapiens GN=UPF1 PE=1 SV=2	15440	073118_SAM_RAF_U1.22140.22140.2	controllerType=0 controllerNumber=1 scan=22140	49.8093
19111:2	1	K.VLVEGPLNN[+0.984]LR.E		N[+1]	612.851	2	1224.7	1224.69	0	0.5	908	Specific	43.64	22.17	0	2.4	83	>sp|Q92900|RENT1_HUMAN Regulator of nonsense transcripts 1 OS=Homo sapiens GN=UPF1 PE=1 SV=2	15440	073118_SAM_RAF_U1.23153.23153.2	controllerType=0 controllerNumber=1 scan=23153	51.9011
17465:2	1	K.VLVEGPLNN[+0.984]LR.E		N[+1]	612.849	2	1224.69	1224.69	0	-3	908	Specific	161.22	8.06	0	2.63	83	>sp|Q92900|RENT1_HUMAN Regulator of nonsense transcripts 1 OS=Homo sapiens GN=UPF1 PE=1 SV=2	15440	073118_SAM_RAF_U1.21208.21208.2	controllerType=0 controllerNumber=1 scan=21208	47.9723
19194:2	1	K.VLVEGPLN[+0.984]NLR.E		N[+1]	612.85	2	1224.69	1224.69	0	-1.5	908	Specific	200.83	104.84	0	4.43	83	>sp|Q92900|RENT1_HUMAN Regulator of nonsense transcripts 1 OS=Homo sapiens GN=UPF1 PE=1 SV=2	15440	073118_SAM_RAF_U1.23244.23244.2	controllerType=0 controllerNumber=1 scan=23244	52.0794
17640:2	1	K.VLVEGPLN[+0.984]NLR.E		N[+1]	612.85	2	1224.69	1224.69	0	-1.5	908	Specific	315.91	162.48	29.22	7.34	83	>sp|Q92900|RENT1_HUMAN Regulator of nonsense transcripts 1 OS=Homo sapiens GN=UPF1 PE=1 SV=2	15440	073118_SAM_RAF_U1.21394.21394.2	controllerType=0 controllerNumber=1 scan=21394	48.3145
17547:2	1	K.VLVEGPLN[+0.984]NLR.E		N[+1]	612.851	2	1224.69	1224.69	0	-0.7	908	Specific	367.69	144.39	21.92	6.94	83	>sp|Q92900|RENT1_HUMAN Regulator of nonsense transcripts 1 OS=Homo sapiens GN=UPF1 PE=1 SV=2	15440	073118_SAM_RAF_U1.21302.21302.2	controllerType=0 controllerNumber=1 scan=21302	48.146
23392:4	1	K.VLVEGPLNNLRESLM[+15.995]QFSKPR.K		M[+16]	611.584	4	2443.31	2443.31	0	0.2	908	Specific	10.85	10.85	10.85	2.36	83	>sp|Q92900|RENT1_HUMAN Regulator of nonsense transcripts 1 OS=Homo sapiens GN=UPF1 PE=1 SV=2	15440	073118_SAM_RAF_U1.28268.28268.4	controllerType=0 controllerNumber=1 scan=28268	62.1125
12683:3	1	R.ESLMQFSKPR.K			408.212	3	1222.62	1222.62	0	-3.8	919	Specific	290.95	216.71	216.71	4.97	83	>sp|Q92900|RENT1_HUMAN Regulator of nonsense transcripts 1 OS=Homo sapiens GN=UPF1 PE=1 SV=2	15440	073118_SAM_RAF_U1.15588.15588.3	controllerType=0 controllerNumber=1 scan=15588	36.2707
12538:3	1	R.ESLMQFSKPR.K			408.213	3	1222.62	1222.62	0	-1.2	919	Specific	317.01	189.91	189.91	6.09	83	>sp|Q92900|RENT1_HUMAN Regulator of nonsense transcripts 1 OS=Homo sapiens GN=UPF1 PE=1 SV=2	15440	073118_SAM_RAF_U1.15373.15373.3	controllerType=0 controllerNumber=1 scan=15373	35.7543
12646:3	1	R.ESLMQFSKPR.K			408.212	3	1222.62	1222.62	0	-3.3	919	Specific	518.44	309.64	309.64	7.19	83	>sp|Q92900|RENT1_HUMAN Regulator of nonsense transcripts 1 OS=Homo sapiens GN=UPF1 PE=1 SV=2	15440	073118_SAM_RAF_U1.15520.15520.3	controllerType=0 controllerNumber=1 scan=15520	36.0958
12604:3	1	R.ESLMQFSKPR.K			408.212	3	1222.62	1222.62	0	-1.8	919	Specific	528.23	330.64	330.64	7.69	83	>sp|Q92900|RENT1_HUMAN Regulator of nonsense transcripts 1 OS=Homo sapiens GN=UPF1 PE=1 SV=2	15440	073118_SAM_RAF_U1.15452.15452.3	controllerType=0 controllerNumber=1 scan=15452	35.9249
08482:3	1	R.ESLM[+15.995]QFSKPR.K		M[+16]	413.544	3	1238.62	1238.62	0	-2.4	919	Specific	143.16	136.42	136.42	3.96	83	>sp|Q92900|RENT1_HUMAN Regulator of nonsense transcripts 1 OS=Homo sapiens GN=UPF1 PE=1 SV=2	15440	073118_SAM_RAF_U1.10801.10801.3	controllerType=0 controllerNumber=1 scan=10801	26.9252
08762:3	1	R.ESLM[+15.995]QFSKPR.K		M[+16]	413.544	3	1238.62	1238.62	0	-2.3	919	Specific	423.77	196.48	196.48	6.29	83	>sp|Q92900|RENT1_HUMAN Regulator of nonsense transcripts 1 OS=Homo sapiens GN=UPF1 PE=1 SV=2	15440	073118_SAM_RAF_U1.11088.11088.3	controllerType=0 controllerNumber=1 scan=11088	27.434
08692:3	1	R.ESLM[+15.995]QFSKPR.K		M[+16]	413.544	3	1238.62	1238.62	0	-2.4	919	Specific	440.22	223.53	223.53	6.79	83	>sp|Q92900|RENT1_HUMAN Regulator of nonsense transcripts 1 OS=Homo sapiens GN=UPF1 PE=1 SV=2	15440	073118_SAM_RAF_U1.10999.10999.3	controllerType=0 controllerNumber=1 scan=10999	27.2646
08592:3	1	R.ESLM[+15.995]QFSKPR.K		M[+16]	413.544	3	1238.62	1238.62	0	-2.2	919	Specific	471.01	208.22	208.22	7.39	83	>sp|Q92900|RENT1_HUMAN Regulator of nonsense transcripts 1 OS=Homo sapiens GN=UPF1 PE=1 SV=2	15440	073118_SAM_RAF_U1.10903.10903.3	controllerType=0 controllerNumber=1 scan=10903	27.0957
08919:3	1	R.KLVNTINPGAR.F			394.902	3	1182.69	1182.7	0	-2.2	929	Specific	56.16	50.8	50.8	3.03	83	>sp|Q92900|RENT1_HUMAN Regulator of nonsense transcripts 1 OS=Homo sapiens GN=UPF1 PE=1 SV=2	15440	073118_SAM_RAF_U1.11245.11245.3	controllerType=0 controllerNumber=1 scan=11245	27.7315
08974:3	1	R.KLVNTINPGAR.F			394.902	3	1182.69	1182.7	0	-3	929	Specific	75.69	20.17	20.17	2.12	83	>sp|Q92900|RENT1_HUMAN Regulator of nonsense transcripts 1 OS=Homo sapiens GN=UPF1 PE=1 SV=2	15440	073118_SAM_RAF_U1.11303.11303.2	controllerType=0 controllerNumber=1 scan=11303	27.8481
08560:3	1	R.KLVNTINPGAR.F			394.902	3	1182.69	1182.7	0	-2.8	929	Specific	152.82	46.74	46.74	3.22	83	>sp|Q92900|RENT1_HUMAN Regulator of nonsense transcripts 1 OS=Homo sapiens GN=UPF1 PE=1 SV=2	15440	073118_SAM_RAF_U1.10872.10872.3	controllerType=0 controllerNumber=1 scan=10872	27.0403
08828:3	1	R.KLVNTINPGAR.F			394.902	3	1182.69	1182.7	0	-2.2	929	Specific	273.38	59.88	59.88	4.85	83	>sp|Q92900|RENT1_HUMAN Regulator of nonsense transcripts 1 OS=Homo sapiens GN=UPF1 PE=1 SV=2	15440	073118_SAM_RAF_U1.11153.11153.3	controllerType=0 controllerNumber=1 scan=11153	27.5523
08599:2	1	R.KLVNTINPGAR.F			591.85	2	1182.69	1182.7	0	-1.7	929	Specific	424.6	154.43	154.43	4.47	83	>sp|Q92900|RENT1_HUMAN Regulator of nonsense transcripts 1 OS=Homo sapiens GN=UPF1 PE=1 SV=2	15440	073118_SAM_RAF_U1.10909.10909.2	controllerType=0 controllerNumber=1 scan=10909	27.1057
08730:3	1	R.KLVNTINPGAR.F			394.902	3	1182.69	1182.7	0	-3.1	929	Specific	425.66	145.93	145.93	5.75	83	>sp|Q92900|RENT1_HUMAN Regulator of nonsense transcripts 1 OS=Homo sapiens GN=UPF1 PE=1 SV=2	15440	073118_SAM_RAF_U1.11054.11054.3	controllerType=0 controllerNumber=1 scan=11054	27.3777
08667:3	1	R.KLVNTINPGAR.F			394.903	3	1182.69	1182.7	0	-1.4	929	Specific	430.97	156.37	156.37	6.06	83	>sp|Q92900|RENT1_HUMAN Regulator of nonsense transcripts 1 OS=Homo sapiens GN=UPF1 PE=1 SV=2	15440	073118_SAM_RAF_U1.10970.10970.3	controllerType=0 controllerNumber=1 scan=10970	27.2088
08777:2	1	R.KLVNTINPGAR.F			591.85	2	1182.69	1182.7	0	-1.9	929	Specific	452.05	144.77	144.77	4.51	83	>sp|Q92900|RENT1_HUMAN Regulator of nonsense transcripts 1 OS=Homo sapiens GN=UPF1 PE=1 SV=2	15440	073118_SAM_RAF_U1.11101.11101.2	controllerType=0 controllerNumber=1 scan=11101	27.4542
08697:2	1	R.KLVNTINPGAR.F			591.85	2	1182.69	1182.7	0	-1.7	929	Specific	556.24	211.16	211.16	5.41	83	>sp|Q92900|RENT1_HUMAN Regulator of nonsense transcripts 1 OS=Homo sapiens GN=UPF1 PE=1 SV=2	15440	073118_SAM_RAF_U1.11005.11005.2	controllerType=0 controllerNumber=1 scan=11005	27.2761
09982:3	1	R.KLVN[+0.984]TINPGAR.F		N[+1]	395.23	3	1183.68	1183.68	0	-2.3	929	Specific	132.91	51.64	51.64	3.26	83	>sp|Q92900|RENT1_HUMAN Regulator of nonsense transcripts 1 OS=Homo sapiens GN=UPF1 PE=1 SV=2	15440	073118_SAM_RAF_U1.12371.12371.3	controllerType=0 controllerNumber=1 scan=12371	29.78
10441:3	1	R.KLVN[+0.984]TINPGAR.F		N[+1]	395.23	3	1183.68	1183.68	0	-2.3	929	Specific	195.09	116.67	116.67	3.99	83	>sp|Q92900|RENT1_HUMAN Regulator of nonsense transcripts 1 OS=Homo sapiens GN=UPF1 PE=1 SV=2	15440	073118_SAM_RAF_U1.12819.12819.3	controllerType=0 controllerNumber=1 scan=12819	30.5465
10083:3	1	R.KLVN[+0.984]TINPGAR.F		N[+1]	395.23	3	1183.68	1183.68	0	-3.3	929	Specific	251.75	119.55	119.55	5.12	83	>sp|Q92900|RENT1_HUMAN Regulator of nonsense transcripts 1 OS=Homo sapiens GN=UPF1 PE=1 SV=2	15440	073118_SAM_RAF_U1.12471.12471.3	controllerType=0 controllerNumber=1 scan=12471	29.9575
09793:2	1	K.LVNTINPGAR.F			527.802	2	1054.6	1054.6	0	-2.6	930	Specific	90.59	14.77	14.77	2.37	83	>sp|Q92900|RENT1_HUMAN Regulator of nonsense transcripts 1 OS=Homo sapiens GN=UPF1 PE=1 SV=2	15440	073118_SAM_RAF_U1.12173.12173.2	controllerType=0 controllerNumber=1 scan=12173	29.4391
10087:2	1	K.LVNTINPGAR.F			527.803	2	1054.6	1054.6	0	-2.4	930	Specific	428.57	137.07	137.07	5.95	83	>sp|Q92900|RENT1_HUMAN Regulator of nonsense transcripts 1 OS=Homo sapiens GN=UPF1 PE=1 SV=2	15440	073118_SAM_RAF_U1.12474.12474.2	controllerType=0 controllerNumber=1 scan=12474	29.9629
09900:2	1	K.LVNTINPGAR.F			527.803	2	1054.6	1054.6	0	-1.2	930	Specific	450.42	115.98	115.98	6.28	83	>sp|Q92900|RENT1_HUMAN Regulator of nonsense transcripts 1 OS=Homo sapiens GN=UPF1 PE=1 SV=2	15440	073118_SAM_RAF_U1.12284.12284.2	controllerType=0 controllerNumber=1 scan=12284	29.6156
09987:2	1	K.LVNTINPGAR.F			527.802	2	1054.6	1054.6	0	-2.6	930	Specific	517	183.18	183.18	7.34	83	>sp|Q92900|RENT1_HUMAN Regulator of nonsense transcripts 1 OS=Homo sapiens GN=UPF1 PE=1 SV=2	15440	073118_SAM_RAF_U1.12375.12375.2	controllerType=0 controllerNumber=1 scan=12375	29.7866
15058:2	1	R.FMTTAMYDAR.E			603.767	2	1206.53	1206.53	0	-0.5	940	Specific	151.54	89	89	3.42	83	>sp|Q92900|RENT1_HUMAN Regulator of nonsense transcripts 1 OS=Homo sapiens GN=UPF1 PE=1 SV=2	15440	073118_SAM_RAF_U1.18288.18288.2	controllerType=0 controllerNumber=1 scan=18288	41.7734
15359:2	1	R.FMTTAMYDAR.E			603.767	2	1206.53	1206.53	0	-0.5	940	Specific	278.69	180.15	180.15	5.83	83	>sp|Q92900|RENT1_HUMAN Regulator of nonsense transcripts 1 OS=Homo sapiens GN=UPF1 PE=1 SV=2	15440	073118_SAM_RAF_U1.18624.18624.2	controllerType=0 controllerNumber=1 scan=18624	42.4541
15284:2	1	R.FMTTAMYDAR.E			603.767	2	1206.53	1206.53	0	-0.5	940	Specific	467.99	278.27	278.27	6.71	83	>sp|Q92900|RENT1_HUMAN Regulator of nonsense transcripts 1 OS=Homo sapiens GN=UPF1 PE=1 SV=2	15440	073118_SAM_RAF_U1.18537.18537.2	controllerType=0 controllerNumber=1 scan=18537	42.285
15207:2	1	R.FMTTAMYDAR.E			603.767	2	1206.53	1206.53	0	-1.4	940	Specific	518.41	254.28	254.28	6.63	83	>sp|Q92900|RENT1_HUMAN Regulator of nonsense transcripts 1 OS=Homo sapiens GN=UPF1 PE=1 SV=2	15440	073118_SAM_RAF_U1.18453.18453.2	controllerType=0 controllerNumber=1 scan=18453	42.1174
15137:2	1	R.FMTTAMYDAR.E			603.767	2	1206.53	1206.53	0	-0.6	940	Specific	522.82	279.87	279.87	6.61	83	>sp|Q92900|RENT1_HUMAN Regulator of nonsense transcripts 1 OS=Homo sapiens GN=UPF1 PE=1 SV=2	15440	073118_SAM_RAF_U1.18373.18373.2	controllerType=0 controllerNumber=1 scan=18373	41.9436
14802:2	1	R.FM[+15.995]TTAMYDAR.E		M[+16]	611.766	2	1222.52	1222.52	0	0.8	940	Specific	14.67	14.67	14.67	1.09	83	>sp|Q92900|RENT1_HUMAN Regulator of nonsense transcripts 1 OS=Homo sapiens GN=UPF1 PE=1 SV=2	15440	073118_SAM_RAF_U1.18008.18008.2	controllerType=0 controllerNumber=1 scan=18008	41.218
14280:2	1	R.FM[+15.995]TTAMYDAR.E		M[+16]	611.764	2	1222.52	1222.52	0	-1.4	940	Specific	15.42	15.42	15.42	1.52	83	>sp|Q92900|RENT1_HUMAN Regulator of nonsense transcripts 1 OS=Homo sapiens GN=UPF1 PE=1 SV=2	15440	073118_SAM_RAF_U1.17398.17398.2	controllerType=0 controllerNumber=1 scan=17398	39.9437
14415:2	1	R.FM[+15.995]TTAMYDAR.E		M[+16]	611.765	2	1222.52	1222.52	0	0.3	940	Specific	29.09	22.59	1.17	1.94	83	>sp|Q92900|RENT1_HUMAN Regulator of nonsense transcripts 1 OS=Homo sapiens GN=UPF1 PE=1 SV=2	15440	073118_SAM_RAF_U1.17563.17563.2	controllerType=0 controllerNumber=1 scan=17563	40.3119
14575:2	1	R.FM[+15.995]TTAMYDAR.E		M[+16]	611.764	2	1222.52	1222.52	0	-2.1	940	Specific	53.08	26.05	21.85	2.26	83	>sp|Q92900|RENT1_HUMAN Regulator of nonsense transcripts 1 OS=Homo sapiens GN=UPF1 PE=1 SV=2	15440	073118_SAM_RAF_U1.17749.17749.2	controllerType=0 controllerNumber=1 scan=17749	40.6809
14643:2	1	R.FM[+15.995]TTAMYDAR.E		M[+16]	611.764	2	1222.52	1222.52	0	-1.7	940	Specific	69.23	51.78	51.78	2.58	83	>sp|Q92900|RENT1_HUMAN Regulator of nonsense transcripts 1 OS=Homo sapiens GN=UPF1 PE=1 SV=2	15440	073118_SAM_RAF_U1.17830.17830.2	controllerType=0 controllerNumber=1 scan=17830	40.8598
14213:2	1	R.FM[+15.995]TTAMYDAR.E		M[+16]	611.765	2	1222.52	1222.52	0	-0.7	940	Specific	70.19	67.14	67.14	3.11	83	>sp|Q92900|RENT1_HUMAN Regulator of nonsense transcripts 1 OS=Homo sapiens GN=UPF1 PE=1 SV=2	15440	073118_SAM_RAF_U1.17321.17321.2	controllerType=0 controllerNumber=1 scan=17321	39.7622
12275:2	1	R.FMTTAM[+15.995]YDAR.E		M[+16]	611.763	2	1222.52	1222.52	0	-3.3	940	Specific	114.24	15.87	15.87	2.34	83	>sp|Q92900|RENT1_HUMAN Regulator of nonsense transcripts 1 OS=Homo sapiens GN=UPF1 PE=1 SV=2	15440	073118_SAM_RAF_U1.14991.14991.2	controllerType=0 controllerNumber=1 scan=14991	34.8962
13762:2	1	R.FM[+15.995]TTAMYDAR.E		M[+16]	611.763	2	1222.52	1222.52	0	-3.1	940	Specific	124.71	48.98	21.76	2.77	83	>sp|Q92900|RENT1_HUMAN Regulator of nonsense transcripts 1 OS=Homo sapiens GN=UPF1 PE=1 SV=2	15440	073118_SAM_RAF_U1.16810.16810.2	controllerType=0 controllerNumber=1 scan=16810	38.7245
14153:2	1	R.FM[+15.995]TTAMYDAR.E		M[+16]	611.764	2	1222.52	1222.52	0	-2.3	940	Specific	128.02	105.32	105.32	3.47	83	>sp|Q92900|RENT1_HUMAN Regulator of nonsense transcripts 1 OS=Homo sapiens GN=UPF1 PE=1 SV=2	15440	073118_SAM_RAF_U1.17245.17245.2	controllerType=0 controllerNumber=1 scan=17245	39.5929
13997:2	1	R.FM[+15.995]TTAMYDAR.E		M[+16]	611.764	2	1222.52	1222.52	0	-1.4	940	Specific	168.68	71.04	71.04	3.13	83	>sp|Q92900|RENT1_HUMAN Regulator of nonsense transcripts 1 OS=Homo sapiens GN=UPF1 PE=1 SV=2	15440	073118_SAM_RAF_U1.17075.17075.2	controllerType=0 controllerNumber=1 scan=17075	39.2419
13604:2	1	R.FMTTAM[+15.995]YDAR.E		M[+16]	611.765	2	1222.52	1222.52	0	-0.1	940	Specific	178.87	85.29	85.29	3.24	83	>sp|Q92900|RENT1_HUMAN Regulator of nonsense transcripts 1 OS=Homo sapiens GN=UPF1 PE=1 SV=2	15440	073118_SAM_RAF_U1.16636.16636.2	controllerType=0 controllerNumber=1 scan=16636	38.3793
13538:2	1	R.FMTTAM[+15.995]YDAR.E		M[+16]	611.764	2	1222.52	1222.52	0	-2.1	940	Specific	193.21	95.79	95.79	3.57	83	>sp|Q92900|RENT1_HUMAN Regulator of nonsense transcripts 1 OS=Homo sapiens GN=UPF1 PE=1 SV=2	15440	073118_SAM_RAF_U1.16555.16555.2	controllerType=0 controllerNumber=1 scan=16555	38.2062
14074:2	1	R.FM[+15.995]TTAMYDAR.E		M[+16]	611.765	2	1222.52	1222.52	0	-0.7	940	Specific	196.98	171.32	156.23	4.09	83	>sp|Q92900|RENT1_HUMAN Regulator of nonsense transcripts 1 OS=Homo sapiens GN=UPF1 PE=1 SV=2	15440	073118_SAM_RAF_U1.17160.17160.2	controllerType=0 controllerNumber=1 scan=17160	39.4147
13687:2	1	R.FMTTAM[+15.995]YDAR.E		M[+16]	611.764	2	1222.52	1222.52	0	-1.2	940	Specific	223.05	79.05	79.05	5.04	83	>sp|Q92900|RENT1_HUMAN Regulator of nonsense transcripts 1 OS=Homo sapiens GN=UPF1 PE=1 SV=2	15440	073118_SAM_RAF_U1.16727.16727.2	controllerType=0 controllerNumber=1 scan=16727	38.5547
13918:2	1	R.FM[+15.995]TTAMYDAR.E		M[+16]	611.765	2	1222.52	1222.52	0	0.3	940	Specific	234.18	163.84	146.03	5.12	83	>sp|Q92900|RENT1_HUMAN Regulator of nonsense transcripts 1 OS=Homo sapiens GN=UPF1 PE=1 SV=2	15440	073118_SAM_RAF_U1.16987.16987.2	controllerType=0 controllerNumber=1 scan=16987	39.0681
13838:2	1	R.FM[+15.995]TTAMYDAR.E		M[+16]	611.764	2	1222.52	1222.52	0	-1.8	940	Specific	236.14	139.13	90.44	5.05	83	>sp|Q92900|RENT1_HUMAN Regulator of nonsense transcripts 1 OS=Homo sapiens GN=UPF1 PE=1 SV=2	15440	073118_SAM_RAF_U1.16898.16898.2	controllerType=0 controllerNumber=1 scan=16898	38.8942
12097:2	1	R.FMTTAM[+15.995]YDAR.E		M[+16]	611.764	2	1222.52	1222.52	0	-2.3	940	Specific	248.85	100.06	100.06	4.74	83	>sp|Q92900|RENT1_HUMAN Regulator of nonsense transcripts 1 OS=Homo sapiens GN=UPF1 PE=1 SV=2	15440	073118_SAM_RAF_U1.14702.14702.2	controllerType=0 controllerNumber=1 scan=14702	34.1822
12198:2	1	R.FMTTAM[+15.995]YDAR.E		M[+16]	611.764	2	1222.52	1222.52	0	-1.4	940	Specific	252.54	82.52	82.52	4.74	83	>sp|Q92900|RENT1_HUMAN Regulator of nonsense transcripts 1 OS=Homo sapiens GN=UPF1 PE=1 SV=2	15440	073118_SAM_RAF_U1.14900.14900.2	controllerType=0 controllerNumber=1 scan=14900	34.7049
12128:2	1	R.FMTTAM[+15.995]YDAR.E		M[+16]	611.765	2	1222.52	1222.52	0	-1	940	Specific	381.85	166.58	166.58	5.78	83	>sp|Q92900|RENT1_HUMAN Regulator of nonsense transcripts 1 OS=Homo sapiens GN=UPF1 PE=1 SV=2	15440	073118_SAM_RAF_U1.14769.14769.2	controllerType=0 controllerNumber=1 scan=14769	34.3655
12690:2	1	R.FM[+15.995]TTAMYDAR.E		M[+16]	611.764	2	1222.52	1222.52	0	-1.6	940	Specific	410.5	234.82	234.82	6.27	83	>sp|Q92900|RENT1_HUMAN Regulator of nonsense transcripts 1 OS=Homo sapiens GN=UPF1 PE=1 SV=2	15440	073118_SAM_RAF_U1.15604.15604.2	controllerType=0 controllerNumber=1 scan=15604	36.3166
12156:2	1	R.FMTTAM[+15.995]YDAR.E		M[+16]	611.764	2	1222.52	1222.52	0	-1.5	940	Specific	419.2	161.39	161.39	6.06	83	>sp|Q92900|RENT1_HUMAN Regulator of nonsense transcripts 1 OS=Homo sapiens GN=UPF1 PE=1 SV=2	15440	073118_SAM_RAF_U1.14829.14829.2	controllerType=0 controllerNumber=1 scan=14829	34.5348
12621:2	1	R.FM[+15.995]TTAMYDAR.E		M[+16]	611.764	2	1222.52	1222.52	0	-1.9	940	Specific	440.01	231.54	231.54	6.23	83	>sp|Q92900|RENT1_HUMAN Regulator of nonsense transcripts 1 OS=Homo sapiens GN=UPF1 PE=1 SV=2	15440	073118_SAM_RAF_U1.15474.15474.2	controllerType=0 controllerNumber=1 scan=15474	35.9779
12655:2	1	R.FM[+15.995]TTAMYDAR.E		M[+16]	611.764	2	1222.52	1222.52	0	-2.2	940	Specific	535.64	290.96	290.96	6.63	83	>sp|Q92900|RENT1_HUMAN Regulator of nonsense transcripts 1 OS=Homo sapiens GN=UPF1 PE=1 SV=2	15440	073118_SAM_RAF_U1.15538.15538.2	controllerType=0 controllerNumber=1 scan=15538	36.1468
11413:2	1	R.FM[+15.995]TTAM[+15.995]YDAR.E		M[+16]*2	619.763	2	1238.52	1238.52	0	-0.2	940	Specific	84.02	0.12	0.12	2.39	83	>sp|Q92900|RENT1_HUMAN Regulator of nonsense transcripts 1 OS=Homo sapiens GN=UPF1 PE=1 SV=2	15440	073118_SAM_RAF_U1.13906.13906.2	controllerType=0 controllerNumber=1 scan=13906	32.5521
09438:2	1	R.FM[+15.995]TTAM[+15.995]YDAR.E		M[+16]*2	619.761	2	1238.51	1238.52	0	-2.7	940	Specific	95.51	59.37	59.37	2.88	83	>sp|Q92900|RENT1_HUMAN Regulator of nonsense transcripts 1 OS=Homo sapiens GN=UPF1 PE=1 SV=2	15440	073118_SAM_RAF_U1.11840.11840.2	controllerType=0 controllerNumber=1 scan=11840	28.9095
10676:2	1	R.FM[+15.995]TTAM[+15.995]YDAR.E		M[+16]*2	619.761	2	1238.52	1238.52	0	-2.1	940	Specific	105.49	35.57	35.57	2.75	83	>sp|Q92900|RENT1_HUMAN Regulator of nonsense transcripts 1 OS=Homo sapiens GN=UPF1 PE=1 SV=2	15440	073118_SAM_RAF_U1.13064.13064.2	controllerType=0 controllerNumber=1 scan=13064	30.962
11096:2	1	R.FM[+15.995]TTAM[+15.995]YDAR.E		M[+16]*2	619.761	2	1238.52	1238.52	0	-2.3	940	Specific	170.91	53.78	53.78	3.1	83	>sp|Q92900|RENT1_HUMAN Regulator of nonsense transcripts 1 OS=Homo sapiens GN=UPF1 PE=1 SV=2	15440	073118_SAM_RAF_U1.13542.13542.2	controllerType=0 controllerNumber=1 scan=13542	31.8522
11154:2	1	R.FM[+15.995]TTAM[+15.995]YDAR.E		M[+16]*2	619.762	2	1238.52	1238.52	0	-0.5	940	Specific	171.81	52.71	52.71	3.19	83	>sp|Q92900|RENT1_HUMAN Regulator of nonsense transcripts 1 OS=Homo sapiens GN=UPF1 PE=1 SV=2	15440	073118_SAM_RAF_U1.13625.13625.2	controllerType=0 controllerNumber=1 scan=13625	32.0296
11228:2	1	R.FM[+15.995]TTAM[+15.995]YDAR.E		M[+16]*2	619.763	2	1238.52	1238.52	0	0.1	940	Specific	173.68	83.63	83.63	3.39	83	>sp|Q92900|RENT1_HUMAN Regulator of nonsense transcripts 1 OS=Homo sapiens GN=UPF1 PE=1 SV=2	15440	073118_SAM_RAF_U1.13715.13715.2	controllerType=0 controllerNumber=1 scan=13715	32.2032
11049:2	1	R.FM[+15.995]TTAM[+15.995]YDAR.E		M[+16]*2	619.761	2	1238.52	1238.52	0	-2.3	940	Specific	174.6	69.69	69.69	3.13	83	>sp|Q92900|RENT1_HUMAN Regulator of nonsense transcripts 1 OS=Homo sapiens GN=UPF1 PE=1 SV=2	15440	073118_SAM_RAF_U1.13463.13463.2	controllerType=0 controllerNumber=1 scan=13463	31.6697
11512:2	1	R.FM[+15.995]TTAM[+15.995]YDAR.E		M[+16]*2	619.76	2	1238.51	1238.52	0	-3.6	940	Specific	193.84	100.11	100.11	3.47	83	>sp|Q92900|RENT1_HUMAN Regulator of nonsense transcripts 1 OS=Homo sapiens GN=UPF1 PE=1 SV=2	15440	073118_SAM_RAF_U1.14000.14000.2	controllerType=0 controllerNumber=1 scan=14000	32.721
10990:2	1	R.FM[+15.995]TTAM[+15.995]YDAR.E		M[+16]*2	619.761	2	1238.51	1238.52	0	-2.5	940	Specific	195.52	99.54	99.54	3.57	83	>sp|Q92900|RENT1_HUMAN Regulator of nonsense transcripts 1 OS=Homo sapiens GN=UPF1 PE=1 SV=2	15440	073118_SAM_RAF_U1.13377.13377.2	controllerType=0 controllerNumber=1 scan=13377	31.4875
10775:2	1	R.FM[+15.995]TTAM[+15.995]YDAR.E		M[+16]*2	619.761	2	1238.52	1238.52	0	-2	940	Specific	200.79	56.31	56.31	3.26	83	>sp|Q92900|RENT1_HUMAN Regulator of nonsense transcripts 1 OS=Homo sapiens GN=UPF1 PE=1 SV=2	15440	073118_SAM_RAF_U1.13164.13164.2	controllerType=0 controllerNumber=1 scan=13164	31.1403
10882:2	1	R.FM[+15.995]TTAM[+15.995]YDAR.E		M[+16]*2	619.761	2	1238.52	1238.52	0	-1.9	940	Specific	231.48	136.71	136.71	5.39	83	>sp|Q92900|RENT1_HUMAN Regulator of nonsense transcripts 1 OS=Homo sapiens GN=UPF1 PE=1 SV=2	15440	073118_SAM_RAF_U1.13270.13270.2	controllerType=0 controllerNumber=1 scan=13270	31.3126
09129:2	1	R.FM[+15.995]TTAM[+15.995]YDAR.E		M[+16]*2	619.761	2	1238.52	1238.52	0	-1.9	940	Specific	293.39	88.08	88.08	4.61	83	>sp|Q92900|RENT1_HUMAN Regulator of nonsense transcripts 1 OS=Homo sapiens GN=UPF1 PE=1 SV=2	15440	073118_SAM_RAF_U1.11482.11482.2	controllerType=0 controllerNumber=1 scan=11482	28.2183
09345:2	1	R.FM[+15.995]TTAM[+15.995]YDAR.E		M[+16]*2	619.761	2	1238.52	1238.52	0	-2.4	940	Specific	326.69	166.38	166.38	5.73	83	>sp|Q92900|RENT1_HUMAN Regulator of nonsense transcripts 1 OS=Homo sapiens GN=UPF1 PE=1 SV=2	15440	073118_SAM_RAF_U1.11743.11743.2	controllerType=0 controllerNumber=1 scan=11743	28.7372
09188:2	1	R.FM[+15.995]TTAM[+15.995]YDAR.E		M[+16]*2	619.762	2	1238.52	1238.52	0	-0.9	940	Specific	410.88	192.28	192.28	5.67	83	>sp|Q92900|RENT1_HUMAN Regulator of nonsense transcripts 1 OS=Homo sapiens GN=UPF1 PE=1 SV=2	15440	073118_SAM_RAF_U1.11564.11564.2	controllerType=0 controllerNumber=1 scan=11564	28.3915
09257:2	1	R.FM[+15.995]TTAM[+15.995]YDAR.E		M[+16]*2	619.762	2	1238.52	1238.52	0	-0.6	940	Specific	445.9	183.26	183.26	6	83	>sp|Q92900|RENT1_HUMAN Regulator of nonsense transcripts 1 OS=Homo sapiens GN=UPF1 PE=1 SV=2	15440	073118_SAM_RAF_U1.11650.11650.2	controllerType=0 controllerNumber=1 scan=11650	28.5626
21994:3	1	R.FMTTAMYDAREAIIPGSVYDR.S			803.049	3	2407.13	2407.14	0	-4.1	940	Specific	92.47	73.54	73.54	2.98	83	>sp|Q92900|RENT1_HUMAN Regulator of nonsense transcripts 1 OS=Homo sapiens GN=UPF1 PE=1 SV=2	15440	073118_SAM_RAF_U1.26664.26664.3	controllerType=0 controllerNumber=1 scan=26664	58.9662
21985:3	1	R.FMTTAMYDAREAIIPGSVYDR.S			803.054	3	2407.15	2407.14	0	1.8	940	Specific	97.4	97.4	97.4	3.09	83	>sp|Q92900|RENT1_HUMAN Regulator of nonsense transcripts 1 OS=Homo sapiens GN=UPF1 PE=1 SV=2	15440	073118_SAM_RAF_U1.26653.26653.3	controllerType=0 controllerNumber=1 scan=26653	58.9483
22160:3	1	R.FMTTAMYDAREAIIPGSVYDR.S			803.052	3	2407.14	2407.14	0	-0.8	940	Specific	256.62	207.35	207.35	6.27	83	>sp|Q92900|RENT1_HUMAN Regulator of nonsense transcripts 1 OS=Homo sapiens GN=UPF1 PE=1 SV=2	15440	073118_SAM_RAF_U1.26856.26856.3	controllerType=0 controllerNumber=1 scan=26856	59.3149
22074:3	1	R.FMTTAMYDAREAIIPGSVYDR.S			803.052	3	2407.14	2407.14	0	-0.4	940	Specific	427.21	357.99	357.99	8.08	83	>sp|Q92900|RENT1_HUMAN Regulator of nonsense transcripts 1 OS=Homo sapiens GN=UPF1 PE=1 SV=2	15440	073118_SAM_RAF_U1.26758.26758.3	controllerType=0 controllerNumber=1 scan=26758	59.1404
20331:3	1	R.FM[+15.995]TTAMYDAREAIIPGSVYDR.S		M[+16]	808.384	3	2423.14	2423.14	0	-0.5	940	Specific	13.9	13.9	13.9	2.36	83	>sp|Q92900|RENT1_HUMAN Regulator of nonsense transcripts 1 OS=Homo sapiens GN=UPF1 PE=1 SV=2	15440	073118_SAM_RAF_U1.24713.24713.3	controllerType=0 controllerNumber=1 scan=24713	55.2043
20490:3	1	R.FM[+15.995]TTAMYDAREAIIPGSVYDR.S		M[+16]	808.385	3	2423.14	2423.14	0	1.6	940	Specific	44.69	44.69	44.69	2.46	83	>sp|Q92900|RENT1_HUMAN Regulator of nonsense transcripts 1 OS=Homo sapiens GN=UPF1 PE=1 SV=2	15440	073118_SAM_RAF_U1.24920.24920.3	controllerType=0 controllerNumber=1 scan=24920	55.6225
20467:3	1	R.FM[+15.995]TTAMYDAREAIIPGSVYDR.S		M[+16]	808.383	3	2423.14	2423.14	0	-0.5	940	Specific	153.59	153.59	153.59	4.37	83	>sp|Q92900|RENT1_HUMAN Regulator of nonsense transcripts 1 OS=Homo sapiens GN=UPF1 PE=1 SV=2	15440	073118_SAM_RAF_U1.24886.24886.3	controllerType=0 controllerNumber=1 scan=24886	55.546
19830:3	1	R.FMTTAM[+15.995]YDAREAIIPGSVYDR.S		M[+16]	808.384	3	2423.14	2423.14	0	-0.2	940	Specific	192.84	192.84	192.84	4.28	83	>sp|Q92900|RENT1_HUMAN Regulator of nonsense transcripts 1 OS=Homo sapiens GN=UPF1 PE=1 SV=2	15440	073118_SAM_RAF_U1.24049.24049.3	controllerType=0 controllerNumber=1 scan=24049	53.7919
19766:3	1	R.FMTTAM[+15.995]YDAREAIIPGSVYDR.S		M[+16]	808.383	3	2423.13	2423.14	0	-0.9	940	Specific	332.44	272.9	236.85	6.31	83	>sp|Q92900|RENT1_HUMAN Regulator of nonsense transcripts 1 OS=Homo sapiens GN=UPF1 PE=1 SV=2	15440	073118_SAM_RAF_U1.23966.23966.3	controllerType=0 controllerNumber=1 scan=23966	53.6222
20409:3	1	R.FM[+15.995]TTAMYDAREAIIPGSVYDR.S		M[+16]	808.384	3	2423.14	2423.14	0	-0.3	940	Specific	375.24	337.35	280.11	7.37	83	>sp|Q92900|RENT1_HUMAN Regulator of nonsense transcripts 1 OS=Homo sapiens GN=UPF1 PE=1 SV=2	15440	073118_SAM_RAF_U1.24806.24806.3	controllerType=0 controllerNumber=1 scan=24806	55.3782
18376:3	1	R.FM[+15.995]TTAM[+15.995]YDAREAIIPGSVYDR.S		M[+16]*2	813.717	3	2439.14	2439.13	0	1.5	940	Specific	49.28	49.28	49.28	2.37	83	>sp|Q92900|RENT1_HUMAN Regulator of nonsense transcripts 1 OS=Homo sapiens GN=UPF1 PE=1 SV=2	15440	073118_SAM_RAF_U1.22272.22272.3	controllerType=0 controllerNumber=1 scan=22272	50.0733
18484:3	1	R.FM[+15.995]TTAM[+15.995]YDAREAIIPGSVYDR.S		M[+16]*2	813.715	3	2439.13	2439.13	0	-0.8	940	Specific	352.29	332.31	332.31	7.05	83	>sp|Q92900|RENT1_HUMAN Regulator of nonsense transcripts 1 OS=Homo sapiens GN=UPF1 PE=1 SV=2	15440	073118_SAM_RAF_U1.22421.22421.3	controllerType=0 controllerNumber=1 scan=22421	50.4097
18432:3	1	R.FM[+15.995]TTAM[+15.995]YDAREAIIPGSVYDR.S		M[+16]*2	813.714	3	2439.13	2439.13	0	-1.7	940	Specific	468.13	393.37	393.37	8.47	83	>sp|Q92900|RENT1_HUMAN Regulator of nonsense transcripts 1 OS=Homo sapiens GN=UPF1 PE=1 SV=2	15440	073118_SAM_RAF_U1.22345.22345.3	controllerType=0 controllerNumber=1 scan=22345	50.2412
16501:2	1	R.EAIIPGSVYDR.S			610.32	2	1219.63	1219.63	0	1.4	950	Specific	73.52	56.82	56.82	2.53	83	>sp|Q92900|RENT1_HUMAN Regulator of nonsense transcripts 1 OS=Homo sapiens GN=UPF1 PE=1 SV=2	15440	073118_SAM_RAF_U1.19981.19981.2	controllerType=0 controllerNumber=1 scan=19981	45.2878
15853:2	1	R.EAIIPGSVYDR.S			610.321	2	1219.63	1219.63	0	2	950	Specific	140.13	80.62	80.62	3.06	83	>sp|Q92900|RENT1_HUMAN Regulator of nonsense transcripts 1 OS=Homo sapiens GN=UPF1 PE=1 SV=2	15440	073118_SAM_RAF_U1.19226.19226.2	controllerType=0 controllerNumber=1 scan=19226	43.7138
16190:2	1	R.EAIIPGSVYDR.S			610.319	2	1219.63	1219.63	0	-1	950	Specific	228.06	63.62	63.62	5.13	83	>sp|Q92900|RENT1_HUMAN Regulator of nonsense transcripts 1 OS=Homo sapiens GN=UPF1 PE=1 SV=2	15440	073118_SAM_RAF_U1.19636.19636.2	controllerType=0 controllerNumber=1 scan=19636	44.5619
16254:2	1	R.EAIIPGSVYDR.S			610.32	2	1219.63	1219.63	0	0.5	950	Specific	246.79	69.77	69.77	4.74	83	>sp|Q92900|RENT1_HUMAN Regulator of nonsense transcripts 1 OS=Homo sapiens GN=UPF1 PE=1 SV=2	15440	073118_SAM_RAF_U1.19708.19708.2	controllerType=0 controllerNumber=1 scan=19708	44.7306
16124:2	1	R.EAIIPGSVYDR.S			610.319	2	1219.63	1219.63	0	-0.6	950	Specific	432.02	161.51	161.51	7.66	83	>sp|Q92900|RENT1_HUMAN Regulator of nonsense transcripts 1 OS=Homo sapiens GN=UPF1 PE=1 SV=2	15440	073118_SAM_RAF_U1.19560.19560.2	controllerType=0 controllerNumber=1 scan=19560	44.3931
15929:2	1	R.EAIIPGSVYDR.S			610.319	2	1219.63	1219.63	0	-0.9	950	Specific	528.72	200.08	200.08	8.16	83	>sp|Q92900|RENT1_HUMAN Regulator of nonsense transcripts 1 OS=Homo sapiens GN=UPF1 PE=1 SV=2	15440	073118_SAM_RAF_U1.19312.19312.2	controllerType=0 controllerNumber=1 scan=19312	43.8815
15998:2	1	R.EAIIPGSVYDR.S			610.319	2	1219.63	1219.63	0	-0.1	950	Specific	530.53	209.68	209.68	6.77	83	>sp|Q92900|RENT1_HUMAN Regulator of nonsense transcripts 1 OS=Homo sapiens GN=UPF1 PE=1 SV=2	15440	073118_SAM_RAF_U1.19396.19396.2	controllerType=0 controllerNumber=1 scan=19396	44.0519
16060:2	1	R.EAIIPGSVYDR.S			610.319	2	1219.63	1219.63	0	-1.2	950	Specific	535.29	232.68	232.68	8.15	83	>sp|Q92900|RENT1_HUMAN Regulator of nonsense transcripts 1 OS=Homo sapiens GN=UPF1 PE=1 SV=2	15440	073118_SAM_RAF_U1.19478.19478.2	controllerType=0 controllerNumber=1 scan=19478	44.2235
15632:3	1	K.SQIDVALSQDSTYQGER.A			632.968	3	1896.89	1896.89	0	-1.2	1100	Specific	199.92	199.92	199.92	3.6	83	>sp|Q92900|RENT1_HUMAN Regulator of nonsense transcripts 1 OS=Homo sapiens GN=UPF1 PE=1 SV=2	15440	073118_SAM_RAF_U1.18940.18940.3	controllerType=0 controllerNumber=1 scan=18940	43.0843
15718:2	1	K.SQIDVALSQDSTYQGER.A			948.948	2	1896.89	1896.89	0	-1.9	1100	Specific	243.14	208.07	208.07	6.72	83	>sp|Q92900|RENT1_HUMAN Regulator of nonsense transcripts 1 OS=Homo sapiens GN=UPF1 PE=1 SV=2	15440	073118_SAM_RAF_U1.19058.19058.2	controllerType=0 controllerNumber=1 scan=19058	43.3375
15601:2	1	K.SQIDVALSQDSTYQGER.A			948.95	2	1896.89	1896.89	0	0	1100	Specific	599.37	477.59	477.59	10.22	83	>sp|Q92900|RENT1_HUMAN Regulator of nonsense transcripts 1 OS=Homo sapiens GN=UPF1 PE=1 SV=2	15440	073118_SAM_RAF_U1.18897.18897.2	controllerType=0 controllerNumber=1 scan=18897	42.993
15659:2	1	K.SQIDVALSQDSTYQGER.A			948.95	2	1896.89	1896.89	0	-0.7	1100	Specific	646.73	489.37	489.37	11.61	83	>sp|Q92900|RENT1_HUMAN Regulator of nonsense transcripts 1 OS=Homo sapiens GN=UPF1 PE=1 SV=2	15440	073118_SAM_RAF_U1.18977.18977.2	controllerType=0 controllerNumber=1 scan=18977	43.1626
13674:2	1	R.AYQHGGVTGLSQY.-			690.83	2	1380.65	1380.65	0	-0.7	1117	CRagged	12.45	12.45	12.45	1.98	83	>sp|Q92900|RENT1_HUMAN Regulator of nonsense transcripts 1 OS=Homo sapiens GN=UPF1 PE=1 SV=2	15440	073118_SAM_RAF_U1.16714.16714.2	controllerType=0 controllerNumber=1 scan=16714	38.53
13883:2	1	R.AYQHGGVTGLSQY.-			690.832	2	1380.66	1380.65	0	1.4	1117	CRagged	33.07	16.16	16.16	0.33	83	>sp|Q92900|RENT1_HUMAN Regulator of nonsense transcripts 1 OS=Homo sapiens GN=UPF1 PE=1 SV=2	15440	073118_SAM_RAF_U1.16947.16947.2	controllerType=0 controllerNumber=1 scan=16947	38.9851
13097:2	1	R.AYQHGGVTGLSQY.-			690.83	2	1380.65	1380.65	0	-0.7	1117	CRagged	90.22	8.96	8.96	1.98	83	>sp|Q92900|RENT1_HUMAN Regulator of nonsense transcripts 1 OS=Homo sapiens GN=UPF1 PE=1 SV=2	15440	073118_SAM_RAF_U1.16056.16056.2	controllerType=0 controllerNumber=1 scan=16056	37.2272
13527:2	1	R.AYQHGGVTGLSQY.-			690.83	2	1380.65	1380.65	0	-0.7	1117	CRagged	126.97	28.9	28.9	2.31	83	>sp|Q92900|RENT1_HUMAN Regulator of nonsense transcripts 1 OS=Homo sapiens GN=UPF1 PE=1 SV=2	15440	073118_SAM_RAF_U1.16541.16541.2	controllerType=0 controllerNumber=1 scan=16541	38.1782
13483:2	1	R.AYQHGGVTGLSQY.-			690.83	2	1380.65	1380.65	0	-0.6	1117	CRagged	147.89	68.88	68.88	3.08	83	>sp|Q92900|RENT1_HUMAN Regulator of nonsense transcripts 1 OS=Homo sapiens GN=UPF1 PE=1 SV=2	15440	073118_SAM_RAF_U1.16467.16467.2	controllerType=0 controllerNumber=1 scan=16467	37.9993
13672:2	1	R.AYQHGGVTGLSQY.-			690.83	2	1380.65	1380.65	0	-1.3	1117	CRagged	199.21	135.31	135.31	4.23	83	>sp|Q92900|RENT1_HUMAN Regulator of nonsense transcripts 1 OS=Homo sapiens GN=UPF1 PE=1 SV=2	15440	073118_SAM_RAF_U1.16712.16712.2	controllerType=0 controllerNumber=1 scan=16712	38.5245
13412:2	1	R.AYQHGGVTGLSQY.-			690.83	2	1380.65	1380.65	0	-1.7	1117	CRagged	277.08	126.29	126.29	5.58	83	>sp|Q92900|RENT1_HUMAN Regulator of nonsense transcripts 1 OS=Homo sapiens GN=UPF1 PE=1 SV=2	15440	073118_SAM_RAF_U1.16384.16384.2	controllerType=0 controllerNumber=1 scan=16384	37.8323
13058:2	1	R.AYQHGGVTGLSQY.-			690.83	2	1380.65	1380.65	0	-0.7	1117	CRagged	314.84	175.62	175.62	6.1	83	>sp|Q92900|RENT1_HUMAN Regulator of nonsense transcripts 1 OS=Homo sapiens GN=UPF1 PE=1 SV=2	15440	073118_SAM_RAF_U1.16011.16011.2	controllerType=0 controllerNumber=1 scan=16011	37.1305
13085:2	1	R.AYQHGGVTGLSQY.-			690.831	2	1380.65	1380.65	0	0.3	1117	CRagged	317.83	146.63	146.63	5.06	83	>sp|Q92900|RENT1_HUMAN Regulator of nonsense transcripts 1 OS=Homo sapiens GN=UPF1 PE=1 SV=2	15440	073118_SAM_RAF_U1.16044.16044.2	controllerType=0 controllerNumber=1 scan=16044	37.2011
13307:2	1	R.AYQHGGVTGLSQY.-			690.831	2	1380.65	1380.65	0	0	1117	CRagged	560.4	339.42	339.42	7.33	83	>sp|Q92900|RENT1_HUMAN Regulator of nonsense transcripts 1 OS=Homo sapiens GN=UPF1 PE=1 SV=2	15440	073118_SAM_RAF_U1.16283.16283.2	controllerType=0 controllerNumber=1 scan=16283	37.656
13134:2	1	R.AYQHGGVTGLSQY.-			690.83	2	1380.65	1380.65	0	-0.7	1117	CRagged	611.53	355.76	355.76	9.84	83	>sp|Q92900|RENT1_HUMAN Regulator of nonsense transcripts 1 OS=Homo sapiens GN=UPF1 PE=1 SV=2	15440	073118_SAM_RAF_U1.16098.16098.2	controllerType=0 controllerNumber=1 scan=16098	37.306
13213:2	1	R.AYQHGGVTGLSQY.-			690.831	2	1380.65	1380.65	0	0	1117	CRagged	627.29	395.06	395.06	10.49	83	>sp|Q92900|RENT1_HUMAN Regulator of nonsense transcripts 1 OS=Homo sapiens GN=UPF1 PE=1 SV=2	15440	073118_SAM_RAF_U1.16186.16186.2	controllerType=0 controllerNumber=1 scan=16186	37.4743
20304:2	2	R.SGGGFSSGSAGIINY.Q			687.321	2	1373.63	1373.63	0	0.4	13	CRagged	72.03	41.72	41.72	1.89	62	>sp|P04264|K2C1_HUMAN Keratin, type II cytoskeletal 1 OS=Homo sapiens GN=KRT1 PE=1 SV=6	7880	073118_SAM_RAF_U1.24677.24677.2	controllerType=0 controllerNumber=1 scan=24677	55.1261
20238:2	2	R.SGGGFSSGSAGIINY.Q			687.32	2	1373.63	1373.63	0	-0.1	13	CRagged	178.9	94.46	94.46	2.7	62	>sp|P04264|K2C1_HUMAN Keratin, type II cytoskeletal 1 OS=Homo sapiens GN=KRT1 PE=1 SV=6	7880	073118_SAM_RAF_U1.24595.24595.2	controllerType=0 controllerNumber=1 scan=24595	54.9542
15729:2	2	R.SGGGFSSGSAGIINYQR.R			829.399	2	1657.79	1657.79	0	-1.1	13	Specific	427.37	291.4	291.4	7.92	62	>sp|P04264|K2C1_HUMAN Keratin, type II cytoskeletal 1 OS=Homo sapiens GN=KRT1 PE=1 SV=6	7880	073118_SAM_RAF_U1.19075.19075.2	controllerType=0 controllerNumber=1 scan=19075	43.3801
15677:2	2	R.SGGGFSSGSAGIINYQR.R			829.399	2	1657.79	1657.79	0	-1.1	13	Specific	550.91	317.75	317.75	8.61	62	>sp|P04264|K2C1_HUMAN Keratin, type II cytoskeletal 1 OS=Homo sapiens GN=KRT1 PE=1 SV=6	7880	073118_SAM_RAF_U1.19000.19000.2	controllerType=0 controllerNumber=1 scan=19000	43.2095
14479:2	2	R.FSSC[+57.021]GGGGGSFGAGGGFGSR.S		C[+57]	883.368	2	1765.73	1765.73	0	-3.5	46	Specific	380.96	330.67	330.67	7.01	62	>sp|P04264|K2C1_HUMAN Keratin, type II cytoskeletal 1 OS=Homo sapiens GN=KRT1 PE=1 SV=6	7880	073118_SAM_RAF_U1.17638.17638.2	controllerType=0 controllerNumber=1 scan=17638	40.4621
14342:2	2	R.FSSC[+57.021]GGGGGSFGAGGGFGSR.S		C[+57]	883.371	2	1765.73	1765.73	0	-0.1	46	Specific	691.58	523.37	523.37	12.35	62	>sp|P04264|K2C1_HUMAN Keratin, type II cytoskeletal 1 OS=Homo sapiens GN=KRT1 PE=1 SV=6	7880	073118_SAM_RAF_U1.17475.17475.2	controllerType=0 controllerNumber=1 scan=17475	40.1215
14408:2	2	R.FSSC[+57.021]GGGGGSFGAGGGFGSR.S		C[+57]	883.37	2	1765.73	1765.73	0	-1.5	46	Specific	760.64	550.53	550.53	14.63	62	>sp|P04264|K2C1_HUMAN Keratin, type II cytoskeletal 1 OS=Homo sapiens GN=KRT1 PE=1 SV=6	7880	073118_SAM_RAF_U1.17555.17555.2	controllerType=0 controllerNumber=1 scan=17555	40.2923
09935:2	2	R.SLVNLGGSK.S			437.752	2	874.497	874.499	0	-2.2	66	Specific	106.45	46.67	46.67	2.73	62	>sp|P04264|K2C1_HUMAN Keratin, type II cytoskeletal 1 OS=Homo sapiens GN=KRT1 PE=1 SV=6	7880	073118_SAM_RAF_U1.12318.12318.2	controllerType=0 controllerNumber=1 scan=12318	29.6813
11976:2	2	R.SLVNLGGSK.S			437.752	2	874.497	874.499	0	-2.9	66	Specific	164.65	28.6	28.6	2.41	62	>sp|P04264|K2C1_HUMAN Keratin, type II cytoskeletal 1 OS=Homo sapiens GN=KRT1 PE=1 SV=6	7880	073118_SAM_RAF_U1.14542.14542.2	controllerType=0 controllerNumber=1 scan=14542	33.8331
09835:2	2	R.SLVNLGGSK.S			437.752	2	874.497	874.499	0	-2	66	Specific	165	49.78	49.78	2.98	62	>sp|P04264|K2C1_HUMAN Keratin, type II cytoskeletal 1 OS=Homo sapiens GN=KRT1 PE=1 SV=6	7880	073118_SAM_RAF_U1.12217.12217.2	controllerType=0 controllerNumber=1 scan=12217	29.5086
12334:2	2	R.SLVNLGGSK.S			437.752	2	874.496	874.499	0	-3.5	66	Specific	245.95	92.78	92.78	4.45	62	>sp|P04264|K2C1_HUMAN Keratin, type II cytoskeletal 1 OS=Homo sapiens GN=KRT1 PE=1 SV=6	7880	073118_SAM_RAF_U1.15112.15112.2	controllerType=0 controllerNumber=1 scan=15112	35.2185
12306:2	2	R.SLVNLGGSK.S			437.752	2	874.496	874.499	0	-3.2	66	Specific	301.7	66.02	66.02	4.12	62	>sp|P04264|K2C1_HUMAN Keratin, type II cytoskeletal 1 OS=Homo sapiens GN=KRT1 PE=1 SV=6	7880	073118_SAM_RAF_U1.15048.15048.2	controllerType=0 controllerNumber=1 scan=15048	35.0438
12263:2	2	R.SLVNLGGSK.S			437.752	2	874.497	874.499	0	-2.6	66	Specific	331.13	92	92	4.7	62	>sp|P04264|K2C1_HUMAN Keratin, type II cytoskeletal 1 OS=Homo sapiens GN=KRT1 PE=1 SV=6	7880	073118_SAM_RAF_U1.14976.14976.2	controllerType=0 controllerNumber=1 scan=14976	34.8601
12194:2	2	R.SLVNLGGSK.S			437.752	2	874.497	874.499	0	-2.1	66	Specific	356.81	120.77	120.77	5.61	62	>sp|P04264|K2C1_HUMAN Keratin, type II cytoskeletal 1 OS=Homo sapiens GN=KRT1 PE=1 SV=6	7880	073118_SAM_RAF_U1.14893.14893.2	controllerType=0 controllerNumber=1 scan=14893	34.6878
12032:2	2	R.SLVNLGGSK.S			437.752	2	874.497	874.499	0	-3	66	Specific	468.19	118.74	118.74	5.12	62	>sp|P04264|K2C1_HUMAN Keratin, type II cytoskeletal 1 OS=Homo sapiens GN=KRT1 PE=1 SV=6	7880	073118_SAM_RAF_U1.14618.14618.2	controllerType=0 controllerNumber=1 scan=14618	34.0018
12151:2	2	R.SLVNLGGSK.S			437.752	2	874.497	874.499	0	-2.9	66	Specific	470.05	103.07	103.07	5.12	62	>sp|P04264|K2C1_HUMAN Keratin, type II cytoskeletal 1 OS=Homo sapiens GN=KRT1 PE=1 SV=6	7880	073118_SAM_RAF_U1.14819.14819.2	controllerType=0 controllerNumber=1 scan=14819	34.5099
12123:2	2	R.SLVNLGGSK.S			437.752	2	874.497	874.499	0	-1.9	66	Specific	494.99	125.51	125.51	5.52	62	>sp|P04264|K2C1_HUMAN Keratin, type II cytoskeletal 1 OS=Homo sapiens GN=KRT1 PE=1 SV=6	7880	073118_SAM_RAF_U1.14759.14759.2	controllerType=0 controllerNumber=1 scan=14759	34.3408
12093:2	2	R.SLVNLGGSK.S			437.752	2	874.497	874.499	0	-3	66	Specific	500.76	96.05	96.05	4.75	62	>sp|P04264|K2C1_HUMAN Keratin, type II cytoskeletal 1 OS=Homo sapiens GN=KRT1 PE=1 SV=6	7880	073118_SAM_RAF_U1.14697.14697.2	controllerType=0 controllerNumber=1 scan=14697	34.1711
11940:2	2	R.SLVN[+0.984]LGGSK.S		N[+1]	438.245	2	875.482	875.483	0	-1.2	66	Specific	95.18	14.19	14.19	1.99	62	>sp|P04264|K2C1_HUMAN Keratin, type II cytoskeletal 1 OS=Homo sapiens GN=KRT1 PE=1 SV=6	7880	073118_SAM_RAF_U1.14496.14496.2	controllerType=0 controllerNumber=1 scan=14496	33.7332
12793:2	2	R.SLVN[+0.984]LGGSK.S		N[+1]	438.244	2	875.481	875.483	0	-2.9	66	Specific	202.82	49.97	49.97	2.61	62	>sp|P04264|K2C1_HUMAN Keratin, type II cytoskeletal 1 OS=Homo sapiens GN=KRT1 PE=1 SV=6	7880	073118_SAM_RAF_U1.15729.15729.2	controllerType=0 controllerNumber=1 scan=15729	36.5708
12874:2	2	R.SLVN[+0.984]LGGSK.S		N[+1]	438.243	2	875.48	875.483	0	-4	66	Specific	221.74	32.86	32.86	2.72	62	>sp|P04264|K2C1_HUMAN Keratin, type II cytoskeletal 1 OS=Homo sapiens GN=KRT1 PE=1 SV=6	7880	073118_SAM_RAF_U1.15819.15819.2	controllerType=0 controllerNumber=1 scan=15819	36.7491
17841:3	2	R.SLVNLGGSKSISISVAR.G			563.329	3	1687.97	1687.97	0	1.7	66	Specific	297.36	110.52	110.52	5.11	62	>sp|P04264|K2C1_HUMAN Keratin, type II cytoskeletal 1 OS=Homo sapiens GN=KRT1 PE=1 SV=6	7880	073118_SAM_RAF_U1.21622.21622.3	controllerType=0 controllerNumber=1 scan=21622	48.7475
17599:3	2	R.SLVNLGGSKSISISVAR.G			563.327	3	1687.97	1687.97	0	-2.8	66	Specific	540.27	273.54	273.54	8.12	62	>sp|P04264|K2C1_HUMAN Keratin, type II cytoskeletal 1 OS=Homo sapiens GN=KRT1 PE=1 SV=6	7880	073118_SAM_RAF_U1.21349.21349.3	controllerType=0 controllerNumber=1 scan=21349	48.2293
17759:3	2	R.SLVNLGGSKSISISVAR.G			563.327	3	1687.97	1687.97	0	-1.9	66	Specific	558.49	281.55	281.55	8.23	62	>sp|P04264|K2C1_HUMAN Keratin, type II cytoskeletal 1 OS=Homo sapiens GN=KRT1 PE=1 SV=6	7880	073118_SAM_RAF_U1.21532.21532.3	controllerType=0 controllerNumber=1 scan=21532	48.579
17684:3	2	R.SLVNLGGSKSISISVAR.G			563.327	3	1687.97	1687.97	0	-2.3	66	Specific	787.28	503.76	503.76	14.3	62	>sp|P04264|K2C1_HUMAN Keratin, type II cytoskeletal 1 OS=Homo sapiens GN=KRT1 PE=1 SV=6	7880	073118_SAM_RAF_U1.21443.21443.3	controllerType=0 controllerNumber=1 scan=21443	48.4071
12272:2	2	K.SISISVAR.G			416.747	2	832.486	832.489	0	-3.2	75	Specific	277.9	16.86	16.86	2.74	62	>sp|P04264|K2C1_HUMAN Keratin, type II cytoskeletal 1 OS=Homo sapiens GN=KRT1 PE=1 SV=6	7880	073118_SAM_RAF_U1.14989.14989.2	controllerType=0 controllerNumber=1 scan=14989	34.8925
12125:2	2	K.SISISVAR.G			416.747	2	832.487	832.489	0	-2.4	75	Specific	372.48	45.14	45.14	4.62	62	>sp|P04264|K2C1_HUMAN Keratin, type II cytoskeletal 1 OS=Homo sapiens GN=KRT1 PE=1 SV=6	7880	073118_SAM_RAF_U1.14762.14762.2	controllerType=0 controllerNumber=1 scan=14762	34.3457
12262:2	2	K.SISISVAR.G			416.747	2	832.486	832.489	0	-3	75	Specific	435.88	34.83	34.83	3.33	62	>sp|P04264|K2C1_HUMAN Keratin, type II cytoskeletal 1 OS=Homo sapiens GN=KRT1 PE=1 SV=6	7880	073118_SAM_RAF_U1.14974.14974.2	controllerType=0 controllerNumber=1 scan=14974	34.8548
12152:2	2	K.SISISVAR.G			416.748	2	832.488	832.489	0	-1.2	75	Specific	476.46	72.92	72.92	4.96	62	>sp|P04264|K2C1_HUMAN Keratin, type II cytoskeletal 1 OS=Homo sapiens GN=KRT1 PE=1 SV=6	7880	073118_SAM_RAF_U1.14821.14821.2	controllerType=0 controllerNumber=1 scan=14821	34.5146
12192:2	2	K.SISISVAR.G			416.748	2	832.488	832.489	0	-1.2	75	Specific	476.48	62.41	62.41	4.96	62	>sp|P04264|K2C1_HUMAN Keratin, type II cytoskeletal 1 OS=Homo sapiens GN=KRT1 PE=1 SV=6	7880	073118_SAM_RAF_U1.14891.14891.2	controllerType=0 controllerNumber=1 scan=14891	34.6839
12627:3	2	L.NVEIDPEIQKVK.S			471.264	3	1411.78	1411.78	0	-1.8	166	NRagged	76.76	25.25	25.25	2.35	62	>sp|P04264|K2C1_HUMAN Keratin, type II cytoskeletal 1 OS=Homo sapiens GN=KRT1 PE=1 SV=6	7880	073118_SAM_RAF_U1.15482.15482.3	controllerType=0 controllerNumber=1 scan=15482	35.9953
12648:3	2	L.NVEIDPEIQKVK.S			471.263	3	1411.77	1411.78	0	-4.1	166	NRagged	343.47	194.54	194.54	5.71	62	>sp|P04264|K2C1_HUMAN Keratin, type II cytoskeletal 1 OS=Homo sapiens GN=KRT1 PE=1 SV=6	7880	073118_SAM_RAF_U1.15522.15522.3	controllerType=0 controllerNumber=1 scan=15522	36.1003
12659:3	2	L.NVEIDPEIQKVK.S			471.264	3	1411.78	1411.78	0	-2.3	166	NRagged	354.95	168.16	168.16	5.94	62	>sp|P04264|K2C1_HUMAN Keratin, type II cytoskeletal 1 OS=Homo sapiens GN=KRT1 PE=1 SV=6	7880	073118_SAM_RAF_U1.15546.15546.3	controllerType=0 controllerNumber=1 scan=15546	36.1654
12236:3	2	N.VEIDPEIQKVK.S			433.249	3	1297.73	1297.74	0	-2.9	167	NRagged	118.25	13.74	13.74	1.9	62	>sp|P04264|K2C1_HUMAN Keratin, type II cytoskeletal 1 OS=Homo sapiens GN=KRT1 PE=1 SV=6	7880	073118_SAM_RAF_U1.14943.14943.3	controllerType=0 controllerNumber=1 scan=14943	34.7951
20496:2	2	K.SLNNQFASFIDK.V			692.347	2	1383.69	1383.69	0	-3	186	Specific	322.06	142.81	142.81	5.77	62	>sp|P04264|K2C1_HUMAN Keratin, type II cytoskeletal 1 OS=Homo sapiens GN=KRT1 PE=1 SV=6	7880	073118_SAM_RAF_U1.24927.24927.2	controllerType=0 controllerNumber=1 scan=24927	55.6354
21144:3	2	K.SLNNQFASFIDKVR.F			546.957	3	1638.86	1638.86	0	-1.1	186	Specific	77.13	18.15	18.15	2.29	62	>sp|P04264|K2C1_HUMAN Keratin, type II cytoskeletal 1 OS=Homo sapiens GN=KRT1 PE=1 SV=6	7880	073118_SAM_RAF_U1.25711.25711.3	controllerType=0 controllerNumber=1 scan=25711	57.2427
21394:2	2	K.SLNNQFASFIDKVR.F			819.933	2	1638.86	1638.86	0	0	186	Specific	156.36	95.34	95.34	2.58	62	>sp|P04264|K2C1_HUMAN Keratin, type II cytoskeletal 1 OS=Homo sapiens GN=KRT1 PE=1 SV=6	7880	073118_SAM_RAF_U1.25971.25971.2	controllerType=0 controllerNumber=1 scan=25971	57.6873
21293:2	2	K.SLNNQFASFIDKVR.F			819.934	2	1638.86	1638.86	0	0.9	186	Specific	179.02	92.65	92.65	2.62	62	>sp|P04264|K2C1_HUMAN Keratin, type II cytoskeletal 1 OS=Homo sapiens GN=KRT1 PE=1 SV=6	7880	073118_SAM_RAF_U1.25863.25863.2	controllerType=0 controllerNumber=1 scan=25863	57.5087
21589:3	2	K.SLNNQFASFIDKVR.F			546.956	3	1638.85	1638.86	0	-3.9	186	Specific	284.98	152.37	152.37	4.66	62	>sp|P04264|K2C1_HUMAN Keratin, type II cytoskeletal 1 OS=Homo sapiens GN=KRT1 PE=1 SV=6	7880	073118_SAM_RAF_U1.26200.26200.3	controllerType=0 controllerNumber=1 scan=26200	58.1134
21512:3	2	K.SLNNQFASFIDKVR.F			546.957	3	1638.86	1638.86	0	-2.8	186	Specific	469.51	295.56	295.56	7.08	62	>sp|P04264|K2C1_HUMAN Keratin, type II cytoskeletal 1 OS=Homo sapiens GN=KRT1 PE=1 SV=6	7880	073118_SAM_RAF_U1.26108.26108.3	controllerType=0 controllerNumber=1 scan=26108	57.942
21433:3	2	K.SLNNQFASFIDKVR.F			546.958	3	1638.86	1638.86	0	-0.8	186	Specific	617.21	431.29	431.29	11.24	62	>sp|P04264|K2C1_HUMAN Keratin, type II cytoskeletal 1 OS=Homo sapiens GN=KRT1 PE=1 SV=6	7880	073118_SAM_RAF_U1.26017.26017.3	controllerType=0 controllerNumber=1 scan=26017	57.7716
21242:3	2	K.SLNNQFASFIDKVR.F			546.957	3	1638.86	1638.86	0	-1.2	186	Specific	642.59	435	435	11.24	62	>sp|P04264|K2C1_HUMAN Keratin, type II cytoskeletal 1 OS=Homo sapiens GN=KRT1 PE=1 SV=6	7880	073118_SAM_RAF_U1.25811.25811.3	controllerType=0 controllerNumber=1 scan=25811	57.4145
21342:3	2	K.SLNNQFASFIDKVR.F			546.957	3	1638.86	1638.86	0	-1.4	186	Specific	732.01	482.62	482.62	13.13	62	>sp|P04264|K2C1_HUMAN Keratin, type II cytoskeletal 1 OS=Homo sapiens GN=KRT1 PE=1 SV=6	7880	073118_SAM_RAF_U1.25915.25915.3	controllerType=0 controllerNumber=1 scan=25915	57.5976
14514:2	2	R.FLEQQNQVLQTK.W			738.395	2	1475.78	1475.79	0	-2.1	200	Specific	73.53	65.24	65.24	3.25	62	>sp|P04264|K2C1_HUMAN Keratin, type II cytoskeletal 1 OS=Homo sapiens GN=KRT1 PE=1 SV=6	7880	073118_SAM_RAF_U1.17677.17677.2	controllerType=0 controllerNumber=1 scan=17677	40.5335
14387:2	2	R.FLEQQNQVLQTK.W			738.395	2	1475.78	1475.79	0	-1.4	200	Specific	78.61	45.05	45.05	3.16	62	>sp|P04264|K2C1_HUMAN Keratin, type II cytoskeletal 1 OS=Homo sapiens GN=KRT1 PE=1 SV=6	7880	073118_SAM_RAF_U1.17532.17532.2	controllerType=0 controllerNumber=1 scan=17532	40.2475
14323:2	2	R.FLEQQNQVLQTK.W			738.396	2	1475.78	1475.79	0	-0.5	200	Specific	87.09	7.15	7.15	1.98	62	>sp|P04264|K2C1_HUMAN Keratin, type II cytoskeletal 1 OS=Homo sapiens GN=KRT1 PE=1 SV=6	7880	073118_SAM_RAF_U1.17446.17446.2	controllerType=0 controllerNumber=1 scan=17446	40.0507
15161:2	2	R.FLEQQNQVLQTK.W			738.395	2	1475.78	1475.79	0	-1.6	200	Specific	87.17	85.19	85.19	3.57	62	>sp|P04264|K2C1_HUMAN Keratin, type II cytoskeletal 1 OS=Homo sapiens GN=KRT1 PE=1 SV=6	7880	073118_SAM_RAF_U1.18399.18399.2	controllerType=0 controllerNumber=1 scan=18399	41.9945
14107:2	2	R.FLEQQNQVLQTK.W			738.396	2	1475.79	1475.79	0	0.2	200	Specific	230.02	135.23	135.23	5.27	62	>sp|P04264|K2C1_HUMAN Keratin, type II cytoskeletal 1 OS=Homo sapiens GN=KRT1 PE=1 SV=6	7880	073118_SAM_RAF_U1.17194.17194.2	controllerType=0 controllerNumber=1 scan=17194	39.4826
14658:2	2	R.FLEQQNQVLQTK.W			738.396	2	1475.79	1475.79	0	0.4	200	Specific	251.46	103.2	103.2	4.99	62	>sp|P04264|K2C1_HUMAN Keratin, type II cytoskeletal 1 OS=Homo sapiens GN=KRT1 PE=1 SV=6	7880	073118_SAM_RAF_U1.17848.17848.2	controllerType=0 controllerNumber=1 scan=17848	40.8962
14259:2	2	R.FLEQQNQVLQTK.W			738.399	2	1475.79	1475.79	0	3.9	200	Specific	252.78	62.56	62.56	3.17	62	>sp|P04264|K2C1_HUMAN Keratin, type II cytoskeletal 1 OS=Homo sapiens GN=KRT1 PE=1 SV=6	7880	073118_SAM_RAF_U1.17377.17377.2	controllerType=0 controllerNumber=1 scan=17377	39.905
14142:2	2	R.FLEQQNQVLQTK.W			738.396	2	1475.79	1475.79	0	-0.2	200	Specific	280.63	83.92	83.92	5.43	62	>sp|P04264|K2C1_HUMAN Keratin, type II cytoskeletal 1 OS=Homo sapiens GN=KRT1 PE=1 SV=6	7880	073118_SAM_RAF_U1.17233.17233.2	controllerType=0 controllerNumber=1 scan=17233	39.565
14199:2	2	R.FLEQQNQVLQTK.W			738.394	2	1475.78	1475.79	0	-2.7	200	Specific	373.21	142.85	142.85	5.81	62	>sp|P04264|K2C1_HUMAN Keratin, type II cytoskeletal 1 OS=Homo sapiens GN=KRT1 PE=1 SV=6	7880	073118_SAM_RAF_U1.17307.17307.2	controllerType=0 controllerNumber=1 scan=17307	39.7362
14029:2	2	R.FLEQQNQVLQTK.W			738.395	2	1475.78	1475.79	0	-1.5	200	Specific	472.33	224.59	224.59	7.99	62	>sp|P04264|K2C1_HUMAN Keratin, type II cytoskeletal 1 OS=Homo sapiens GN=KRT1 PE=1 SV=6	7880	073118_SAM_RAF_U1.17110.17110.2	controllerType=0 controllerNumber=1 scan=17110	39.3109
13952:2	2	R.FLEQQNQVLQTK.W			738.396	2	1475.78	1475.79	0	-0.6	200	Specific	760.95	331.24	331.24	13.53	62	>sp|P04264|K2C1_HUMAN Keratin, type II cytoskeletal 1 OS=Homo sapiens GN=KRT1 PE=1 SV=6	7880	073118_SAM_RAF_U1.17022.17022.2	controllerType=0 controllerNumber=1 scan=17022	39.1308
13869:2	2	R.FLEQQNQVLQTK.W			738.396	2	1475.78	1475.79	0	-0.7	200	Specific	809.67	359.61	359.61	14.58	62	>sp|P04264|K2C1_HUMAN Keratin, type II cytoskeletal 1 OS=Homo sapiens GN=KRT1 PE=1 SV=6	7880	073118_SAM_RAF_U1.16929.16929.2	controllerType=0 controllerNumber=1 scan=16929	38.9514
13787:2	2	R.FLEQQNQVLQTK.W			738.395	2	1475.78	1475.79	0	-1.5	200	Specific	815.82	359.71	359.71	14.47	62	>sp|P04264|K2C1_HUMAN Keratin, type II cytoskeletal 1 OS=Homo sapiens GN=KRT1 PE=1 SV=6	7880	073118_SAM_RAF_U1.16838.16838.2	controllerType=0 controllerNumber=1 scan=16838	38.7752
15113:2	2	R.FLEQQN[+0.984]QVLQTK.W		N[+1]	738.886	2	1476.76	1476.77	0	-3.2	200	Specific	72.06	15.76	15.76	2.12	62	>sp|P04264|K2C1_HUMAN Keratin, type II cytoskeletal 1 OS=Homo sapiens GN=KRT1 PE=1 SV=6	7880	073118_SAM_RAF_U1.18344.18344.2	controllerType=0 controllerNumber=1 scan=18344	41.8818
14590:2	2	R.FLEQQN[+0.984]QVLQTK.W		N[+1]	738.889	2	1476.77	1476.77	0	1.4	200	Specific	223.94	83.49	83.49	3.75	62	>sp|P04264|K2C1_HUMAN Keratin, type II cytoskeletal 1 OS=Homo sapiens GN=KRT1 PE=1 SV=6	7880	073118_SAM_RAF_U1.17765.17765.2	controllerType=0 controllerNumber=1 scan=17765	40.7186
14143:2	2	R.FLEQQN[+0.984]QVLQTK.W		N[+1]	738.893	2	1476.78	1476.77	0	5.9	200	Specific	320.98	65.96	65.96	3.94	62	>sp|P04264|K2C1_HUMAN Keratin, type II cytoskeletal 1 OS=Homo sapiens GN=KRT1 PE=1 SV=6	7880	073118_SAM_RAF_U1.17233.17233.2	controllerType=0 controllerNumber=1 scan=17233	39.565
14659:2	2	R.FLEQQN[+0.984]QVLQTK.W		N[+1]	738.889	2	1476.77	1476.77	0	0.5	200	Specific	371.4	59.32	59.32	5.44	62	>sp|P04264|K2C1_HUMAN Keratin, type II cytoskeletal 1 OS=Homo sapiens GN=KRT1 PE=1 SV=6	7880	073118_SAM_RAF_U1.17848.17848.2	controllerType=0 controllerNumber=1 scan=17848	40.8962
14200:2	2	R.FLEQQN[+0.984]QVLQTK.W		N[+1]	738.889	2	1476.77	1476.77	0	0.7	200	Specific	421.8	80.74	80.74	5.85	62	>sp|P04264|K2C1_HUMAN Keratin, type II cytoskeletal 1 OS=Homo sapiens GN=KRT1 PE=1 SV=6	7880	073118_SAM_RAF_U1.17307.17307.2	controllerType=0 controllerNumber=1 scan=17307	39.7362
23578:3	2	R.FLEQQNQVLQTKWELLQQVDTSTR.T			978.172	3	2932.5	2932.52	0	-5.3	200	Specific	313.98	54.99	54.99	5.56	62	>sp|P04264|K2C1_HUMAN Keratin, type II cytoskeletal 1 OS=Homo sapiens GN=KRT1 PE=1 SV=6	7880	073118_SAM_RAF_U1.28480.28480.3	controllerType=0 controllerNumber=1 scan=28480	62.5224
23388:3	2	R.FLEQQNQVLQTKWELLQQVDTSTR.T			978.176	3	2932.51	2932.52	0	-1.4	200	Specific	368.88	48.01	48.01	6.55	62	>sp|P04264|K2C1_HUMAN Keratin, type II cytoskeletal 1 OS=Homo sapiens GN=KRT1 PE=1 SV=6	7880	073118_SAM_RAF_U1.28262.28262.3	controllerType=0 controllerNumber=1 scan=28262	62.0989
23474:3	2	R.FLEQQNQVLQTKWELLQQVDTSTR.T			978.175	3	2932.51	2932.52	0	-2.4	200	Specific	960.48	87.41	87.41	17.34	62	>sp|P04264|K2C1_HUMAN Keratin, type II cytoskeletal 1 OS=Homo sapiens GN=KRT1 PE=1 SV=6	7880	073118_SAM_RAF_U1.28353.28353.3	controllerType=0 controllerNumber=1 scan=28353	62.267
23609:3	2	R.FLEQQN[+0.984]QVLQTKWELLQQVDTSTR.T		N[+1]	978.512	3	2933.52	2933.5	0	7.4	200	Specific	35.07	35.07	35.07	2.35	62	>sp|P04264|K2C1_HUMAN Keratin, type II cytoskeletal 1 OS=Homo sapiens GN=KRT1 PE=1 SV=6	7880	073118_SAM_RAF_U1.28523.28523.3	controllerType=0 controllerNumber=1 scan=28523	62.6123
20140:2	2	K.WELLQQVDTSTR.T			738.377	2	1475.75	1475.75	0	-1.8	212	Specific	260.99	102.55	102.55	5.58	62	>sp|P04264|K2C1_HUMAN Keratin, type II cytoskeletal 1 OS=Homo sapiens GN=KRT1 PE=1 SV=6	7880	073118_SAM_RAF_U1.24464.24464.2	controllerType=0 controllerNumber=1 scan=24464	54.6792
20199:2	2	K.WELLQQVDTSTR.T			738.377	2	1475.75	1475.75	0	-1.9	212	Specific	266.49	159.34	159.34	6.37	62	>sp|P04264|K2C1_HUMAN Keratin, type II cytoskeletal 1 OS=Homo sapiens GN=KRT1 PE=1 SV=6	7880	073118_SAM_RAF_U1.24543.24543.2	controllerType=0 controllerNumber=1 scan=24543	54.8489
26132:3	2	R.THNLEPYFESFINNLR.R			665.33	3	1993.98	1993.98	0	0	224	Specific	209.41	209.41	209.41	4.18	62	>sp|P04264|K2C1_HUMAN Keratin, type II cytoskeletal 1 OS=Homo sapiens GN=KRT1 PE=1 SV=6	7880	073118_SAM_RAF_U1.31381.31381.3	controllerType=0 controllerNumber=1 scan=31381	68.3732
26366:3	2	R.THNLEPYFESFINNLR.R			665.33	3	1993.97	1993.98	0	-1.4	224	Specific	411.63	338.06	338.06	7.52	62	>sp|P04264|K2C1_HUMAN Keratin, type II cytoskeletal 1 OS=Homo sapiens GN=KRT1 PE=1 SV=6	7880	073118_SAM_RAF_U1.31648.31648.3	controllerType=0 controllerNumber=1 scan=31648	68.9005
26296:3	2	R.THNLEPYFESFINNLR.R			665.33	3	1993.97	1993.98	0	-1	224	Specific	515.47	381.43	381.43	9.62	62	>sp|P04264|K2C1_HUMAN Keratin, type II cytoskeletal 1 OS=Homo sapiens GN=KRT1 PE=1 SV=6	7880	073118_SAM_RAF_U1.31558.31558.3	controllerType=0 controllerNumber=1 scan=31558	68.7142
26210:3	2	R.THNLEPYFESFINNLR.R			665.329	3	1993.97	1993.98	0	-1.9	224	Specific	521.69	419.04	419.04	9.34	62	>sp|P04264|K2C1_HUMAN Keratin, type II cytoskeletal 1 OS=Homo sapiens GN=KRT1 PE=1 SV=6	7880	073118_SAM_RAF_U1.31468.31468.3	controllerType=0 controllerNumber=1 scan=31468	68.5429
26404:3	2	R.THN[+0.984]LEPYFESFINNLR.R		N[+1]	665.663	3	1994.98	1994.96	0	7.5	224	Specific	167.56	109.17	56.23	2.76	62	>sp|P04264|K2C1_HUMAN Keratin, type II cytoskeletal 1 OS=Homo sapiens GN=KRT1 PE=1 SV=6	7880	073118_SAM_RAF_U1.31695.31695.3	controllerType=0 controllerNumber=1 scan=31695	68.9987
24078:4	2	R.THNLEPYFESFINNLRR.R			538.275	4	2150.08	2150.08	0	-0.1	224	Specific	292.16	272.9	272.9	6.24	62	>sp|P04264|K2C1_HUMAN Keratin, type II cytoskeletal 1 OS=Homo sapiens GN=KRT1 PE=1 SV=6	7880	073118_SAM_RAF_U1.29085.29085.4	controllerType=0 controllerNumber=1 scan=29085	63.7804
24135:3	2	R.THNLEPYFESFINNLRR.R			717.364	3	2150.08	2150.08	0	0.3	224	Specific	382.94	258.86	258.86	5.59	62	>sp|P04264|K2C1_HUMAN Keratin, type II cytoskeletal 1 OS=Homo sapiens GN=KRT1 PE=1 SV=6	7880	073118_SAM_RAF_U1.29152.29152.3	controllerType=0 controllerNumber=1 scan=29152	63.9306
24215:3	2	R.THNLEPYFESFINNLRR.R			717.364	3	2150.08	2150.08	0	0.1	224	Specific	387.88	301.17	301.17	6.8	62	>sp|P04264|K2C1_HUMAN Keratin, type II cytoskeletal 1 OS=Homo sapiens GN=KRT1 PE=1 SV=6	7880	073118_SAM_RAF_U1.29241.29241.3	controllerType=0 controllerNumber=1 scan=29241	64.1036
24146:4	2	R.THNLEPYFESFINNLRR.R			538.274	4	2150.08	2150.08	0	-1	224	Specific	456.16	352.51	352.51	8.16	62	>sp|P04264|K2C1_HUMAN Keratin, type II cytoskeletal 1 OS=Homo sapiens GN=KRT1 PE=1 SV=6	7880	073118_SAM_RAF_U1.29164.29164.4	controllerType=0 controllerNumber=1 scan=29164	63.9494
24218:4	2	R.THNLEPYFESFINNLRR.R			538.274	4	2150.07	2150.08	0	-1.5	224	Specific	473.91	392.06	392.06	9.08	62	>sp|P04264|K2C1_HUMAN Keratin, type II cytoskeletal 1 OS=Homo sapiens GN=KRT1 PE=1 SV=6	7880	073118_SAM_RAF_U1.29247.29247.4	controllerType=0 controllerNumber=1 scan=29247	64.1182
07543:2	2	K.SDQSRLDSELK.N			639.32	2	1277.63	1277.63	0	-0.9	247	Specific	242.71	52.22	52.22	3.17	62	>sp|P04264|K2C1_HUMAN Keratin, type II cytoskeletal 1 OS=Homo sapiens GN=KRT1 PE=1 SV=6	7880	073118_SAM_RAF_U1.9972.9972.2	controllerType=0 controllerNumber=1 scan=9972	25.6185
07425:2	2	K.SDQSRLDSELK.N			639.319	2	1277.63	1277.63	0	-1.4	247	Specific	266.79	74.13	74.13	3.25	62	>sp|P04264|K2C1_HUMAN Keratin, type II cytoskeletal 1 OS=Homo sapiens GN=KRT1 PE=1 SV=6	7880	073118_SAM_RAF_U1.9864.9864.2	controllerType=0 controllerNumber=1 scan=9864	25.4368
07474:3	2	K.SDQSRLDSELK.N			426.548	3	1277.63	1277.63	0	-2	247	Specific	347.61	124.77	124.77	5.73	62	>sp|P04264|K2C1_HUMAN Keratin, type II cytoskeletal 1 OS=Homo sapiens GN=KRT1 PE=1 SV=6	7880	073118_SAM_RAF_U1.9910.9910.3	controllerType=0 controllerNumber=1 scan=9910	25.5162
07367:3	2	K.SDQSRLDSELK.N			426.548	3	1277.63	1277.63	0	-2.3	247	Specific	364.31	118.13	118.13	5.77	62	>sp|P04264|K2C1_HUMAN Keratin, type II cytoskeletal 1 OS=Homo sapiens GN=KRT1 PE=1 SV=6	7880	073118_SAM_RAF_U1.9808.9808.3	controllerType=0 controllerNumber=1 scan=9808	25.3418
14449:4	2	K.SDQSRLDSELKNM[+15.995]QDM[+15.995]VEDYR.N		M[+16]*2	648.54	4	2591.14	2591.13	0	0.7	247	Specific	3.07	3.07	3.07	2	62	>sp|P04264|K2C1_HUMAN Keratin, type II cytoskeletal 1 OS=Homo sapiens GN=KRT1 PE=1 SV=6	7880	073118_SAM_RAF_U1.17602.17602.4	controllerType=0 controllerNumber=1 scan=17602	40.3898
17397:3	2	R.LDSELKNMQDM[+15.995]VEDYR.N		M[+16]	667.967	3	2001.89	2001.89	0	-1.4	252	Specific	192.06	108.21	30.41	3.69	62	>sp|P04264|K2C1_HUMAN Keratin, type II cytoskeletal 1 OS=Homo sapiens GN=KRT1 PE=1 SV=6	7880	073118_SAM_RAF_U1.21131.21131.3	controllerType=0 controllerNumber=1 scan=21131	47.8169
12199:3	2	R.LDSELKNM[+15.995]QDM[+15.995]VEDYR.N		M[+16]*2	673.298	3	2017.88	2017.88	0	-1.7	252	Specific	143.82	120.95	120.95	3.3	62	>sp|P04264|K2C1_HUMAN Keratin, type II cytoskeletal 1 OS=Homo sapiens GN=KRT1 PE=1 SV=6	7880	073118_SAM_RAF_U1.14902.14902.3	controllerType=0 controllerNumber=1 scan=14902	34.7126
12209:3	2	R.LDSELKNM[+15.995]QDM[+15.995]VEDYR.N		M[+16]*2	673.299	3	2017.88	2017.88	0	-0.9	252	Specific	298.31	198.14	198.14	5.92	62	>sp|P04264|K2C1_HUMAN Keratin, type II cytoskeletal 1 OS=Homo sapiens GN=KRT1 PE=1 SV=6	7880	073118_SAM_RAF_U1.14912.14912.3	controllerType=0 controllerNumber=1 scan=14912	34.7312
12308:3	2	R.LDSELKNM[+15.995]QDM[+15.995]VEDYR.N		M[+16]*2	673.298	3	2017.88	2017.88	0	-2.8	252	Specific	406.02	264.4	264.4	6.23	62	>sp|P04264|K2C1_HUMAN Keratin, type II cytoskeletal 1 OS=Homo sapiens GN=KRT1 PE=1 SV=6	7880	073118_SAM_RAF_U1.15057.15057.3	controllerType=0 controllerNumber=1 scan=15057	35.0756
12277:3	2	R.LDSELKNM[+15.995]QDM[+15.995]VEDYR.N		M[+16]*2	673.299	3	2017.88	2017.88	0	-1.4	252	Specific	523.15	339.88	339.88	7.48	62	>sp|P04264|K2C1_HUMAN Keratin, type II cytoskeletal 1 OS=Homo sapiens GN=KRT1 PE=1 SV=6	7880	073118_SAM_RAF_U1.14995.14995.3	controllerType=0 controllerNumber=1 scan=14995	34.9043
12312:2	2	K.NMQDM[+15.995]VEDYR.N		M[+16]	658.764	2	1316.52	1316.52	0	-2.3	258	Specific	232.68	217.57	199.66	6.01	62	>sp|P04264|K2C1_HUMAN Keratin, type II cytoskeletal 1 OS=Homo sapiens GN=KRT1 PE=1 SV=6	7880	073118_SAM_RAF_U1.15069.15069.2	controllerType=0 controllerNumber=1 scan=15069	35.1122
12267:2	2	K.NMQDM[+15.995]VEDYR.N		M[+16]	658.765	2	1316.52	1316.52	0	-1.1	258	Specific	234.9	234.9	232.58	6.61	62	>sp|P04264|K2C1_HUMAN Keratin, type II cytoskeletal 1 OS=Homo sapiens GN=KRT1 PE=1 SV=6	7880	073118_SAM_RAF_U1.14978.14978.2	controllerType=0 controllerNumber=1 scan=14978	34.8637
12153:2	2	K.NMQDM[+15.995]VEDYR.N		M[+16]	658.764	2	1316.52	1316.52	0	-2.8	258	Specific	323.26	277.32	226.1	6.59	62	>sp|P04264|K2C1_HUMAN Keratin, type II cytoskeletal 1 OS=Homo sapiens GN=KRT1 PE=1 SV=6	7880	073118_SAM_RAF_U1.14823.14823.2	controllerType=0 controllerNumber=1 scan=14823	34.5192
12404:2	2	K.NMQDM[+15.995]VEDYR.N		M[+16]	658.765	2	1316.52	1316.52	0	-1	258	Specific	383.62	284.38	283.25	7.82	62	>sp|P04264|K2C1_HUMAN Keratin, type II cytoskeletal 1 OS=Homo sapiens GN=KRT1 PE=1 SV=6	7880	073118_SAM_RAF_U1.15217.15217.2	controllerType=0 controllerNumber=1 scan=15217	35.453
12348:2	2	K.NMQDM[+15.995]VEDYR.N		M[+16]	658.764	2	1316.52	1316.52	0	-2.2	258	Specific	389.76	282.16	282.16	6.74	62	>sp|P04264|K2C1_HUMAN Keratin, type II cytoskeletal 1 OS=Homo sapiens GN=KRT1 PE=1 SV=6	7880	073118_SAM_RAF_U1.15137.15137.2	controllerType=0 controllerNumber=1 scan=15137	35.282
12195:2	2	K.NMQDM[+15.995]VEDYR.N		M[+16]	658.765	2	1316.52	1316.52	0	-1.5	258	Specific	412.08	302.61	302.61	7.81	62	>sp|P04264|K2C1_HUMAN Keratin, type II cytoskeletal 1 OS=Homo sapiens GN=KRT1 PE=1 SV=6	7880	073118_SAM_RAF_U1.14895.14895.2	controllerType=0 controllerNumber=1 scan=14895	34.6905
07505:2	2	K.NM[+15.995]QDM[+15.995]VEDYR.N		M[+16]*2	666.762	2	1332.52	1332.52	0	-1.7	258	Specific	100.15	87.72	87.72	3.2	62	>sp|P04264|K2C1_HUMAN Keratin, type II cytoskeletal 1 OS=Homo sapiens GN=KRT1 PE=1 SV=6	7880	073118_SAM_RAF_U1.9936.9936.2	controllerType=0 controllerNumber=1 scan=9936	25.56
07162:2	2	K.NM[+15.995]QDM[+15.995]VEDYR.N		M[+16]*2	666.765	2	1332.52	1332.52	0	2.5	258	Specific	232.79	168.28	168.28	4.55	62	>sp|P04264|K2C1_HUMAN Keratin, type II cytoskeletal 1 OS=Homo sapiens GN=KRT1 PE=1 SV=6	7880	073118_SAM_RAF_U1.9611.9611.2	controllerType=0 controllerNumber=1 scan=9611	25.0187
07386:2	2	K.NM[+15.995]QDM[+15.995]VEDYR.N		M[+16]*2	666.763	2	1332.52	1332.52	0	-0.7	258	Specific	279.96	158.73	158.73	5.61	62	>sp|P04264|K2C1_HUMAN Keratin, type II cytoskeletal 1 OS=Homo sapiens GN=KRT1 PE=1 SV=6	7880	073118_SAM_RAF_U1.9825.9825.2	controllerType=0 controllerNumber=1 scan=9825	25.3684
07262:2	2	K.NM[+15.995]QDM[+15.995]VEDYR.N		M[+16]*2	666.763	2	1332.52	1332.52	0	-1.2	258	Specific	284.52	180.03	180.03	5.82	62	>sp|P04264|K2C1_HUMAN Keratin, type II cytoskeletal 1 OS=Homo sapiens GN=KRT1 PE=1 SV=6	7880	073118_SAM_RAF_U1.9713.9713.2	controllerType=0 controllerNumber=1 scan=9713	25.1884
07869:2	2	K.NM[+15.995]QDM[+15.995]VEDYR.N		M[+16]*2	666.762	2	1332.52	1332.52	0	-2.1	258	Specific	288.29	173.09	173.09	5.78	62	>sp|P04264|K2C1_HUMAN Keratin, type II cytoskeletal 1 OS=Homo sapiens GN=KRT1 PE=1 SV=6	7880	073118_SAM_RAF_U1.10268.10268.2	controllerType=0 controllerNumber=1 scan=10268	26.091
07615:2	2	K.NM[+15.995]QDM[+15.995]VEDYR.N		M[+16]*2	666.763	2	1332.52	1332.52	0	-1.3	258	Specific	301.16	202.01	202.01	6.46	62	>sp|P04264|K2C1_HUMAN Keratin, type II cytoskeletal 1 OS=Homo sapiens GN=KRT1 PE=1 SV=6	7880	073118_SAM_RAF_U1.10041.10041.2	controllerType=0 controllerNumber=1 scan=10041	25.7335
07743:2	2	K.NM[+15.995]QDM[+15.995]VEDYR.N		M[+16]*2	666.763	2	1332.52	1332.52	0	-1.3	258	Specific	304.26	189.16	189.16	6.16	62	>sp|P04264|K2C1_HUMAN Keratin, type II cytoskeletal 1 OS=Homo sapiens GN=KRT1 PE=1 SV=6	7880	073118_SAM_RAF_U1.10154.10154.2	controllerType=0 controllerNumber=1 scan=10154	25.9122
05345:3	2	R.NKYEDEINKR.T			436.888	3	1308.65	1308.65	0	-3.5	268	Specific	91.35	41.75	41.75	1.97	62	>sp|P04264|K2C1_HUMAN Keratin, type II cytoskeletal 1 OS=Homo sapiens GN=KRT1 PE=1 SV=6	7880	073118_SAM_RAF_U1.7731.7731.3	controllerType=0 controllerNumber=1 scan=7731	21.7899
04749:4	2	R.NKYEDEINKR.T			327.918	4	1308.65	1308.65	0	-2.6	268	Specific	191.34	100.37	100.37	3.06	62	>sp|P04264|K2C1_HUMAN Keratin, type II cytoskeletal 1 OS=Homo sapiens GN=KRT1 PE=1 SV=6	7880	073118_SAM_RAF_U1.6941.6941.4	controllerType=0 controllerNumber=1 scan=6941	19.9005
04864:3	2	R.NKYEDEINKR.T			436.888	3	1308.65	1308.65	0	-3.1	268	Specific	251.48	148.29	148.29	4.05	62	>sp|P04264|K2C1_HUMAN Keratin, type II cytoskeletal 1 OS=Homo sapiens GN=KRT1 PE=1 SV=6	7880	073118_SAM_RAF_U1.7089.7089.3	controllerType=0 controllerNumber=1 scan=7089	20.2327
04702:4	2	R.NKYEDEINKR.T			327.918	4	1308.65	1308.65	0	-2.5	268	Specific	261.58	107.27	107.27	4.11	62	>sp|P04264|K2C1_HUMAN Keratin, type II cytoskeletal 1 OS=Homo sapiens GN=KRT1 PE=1 SV=6	7880	073118_SAM_RAF_U1.6868.6868.4	controllerType=0 controllerNumber=1 scan=6868	19.7201
04802:3	2	R.NKYEDEINKR.T			436.888	3	1308.65	1308.65	0	-2.9	268	Specific	586.43	341.11	341.11	7.56	62	>sp|P04264|K2C1_HUMAN Keratin, type II cytoskeletal 1 OS=Homo sapiens GN=KRT1 PE=1 SV=6	7880	073118_SAM_RAF_U1.7011.7011.3	controllerType=0 controllerNumber=1 scan=7011	20.0621
04745:3	2	R.NKYEDEINKR.T			436.889	3	1308.65	1308.65	0	-2	268	Specific	676.05	316.33	316.33	10.11	62	>sp|P04264|K2C1_HUMAN Keratin, type II cytoskeletal 1 OS=Homo sapiens GN=KRT1 PE=1 SV=6	7880	073118_SAM_RAF_U1.6937.6937.3	controllerType=0 controllerNumber=1 scan=6937	19.8932
04703:3	2	R.NKYEDEINKR.T			436.889	3	1308.65	1308.65	0	-1.6	268	Specific	689.02	337.6	337.6	10.24	62	>sp|P04264|K2C1_HUMAN Keratin, type II cytoskeletal 1 OS=Homo sapiens GN=KRT1 PE=1 SV=6	7880	073118_SAM_RAF_U1.6870.6870.3	controllerType=0 controllerNumber=1 scan=6870	19.7256
05472:3	2	R.NKYEDEIN[+0.984]KR.T		N[+1]	437.216	3	1309.63	1309.64	0	-4.4	268	Specific	73.27	35.68	35.68	0.27	62	>sp|P04264|K2C1_HUMAN Keratin, type II cytoskeletal 1 OS=Homo sapiens GN=KRT1 PE=1 SV=6	7880	073118_SAM_RAF_U1.7887.7887.3	controllerType=0 controllerNumber=1 scan=7887	22.1312
05408:3	2	R.N[+0.984]KYEDEINKR.T		N[+1]	437.216	3	1309.63	1309.64	0	-4.4	268	Specific	154.47	77.66	77.66	1.98	62	>sp|P04264|K2C1_HUMAN Keratin, type II cytoskeletal 1 OS=Homo sapiens GN=KRT1 PE=1 SV=6	7880	073118_SAM_RAF_U1.7808.7808.3	controllerType=0 controllerNumber=1 scan=7808	21.9626
08257:3	2	K.RTNAENEFVTIKK.D			517.282	3	1549.83	1549.83	0	-1.7	277	Specific	260.78	156.57	156.57	5.2	62	>sp|P04264|K2C1_HUMAN Keratin, type II cytoskeletal 1 OS=Homo sapiens GN=KRT1 PE=1 SV=6	7880	073118_SAM_RAF_U1.10598.10598.3	controllerType=0 controllerNumber=1 scan=10598	26.6002
14661:2	2	R.TNAENEFVTIK.K			633.323	2	1265.64	1265.64	0	2.1	278	Specific	54.78	19.21	19.21	1.87	62	>sp|P04264|K2C1_HUMAN Keratin, type II cytoskeletal 1 OS=Homo sapiens GN=KRT1 PE=1 SV=6	7880	073118_SAM_RAF_U1.17853.17853.2	controllerType=0 controllerNumber=1 scan=17853	40.9122
14603:2	2	R.TNAENEFVTIK.K			633.321	2	1265.64	1265.64	0	-1.6	278	Specific	378.94	157.5	157.5	6.99	62	>sp|P04264|K2C1_HUMAN Keratin, type II cytoskeletal 1 OS=Homo sapiens GN=KRT1 PE=1 SV=6	7880	073118_SAM_RAF_U1.17778.17778.2	controllerType=0 controllerNumber=1 scan=17778	40.7432
14382:2	2	R.TNAENEFVTIK.K			633.322	2	1265.64	1265.64	0	0.2	278	Specific	386.13	117.85	117.85	5.78	62	>sp|P04264|K2C1_HUMAN Keratin, type II cytoskeletal 1 OS=Homo sapiens GN=KRT1 PE=1 SV=6	7880	073118_SAM_RAF_U1.17525.17525.2	controllerType=0 controllerNumber=1 scan=17525	40.2351
14538:2	2	R.TNAENEFVTIK.K			633.321	2	1265.64	1265.64	0	-1.7	278	Specific	602.78	187.92	187.92	10.21	62	>sp|P04264|K2C1_HUMAN Keratin, type II cytoskeletal 1 OS=Homo sapiens GN=KRT1 PE=1 SV=6	7880	073118_SAM_RAF_U1.17701.17701.2	controllerType=0 controllerNumber=1 scan=17701	40.5732
14454:2	2	R.TNAENEFVTIK.K			633.322	2	1265.64	1265.64	0	0.1	278	Specific	655.62	242.57	242.57	10.21	62	>sp|P04264|K2C1_HUMAN Keratin, type II cytoskeletal 1 OS=Homo sapiens GN=KRT1 PE=1 SV=6	7880	073118_SAM_RAF_U1.17609.17609.2	controllerType=0 controllerNumber=1 scan=17609	40.4056
11992:3	2	R.TNAENEFVTIKK.D			465.25	3	1393.73	1393.73	0	1.2	278	Specific	37.41	4.78	4.78	0.21	62	>sp|P04264|K2C1_HUMAN Keratin, type II cytoskeletal 1 OS=Homo sapiens GN=KRT1 PE=1 SV=6	7880	073118_SAM_RAF_U1.14562.14562.3	controllerType=0 controllerNumber=1 scan=14562	33.8738
11272:2	2	R.TNAENEFVTIKK.D			697.369	2	1393.73	1393.73	0	-1.4	278	Specific	103.12	27.28	27.28	1.9	62	>sp|P04264|K2C1_HUMAN Keratin, type II cytoskeletal 1 OS=Homo sapiens GN=KRT1 PE=1 SV=6	7880	073118_SAM_RAF_U1.13757.13757.2	controllerType=0 controllerNumber=1 scan=13757	32.2813
11649:3	2	R.TNAENEFVTIKK.D			465.248	3	1393.73	1393.73	0	-2.6	278	Specific	147.72	42.01	42.01	2.4	62	>sp|P04264|K2C1_HUMAN Keratin, type II cytoskeletal 1 OS=Homo sapiens GN=KRT1 PE=1 SV=6	7880	073118_SAM_RAF_U1.14158.14158.3	controllerType=0 controllerNumber=1 scan=14158	33.0593
11591:3	2	R.TNAENEFVTIKK.D			465.248	3	1393.73	1393.73	0	-2.4	278	Specific	179.01	127.04	127.04	3.47	62	>sp|P04264|K2C1_HUMAN Keratin, type II cytoskeletal 1 OS=Homo sapiens GN=KRT1 PE=1 SV=6	7880	073118_SAM_RAF_U1.14082.14082.3	controllerType=0 controllerNumber=1 scan=14082	32.8855
11410:3	2	R.TNAENEFVTIKK.D			465.248	3	1393.73	1393.73	0	-1.5	278	Specific	183.88	89.6	89.6	3.14	62	>sp|P04264|K2C1_HUMAN Keratin, type II cytoskeletal 1 OS=Homo sapiens GN=KRT1 PE=1 SV=6	7880	073118_SAM_RAF_U1.13901.13901.3	controllerType=0 controllerNumber=1 scan=13901	32.5407
11510:3	2	R.TNAENEFVTIKK.D			465.248	3	1393.73	1393.73	0	-1.6	278	Specific	193.91	128.36	128.36	3.76	62	>sp|P04264|K2C1_HUMAN Keratin, type II cytoskeletal 1 OS=Homo sapiens GN=KRT1 PE=1 SV=6	7880	073118_SAM_RAF_U1.13997.13997.3	controllerType=0 controllerNumber=1 scan=13997	32.715
11051:3	2	R.TNAENEFVTIKK.D			465.248	3	1393.73	1393.73	0	-3	278	Specific	324.96	202.31	202.31	5.99	62	>sp|P04264|K2C1_HUMAN Keratin, type II cytoskeletal 1 OS=Homo sapiens GN=KRT1 PE=1 SV=6	7880	073118_SAM_RAF_U1.13467.13467.3	controllerType=0 controllerNumber=1 scan=13467	31.677
11071:2	2	R.TNAENEFVTIKK.D			697.37	2	1393.73	1393.73	0	0.8	278	Specific	360.04	120.41	120.41	4.33	62	>sp|P04264|K2C1_HUMAN Keratin, type II cytoskeletal 1 OS=Homo sapiens GN=KRT1 PE=1 SV=6	7880	073118_SAM_RAF_U1.13501.13501.2	controllerType=0 controllerNumber=1 scan=13501	31.7557
11318:3	2	R.TNAENEFVTIKK.D			465.248	3	1393.73	1393.73	0	-1.2	278	Specific	443.59	211.21	211.21	7.7	62	>sp|P04264|K2C1_HUMAN Keratin, type II cytoskeletal 1 OS=Homo sapiens GN=KRT1 PE=1 SV=6	7880	073118_SAM_RAF_U1.13807.13807.3	controllerType=0 controllerNumber=1 scan=13807	32.3699
11182:2	2	R.TNAENEFVTIKK.D			697.369	2	1393.73	1393.73	0	-1.2	278	Specific	579.62	192.48	192.48	6.57	62	>sp|P04264|K2C1_HUMAN Keratin, type II cytoskeletal 1 OS=Homo sapiens GN=KRT1 PE=1 SV=6	7880	073118_SAM_RAF_U1.13660.13660.2	controllerType=0 controllerNumber=1 scan=13660	32.1003
11122:2	2	R.TNAENEFVTIKK.D			697.369	2	1393.73	1393.73	0	-1.2	278	Specific	655.84	185.97	185.97	9.48	62	>sp|P04264|K2C1_HUMAN Keratin, type II cytoskeletal 1 OS=Homo sapiens GN=KRT1 PE=1 SV=6	7880	073118_SAM_RAF_U1.13578.13578.2	controllerType=0 controllerNumber=1 scan=13578	31.9294
11226:3	2	R.TNAENEFVTIKK.D			465.248	3	1393.73	1393.73	0	-1.4	278	Specific	699.89	257.53	257.53	10.85	62	>sp|P04264|K2C1_HUMAN Keratin, type II cytoskeletal 1 OS=Homo sapiens GN=KRT1 PE=1 SV=6	7880	073118_SAM_RAF_U1.13713.13713.3	controllerType=0 controllerNumber=1 scan=13713	32.1996
11150:3	2	R.TNAENEFVTIKK.D			465.248	3	1393.73	1393.73	0	-1.1	278	Specific	752.7	305.12	305.12	13.2	62	>sp|P04264|K2C1_HUMAN Keratin, type II cytoskeletal 1 OS=Homo sapiens GN=KRT1 PE=1 SV=6	7880	073118_SAM_RAF_U1.13619.13619.3	controllerType=0 controllerNumber=1 scan=13619	32.0193
11094:3	2	R.TNAENEFVTIKK.D			465.248	3	1393.73	1393.73	0	-2.2	278	Specific	776.06	354.15	354.15	13.26	62	>sp|P04264|K2C1_HUMAN Keratin, type II cytoskeletal 1 OS=Homo sapiens GN=KRT1 PE=1 SV=6	7880	073118_SAM_RAF_U1.13539.13539.3	controllerType=0 controllerNumber=1 scan=13539	31.845
10311:3	2	R.TNAEN[+0.984]EFVTIKK.D		N[+1]	465.576	3	1394.71	1394.72	0	-2.4	278	Specific	73.4	56	56	2.75	62	>sp|P04264|K2C1_HUMAN Keratin, type II cytoskeletal 1 OS=Homo sapiens GN=KRT1 PE=1 SV=6	7880	073118_SAM_RAF_U1.12701.12701.3	controllerType=0 controllerNumber=1 scan=12701	30.3556
12585:3	2	R.TNAEN[+0.984]EFVTIKK.D		N[+1]	465.576	3	1394.71	1394.72	0	-2.4	278	Specific	101.09	101.09	53.89	3.25	62	>sp|P04264|K2C1_HUMAN Keratin, type II cytoskeletal 1 OS=Homo sapiens GN=KRT1 PE=1 SV=6	7880	073118_SAM_RAF_U1.15428.15428.3	controllerType=0 controllerNumber=1 scan=15428	35.8714
11993:3	2	R.TNAEN[+0.984]EFVTIKK.D		N[+1]	465.577	3	1394.72	1394.72	0	0.8	278	Specific	129.88	83.11	47.77	3.11	62	>sp|P04264|K2C1_HUMAN Keratin, type II cytoskeletal 1 OS=Homo sapiens GN=KRT1 PE=1 SV=6	7880	073118_SAM_RAF_U1.14562.14562.3	controllerType=0 controllerNumber=1 scan=14562	33.8738
12197:3	2	R.TNAEN[+0.984]EFVTIKK.D		N[+1]	465.576	3	1394.71	1394.72	0	-1.1	278	Specific	170.83	101.5	101.5	3.66	62	>sp|P04264|K2C1_HUMAN Keratin, type II cytoskeletal 1 OS=Homo sapiens GN=KRT1 PE=1 SV=6	7880	073118_SAM_RAF_U1.14897.14897.3	controllerType=0 controllerNumber=1 scan=14897	34.6953
12154:3	2	R.TNAEN[+0.984]EFVTIKK.D		N[+1]	465.576	3	1394.71	1394.72	0	-2.4	278	Specific	263.28	164.32	155.89	5.58	62	>sp|P04264|K2C1_HUMAN Keratin, type II cytoskeletal 1 OS=Homo sapiens GN=KRT1 PE=1 SV=6	7880	073118_SAM_RAF_U1.14824.14824.3	controllerType=0 controllerNumber=1 scan=14824	34.5215
10530:3	2	R.TNAEN[+0.984]EFVTIKK.D		N[+1]	465.577	3	1394.72	1394.72	0	-0.7	278	Specific	286.31	186.08	186.08	6.16	62	>sp|P04264|K2C1_HUMAN Keratin, type II cytoskeletal 1 OS=Homo sapiens GN=KRT1 PE=1 SV=6	7880	073118_SAM_RAF_U1.12909.12909.3	controllerType=0 controllerNumber=1 scan=12909	30.7033
12047:3	2	R.TN[+0.984]AENEFVTIKK.D		N[+1]	465.576	3	1394.71	1394.72	0	-2.8	278	Specific	314.21	159.27	127.55	5.35	62	>sp|P04264|K2C1_HUMAN Keratin, type II cytoskeletal 1 OS=Homo sapiens GN=KRT1 PE=1 SV=6	7880	073118_SAM_RAF_U1.14638.14638.3	controllerType=0 controllerNumber=1 scan=14638	34.0461
12673:3	2	R.TN[+0.984]AENEFVTIKK.D		N[+1]	465.577	3	1394.72	1394.72	0	-0.8	278	Specific	331.69	136.29	110.9	5.07	62	>sp|P04264|K2C1_HUMAN Keratin, type II cytoskeletal 1 OS=Homo sapiens GN=KRT1 PE=1 SV=6	7880	073118_SAM_RAF_U1.15567.15567.3	controllerType=0 controllerNumber=1 scan=15567	36.2129
10433:3	2	R.TNAEN[+0.984]EFVTIKK.D		N[+1]	465.576	3	1394.71	1394.72	0	-1.8	278	Specific	341.91	222.42	212.65	6.44	62	>sp|P04264|K2C1_HUMAN Keratin, type II cytoskeletal 1 OS=Homo sapiens GN=KRT1 PE=1 SV=6	7880	073118_SAM_RAF_U1.12811.12811.3	controllerType=0 controllerNumber=1 scan=12811	30.5323
12636:3	2	R.TN[+0.984]AENEFVTIKK.D		N[+1]	465.575	3	1394.71	1394.72	0	-3	278	Specific	545.37	355.48	220.06	8.16	62	>sp|P04264|K2C1_HUMAN Keratin, type II cytoskeletal 1 OS=Homo sapiens GN=KRT1 PE=1 SV=6	7880	073118_SAM_RAF_U1.15500.15500.3	controllerType=0 controllerNumber=1 scan=15500	36.0425
17460:4	2	R.TNAENEFVTIKKDVDGAYM[+15.995]TK.V		M[+16]	598.293	4	2390.15	2390.15	0	-0.9	278	Specific	318.95	169.18	169.18	6.17	62	>sp|P04264|K2C1_HUMAN Keratin, type II cytoskeletal 1 OS=Homo sapiens GN=KRT1 PE=1 SV=6	7880	073118_SAM_RAF_U1.21204.21204.4	controllerType=0 controllerNumber=1 scan=21204	47.9658
17542:4	2	R.TNAENEFVTIKKDVDGAYM[+15.995]TK.V		M[+16]	598.293	4	2390.15	2390.15	0	-1.6	278	Specific	388.22	113.55	113.55	5.82	62	>sp|P04264|K2C1_HUMAN Keratin, type II cytoskeletal 1 OS=Homo sapiens GN=KRT1 PE=1 SV=6	7880	073118_SAM_RAF_U1.21297.21297.4	controllerType=0 controllerNumber=1 scan=21297	48.1377
17638:4	2	R.TNAENEFVTIKKDVDGAYM[+15.995]TK.V		M[+16]	598.293	4	2390.15	2390.15	0	-1.2	278	Specific	397.68	205.3	205.3	6.96	62	>sp|P04264|K2C1_HUMAN Keratin, type II cytoskeletal 1 OS=Homo sapiens GN=KRT1 PE=1 SV=6	7880	073118_SAM_RAF_U1.21391.21391.4	controllerType=0 controllerNumber=1 scan=21391	48.3091
09447:3	2	K.KDVDGAYM[+15.995]TKVDLQAK.L		M[+16]	599.972	3	1797.9	1797.91	0	-1.7	289	Specific	166.54	64.29	64.29	2.72	62	>sp|P04264|K2C1_HUMAN Keratin, type II cytoskeletal 1 OS=Homo sapiens GN=KRT1 PE=1 SV=6	7880	073118_SAM_RAF_U1.11851.11851.3	controllerType=0 controllerNumber=1 scan=11851	28.9314
09029:2	2	K.DVDGAYMTK.V			500.226	2	999.444	999.445	0	-1.4	290	Specific	170.78	30.53	30.53	2.32	62	>sp|P04264|K2C1_HUMAN Keratin, type II cytoskeletal 1 OS=Homo sapiens GN=KRT1 PE=1 SV=6	7880	073118_SAM_RAF_U1.11364.11364.2	controllerType=0 controllerNumber=1 scan=11364	27.9752
09308:2	2	K.DVDGAYMTK.V			500.226	2	999.445	999.445	0	-0.4	290	Specific	230	62.27	62.27	4.39	62	>sp|P04264|K2C1_HUMAN Keratin, type II cytoskeletal 1 OS=Homo sapiens GN=KRT1 PE=1 SV=6	7880	073118_SAM_RAF_U1.11707.11707.2	controllerType=0 controllerNumber=1 scan=11707	28.6709
09229:2	2	K.DVDGAYMTK.V			500.225	2	999.442	999.445	0	-3.1	290	Specific	319.51	121.13	121.13	5.1	62	>sp|P04264|K2C1_HUMAN Keratin, type II cytoskeletal 1 OS=Homo sapiens GN=KRT1 PE=1 SV=6	7880	073118_SAM_RAF_U1.11617.11617.2	controllerType=0 controllerNumber=1 scan=11617	28.4989
09105:2	2	K.DVDGAYMTK.V			500.225	2	999.443	999.445	0	-2.5	290	Specific	396.1	163.41	163.41	5.75	62	>sp|P04264|K2C1_HUMAN Keratin, type II cytoskeletal 1 OS=Homo sapiens GN=KRT1 PE=1 SV=6	7880	073118_SAM_RAF_U1.11449.11449.2	controllerType=0 controllerNumber=1 scan=11449	28.1464
09161:2	2	K.DVDGAYMTK.V			500.226	2	999.444	999.445	0	-1.1	290	Specific	406.14	138.56	138.56	5.65	62	>sp|P04264|K2C1_HUMAN Keratin, type II cytoskeletal 1 OS=Homo sapiens GN=KRT1 PE=1 SV=6	7880	073118_SAM_RAF_U1.11530.11530.2	controllerType=0 controllerNumber=1 scan=11530	28.319
05717:2	2	K.DVDGAYM[+15.995]TK.V		M[+16]	508.223	2	1015.44	1015.44	0	-1.3	290	Specific	77.52	20.6	20.6	1.58	62	>sp|P04264|K2C1_HUMAN Keratin, type II cytoskeletal 1 OS=Homo sapiens GN=KRT1 PE=1 SV=6	7880	073118_SAM_RAF_U1.8143.8143.3	controllerType=0 controllerNumber=1 scan=8143	22.613
06679:2	2	K.DVDGAYM[+15.995]TK.V		M[+16]	508.223	2	1015.44	1015.44	0	-1.6	290	Specific	148.56	60.58	60.58	2.76	62	>sp|P04264|K2C1_HUMAN Keratin, type II cytoskeletal 1 OS=Homo sapiens GN=KRT1 PE=1 SV=6	7880	073118_SAM_RAF_U1.9127.9127.2	controllerType=0 controllerNumber=1 scan=9127	24.2154
05832:2	2	K.DVDGAYM[+15.995]TK.V		M[+16]	508.223	2	1015.44	1015.44	0	-1.9	290	Specific	184.72	79.14	79.14	3.04	62	>sp|P04264|K2C1_HUMAN Keratin, type II cytoskeletal 1 OS=Homo sapiens GN=KRT1 PE=1 SV=6	7880	073118_SAM_RAF_U1.8260.8260.3	controllerType=0 controllerNumber=1 scan=8260	22.8147
06360:2	2	K.DVDGAYM[+15.995]TK.V		M[+16]	508.223	2	1015.44	1015.44	0	-2.4	290	Specific	188.93	76.75	76.75	2.85	62	>sp|P04264|K2C1_HUMAN Keratin, type II cytoskeletal 1 OS=Homo sapiens GN=KRT1 PE=1 SV=6	7880	073118_SAM_RAF_U1.8809.8809.2	controllerType=0 controllerNumber=1 scan=8809	23.7048
06469:2	2	K.DVDGAYM[+15.995]TK.V		M[+16]	508.223	2	1015.44	1015.44	0	-1.9	290	Specific	227.4	103.27	103.27	4.13	62	>sp|P04264|K2C1_HUMAN Keratin, type II cytoskeletal 1 OS=Homo sapiens GN=KRT1 PE=1 SV=6	7880	073118_SAM_RAF_U1.8921.8921.2	controllerType=0 controllerNumber=1 scan=8921	23.8955
15406:3	2	K.DVDGAYMTKVDLQAK.L			551.943	3	1653.81	1653.82	0	-0.7	290	Specific	250.57	59.86	59.86	4.02	62	>sp|P04264|K2C1_HUMAN Keratin, type II cytoskeletal 1 OS=Homo sapiens GN=KRT1 PE=1 SV=6	7880	073118_SAM_RAF_U1.18682.18682.3	controllerType=0 controllerNumber=1 scan=18682	42.5788
15485:3	2	K.DVDGAYMTKVDLQAK.L			551.943	3	1653.81	1653.82	0	-0.5	290	Specific	507.27	307.74	307.74	8.38	62	>sp|P04264|K2C1_HUMAN Keratin, type II cytoskeletal 1 OS=Homo sapiens GN=KRT1 PE=1 SV=6	7880	073118_SAM_RAF_U1.18772.18772.3	controllerType=0 controllerNumber=1 scan=18772	42.7474
12639:3	2	K.DVDGAYM[+15.995]TKVDLQAK.L		M[+16]	557.273	3	1669.81	1669.81	0	-2.9	290	Specific	219.06	70.94	70.94	3.2	62	>sp|P04264|K2C1_HUMAN Keratin, type II cytoskeletal 1 OS=Homo sapiens GN=KRT1 PE=1 SV=6	7880	073118_SAM_RAF_U1.15506.15506.3	controllerType=0 controllerNumber=1 scan=15506	36.0568
12521:3	2	K.DVDGAYM[+15.995]TKVDLQAK.L		M[+16]	557.274	3	1669.81	1669.81	0	-1.1	290	Specific	413.68	234.77	234.77	6.43	62	>sp|P04264|K2C1_HUMAN Keratin, type II cytoskeletal 1 OS=Homo sapiens GN=KRT1 PE=1 SV=6	7880	073118_SAM_RAF_U1.15358.15358.3	controllerType=0 controllerNumber=1 scan=15358	35.7295
12594:3	2	K.DVDGAYM[+15.995]TKVDLQAK.L		M[+16]	557.274	3	1669.81	1669.81	0	-2	290	Specific	478.08	288.76	288.76	7.97	62	>sp|P04264|K2C1_HUMAN Keratin, type II cytoskeletal 1 OS=Homo sapiens GN=KRT1 PE=1 SV=6	7880	073118_SAM_RAF_U1.15440.15440.3	controllerType=0 controllerNumber=1 scan=15440	35.8993
26604:2	2	R.SLDLDSIIAEVK.A			651.86	2	1302.71	1302.72	0	-2	344	Specific	290.16	128.32	128.32	6.18	62	>sp|P04264|K2C1_HUMAN Keratin, type II cytoskeletal 1 OS=Homo sapiens GN=KRT1 PE=1 SV=6	7880	073118_SAM_RAF_U1.31926.31926.2	controllerType=0 controllerNumber=1 scan=31926	69.4669
26899:2	2	R.SLDLDSIIAEVK.A			651.859	2	1302.71	1302.72	0	-3.1	344	Specific	421.14	173.04	173.04	7.41	62	>sp|P04264|K2C1_HUMAN Keratin, type II cytoskeletal 1 OS=Homo sapiens GN=KRT1 PE=1 SV=6	7880	073118_SAM_RAF_U1.32265.32265.2	controllerType=0 controllerNumber=1 scan=32265	70.1654
26828:2	2	R.SLDLDSIIAEVK.A			651.86	2	1302.71	1302.72	0	-1.8	344	Specific	659.06	276.62	276.62	11.27	62	>sp|P04264|K2C1_HUMAN Keratin, type II cytoskeletal 1 OS=Homo sapiens GN=KRT1 PE=1 SV=6	7880	073118_SAM_RAF_U1.32178.32178.2	controllerType=0 controllerNumber=1 scan=32178	69.9845
26680:2	2	R.SLDLDSIIAEVK.A			651.86	2	1302.71	1302.72	0	-1.9	344	Specific	729.36	321.12	321.12	12.42	62	>sp|P04264|K2C1_HUMAN Keratin, type II cytoskeletal 1 OS=Homo sapiens GN=KRT1 PE=1 SV=6	7880	073118_SAM_RAF_U1.32011.32011.2	controllerType=0 controllerNumber=1 scan=32011	69.6368
26754:2	2	R.SLDLDSIIAEVK.A			651.86	2	1302.71	1302.72	0	-2.3	344	Specific	782.87	280.35	280.35	13.23	62	>sp|P04264|K2C1_HUMAN Keratin, type II cytoskeletal 1 OS=Homo sapiens GN=KRT1 PE=1 SV=6	7880	073118_SAM_RAF_U1.32091.32091.2	controllerType=0 controllerNumber=1 scan=32091	69.8079
35031:3	2	R.SLDLDSIIAEVKAQYEDIAQK.S			783.744	3	2349.22	2349.22	0	-0.5	344	Specific	207.81	69.11	69.11	3.74	62	>sp|P04264|K2C1_HUMAN Keratin, type II cytoskeletal 1 OS=Homo sapiens GN=KRT1 PE=1 SV=6	7880	073118_SAM_RAF_U1.40092.40092.3	controllerType=0 controllerNumber=1 scan=40092	83.8751
34899:3	2	R.SLDLDSIIAEVKAQYEDIAQK.S			783.743	3	2349.22	2349.22	0	-1.2	344	Specific	420.16	240.11	240.11	7.82	62	>sp|P04264|K2C1_HUMAN Keratin, type II cytoskeletal 1 OS=Homo sapiens GN=KRT1 PE=1 SV=6	7880	073118_SAM_RAF_U1.39979.39979.3	controllerType=0 controllerNumber=1 scan=39979	83.6966
34768:3	2	R.SLDLDSIIAEVKAQYEDIAQK.S			783.742	3	2349.21	2349.22	0	-2.7	344	Specific	568.92	347.36	347.36	8.56	62	>sp|P04264|K2C1_HUMAN Keratin, type II cytoskeletal 1 OS=Homo sapiens GN=KRT1 PE=1 SV=6	7880	073118_SAM_RAF_U1.39866.39866.3	controllerType=0 controllerNumber=1 scan=39866	83.5174
08586:2	2	K.AQYEDIAQK.S			533.263	2	1065.52	1065.52	0	-2.6	356	Specific	47.12	27.1	27.1	2.25	62	>sp|P04264|K2C1_HUMAN Keratin, type II cytoskeletal 1 OS=Homo sapiens GN=KRT1 PE=1 SV=6	7880	073118_SAM_RAF_U1.10896.10896.2	controllerType=0 controllerNumber=1 scan=10896	27.0839
07683:2	2	K.AQYEDIAQK.S			533.263	2	1065.52	1065.52	0	-2.5	356	Specific	162.02	36.38	36.38	2.41	62	>sp|P04264|K2C1_HUMAN Keratin, type II cytoskeletal 1 OS=Homo sapiens GN=KRT1 PE=1 SV=6	7880	073118_SAM_RAF_U1.10104.10104.2	controllerType=0 controllerNumber=1 scan=10104	25.8332
07566:2	2	K.AQYEDIAQK.S			533.263	2	1065.52	1065.52	0	-1.8	356	Specific	262.32	73.34	73.34	4.7	62	>sp|P04264|K2C1_HUMAN Keratin, type II cytoskeletal 1 OS=Homo sapiens GN=KRT1 PE=1 SV=6	7880	073118_SAM_RAF_U1.9994.9994.2	controllerType=0 controllerNumber=1 scan=9994	25.652
07445:2	2	K.AQYEDIAQK.S			533.263	2	1065.52	1065.52	0	-2.1	356	Specific	425.09	153.64	153.64	6.28	62	>sp|P04264|K2C1_HUMAN Keratin, type II cytoskeletal 1 OS=Homo sapiens GN=KRT1 PE=1 SV=6	7880	073118_SAM_RAF_U1.9886.9886.2	controllerType=0 controllerNumber=1 scan=9886	25.4775
07348:2	2	K.AQYEDIAQK.S			533.263	2	1065.52	1065.52	0	-1.4	356	Specific	554.61	138.53	138.53	6.33	62	>sp|P04264|K2C1_HUMAN Keratin, type II cytoskeletal 1 OS=Homo sapiens GN=KRT1 PE=1 SV=6	7880	073118_SAM_RAF_U1.9789.9789.2	controllerType=0 controllerNumber=1 scan=9789	25.3094
07229:2	2	K.AQYEDIAQK.S			533.264	2	1065.52	1065.52	0	0.5	356	Specific	592.35	144.29	144.29	7.74	62	>sp|P04264|K2C1_HUMAN Keratin, type II cytoskeletal 1 OS=Homo sapiens GN=KRT1 PE=1 SV=6	7880	073118_SAM_RAF_U1.9683.9683.2	controllerType=0 controllerNumber=1 scan=9683	25.1413
07130:2	2	K.AQYEDIAQK.S			533.264	2	1065.52	1065.52	0	-0.7	356	Specific	610.01	146.94	146.94	8.65	62	>sp|P04264|K2C1_HUMAN Keratin, type II cytoskeletal 1 OS=Homo sapiens GN=KRT1 PE=1 SV=6	7880	073118_SAM_RAF_U1.9580.9580.2	controllerType=0 controllerNumber=1 scan=9580	24.9645
05197:3	2	K.SKAEAESLYQSK.Y			447.56	3	1340.67	1340.67	0	-1.9	365	Specific	415.98	252.85	252.85	6.38	62	>sp|P04264|K2C1_HUMAN Keratin, type II cytoskeletal 1 OS=Homo sapiens GN=KRT1 PE=1 SV=6	7880	073118_SAM_RAF_U1.7545.7545.3	controllerType=0 controllerNumber=1 scan=7545	21.3562
05294:2	2	K.SKAEAESLYQSK.Y			670.837	2	1340.67	1340.67	0	-1.4	365	Specific	417.54	124.22	124.22	5.33	62	>sp|P04264|K2C1_HUMAN Keratin, type II cytoskeletal 1 OS=Homo sapiens GN=KRT1 PE=1 SV=6	7880	073118_SAM_RAF_U1.7663.7663.2	controllerType=0 controllerNumber=1 scan=7663	21.6151
05256:3	2	K.SKAEAESLYQSK.Y			447.56	3	1340.67	1340.67	0	-2.8	365	Specific	536.92	308.69	308.69	7.05	62	>sp|P04264|K2C1_HUMAN Keratin, type II cytoskeletal 1 OS=Homo sapiens GN=KRT1 PE=1 SV=6	7880	073118_SAM_RAF_U1.7620.7620.3	controllerType=0 controllerNumber=1 scan=7620	21.5256
05233:2	2	K.SKAEAESLYQSK.Y			670.837	2	1340.67	1340.67	0	-1.1	365	Specific	643.81	278.56	278.56	9.51	62	>sp|P04264|K2C1_HUMAN Keratin, type II cytoskeletal 1 OS=Homo sapiens GN=KRT1 PE=1 SV=6	7880	073118_SAM_RAF_U1.7586.7586.2	controllerType=0 controllerNumber=1 scan=7586	21.4449
16605:4	2	K.SKAEAESLYQSKYEELQITAGR.H			626.068	4	2501.25	2501.25	0	0.2	365	Specific	40.97	40.97	40.97	2.77	62	>sp|P04264|K2C1_HUMAN Keratin, type II cytoskeletal 1 OS=Homo sapiens GN=KRT1 PE=1 SV=6	7880	073118_SAM_RAF_U1.20089.20089.4	controllerType=0 controllerNumber=1 scan=20089	45.4857
16310:4	2	K.SKAEAESLYQSKYEELQITAGR.H			626.067	4	2501.25	2501.25	0	-1.6	365	Specific	93.8	68.18	68.18	3.18	62	>sp|P04264|K2C1_HUMAN Keratin, type II cytoskeletal 1 OS=Homo sapiens GN=KRT1 PE=1 SV=6	7880	073118_SAM_RAF_U1.19780.19780.4	controllerType=0 controllerNumber=1 scan=19780	44.8957
16449:4	2	K.SKAEAESLYQSKYEELQITAGR.H			626.065	4	2501.24	2501.25	0	-5.8	365	Specific	107.31	107.31	107.31	2.63	62	>sp|P04264|K2C1_HUMAN Keratin, type II cytoskeletal 1 OS=Homo sapiens GN=KRT1 PE=1 SV=6	7880	073118_SAM_RAF_U1.19929.19929.4	controllerType=0 controllerNumber=1 scan=19929	45.1939
16355:4	2	K.SKAEAESLYQSKYEELQITAGR.H			626.066	4	2501.24	2501.25	0	-4.3	365	Specific	122.27	102.63	102.63	3.15	62	>sp|P04264|K2C1_HUMAN Keratin, type II cytoskeletal 1 OS=Homo sapiens GN=KRT1 PE=1 SV=6	7880	073118_SAM_RAF_U1.19830.19830.4	controllerType=0 controllerNumber=1 scan=19830	44.995
15766:4	2	K.SKAEAESLYQSKYEELQITAGR.H			626.068	4	2501.25	2501.25	0	-1	365	Specific	128.88	128.88	128.88	3.85	62	>sp|P04264|K2C1_HUMAN Keratin, type II cytoskeletal 1 OS=Homo sapiens GN=KRT1 PE=1 SV=6	7880	073118_SAM_RAF_U1.19132.19132.4	controllerType=0 controllerNumber=1 scan=19132	43.522
16250:4	2	K.SKAEAESLYQSKYEELQITAGR.H			626.067	4	2501.25	2501.25	0	-1.4	365	Specific	151.49	52.76	52.76	3.25	62	>sp|P04264|K2C1_HUMAN Keratin, type II cytoskeletal 1 OS=Homo sapiens GN=KRT1 PE=1 SV=6	7880	073118_SAM_RAF_U1.19704.19704.4	controllerType=0 controllerNumber=1 scan=19704	44.7235
16470:4	2	K.SKAEAESLYQSKYEELQITAGR.H			626.065	4	2501.24	2501.25	0	-5.3	365	Specific	217.14	165.43	165.43	3.21	62	>sp|P04264|K2C1_HUMAN Keratin, type II cytoskeletal 1 OS=Homo sapiens GN=KRT1 PE=1 SV=6	7880	073118_SAM_RAF_U1.19948.19948.4	controllerType=0 controllerNumber=1 scan=19948	45.2264
16185:4	2	K.SKAEAESLYQSKYEELQITAGR.H			626.068	4	2501.25	2501.25	0	0.2	365	Specific	261.98	179.92	179.92	5.3	62	>sp|P04264|K2C1_HUMAN Keratin, type II cytoskeletal 1 OS=Homo sapiens GN=KRT1 PE=1 SV=6	7880	073118_SAM_RAF_U1.19631.19631.4	controllerType=0 controllerNumber=1 scan=19631	44.5511
16011:3	2	K.SKAEAESLYQSKYEELQITAGR.H			834.42	3	2501.25	2501.25	0	-2	365	Specific	504.51	357.56	357.56	7.59	62	>sp|P04264|K2C1_HUMAN Keratin, type II cytoskeletal 1 OS=Homo sapiens GN=KRT1 PE=1 SV=6	7880	073118_SAM_RAF_U1.19412.19412.3	controllerType=0 controllerNumber=1 scan=19412	44.082
16117:4	2	K.SKAEAESLYQSKYEELQITAGR.H			626.068	4	2501.25	2501.25	0	-0.5	365	Specific	507.67	320.74	320.74	8.31	62	>sp|P04264|K2C1_HUMAN Keratin, type II cytoskeletal 1 OS=Homo sapiens GN=KRT1 PE=1 SV=6	7880	073118_SAM_RAF_U1.19552.19552.4	controllerType=0 controllerNumber=1 scan=19552	44.379
16053:4	2	K.SKAEAESLYQSKYEELQITAGR.H			626.068	4	2501.25	2501.25	0	-1.2	365	Specific	694.78	488.22	488.22	12.21	62	>sp|P04264|K2C1_HUMAN Keratin, type II cytoskeletal 1 OS=Homo sapiens GN=KRT1 PE=1 SV=6	7880	073118_SAM_RAF_U1.19470.19470.4	controllerType=0 controllerNumber=1 scan=19470	44.2072
15989:4	2	K.SKAEAESLYQSKYEELQITAGR.H			626.068	4	2501.25	2501.25	0	-0.8	365	Specific	811.6	571.91	571.91	15.21	62	>sp|P04264|K2C1_HUMAN Keratin, type II cytoskeletal 1 OS=Homo sapiens GN=KRT1 PE=1 SV=6	7880	073118_SAM_RAF_U1.19387.19387.4	controllerType=0 controllerNumber=1 scan=19387	44.0372
15848:4	2	K.SKAEAESLYQSKYEELQITAGR.H			626.067	4	2501.25	2501.25	0	-1.4	365	Specific	821.85	604.93	604.93	15.1	62	>sp|P04264|K2C1_HUMAN Keratin, type II cytoskeletal 1 OS=Homo sapiens GN=KRT1 PE=1 SV=6	7880	073118_SAM_RAF_U1.19219.19219.4	controllerType=0 controllerNumber=1 scan=19219	43.6922
15925:4	2	K.SKAEAESLYQSKYEELQITAGR.H			626.068	4	2501.25	2501.25	0	-1	365	Specific	832.34	574.53	574.53	15.21	62	>sp|P04264|K2C1_HUMAN Keratin, type II cytoskeletal 1 OS=Homo sapiens GN=KRT1 PE=1 SV=6	7880	073118_SAM_RAF_U1.19306.19306.4	controllerType=0 controllerNumber=1 scan=19306	43.8663
15864:3	2	K.SKAEAESLYQSKYEELQITAGR.H			834.422	3	2501.25	2501.25	0	-0.3	365	Specific	882.53	662.53	662.53	15.55	62	>sp|P04264|K2C1_HUMAN Keratin, type II cytoskeletal 1 OS=Homo sapiens GN=KRT1 PE=1 SV=6	7880	073118_SAM_RAF_U1.19236.19236.3	controllerType=0 controllerNumber=1 scan=19236	43.733
15937:3	2	K.SKAEAESLYQSKYEELQITAGR.H			834.42	3	2501.25	2501.25	0	-2.1	365	Specific	915.32	701.38	701.38	16.44	62	>sp|P04264|K2C1_HUMAN Keratin, type II cytoskeletal 1 OS=Homo sapiens GN=KRT1 PE=1 SV=6	7880	073118_SAM_RAF_U1.19322.19322.3	controllerType=0 controllerNumber=1 scan=19322	43.9045
07382:2	2	K.AEAESLYQSK.Y			563.275	2	1125.54	1125.54	0	-0.3	367	Specific	269.15	127.25	127.25	5.82	62	>sp|P04264|K2C1_HUMAN Keratin, type II cytoskeletal 1 OS=Homo sapiens GN=KRT1 PE=1 SV=6	7880	073118_SAM_RAF_U1.9821.9821.2	controllerType=0 controllerNumber=1 scan=9821	25.3628
07732:2	2	K.AEAESLYQSK.Y			563.274	2	1125.54	1125.54	0	-2.1	367	Specific	349.84	201.72	201.72	6.62	62	>sp|P04264|K2C1_HUMAN Keratin, type II cytoskeletal 1 OS=Homo sapiens GN=KRT1 PE=1 SV=6	7880	073118_SAM_RAF_U1.10143.10143.2	controllerType=0 controllerNumber=1 scan=10143	25.891
07486:2	2	K.AEAESLYQSK.Y			563.273	2	1125.54	1125.54	0	-3.2	367	Specific	492.47	245.69	245.69	7	62	>sp|P04264|K2C1_HUMAN Keratin, type II cytoskeletal 1 OS=Homo sapiens GN=KRT1 PE=1 SV=6	7880	073118_SAM_RAF_U1.9922.9922.2	controllerType=0 controllerNumber=1 scan=9922	25.5356
07601:2	2	K.AEAESLYQSK.Y			563.274	2	1125.54	1125.54	0	-1.8	367	Specific	559.52	264.35	264.35	6.71	62	>sp|P04264|K2C1_HUMAN Keratin, type II cytoskeletal 1 OS=Homo sapiens GN=KRT1 PE=1 SV=6	7880	073118_SAM_RAF_U1.10029.10029.2	controllerType=0 controllerNumber=1 scan=10029	25.7126
17784:3	2	K.AEAESLYQSKYEELQITAGR.H			762.713	3	2286.13	2286.12	0	0.5	367	Specific	49.16	49.16	49.16	3.2	62	>sp|P04264|K2C1_HUMAN Keratin, type II cytoskeletal 1 OS=Homo sapiens GN=KRT1 PE=1 SV=6	7880	073118_SAM_RAF_U1.21561.21561.3	controllerType=0 controllerNumber=1 scan=21561	48.6335
17367:3	2	K.AEAESLYQSKYEELQITAGR.H			762.713	3	2286.13	2286.12	0	0.5	367	Specific	119.46	27.32	27.32	2.83	62	>sp|P04264|K2C1_HUMAN Keratin, type II cytoskeletal 1 OS=Homo sapiens GN=KRT1 PE=1 SV=6	7880	073118_SAM_RAF_U1.21100.21100.3	controllerType=0 controllerNumber=1 scan=21100	47.7627
17701:3	2	K.AEAESLYQSKYEELQITAGR.H			762.713	3	2286.12	2286.12	0	-0.4	367	Specific	347.96	208.09	208.09	7.78	62	>sp|P04264|K2C1_HUMAN Keratin, type II cytoskeletal 1 OS=Homo sapiens GN=KRT1 PE=1 SV=6	7880	073118_SAM_RAF_U1.21463.21463.3	controllerType=0 controllerNumber=1 scan=21463	48.4439
17625:3	2	K.AEAESLYQSKYEELQITAGR.H			762.713	3	2286.12	2286.12	0	-0.3	367	Specific	729.03	470.2	470.2	13.53	62	>sp|P04264|K2C1_HUMAN Keratin, type II cytoskeletal 1 OS=Homo sapiens GN=KRT1 PE=1 SV=6	7880	073118_SAM_RAF_U1.21374.21374.3	controllerType=0 controllerNumber=1 scan=21374	48.272
17443:3	2	K.AEAESLYQSKYEELQITAGR.H			762.713	3	2286.12	2286.12	0	-0.4	367	Specific	958.28	637.53	637.53	18.53	62	>sp|P04264|K2C1_HUMAN Keratin, type II cytoskeletal 1 OS=Homo sapiens GN=KRT1 PE=1 SV=6	7880	073118_SAM_RAF_U1.21186.21186.3	controllerType=0 controllerNumber=1 scan=21186	47.9349
17526:3	2	K.AEAESLYQSKYEELQITAGR.H			762.712	3	2286.12	2286.12	0	-0.9	367	Specific	1013.85	665.87	665.87	19.53	62	>sp|P04264|K2C1_HUMAN Keratin, type II cytoskeletal 1 OS=Homo sapiens GN=KRT1 PE=1 SV=6	7880	073118_SAM_RAF_U1.21277.21277.3	controllerType=0 controllerNumber=1 scan=21277	48.1037
15287:2	2	K.YEELQITAGR.H			590.305	2	1179.6	1179.6	0	1.7	377	Specific	4.04	4.04	4.04	0.48	62	>sp|P04264|K2C1_HUMAN Keratin, type II cytoskeletal 1 OS=Homo sapiens GN=KRT1 PE=1 SV=6	7880	073118_SAM_RAF_U1.18540.18540.2	controllerType=0 controllerNumber=1 scan=18540	42.2929
15138:2	2	K.YEELQITAGR.H			590.303	2	1179.6	1179.6	0	-0.9	377	Specific	88.28	47.78	47.78	2.88	62	>sp|P04264|K2C1_HUMAN Keratin, type II cytoskeletal 1 OS=Homo sapiens GN=KRT1 PE=1 SV=6	7880	073118_SAM_RAF_U1.18374.18374.2	controllerType=0 controllerNumber=1 scan=18374	41.9459
14782:2	2	K.YEELQITAGR.H			590.304	2	1179.6	1179.6	0	-0.2	377	Specific	171.58	29.14	29.14	3.1	62	>sp|P04264|K2C1_HUMAN Keratin, type II cytoskeletal 1 OS=Homo sapiens GN=KRT1 PE=1 SV=6	7880	073118_SAM_RAF_U1.17985.17985.2	controllerType=0 controllerNumber=1 scan=17985	41.1713
13843:2	2	K.YEELQITAGR.H			590.302	2	1179.6	1179.6	0	-2.9	377	Specific	184.84	51.81	51.81	3.28	62	>sp|P04264|K2C1_HUMAN Keratin, type II cytoskeletal 1 OS=Homo sapiens GN=KRT1 PE=1 SV=6	7880	073118_SAM_RAF_U1.16901.16901.2	controllerType=0 controllerNumber=1 scan=16901	38.8994
14978:2	2	K.YEELQITAGR.H			590.305	2	1179.6	1179.6	0	2.7	377	Specific	185.04	86.61	86.61	3.07	62	>sp|P04264|K2C1_HUMAN Keratin, type II cytoskeletal 1 OS=Homo sapiens GN=KRT1 PE=1 SV=6	7880	073118_SAM_RAF_U1.18198.18198.2	controllerType=0 controllerNumber=1 scan=18198	41.5984
14860:2	2	K.YEELQITAGR.H			590.303	2	1179.6	1179.6	0	-0.5	377	Specific	196.95	80.43	80.43	3.68	62	>sp|P04264|K2C1_HUMAN Keratin, type II cytoskeletal 1 OS=Homo sapiens GN=KRT1 PE=1 SV=6	7880	073118_SAM_RAF_U1.18072.18072.2	controllerType=0 controllerNumber=1 scan=18072	41.3437
14561:2	2	K.YEELQITAGR.H			590.303	2	1179.6	1179.6	0	-0.7	377	Specific	300.94	64.62	64.62	6.09	62	>sp|P04264|K2C1_HUMAN Keratin, type II cytoskeletal 1 OS=Homo sapiens GN=KRT1 PE=1 SV=6	7880	073118_SAM_RAF_U1.17729.17729.2	controllerType=0 controllerNumber=1 scan=17729	40.6396
14689:2	2	K.YEELQITAGR.H			590.303	2	1179.6	1179.6	0	-2.1	377	Specific	303.15	54.3	54.3	5.03	62	>sp|P04264|K2C1_HUMAN Keratin, type II cytoskeletal 1 OS=Homo sapiens GN=KRT1 PE=1 SV=6	7880	073118_SAM_RAF_U1.17881.17881.2	controllerType=0 controllerNumber=1 scan=17881	40.9659
14612:2	2	K.YEELQITAGR.H			590.303	2	1179.6	1179.6	0	-1.8	377	Specific	311.64	52.93	52.93	5.67	62	>sp|P04264|K2C1_HUMAN Keratin, type II cytoskeletal 1 OS=Homo sapiens GN=KRT1 PE=1 SV=6	7880	073118_SAM_RAF_U1.17787.17787.2	controllerType=0 controllerNumber=1 scan=17787	40.7643
14433:2	2	K.YEELQITAGR.H			590.305	2	1179.6	1179.6	0	1.7	377	Specific	314.93	41.17	41.17	4.13	62	>sp|P04264|K2C1_HUMAN Keratin, type II cytoskeletal 1 OS=Homo sapiens GN=KRT1 PE=1 SV=6	7880	073118_SAM_RAF_U1.17583.17583.3	controllerType=0 controllerNumber=1 scan=17583	40.3499
14411:2	2	K.YEELQITAGR.H			590.303	2	1179.6	1179.6	0	-1.9	377	Specific	338.06	64.56	64.56	6.71	62	>sp|P04264|K2C1_HUMAN Keratin, type II cytoskeletal 1 OS=Homo sapiens GN=KRT1 PE=1 SV=6	7880	073118_SAM_RAF_U1.17561.17561.2	controllerType=0 controllerNumber=1 scan=17561	40.3083
13862:2	2	K.YEELQITAGR.H			590.301	2	1179.59	1179.6	0	-5.3	377	Specific	352.63	55.21	55.21	5.15	62	>sp|P04264|K2C1_HUMAN Keratin, type II cytoskeletal 1 OS=Homo sapiens GN=KRT1 PE=1 SV=6	7880	073118_SAM_RAF_U1.16921.16921.2	controllerType=0 controllerNumber=1 scan=16921	38.9388
14347:2	2	K.YEELQITAGR.H			590.302	2	1179.6	1179.6	0	-3.3	377	Specific	358.99	93.69	93.69	7	62	>sp|P04264|K2C1_HUMAN Keratin, type II cytoskeletal 1 OS=Homo sapiens GN=KRT1 PE=1 SV=6	7880	073118_SAM_RAF_U1.17482.17482.2	controllerType=0 controllerNumber=1 scan=17482	40.1378
14287:2	2	K.YEELQITAGR.H			590.304	2	1179.6	1179.6	0	-0.2	377	Specific	381.38	55.01	55.01	6.79	62	>sp|P04264|K2C1_HUMAN Keratin, type II cytoskeletal 1 OS=Homo sapiens GN=KRT1 PE=1 SV=6	7880	073118_SAM_RAF_U1.17406.17406.2	controllerType=0 controllerNumber=1 scan=17406	39.9613
14219:2	2	K.YEELQITAGR.H			590.304	2	1179.6	1179.6	0	0	377	Specific	424.96	87.55	87.55	6.89	62	>sp|P04264|K2C1_HUMAN Keratin, type II cytoskeletal 1 OS=Homo sapiens GN=KRT1 PE=1 SV=6	7880	073118_SAM_RAF_U1.17330.17330.2	controllerType=0 controllerNumber=1 scan=17330	39.7897
14159:2	2	K.YEELQITAGR.H			590.304	2	1179.6	1179.6	0	-0.3	377	Specific	553.6	131.97	131.97	8.27	62	>sp|P04264|K2C1_HUMAN Keratin, type II cytoskeletal 1 OS=Homo sapiens GN=KRT1 PE=1 SV=6	7880	073118_SAM_RAF_U1.17254.17254.2	controllerType=0 controllerNumber=1 scan=17254	39.6179
14088:2	2	K.YEELQITAGR.H			590.304	2	1179.6	1179.6	0	-0.3	377	Specific	644.65	157.97	157.97	9.44	62	>sp|P04264|K2C1_HUMAN Keratin, type II cytoskeletal 1 OS=Homo sapiens GN=KRT1 PE=1 SV=6	7880	073118_SAM_RAF_U1.17177.17177.2	controllerType=0 controllerNumber=1 scan=17177	39.449
13937:2	2	K.YEELQITAGR.H			590.303	2	1179.6	1179.6	0	-0.5	377	Specific	663.78	146.99	146.99	10.44	62	>sp|P04264|K2C1_HUMAN Keratin, type II cytoskeletal 1 OS=Homo sapiens GN=KRT1 PE=1 SV=6	7880	073118_SAM_RAF_U1.17008.17008.2	controllerType=0 controllerNumber=1 scan=17008	39.1092
14012:2	2	K.YEELQITAGR.H			590.304	2	1179.6	1179.6	0	0.1	377	Specific	709.91	148.57	148.57	11.79	62	>sp|P04264|K2C1_HUMAN Keratin, type II cytoskeletal 1 OS=Homo sapiens GN=KRT1 PE=1 SV=6	7880	073118_SAM_RAF_U1.17093.17093.2	controllerType=0 controllerNumber=1 scan=17093	39.2805
11200:3	2	R.NSKIEISELNR.V			434.906	3	1302.7	1302.7	0	0.6	393	Specific	68.36	23.5	23.5	2.37	62	>sp|P04264|K2C1_HUMAN Keratin, type II cytoskeletal 1 OS=Homo sapiens GN=KRT1 PE=1 SV=6	7880	073118_SAM_RAF_U1.13681.13681.3	controllerType=0 controllerNumber=1 scan=13681	32.1357
11473:3	2	R.NSKIEISELNR.V			434.905	3	1302.7	1302.7	0	-1	393	Specific	214.57	86.25	86.25	3.28	62	>sp|P04264|K2C1_HUMAN Keratin, type II cytoskeletal 1 OS=Homo sapiens GN=KRT1 PE=1 SV=6	7880	073118_SAM_RAF_U1.13962.13962.3	controllerType=0 controllerNumber=1 scan=13962	32.6511
11412:2	2	R.NSKIEISELNR.V			651.854	2	1302.7	1302.7	0	0.3	393	Specific	347.78	54.29	54.29	3.5	62	>sp|P04264|K2C1_HUMAN Keratin, type II cytoskeletal 1 OS=Homo sapiens GN=KRT1 PE=1 SV=6	7880	073118_SAM_RAF_U1.13904.13904.2	controllerType=0 controllerNumber=1 scan=13904	32.5466
11321:2	2	R.NSKIEISELNR.V			651.854	2	1302.7	1302.7	0	0.1	393	Specific	494.52	142.47	142.47	5.71	62	>sp|P04264|K2C1_HUMAN Keratin, type II cytoskeletal 1 OS=Homo sapiens GN=KRT1 PE=1 SV=6	7880	073118_SAM_RAF_U1.13809.13809.2	controllerType=0 controllerNumber=1 scan=13809	32.3735
11379:3	2	R.NSKIEISELNR.V			434.904	3	1302.7	1302.7	0	-1.6	393	Specific	545.85	187.18	187.18	7.48	62	>sp|P04264|K2C1_HUMAN Keratin, type II cytoskeletal 1 OS=Homo sapiens GN=KRT1 PE=1 SV=6	7880	073118_SAM_RAF_U1.13866.13866.3	controllerType=0 controllerNumber=1 scan=13866	32.4724
11282:3	2	R.NSKIEISELNR.V			434.905	3	1302.7	1302.7	0	-0.9	393	Specific	582.34	225.07	225.07	9.11	62	>sp|P04264|K2C1_HUMAN Keratin, type II cytoskeletal 1 OS=Homo sapiens GN=KRT1 PE=1 SV=6	7880	073118_SAM_RAF_U1.13768.13768.3	controllerType=0 controllerNumber=1 scan=13768	32.3031
13315:2	2	K.IEISELNR.V			487.269	2	973.531	973.531	0	-0.5	396	Specific	168.63	33.55	33.55	2.35	62	>sp|P04264|K2C1_HUMAN Keratin, type II cytoskeletal 1 OS=Homo sapiens GN=KRT1 PE=1 SV=6	7880	073118_SAM_RAF_U1.16290.16290.2	controllerType=0 controllerNumber=1 scan=16290	37.6663
13531:2	2	K.IEISELNR.V			487.268	2	973.529	973.531	0	-1.9	396	Specific	269.67	38.99	38.99	3.42	62	>sp|P04264|K2C1_HUMAN Keratin, type II cytoskeletal 1 OS=Homo sapiens GN=KRT1 PE=1 SV=6	7880	073118_SAM_RAF_U1.16547.16547.2	controllerType=0 controllerNumber=1 scan=16547	38.1899
13486:2	2	K.IEISELNR.V			487.268	2	973.529	973.531	0	-1.9	396	Specific	363.89	56.18	56.18	4.82	62	>sp|P04264|K2C1_HUMAN Keratin, type II cytoskeletal 1 OS=Homo sapiens GN=KRT1 PE=1 SV=6	7880	073118_SAM_RAF_U1.16473.16473.2	controllerType=0 controllerNumber=1 scan=16473	38.0137
13421:2	2	K.IEISELNR.V			487.268	2	973.529	973.531	0	-1.9	396	Specific	378.99	60.72	60.72	5.07	62	>sp|P04264|K2C1_HUMAN Keratin, type II cytoskeletal 1 OS=Homo sapiens GN=KRT1 PE=1 SV=6	7880	073118_SAM_RAF_U1.16392.16392.2	controllerType=0 controllerNumber=1 scan=16392	37.8443
17675:3	2	K.IEISELNRVIQR.L			490.619	3	1469.84	1469.84	0	-1.3	396	Specific	301.41	131.67	131.67	5.8	62	>sp|P04264|K2C1_HUMAN Keratin, type II cytoskeletal 1 OS=Homo sapiens GN=KRT1 PE=1 SV=6	7880	073118_SAM_RAF_U1.21433.21433.3	controllerType=0 controllerNumber=1 scan=21433	48.391
15732:2	2	K.QISNLQQSISDAEQR.G			858.927	2	1716.85	1716.85	0	-3.2	418	Specific	210.94	152.27	152.27	3.92	62	>sp|P04264|K2C1_HUMAN Keratin, type II cytoskeletal 1 OS=Homo sapiens GN=KRT1 PE=1 SV=6	7880	073118_SAM_RAF_U1.19079.19079.2	controllerType=0 controllerNumber=1 scan=19079	43.3887
15680:2	2	K.QISNLQQSISDAEQR.G			858.93	2	1716.85	1716.85	0	0.4	418	Specific	369.27	299.18	299.18	7.61	62	>sp|P04264|K2C1_HUMAN Keratin, type II cytoskeletal 1 OS=Homo sapiens GN=KRT1 PE=1 SV=6	7880	073118_SAM_RAF_U1.19004.19004.2	controllerType=0 controllerNumber=1 scan=19004	43.2164
18145:3	2	K.NKLNDLEDALQQAK.E			533.949	3	1599.83	1599.83	0	-0.9	442	Specific	78.3	73.9	73.9	3.38	62	>sp|P04264|K2C1_HUMAN Keratin, type II cytoskeletal 1 OS=Homo sapiens GN=KRT1 PE=1 SV=6	7880	073118_SAM_RAF_U1.21967.21967.3	controllerType=0 controllerNumber=1 scan=21967	49.4299
23553:3	2	K.NKLNDLEDALQQAKEDLAR.L			728.711	3	2184.12	2184.13	0	-3.8	442	Specific	299.93	76.48	76.48	3.08	62	>sp|P04264|K2C1_HUMAN Keratin, type II cytoskeletal 1 OS=Homo sapiens GN=KRT1 PE=1 SV=6	7880	073118_SAM_RAF_U1.28447.28447.3	controllerType=0 controllerNumber=1 scan=28447	62.4528
23543:3	2	K.NKLNDLEDALQQAKEDLAR.L			728.713	3	2184.12	2184.13	0	-1.1	442	Specific	301.15	90.69	90.69	4.46	62	>sp|P04264|K2C1_HUMAN Keratin, type II cytoskeletal 1 OS=Homo sapiens GN=KRT1 PE=1 SV=6	7880	073118_SAM_RAF_U1.28436.28436.3	controllerType=0 controllerNumber=1 scan=28436	62.4273
23483:3	2	K.NKLNDLEDALQQAKEDLAR.L			728.712	3	2184.12	2184.13	0	-1.2	442	Specific	315.17	128.79	128.79	4.82	62	>sp|P04264|K2C1_HUMAN Keratin, type II cytoskeletal 1 OS=Homo sapiens GN=KRT1 PE=1 SV=6	7880	073118_SAM_RAF_U1.28363.28363.3	controllerType=0 controllerNumber=1 scan=28363	62.2838
16049:3	2	R.LLRDYQELMNTK.L			508.6	3	1523.78	1523.79	0	-2.5	461	Specific	223.17	132.99	132.99	5.34	62	>sp|P04264|K2C1_HUMAN Keratin, type II cytoskeletal 1 OS=Homo sapiens GN=KRT1 PE=1 SV=6	7880	073118_SAM_RAF_U1.19464.19464.3	controllerType=0 controllerNumber=1 scan=19464	44.1962
15979:3	2	R.LLRDYQELMNTK.L			508.6	3	1523.79	1523.79	0	-2.3	461	Specific	466.75	278.55	278.55	7.11	62	>sp|P04264|K2C1_HUMAN Keratin, type II cytoskeletal 1 OS=Homo sapiens GN=KRT1 PE=1 SV=6	7880	073118_SAM_RAF_U1.19374.19374.3	controllerType=0 controllerNumber=1 scan=19374	44.012
15912:3	2	R.LLRDYQELMNTK.L			508.6	3	1523.79	1523.79	0	-1.8	461	Specific	481.97	298.94	298.94	7.11	62	>sp|P04264|K2C1_HUMAN Keratin, type II cytoskeletal 1 OS=Homo sapiens GN=KRT1 PE=1 SV=6	7880	073118_SAM_RAF_U1.19291.19291.3	controllerType=0 controllerNumber=1 scan=19291	43.8389
12230:3	2	R.LLRDYQELM[+15.995]NTK.L		M[+16]	513.932	3	1539.78	1539.78	0	-1.8	461	Specific	347.41	232.53	232.53	6.06	62	>sp|P04264|K2C1_HUMAN Keratin, type II cytoskeletal 1 OS=Homo sapiens GN=KRT1 PE=1 SV=6	7880	073118_SAM_RAF_U1.14938.14938.3	controllerType=0 controllerNumber=1 scan=14938	34.7854
12175:3	2	R.LLRDYQELM[+15.995]NTK.L		M[+16]	513.931	3	1539.78	1539.78	0	-3.8	461	Specific	441.02	203.69	203.69	5.36	62	>sp|P04264|K2C1_HUMAN Keratin, type II cytoskeletal 1 OS=Homo sapiens GN=KRT1 PE=1 SV=6	7880	073118_SAM_RAF_U1.14863.14863.3	controllerType=0 controllerNumber=1 scan=14863	34.6164
12132:3	2	R.LLRDYQELM[+15.995]N[+0.984]TK.L		M[+16], N[+1]	514.265	3	1540.78	1540.77	0	9.1	461	Specific	111.89	31.91	31.91	0.31	62	>sp|P04264|K2C1_HUMAN Keratin, type II cytoskeletal 1 OS=Homo sapiens GN=KRT1 PE=1 SV=6	7880	073118_SAM_RAF_U1.14781.14781.3	controllerType=0 controllerNumber=1 scan=14781	34.4022
13906:2	2	R.DYQELMNTK.L			571.261	2	1141.52	1141.52	0	-3.8	464	Specific	289.34	125.66	125.66	4.16	62	>sp|P04264|K2C1_HUMAN Keratin, type II cytoskeletal 1 OS=Homo sapiens GN=KRT1 PE=1 SV=6	7880	073118_SAM_RAF_U1.16976.16976.2	controllerType=0 controllerNumber=1 scan=16976	39.0489
08369:2	2	R.DYQELM[+15.995]NTK.L		M[+16]	579.26	2	1157.51	1157.51	0	-1	464	Specific	5.29	5.29	5.29	0.98	62	>sp|P04264|K2C1_HUMAN Keratin, type II cytoskeletal 1 OS=Homo sapiens GN=KRT1 PE=1 SV=6	7880	073118_SAM_RAF_U1.10699.10699.2	controllerType=0 controllerNumber=1 scan=10699	26.7536
08607:2	2	R.DYQELM[+15.995]NTK.L		M[+16]	579.261	2	1157.52	1157.51	0	0.9	464	Specific	6.78	4.68	4.68	0.4	62	>sp|P04264|K2C1_HUMAN Keratin, type II cytoskeletal 1 OS=Homo sapiens GN=KRT1 PE=1 SV=6	7880	073118_SAM_RAF_U1.10914.10914.2	controllerType=0 controllerNumber=1 scan=10914	27.1134
08245:2	2	R.DYQELM[+15.995]NTK.L		M[+16]	579.259	2	1157.51	1157.51	0	-3.9	464	Specific	79.87	25.74	25.74	1.97	62	>sp|P04264|K2C1_HUMAN Keratin, type II cytoskeletal 1 OS=Homo sapiens GN=KRT1 PE=1 SV=6	7880	073118_SAM_RAF_U1.10585.10585.2	controllerType=0 controllerNumber=1 scan=10585	26.5772
23126:2	2	K.LALDLEIATYR.T			639.357	2	1277.71	1277.71	0	-2.9	473	Specific	215.46	111.26	111.26	3.75	62	>sp|P04264|K2C1_HUMAN Keratin, type II cytoskeletal 1 OS=Homo sapiens GN=KRT1 PE=1 SV=6	7880	073118_SAM_RAF_U1.27982.27982.2	controllerType=0 controllerNumber=1 scan=27982	61.5633
23032:2	2	K.LALDLEIATYR.T			639.357	2	1277.71	1277.71	0	-2.1	473	Specific	340.06	198.98	198.98	7.62	62	>sp|P04264|K2C1_HUMAN Keratin, type II cytoskeletal 1 OS=Homo sapiens GN=KRT1 PE=1 SV=6	7880	073118_SAM_RAF_U1.27883.27883.2	controllerType=0 controllerNumber=1 scan=27883	61.3696
22946:2	2	K.LALDLEIATYR.T			639.358	2	1277.71	1277.71	0	-0.3	473	Specific	429.12	271.41	271.41	7.8	62	>sp|P04264|K2C1_HUMAN Keratin, type II cytoskeletal 1 OS=Homo sapiens GN=KRT1 PE=1 SV=6	7880	073118_SAM_RAF_U1.27790.27790.2	controllerType=0 controllerNumber=1 scan=27790	61.1934
22858:2	2	K.LALDLEIATYR.T			639.358	2	1277.71	1277.71	0	-1.5	473	Specific	500.56	280.96	280.96	8.24	62	>sp|P04264|K2C1_HUMAN Keratin, type II cytoskeletal 1 OS=Homo sapiens GN=KRT1 PE=1 SV=6	7880	073118_SAM_RAF_U1.27696.27696.2	controllerType=0 controllerNumber=1 scan=27696	61.0135
22789:2	2	K.LALDLEIATYR.T			639.357	2	1277.71	1277.71	0	-2.1	473	Specific	504.77	266.94	266.94	8.28	62	>sp|P04264|K2C1_HUMAN Keratin, type II cytoskeletal 1 OS=Homo sapiens GN=KRT1 PE=1 SV=6	7880	073118_SAM_RAF_U1.27611.27611.2	controllerType=0 controllerNumber=1 scan=27611	60.8423
06848:3	2	Y.RTLLEGEESR.M			397.21	3	1189.61	1189.62	0	-2.3	483	NRagged	165.7	27.78	27.78	2.59	62	>sp|P04264|K2C1_HUMAN Keratin, type II cytoskeletal 1 OS=Homo sapiens GN=KRT1 PE=1 SV=6	7880	073118_SAM_RAF_U1.9294.9294.3	controllerType=0 controllerNumber=1 scan=9294	24.4771
09137:2	2	R.TLLEGEESR.M			517.26	2	1033.51	1033.52	0	-2.5	484	Specific	383.44	54.44	54.44	4.84	62	>sp|P04264|K2C1_HUMAN Keratin, type II cytoskeletal 1 OS=Homo sapiens GN=KRT1 PE=1 SV=6	7880	073118_SAM_RAF_U1.11494.11494.2	controllerType=0 controllerNumber=1 scan=11494	28.2458
09442:2	2	R.TLLEGEESR.M			517.261	2	1033.51	1033.52	0	-2	484	Specific	488.21	55.36	55.36	5.18	62	>sp|P04264|K2C1_HUMAN Keratin, type II cytoskeletal 1 OS=Homo sapiens GN=KRT1 PE=1 SV=6	7880	073118_SAM_RAF_U1.11846.11846.2	controllerType=0 controllerNumber=1 scan=11846	28.9223
09193:2	2	R.TLLEGEESR.M			517.261	2	1033.51	1033.52	0	-1.5	484	Specific	551.64	69.95	69.95	5.71	62	>sp|P04264|K2C1_HUMAN Keratin, type II cytoskeletal 1 OS=Homo sapiens GN=KRT1 PE=1 SV=6	7880	073118_SAM_RAF_U1.11573.11573.2	controllerType=0 controllerNumber=1 scan=11573	28.4146
09269:2	2	R.TLLEGEESR.M			517.261	2	1033.51	1033.52	0	-1.4	484	Specific	556.76	91.17	91.17	5.85	62	>sp|P04264|K2C1_HUMAN Keratin, type II cytoskeletal 1 OS=Homo sapiens GN=KRT1 PE=1 SV=6	7880	073118_SAM_RAF_U1.11662.11662.2	controllerType=0 controllerNumber=1 scan=11662	28.5849
09353:2	2	R.TLLEGEESR.M			517.261	2	1033.52	1033.52	0	-0.6	484	Specific	585.01	91.15	91.15	6.98	62	>sp|P04264|K2C1_HUMAN Keratin, type II cytoskeletal 1 OS=Homo sapiens GN=KRT1 PE=1 SV=6	7880	073118_SAM_RAF_U1.11752.11752.2	controllerType=0 controllerNumber=1 scan=11752	28.7541
07734:3	2	R.GGGGGGYGSGGSSYGSGGGSYGSGGGGGGGR.G			795.322	3	2383.95	2383.95	0	-0.3	519	Specific	16.71	16.71	16.71	2.48	62	>sp|P04264|K2C1_HUMAN Keratin, type II cytoskeletal 1 OS=Homo sapiens GN=KRT1 PE=1 SV=6	7880	073118_SAM_RAF_U1.10145.10145.3	controllerType=0 controllerNumber=1 scan=10145	25.8946
07655:2	2	R.GGGGGGYGSGGSSYGSGGGSYGSGGGGGGGR.G			1192.48	2	2383.95	2383.95	0	-1.5	519	Specific	482.15	282.67	282.67	7.29	62	>sp|P04264|K2C1_HUMAN Keratin, type II cytoskeletal 1 OS=Homo sapiens GN=KRT1 PE=1 SV=6	7880	073118_SAM_RAF_U1.10078.10078.2	controllerType=0 controllerNumber=1 scan=10078	25.7928
07780:2	2	R.GGGGGGYGSGGSSYGSGGGSYGSGGGGGGGR.G			1192.48	2	2383.95	2383.95	0	-1.2	519	Specific	575.22	306.93	306.93	7.97	62	>sp|P04264|K2C1_HUMAN Keratin, type II cytoskeletal 1 OS=Homo sapiens GN=KRT1 PE=1 SV=6	7880	073118_SAM_RAF_U1.10188.10188.2	controllerType=0 controllerNumber=1 scan=10188	25.9657
15906:3	3	R.ISSSKGSLGGGFSSGGFSGGSFSR.G			737.353	3	2210.05	2210.05	0	-0.8	36	Specific	26.85	26.85	26.85	2.96	61	>sp|P13645|K1C10_HUMAN Keratin, type I cytoskeletal 10 OS=Homo sapiens GN=KRT10 PE=1 SV=6	8551	073118_SAM_RAF_U1.19281.19281.3	controllerType=0 controllerNumber=1 scan=19281	43.8156
16032:3	3	R.ISSSKGSLGGGFSSGGFSGGSFSR.G			737.354	3	2210.05	2210.05	0	0.1	36	Specific	275.56	275.56	275.56	6.65	61	>sp|P13645|K1C10_HUMAN Keratin, type I cytoskeletal 10 OS=Homo sapiens GN=KRT10 PE=1 SV=6	8551	073118_SAM_RAF_U1.19441.19441.3	controllerType=0 controllerNumber=1 scan=19441	44.1423
15964:3	3	R.ISSSKGSLGGGFSSGGFSGGSFSR.G			737.353	3	2210.04	2210.05	0	-1.2	36	Specific	342.07	298.22	298.22	7.61	61	>sp|P13645|K1C10_HUMAN Keratin, type I cytoskeletal 10 OS=Homo sapiens GN=KRT10 PE=1 SV=6	8551	073118_SAM_RAF_U1.19354.19354.3	controllerType=0 controllerNumber=1 scan=19354	43.9697
15482:3	3	I.SSSKGSLGGGFSSGGFSGGSFSR.G			699.659	3	2096.96	2096.96	0	0	37	NRagged	228.73	160.68	160.68	4.38	61	>sp|P13645|K1C10_HUMAN Keratin, type I cytoskeletal 10 OS=Homo sapiens GN=KRT10 PE=1 SV=6	8551	073118_SAM_RAF_U1.18769.18769.3	controllerType=0 controllerNumber=1 scan=18769	42.7419
15334:3	3	I.SSSKGSLGGGFSSGGFSGGSFSR.G			699.659	3	2096.96	2096.96	0	-0.6	37	NRagged	599.68	444.36	444.36	9.71	61	>sp|P13645|K1C10_HUMAN Keratin, type I cytoskeletal 10 OS=Homo sapiens GN=KRT10 PE=1 SV=6	8551	073118_SAM_RAF_U1.18591.18591.3	controllerType=0 controllerNumber=1 scan=18591	42.3934
15399:3	3	I.SSSKGSLGGGFSSGGFSGGSFSR.G			699.658	3	2096.96	2096.96	0	-1.6	37	NRagged	624.52	427.79	427.79	10.6	61	>sp|P13645|K1C10_HUMAN Keratin, type I cytoskeletal 10 OS=Homo sapiens GN=KRT10 PE=1 SV=6	8551	073118_SAM_RAF_U1.18675.18675.3	controllerType=0 controllerNumber=1 scan=18675	42.565
18433:2	3	K.GSLGGGFSSGGFSGGSFSR.G			854.389	2	1707.77	1707.77	0	-0.9	41	Specific	86.34	86.34	86.34	3.39	61	>sp|P13645|K1C10_HUMAN Keratin, type I cytoskeletal 10 OS=Homo sapiens GN=KRT10 PE=1 SV=6	8551	073118_SAM_RAF_U1.22347.22347.2	controllerType=0 controllerNumber=1 scan=22347	50.246
18378:2	3	K.GSLGGGFSSGGFSGGSFSR.G			854.389	2	1707.77	1707.77	0	-0.9	41	Specific	604.45	449.48	449.48	11.61	61	>sp|P13645|K1C10_HUMAN Keratin, type I cytoskeletal 10 OS=Homo sapiens GN=KRT10 PE=1 SV=6	8551	073118_SAM_RAF_U1.22274.22274.2	controllerType=0 controllerNumber=1 scan=22274	50.0786
18246:2	3	K.GSLGGGFSSGGFSGGSFSR.G			854.389	2	1707.77	1707.77	0	-0.2	41	Specific	813.83	610	610	15.61	61	>sp|P13645|K1C10_HUMAN Keratin, type I cytoskeletal 10 OS=Homo sapiens GN=KRT10 PE=1 SV=6	8551	073118_SAM_RAF_U1.22105.22105.2	controllerType=0 controllerNumber=1 scan=22105	49.7374
18310:2	3	K.GSLGGGFSSGGFSGGSFSR.G			854.389	2	1707.77	1707.77	0	-0.9	41	Specific	886.07	619.55	619.55	16.61	61	>sp|P13645|K1C10_HUMAN Keratin, type I cytoskeletal 10 OS=Homo sapiens GN=KRT10 PE=1 SV=6	8551	073118_SAM_RAF_U1.22192.22192.2	controllerType=0 controllerNumber=1 scan=22192	49.9063
15598:2	3	L.GGGFSSGGFSGGSFSR.G			725.821	2	1450.63	1450.63	0	0.1	44	NRagged	349.88	198.53	198.53	5.31	61	>sp|P13645|K1C10_HUMAN Keratin, type I cytoskeletal 10 OS=Homo sapiens GN=KRT10 PE=1 SV=6	8551	073118_SAM_RAF_U1.18893.18893.2	controllerType=0 controllerNumber=1 scan=18893	42.9861
15515:2	3	L.GGGFSSGGFSGGSFSR.G			725.821	2	1450.63	1450.63	0	-0.6	44	NRagged	416.4	228.38	228.38	6.43	61	>sp|P13645|K1C10_HUMAN Keratin, type I cytoskeletal 10 OS=Homo sapiens GN=KRT10 PE=1 SV=6	8551	073118_SAM_RAF_U1.18804.18804.2	controllerType=0 controllerNumber=1 scan=18804	42.8151
20232:2	3	R.GSSGGGC[+57.021]FGGSSGGYGGLGGFGGGSFR.G		C[+57]	1172	2	2342.99	2342.98	0	0.8	60	Specific	102.07	102.07	102.07	3.38	61	>sp|P13645|K1C10_HUMAN Keratin, type I cytoskeletal 10 OS=Homo sapiens GN=KRT10 PE=1 SV=6	8551	073118_SAM_RAF_U1.24586.24586.2	controllerType=0 controllerNumber=1 scan=24586	54.9327
09072:2	3	K.VTMQNLNDR.L			545.768	2	1090.53	1090.53	0	-1.3	148	Specific	302.08	3.75	3.75	2.93	61	>sp|P13645|K1C10_HUMAN Keratin, type I cytoskeletal 10 OS=Homo sapiens GN=KRT10 PE=1 SV=6	8551	073118_SAM_RAF_U1.11416.11416.3	controllerType=0 controllerNumber=1 scan=11416	28.0794
08740:2	3	K.VTMQNLNDR.L			545.769	2	1090.53	1090.53	0	-0.7	148	Specific	352.46	46.62	46.62	4.62	61	>sp|P13645|K1C10_HUMAN Keratin, type I cytoskeletal 10 OS=Homo sapiens GN=KRT10 PE=1 SV=6	8551	073118_SAM_RAF_U1.11064.11064.2	controllerType=0 controllerNumber=1 scan=11064	27.3925
08922:2	3	K.VTMQNLNDR.L			545.768	2	1090.53	1090.53	0	-1.3	148	Specific	530.98	193.7	193.7	5.96	61	>sp|P13645|K1C10_HUMAN Keratin, type I cytoskeletal 10 OS=Homo sapiens GN=KRT10 PE=1 SV=6	8551	073118_SAM_RAF_U1.11249.11249.2	controllerType=0 controllerNumber=1 scan=11249	27.7386
08997:2	3	K.VTMQNLNDR.L			545.768	2	1090.53	1090.53	0	-1.6	148	Specific	544.17	169.77	169.77	6.08	61	>sp|P13645|K1C10_HUMAN Keratin, type I cytoskeletal 10 OS=Homo sapiens GN=KRT10 PE=1 SV=6	8551	073118_SAM_RAF_U1.11330.11330.2	controllerType=0 controllerNumber=1 scan=11330	27.9068
08834:2	3	K.VTMQNLNDR.L			545.768	2	1090.53	1090.53	0	-1.8	148	Specific	555.85	209.51	209.51	6.13	61	>sp|P13645|K1C10_HUMAN Keratin, type I cytoskeletal 10 OS=Homo sapiens GN=KRT10 PE=1 SV=6	8551	073118_SAM_RAF_U1.11160.11160.2	controllerType=0 controllerNumber=1 scan=11160	27.5662
07411:2	3	K.VTM[+15.995]QNLNDR.L		M[+16]	553.766	2	1106.53	1106.53	0	-0.6	148	Specific	4.8	4.8	4.8	1.83	61	>sp|P13645|K1C10_HUMAN Keratin, type I cytoskeletal 10 OS=Homo sapiens GN=KRT10 PE=1 SV=6	8551	073118_SAM_RAF_U1.9848.9848.2	controllerType=0 controllerNumber=1 scan=9848	25.4115
07645:2	3	K.VTM[+15.995]QNLNDR.L		M[+16]	553.764	2	1106.52	1106.53	0	-3.8	148	Specific	49.5	23.8	23.8	1.07	61	>sp|P13645|K1C10_HUMAN Keratin, type I cytoskeletal 10 OS=Homo sapiens GN=KRT10 PE=1 SV=6	8551	073118_SAM_RAF_U1.10067.10067.2	controllerType=0 controllerNumber=1 scan=10067	25.7744
07773:2	3	K.VTM[+15.995]QNLNDR.L		M[+16]	553.765	2	1106.52	1106.53	0	-2.7	148	Specific	50.24	50.24	50.24	2.57	61	>sp|P13645|K1C10_HUMAN Keratin, type I cytoskeletal 10 OS=Homo sapiens GN=KRT10 PE=1 SV=6	8551	073118_SAM_RAF_U1.10182.10182.2	controllerType=0 controllerNumber=1 scan=10182	25.9557
05143:2	3	K.VTM[+15.995]QNLNDR.L		M[+16]	553.765	2	1106.52	1106.53	0	-2.1	148	Specific	63.58	61.6	61.6	2.76	61	>sp|P13645|K1C10_HUMAN Keratin, type I cytoskeletal 10 OS=Homo sapiens GN=KRT10 PE=1 SV=6	8551	073118_SAM_RAF_U1.7478.7478.2	controllerType=0 controllerNumber=1 scan=7478	21.2085
06877:2	3	K.VTM[+15.995]QNLNDR.L		M[+16]	553.766	2	1106.53	1106.53	0	-0.5	148	Specific	147.51	66.23	66.23	3.24	61	>sp|P13645|K1C10_HUMAN Keratin, type I cytoskeletal 10 OS=Homo sapiens GN=KRT10 PE=1 SV=6	8551	073118_SAM_RAF_U1.9324.9324.2	controllerType=0 controllerNumber=1 scan=9324	24.5246
06648:2	3	K.VTM[+15.995]QNLNDR.L		M[+16]	553.766	2	1106.52	1106.53	0	-1.8	148	Specific	208.76	31.02	31.02	2.51	61	>sp|P13645|K1C10_HUMAN Keratin, type I cytoskeletal 10 OS=Homo sapiens GN=KRT10 PE=1 SV=6	8551	073118_SAM_RAF_U1.9099.9099.2	controllerType=0 controllerNumber=1 scan=9099	24.1742
05210:2	3	K.VTM[+15.995]QNLNDR.L		M[+16]	553.766	2	1106.52	1106.53	0	-1.7	148	Specific	231.93	55.52	55.52	3.93	61	>sp|P13645|K1C10_HUMAN Keratin, type I cytoskeletal 10 OS=Homo sapiens GN=KRT10 PE=1 SV=6	8551	073118_SAM_RAF_U1.7559.7559.2	controllerType=0 controllerNumber=1 scan=7559	21.3856
10200:2	3	K.VTMQNLN[+0.984]DR.L		N[+1]	546.26	2	1091.51	1091.52	0	-1.8	148	Specific	233.25	62.9	14.11	4.44	61	>sp|P13645|K1C10_HUMAN Keratin, type I cytoskeletal 10 OS=Homo sapiens GN=KRT10 PE=1 SV=6	8551	073118_SAM_RAF_U1.12595.12595.2	controllerType=0 controllerNumber=1 scan=12595	30.177
05264:2	3	K.VTM[+15.995]QNLNDR.L		M[+16]	553.765	2	1106.52	1106.53	0	-2.4	148	Specific	266.65	47.66	47.66	4.3	61	>sp|P13645|K1C10_HUMAN Keratin, type I cytoskeletal 10 OS=Homo sapiens GN=KRT10 PE=1 SV=6	8551	073118_SAM_RAF_U1.7632.7632.2	controllerType=0 controllerNumber=1 scan=7632	21.5555
05325:2	3	K.VTM[+15.995]QNLNDR.L		M[+16]	553.766	2	1106.52	1106.53	0	-1.5	148	Specific	281.95	45.15	45.15	3.41	61	>sp|P13645|K1C10_HUMAN Keratin, type I cytoskeletal 10 OS=Homo sapiens GN=KRT10 PE=1 SV=6	8551	073118_SAM_RAF_U1.7706.7706.2	controllerType=0 controllerNumber=1 scan=7706	21.7281
06772:2	3	K.VTM[+15.995]QNLNDR.L		M[+16]	553.766	2	1106.52	1106.53	0	-0.9	148	Specific	285.38	91.91	91.91	4.94	61	>sp|P13645|K1C10_HUMAN Keratin, type I cytoskeletal 10 OS=Homo sapiens GN=KRT10 PE=1 SV=6	8551	073118_SAM_RAF_U1.9215.9215.2	controllerType=0 controllerNumber=1 scan=9215	24.3537
06533:2	3	K.VTM[+15.995]QNLNDR.L		M[+16]	553.766	2	1106.53	1106.53	0	-0.3	148	Specific	294.19	59.7	59.7	4.26	61	>sp|P13645|K1C10_HUMAN Keratin, type I cytoskeletal 10 OS=Homo sapiens GN=KRT10 PE=1 SV=6	8551	073118_SAM_RAF_U1.8987.8987.2	controllerType=0 controllerNumber=1 scan=8987	24.002
05527:2	3	K.VTM[+15.995]QNLNDR.L		M[+16]	553.765	2	1106.52	1106.53	0	-2.2	148	Specific	308.93	52.72	52.72	4.34	61	>sp|P13645|K1C10_HUMAN Keratin, type I cytoskeletal 10 OS=Homo sapiens GN=KRT10 PE=1 SV=6	8551	073118_SAM_RAF_U1.7947.7947.2	controllerType=0 controllerNumber=1 scan=7947	22.249
05385:2	3	K.VTM[+15.995]QNLNDR.L		M[+16]	553.766	2	1106.52	1106.53	0	-1.6	148	Specific	320.05	85.43	85.43	4.88	61	>sp|P13645|K1C10_HUMAN Keratin, type I cytoskeletal 10 OS=Homo sapiens GN=KRT10 PE=1 SV=6	8551	073118_SAM_RAF_U1.7782.7782.2	controllerType=0 controllerNumber=1 scan=7782	21.9042
06423:2	3	K.VTM[+15.995]QNLNDR.L		M[+16]	553.766	2	1106.52	1106.53	0	-1.4	148	Specific	323.91	84.29	84.29	4.3	61	>sp|P13645|K1C10_HUMAN Keratin, type I cytoskeletal 10 OS=Homo sapiens GN=KRT10 PE=1 SV=6	8551	073118_SAM_RAF_U1.8875.8875.2	controllerType=0 controllerNumber=1 scan=8875	23.8215
05453:2	3	K.VTM[+15.995]QNLNDR.L		M[+16]	553.765	2	1106.52	1106.53	0	-2.2	148	Specific	369.42	118.62	118.62	5.55	61	>sp|P13645|K1C10_HUMAN Keratin, type I cytoskeletal 10 OS=Homo sapiens GN=KRT10 PE=1 SV=6	8551	073118_SAM_RAF_U1.7863.7863.2	controllerType=0 controllerNumber=1 scan=7863	22.0767
05987:2	3	K.VTM[+15.995]QNLNDR.L		M[+16]	553.765	2	1106.52	1106.53	0	-1.9	148	Specific	378.34	99.89	99.89	4.8	61	>sp|P13645|K1C10_HUMAN Keratin, type I cytoskeletal 10 OS=Homo sapiens GN=KRT10 PE=1 SV=6	8551	073118_SAM_RAF_U1.8424.8424.2	controllerType=0 controllerNumber=1 scan=8424	23.0981
06228:2	3	K.VTM[+15.995]QNLNDR.L		M[+16]	553.765	2	1106.52	1106.53	0	-2.1	148	Specific	387.59	131.22	131.22	5.18	61	>sp|P13645|K1C10_HUMAN Keratin, type I cytoskeletal 10 OS=Homo sapiens GN=KRT10 PE=1 SV=6	8551	073118_SAM_RAF_U1.8660.8660.2	controllerType=0 controllerNumber=1 scan=8660	23.4599
06326:2	3	K.VTM[+15.995]QNLNDR.L		M[+16]	553.765	2	1106.52	1106.53	0	-2.3	148	Specific	396.78	112.02	112.02	5.34	61	>sp|P13645|K1C10_HUMAN Keratin, type I cytoskeletal 10 OS=Homo sapiens GN=KRT10 PE=1 SV=6	8551	073118_SAM_RAF_U1.8769.8769.2	controllerType=0 controllerNumber=1 scan=8769	23.6341
06103:2	3	K.VTM[+15.995]QNLNDR.L		M[+16]	553.765	2	1106.52	1106.53	0	-2.1	148	Specific	408.09	100.69	100.69	5.37	61	>sp|P13645|K1C10_HUMAN Keratin, type I cytoskeletal 10 OS=Homo sapiens GN=KRT10 PE=1 SV=6	8551	073118_SAM_RAF_U1.8540.8540.2	controllerType=0 controllerNumber=1 scan=8540	23.2822
05800:2	3	K.VTM[+15.995]QNLNDR.L		M[+16]	553.765	2	1106.52	1106.53	0	-2.8	148	Specific	411.06	122.54	122.54	5.42	61	>sp|P13645|K1C10_HUMAN Keratin, type I cytoskeletal 10 OS=Homo sapiens GN=KRT10 PE=1 SV=6	8551	073118_SAM_RAF_U1.8228.8228.2	controllerType=0 controllerNumber=1 scan=8228	22.7616
05703:2	3	K.VTM[+15.995]QNLNDR.L		M[+16]	553.765	2	1106.52	1106.53	0	-2.4	148	Specific	412.13	104.9	104.9	5.34	61	>sp|P13645|K1C10_HUMAN Keratin, type I cytoskeletal 10 OS=Homo sapiens GN=KRT10 PE=1 SV=6	8551	073118_SAM_RAF_U1.8129.8129.2	controllerType=0 controllerNumber=1 scan=8129	22.5875
05898:2	3	K.VTM[+15.995]QNLNDR.L		M[+16]	553.766	2	1106.52	1106.53	0	-1.5	148	Specific	414.07	128.37	128.37	5.79	61	>sp|P13645|K1C10_HUMAN Keratin, type I cytoskeletal 10 OS=Homo sapiens GN=KRT10 PE=1 SV=6	8551	073118_SAM_RAF_U1.8328.8328.2	controllerType=0 controllerNumber=1 scan=8328	22.9294
05610:2	3	K.VTM[+15.995]QNLNDR.L		M[+16]	553.765	2	1106.52	1106.53	0	-2.2	148	Specific	418.35	122.37	122.37	5.54	61	>sp|P13645|K1C10_HUMAN Keratin, type I cytoskeletal 10 OS=Homo sapiens GN=KRT10 PE=1 SV=6	8551	073118_SAM_RAF_U1.8035.8035.2	controllerType=0 controllerNumber=1 scan=8035	22.4191
21317:4	3	K.VTMQNLNDRLASYLDKVR.A			534.785	4	2136.12	2136.12	0	-2.1	148	Specific	240.43	190.84	190.84	5.2	61	>sp|P13645|K1C10_HUMAN Keratin, type I cytoskeletal 10 OS=Homo sapiens GN=KRT10 PE=1 SV=6	8551	073118_SAM_RAF_U1.25889.25889.4	controllerType=0 controllerNumber=1 scan=25889	57.5521
21124:4	3	K.VTMQNLNDRLASYLDKVR.A			534.785	4	2136.12	2136.12	0	-1.6	148	Specific	254.22	219.58	219.58	5.19	61	>sp|P13645|K1C10_HUMAN Keratin, type I cytoskeletal 10 OS=Homo sapiens GN=KRT10 PE=1 SV=6	8551	073118_SAM_RAF_U1.25690.25690.4	controllerType=0 controllerNumber=1 scan=25690	57.2038
21221:4	3	K.VTMQNLNDRLASYLDKVR.A			534.786	4	2136.12	2136.12	0	-0.7	148	Specific	388.7	264.88	264.88	6.76	61	>sp|P13645|K1C10_HUMAN Keratin, type I cytoskeletal 10 OS=Homo sapiens GN=KRT10 PE=1 SV=6	8551	073118_SAM_RAF_U1.25791.25791.4	controllerType=0 controllerNumber=1 scan=25791	57.3821
18877:4	3	K.VTM[+15.995]QNLNDRLASYLDKVR.A		M[+16]	538.785	4	2152.12	2152.12	0	-0.2	148	Specific	130.42	72.16	72.16	2.83	61	>sp|P13645|K1C10_HUMAN Keratin, type I cytoskeletal 10 OS=Homo sapiens GN=KRT10 PE=1 SV=6	8551	073118_SAM_RAF_U1.22894.22894.4	controllerType=0 controllerNumber=1 scan=22894	51.4146
18809:4	3	K.VTM[+15.995]QNLNDRLASYLDKVR.A		M[+16]	538.784	4	2152.12	2152.12	0	-0.8	148	Specific	194.14	123.07	123.07	3.44	61	>sp|P13645|K1C10_HUMAN Keratin, type I cytoskeletal 10 OS=Homo sapiens GN=KRT10 PE=1 SV=6	8551	073118_SAM_RAF_U1.22812.22812.4	controllerType=0 controllerNumber=1 scan=22812	51.2433
18656:4	3	K.VTM[+15.995]QNLNDRLASYLDKVR.A		M[+16]	538.785	4	2152.12	2152.12	0	-0.4	148	Specific	214.14	167.84	167.84	3.3	61	>sp|P13645|K1C10_HUMAN Keratin, type I cytoskeletal 10 OS=Homo sapiens GN=KRT10 PE=1 SV=6	8551	073118_SAM_RAF_U1.22645.22645.4	controllerType=0 controllerNumber=1 scan=22645	50.9069
18723:4	3	K.VTM[+15.995]QNLNDRLASYLDKVR.A		M[+16]	538.784	4	2152.11	2152.12	0	-1.5	148	Specific	297.92	219.73	219.73	5.47	61	>sp|P13645|K1C10_HUMAN Keratin, type I cytoskeletal 10 OS=Homo sapiens GN=KRT10 PE=1 SV=6	8551	073118_SAM_RAF_U1.22723.22723.4	controllerType=0 controllerNumber=1 scan=22723	51.0745
09429:2	3	R.LASYLDK.V			405.223	2	809.438	809.44	0	-2.6	157	Specific	182.6	68.03	68.03	2.73	61	>sp|P13645|K1C10_HUMAN Keratin, type I cytoskeletal 10 OS=Homo sapiens GN=KRT10 PE=1 SV=6	8551	073118_SAM_RAF_U1.11830.11830.2	controllerType=0 controllerNumber=1 scan=11830	28.8892
09785:2	3	R.LASYLDK.V			405.223	2	809.438	809.44	0	-2.5	157	Specific	265.72	109.73	109.73	4.08	61	>sp|P13645|K1C10_HUMAN Keratin, type I cytoskeletal 10 OS=Homo sapiens GN=KRT10 PE=1 SV=6	8551	073118_SAM_RAF_U1.12165.12165.2	controllerType=0 controllerNumber=1 scan=12165	29.4269
09535:2	3	R.LASYLDK.V			405.223	2	809.438	809.44	0	-2.7	157	Specific	334.63	117.07	117.07	4.34	61	>sp|P13645|K1C10_HUMAN Keratin, type I cytoskeletal 10 OS=Homo sapiens GN=KRT10 PE=1 SV=6	8551	073118_SAM_RAF_U1.11935.11935.2	controllerType=0 controllerNumber=1 scan=11935	29.0652
09659:2	3	R.LASYLDK.V			405.223	2	809.439	809.44	0	-1.9	157	Specific	349.3	115.9	115.9	4.48	61	>sp|P13645|K1C10_HUMAN Keratin, type I cytoskeletal 10 OS=Homo sapiens GN=KRT10 PE=1 SV=6	8551	073118_SAM_RAF_U1.12049.12049.2	controllerType=0 controllerNumber=1 scan=12049	29.2428
11838:2	3	R.LASYLDKVR.A			532.809	2	1064.61	1064.61	0	0.1	157	Specific	368.55	13.85	13.85	2.54	61	>sp|P13645|K1C10_HUMAN Keratin, type I cytoskeletal 10 OS=Homo sapiens GN=KRT10 PE=1 SV=6	8551	073118_SAM_RAF_U1.14371.14371.2	controllerType=0 controllerNumber=1 scan=14371	33.4706
11611:3	3	R.LASYLDKVR.A			355.541	3	1064.61	1064.61	0	-2.1	157	Specific	422.94	171.86	171.86	5.89	61	>sp|P13645|K1C10_HUMAN Keratin, type I cytoskeletal 10 OS=Homo sapiens GN=KRT10 PE=1 SV=6	8551	073118_SAM_RAF_U1.14109.14109.3	controllerType=0 controllerNumber=1 scan=14109	32.9445
11831:3	3	R.LASYLDKVR.A			355.541	3	1064.61	1064.61	0	-1.3	157	Specific	466.76	223.19	223.19	6.04	61	>sp|P13645|K1C10_HUMAN Keratin, type I cytoskeletal 10 OS=Homo sapiens GN=KRT10 PE=1 SV=6	8551	073118_SAM_RAF_U1.14365.14365.3	controllerType=0 controllerNumber=1 scan=14365	33.4603
11676:3	3	R.LASYLDKVR.A			355.541	3	1064.61	1064.61	0	-2.6	157	Specific	566.85	238.63	238.63	6.48	61	>sp|P13645|K1C10_HUMAN Keratin, type I cytoskeletal 10 OS=Homo sapiens GN=KRT10 PE=1 SV=6	8551	073118_SAM_RAF_U1.14191.14191.3	controllerType=0 controllerNumber=1 scan=14191	33.1197
11755:2	3	R.LASYLDKVR.A			532.808	2	1064.61	1064.61	0	-1	157	Specific	572.96	165.73	165.73	5.67	61	>sp|P13645|K1C10_HUMAN Keratin, type I cytoskeletal 10 OS=Homo sapiens GN=KRT10 PE=1 SV=6	8551	073118_SAM_RAF_U1.14282.14282.2	controllerType=0 controllerNumber=1 scan=14282	33.295
11751:3	3	R.LASYLDKVR.A			355.541	3	1064.61	1064.61	0	-1.1	157	Specific	579.02	263.5	263.5	6.87	61	>sp|P13645|K1C10_HUMAN Keratin, type I cytoskeletal 10 OS=Homo sapiens GN=KRT10 PE=1 SV=6	8551	073118_SAM_RAF_U1.14279.14279.3	controllerType=0 controllerNumber=1 scan=14279	33.2899
11675:2	3	R.LASYLDKVR.A			532.808	2	1064.61	1064.61	0	-0.4	157	Specific	614.75	210.24	210.24	7.56	61	>sp|P13645|K1C10_HUMAN Keratin, type I cytoskeletal 10 OS=Homo sapiens GN=KRT10 PE=1 SV=6	8551	073118_SAM_RAF_U1.14189.14189.2	controllerType=0 controllerNumber=1 scan=14189	33.1147
11728:2	3	L.ASYLDKVR.A			476.265	2	951.524	951.526	0	-2.3	158	NRagged	238.61	48.43	48.43	1.97	61	>sp|P13645|K1C10_HUMAN Keratin, type I cytoskeletal 10 OS=Homo sapiens GN=KRT10 PE=1 SV=6	8551	073118_SAM_RAF_U1.14252.14252.3	controllerType=0 controllerNumber=1 scan=14252	33.2349
11670:2	3	L.ASYLDKVR.A			476.265	2	951.523	951.526	0	-2.6	158	NRagged	272.36	49.95	49.95	1.98	61	>sp|P13645|K1C10_HUMAN Keratin, type I cytoskeletal 10 OS=Homo sapiens GN=KRT10 PE=1 SV=6	8551	073118_SAM_RAF_U1.14184.14184.3	controllerType=0 controllerNumber=1 scan=14184	33.1077
12146:3	3	K.VRALEESNYELEGK.I			546.277	3	1636.82	1636.82	0	-1.6	164	Specific	264.35	232.86	232.86	5.66	61	>sp|P13645|K1C10_HUMAN Keratin, type I cytoskeletal 10 OS=Homo sapiens GN=KRT10 PE=1 SV=6	8551	073118_SAM_RAF_U1.14804.14804.3	controllerType=0 controllerNumber=1 scan=14804	34.4589
12817:2	3	R.ALEESNYELEGK.I			691.327	2	1381.65	1381.65	0	-1.1	166	Specific	69.53	39.99	39.99	2.73	61	>sp|P13645|K1C10_HUMAN Keratin, type I cytoskeletal 10 OS=Homo sapiens GN=KRT10 PE=1 SV=6	8551	073118_SAM_RAF_U1.15755.15755.2	controllerType=0 controllerNumber=1 scan=15755	36.6247
12712:2	3	R.ALEESNYELEGK.I			691.326	2	1381.64	1381.65	0	-3.2	166	Specific	80.21	55.88	55.88	2.88	61	>sp|P13645|K1C10_HUMAN Keratin, type I cytoskeletal 10 OS=Homo sapiens GN=KRT10 PE=1 SV=6	8551	073118_SAM_RAF_U1.15633.15633.2	controllerType=0 controllerNumber=1 scan=15633	36.3778
12672:2	3	R.ALEESNYELEGK.I			691.329	2	1381.65	1381.65	0	2.1	166	Specific	185.23	94.69	94.69	3.11	61	>sp|P13645|K1C10_HUMAN Keratin, type I cytoskeletal 10 OS=Homo sapiens GN=KRT10 PE=1 SV=6	8551	073118_SAM_RAF_U1.15565.15565.2	controllerType=0 controllerNumber=1 scan=15565	36.2084
12723:2	3	R.ALEESNYELEGK.I			691.328	2	1381.65	1381.65	0	-0.1	166	Specific	236.49	160.69	160.69	6.06	61	>sp|P13645|K1C10_HUMAN Keratin, type I cytoskeletal 10 OS=Homo sapiens GN=KRT10 PE=1 SV=6	8551	073118_SAM_RAF_U1.15647.15647.2	controllerType=0 controllerNumber=1 scan=15647	36.4072
12564:2	3	R.ALEESNYELEGK.I			691.327	2	1381.65	1381.65	0	-1.2	166	Specific	334.18	192.81	192.81	7.52	61	>sp|P13645|K1C10_HUMAN Keratin, type I cytoskeletal 10 OS=Homo sapiens GN=KRT10 PE=1 SV=6	8551	073118_SAM_RAF_U1.15402.15402.2	controllerType=0 controllerNumber=1 scan=15402	35.8177
12625:2	3	R.ALEESNYELEGK.I			691.326	2	1381.64	1381.65	0	-3.2	166	Specific	364.86	179.61	179.61	7.47	61	>sp|P13645|K1C10_HUMAN Keratin, type I cytoskeletal 10 OS=Homo sapiens GN=KRT10 PE=1 SV=6	8551	073118_SAM_RAF_U1.15479.15479.2	controllerType=0 controllerNumber=1 scan=15479	35.9877
12487:2	3	R.ALEESNYELEGK.I			691.327	2	1381.65	1381.65	0	-0.7	166	Specific	416.57	207.44	207.44	7.79	61	>sp|P13645|K1C10_HUMAN Keratin, type I cytoskeletal 10 OS=Homo sapiens GN=KRT10 PE=1 SV=6	8551	073118_SAM_RAF_U1.15315.15315.2	controllerType=0 controllerNumber=1 scan=15315	35.643
12410:2	3	R.ALEESNYELEGK.I			691.327	2	1381.65	1381.65	0	-1.3	166	Specific	509.52	199.96	199.96	8.23	61	>sp|P13645|K1C10_HUMAN Keratin, type I cytoskeletal 10 OS=Homo sapiens GN=KRT10 PE=1 SV=6	8551	073118_SAM_RAF_U1.15226.15226.2	controllerType=0 controllerNumber=1 scan=15226	35.4701
12291:2	3	R.ALEESNYELEGK.I			691.327	2	1381.65	1381.65	0	-1.7	166	Specific	741.29	270.86	270.86	12.27	61	>sp|P13645|K1C10_HUMAN Keratin, type I cytoskeletal 10 OS=Homo sapiens GN=KRT10 PE=1 SV=6	8551	073118_SAM_RAF_U1.15016.15016.2	controllerType=0 controllerNumber=1 scan=15016	34.955
12316:2	3	R.ALEESNYELEGK.I			691.326	2	1381.65	1381.65	0	-2	166	Specific	758.53	308.27	308.27	13.3	61	>sp|P13645|K1C10_HUMAN Keratin, type I cytoskeletal 10 OS=Homo sapiens GN=KRT10 PE=1 SV=6	8551	073118_SAM_RAF_U1.15076.15076.2	controllerType=0 controllerNumber=1 scan=15076	35.1265
12351:2	3	R.ALEESNYELEGK.I			691.327	2	1381.65	1381.65	0	-1.5	166	Specific	771.33	318.61	318.61	13.3	61	>sp|P13645|K1C10_HUMAN Keratin, type I cytoskeletal 10 OS=Homo sapiens GN=KRT10 PE=1 SV=6	8551	073118_SAM_RAF_U1.15143.15143.2	controllerType=0 controllerNumber=1 scan=15143	35.2964
12795:2	3	R.ALEESN[+0.984]YELEGK.I		N[+1]	691.819	2	1382.63	1382.63	0	-1.2	166	Specific	77.25	77.25	77.25	3.22	61	>sp|P13645|K1C10_HUMAN Keratin, type I cytoskeletal 10 OS=Homo sapiens GN=KRT10 PE=1 SV=6	8551	073118_SAM_RAF_U1.15730.15730.2	controllerType=0 controllerNumber=1 scan=15730	36.5731
12942:3	3	R.ALEESNYELEGKIK.E			541.613	3	1622.82	1622.83	0	-1.8	166	Specific	326.42	187.35	187.35	5.83	61	>sp|P13645|K1C10_HUMAN Keratin, type I cytoskeletal 10 OS=Homo sapiens GN=KRT10 PE=1 SV=6	8551	073118_SAM_RAF_U1.15889.15889.3	controllerType=0 controllerNumber=1 scan=15889	36.8976
18924:3	3	R.ALEESNYELEGKIKEWYEK.H			786.721	3	2358.15	2358.15	0	0	166	Specific	64.84	12.85	12.85	1.97	61	>sp|P13645|K1C10_HUMAN Keratin, type I cytoskeletal 10 OS=Homo sapiens GN=KRT10 PE=1 SV=6	8551	073118_SAM_RAF_U1.22951.22951.3	controllerType=0 controllerNumber=1 scan=22951	51.5311
09218:3	3	K.IKEWYEK.H			332.511	3	995.518	995.52	0	-2.2	178	Specific	166.61	55.04	55.04	2.55	61	>sp|P13645|K1C10_HUMAN Keratin, type I cytoskeletal 10 OS=Homo sapiens GN=KRT10 PE=1 SV=6	8551	073118_SAM_RAF_U1.11605.11605.3	controllerType=0 controllerNumber=1 scan=11605	28.479
08848:2	3	K.IKEWYEK.H			498.262	2	995.517	995.52	0	-2.5	178	Specific	217.05	49.48	49.48	1.97	61	>sp|P13645|K1C10_HUMAN Keratin, type I cytoskeletal 10 OS=Homo sapiens GN=KRT10 PE=1 SV=6	8551	073118_SAM_RAF_U1.11175.11175.2	controllerType=0 controllerNumber=1 scan=11175	27.5942
09157:3	3	K.IKEWYEK.H			332.51	3	995.516	995.52	0	-3.4	178	Specific	229.97	14.29	14.29	1.97	61	>sp|P13645|K1C10_HUMAN Keratin, type I cytoskeletal 10 OS=Homo sapiens GN=KRT10 PE=1 SV=6	8551	073118_SAM_RAF_U1.11524.11524.3	controllerType=0 controllerNumber=1 scan=11524	28.3067
08945:3	3	K.IKEWYEK.H			332.511	3	995.517	995.52	0	-2.4	178	Specific	279.93	7.48	7.48	2.36	61	>sp|P13645|K1C10_HUMAN Keratin, type I cytoskeletal 10 OS=Homo sapiens GN=KRT10 PE=1 SV=6	8551	073118_SAM_RAF_U1.11272.11272.3	controllerType=0 controllerNumber=1 scan=11272	27.784
09022:3	3	K.IKEWYEK.H			332.51	3	995.517	995.52	0	-2.9	178	Specific	282.8	5.63	5.63	1.98	61	>sp|P13645|K1C10_HUMAN Keratin, type I cytoskeletal 10 OS=Homo sapiens GN=KRT10 PE=1 SV=6	8551	073118_SAM_RAF_U1.11356.11356.3	controllerType=0 controllerNumber=1 scan=11356	27.9576
09098:3	3	K.IKEWYEK.H			332.511	3	995.518	995.52	0	-2.1	178	Specific	285.75	7.51	7.51	2.36	61	>sp|P13645|K1C10_HUMAN Keratin, type I cytoskeletal 10 OS=Homo sapiens GN=KRT10 PE=1 SV=6	8551	073118_SAM_RAF_U1.11443.11443.3	controllerType=0 controllerNumber=1 scan=11443	28.1352
09151:2	3	K.IKEWYEK.H			498.262	2	995.518	995.52	0	-2.1	178	Specific	304.36	52.65	52.65	2.73	61	>sp|P13645|K1C10_HUMAN Keratin, type I cytoskeletal 10 OS=Homo sapiens GN=KRT10 PE=1 SV=6	8551	073118_SAM_RAF_U1.11515.11515.2	controllerType=0 controllerNumber=1 scan=11515	28.2875
08935:2	3	K.IKEWYEK.H			498.263	2	995.519	995.52	0	-0.7	178	Specific	357.24	45.63	45.63	3.3	61	>sp|P13645|K1C10_HUMAN Keratin, type I cytoskeletal 10 OS=Homo sapiens GN=KRT10 PE=1 SV=6	8551	073118_SAM_RAF_U1.11262.11262.2	controllerType=0 controllerNumber=1 scan=11262	27.7638
09017:2	3	K.IKEWYEK.H			498.262	2	995.518	995.52	0	-2	178	Specific	365.66	50.25	50.25	3.18	61	>sp|P13645|K1C10_HUMAN Keratin, type I cytoskeletal 10 OS=Homo sapiens GN=KRT10 PE=1 SV=6	8551	073118_SAM_RAF_U1.11350.11350.2	controllerType=0 controllerNumber=1 scan=11350	27.9468
04731:5	3	K.IKEWYEKHGNSHQGEPR.D			419.807	5	2095.01	2095.01	0	-2.5	178	Specific	39.53	39.53	39.53	1.97	61	>sp|P13645|K1C10_HUMAN Keratin, type I cytoskeletal 10 OS=Homo sapiens GN=KRT10 PE=1 SV=6	8551	073118_SAM_RAF_U1.6914.6914.5	controllerType=0 controllerNumber=1 scan=6914	19.8378
04687:5	3	K.IKEWYEKHGNSHQGEPR.D			419.807	5	2095.01	2095.01	0	-2.4	178	Specific	108.47	108.47	108.47	3.07	61	>sp|P13645|K1C10_HUMAN Keratin, type I cytoskeletal 10 OS=Homo sapiens GN=KRT10 PE=1 SV=6	8551	073118_SAM_RAF_U1.6846.6846.5	controllerType=0 controllerNumber=1 scan=6846	19.6672
04592:4	3	K.IKEWYEKHGNSHQGEPR.D			524.506	4	2095	2095.01	0	-3	178	Specific	114.68	56.89	56.89	1.2	61	>sp|P13645|K1C10_HUMAN Keratin, type I cytoskeletal 10 OS=Homo sapiens GN=KRT10 PE=1 SV=6	8551	073118_SAM_RAF_U1.6698.6698.4	controllerType=0 controllerNumber=1 scan=6698	19.2836
04651:5	3	K.IKEWYEKHGNSHQGEPR.D			419.807	5	2095	2095.01	0	-3	178	Specific	114.73	89.32	89.32	2.57	61	>sp|P13645|K1C10_HUMAN Keratin, type I cytoskeletal 10 OS=Homo sapiens GN=KRT10 PE=1 SV=6	8551	073118_SAM_RAF_U1.6786.6786.5	controllerType=0 controllerNumber=1 scan=6786	19.4955
04550:5	3	K.IKEWYEKHGNSHQGEPR.D			419.807	5	2095	2095.01	0	-2.8	178	Specific	231.25	138.79	138.79	3.6	61	>sp|P13645|K1C10_HUMAN Keratin, type I cytoskeletal 10 OS=Homo sapiens GN=KRT10 PE=1 SV=6	8551	073118_SAM_RAF_U1.6642.6642.5	controllerType=0 controllerNumber=1 scan=6642	19.156
04603:5	3	K.IKEWYEKHGNSHQGEPR.D			419.806	5	2095	2095.01	0	-3.6	178	Specific	252.8	150.81	150.81	4.27	61	>sp|P13645|K1C10_HUMAN Keratin, type I cytoskeletal 10 OS=Homo sapiens GN=KRT10 PE=1 SV=6	8551	073118_SAM_RAF_U1.6716.6716.5	controllerType=0 controllerNumber=1 scan=6716	19.3263
04981:5	3	K.IKEWYEKHGN[+0.984]SHQGEPR.D		N[+1]	420.004	5	2095.99	2095.99	0	-1.8	178	Specific	3.92	3.92	3.92	0.37	61	>sp|P13645|K1C10_HUMAN Keratin, type I cytoskeletal 10 OS=Homo sapiens GN=KRT10 PE=1 SV=6	8551	073118_SAM_RAF_U1.7247.7247.5	controllerType=0 controllerNumber=1 scan=7247	20.6172
04907:4	3	K.IKEWYEKHGN[+0.984]SHQGEPR.D		N[+1]	524.753	4	2095.99	2095.99	0	-1.3	178	Specific	9.48	9.48	9.48	0.07	61	>sp|P13645|K1C10_HUMAN Keratin, type I cytoskeletal 10 OS=Homo sapiens GN=KRT10 PE=1 SV=6	8551	073118_SAM_RAF_U1.7155.7155.4	controllerType=0 controllerNumber=1 scan=7155	20.3944
04934:5	3	K.IKEWYEKHGN[+0.984]SHQGEPR.D		N[+1]	420.003	5	2095.99	2095.99	0	-3.3	178	Specific	11.09	10.85	10.85	0.34	61	>sp|P13645|K1C10_HUMAN Keratin, type I cytoskeletal 10 OS=Homo sapiens GN=KRT10 PE=1 SV=6	8551	073118_SAM_RAF_U1.7188.7188.5	controllerType=0 controllerNumber=1 scan=7188	20.4716
05068:4	3	K.IKEWYEKHGN[+0.984]SHQGEPR.D		N[+1]	524.753	4	2095.99	2095.99	0	-2	178	Specific	160.67	122.07	122.07	2.58	61	>sp|P13645|K1C10_HUMAN Keratin, type I cytoskeletal 10 OS=Homo sapiens GN=KRT10 PE=1 SV=6	8551	073118_SAM_RAF_U1.7378.7378.4	controllerType=0 controllerNumber=1 scan=7378	20.9687
05186:5	3	K.IKEWYEKHGN[+0.984]SHQGEPR.D		N[+1]	420.004	5	2095.99	2095.99	0	-1.9	178	Specific	167.21	164.76	164.76	3.07	61	>sp|P13645|K1C10_HUMAN Keratin, type I cytoskeletal 10 OS=Homo sapiens GN=KRT10 PE=1 SV=6	8551	073118_SAM_RAF_U1.7530.7530.5	controllerType=0 controllerNumber=1 scan=7530	21.3228
05075:5	3	K.IKEWYEKHGN[+0.984]SHQGEPR.D		N[+1]	420.004	5	2095.99	2095.99	0	-2.2	178	Specific	167.26	109.58	109.58	2.96	61	>sp|P13645|K1C10_HUMAN Keratin, type I cytoskeletal 10 OS=Homo sapiens GN=KRT10 PE=1 SV=6	8551	073118_SAM_RAF_U1.7385.7385.5	controllerType=0 controllerNumber=1 scan=7385	20.9817
05119:5	3	K.IKEWYEKHGN[+0.984]SHQGEPR.D		N[+1]	420.003	5	2095.99	2095.99	0	-3.5	178	Specific	236.6	201.41	201.41	3.88	61	>sp|P13645|K1C10_HUMAN Keratin, type I cytoskeletal 10 OS=Homo sapiens GN=KRT10 PE=1 SV=6	8551	073118_SAM_RAF_U1.7451.7451.5	controllerType=0 controllerNumber=1 scan=7451	21.1522
08505:2	3	K.EWYEK.H			377.673	2	754.338	754.341	0	-2.7	180	Specific	208.81	73.29	73.29	2.92	61	>sp|P13645|K1C10_HUMAN Keratin, type I cytoskeletal 10 OS=Homo sapiens GN=KRT10 PE=1 SV=6	8551	073118_SAM_RAF_U1.10820.10820.2	controllerType=0 controllerNumber=1 scan=10820	26.9547
07488:3	3	R.DYSKYYK.T			322.823	3	966.454	966.457	0	-3	195	Specific	102.46	54.04	54.04	1.97	61	>sp|P13645|K1C10_HUMAN Keratin, type I cytoskeletal 10 OS=Homo sapiens GN=KRT10 PE=1 SV=6	8551	073118_SAM_RAF_U1.9924.9924.3	controllerType=0 controllerNumber=1 scan=9924	25.5392
07379:3	3	R.DYSKYYK.T			322.823	3	966.453	966.457	0	-3.4	195	Specific	164.1	40.18	40.18	1.91	61	>sp|P13645|K1C10_HUMAN Keratin, type I cytoskeletal 10 OS=Homo sapiens GN=KRT10 PE=1 SV=6	8551	073118_SAM_RAF_U1.9819.9819.3	controllerType=0 controllerNumber=1 scan=9819	25.3602
07157:3	3	R.DYSKYYK.T			322.823	3	966.455	966.457	0	-2	195	Specific	185.77	22.72	22.72	1.97	61	>sp|P13645|K1C10_HUMAN Keratin, type I cytoskeletal 10 OS=Homo sapiens GN=KRT10 PE=1 SV=6	8551	073118_SAM_RAF_U1.9607.9607.3	controllerType=0 controllerNumber=1 scan=9607	25.0111
07258:3	3	R.DYSKYYK.T			322.822	3	966.453	966.457	0	-3.8	195	Specific	292.67	88.53	88.53	3.11	61	>sp|P13645|K1C10_HUMAN Keratin, type I cytoskeletal 10 OS=Homo sapiens GN=KRT10 PE=1 SV=6	8551	073118_SAM_RAF_U1.9710.9710.3	controllerType=0 controllerNumber=1 scan=9710	25.1833
07071:2	3	R.DYSKYYK.T			483.731	2	966.456	966.457	0	-1.2	195	Specific	312.18	52.91	52.91	3.24	61	>sp|P13645|K1C10_HUMAN Keratin, type I cytoskeletal 10 OS=Homo sapiens GN=KRT10 PE=1 SV=6	8551	073118_SAM_RAF_U1.9523.9523.2	controllerType=0 controllerNumber=1 scan=9523	24.8656
07392:2	3	R.DYSKYYK.T			483.731	2	966.455	966.457	0	-2	195	Specific	386.91	103.66	103.66	3.85	61	>sp|P13645|K1C10_HUMAN Keratin, type I cytoskeletal 10 OS=Homo sapiens GN=KRT10 PE=1 SV=6	8551	073118_SAM_RAF_U1.9831.9831.2	controllerType=0 controllerNumber=1 scan=9831	25.3783
07171:2	3	R.DYSKYYK.T			483.731	2	966.455	966.457	0	-1.7	195	Specific	406.15	112.77	112.77	3.52	61	>sp|P13645|K1C10_HUMAN Keratin, type I cytoskeletal 10 OS=Homo sapiens GN=KRT10 PE=1 SV=6	8551	073118_SAM_RAF_U1.9620.9620.2	controllerType=0 controllerNumber=1 scan=9620	25.0335
07270:2	3	R.DYSKYYK.T			483.731	2	966.455	966.457	0	-1.7	195	Specific	437.6	134.69	134.69	3.77	61	>sp|P13645|K1C10_HUMAN Keratin, type I cytoskeletal 10 OS=Homo sapiens GN=KRT10 PE=1 SV=6	8551	073118_SAM_RAF_U1.9722.9722.2	controllerType=0 controllerNumber=1 scan=9722	25.2056
33511:3	3	K.TIDDLKNQILNLTTDNANILLQIDNAR.L			1018.21	3	3052.62	3052.63	0	-0.9	202	Specific	112.49	112.49	112.49	6.11	61	>sp|P13645|K1C10_HUMAN Keratin, type I cytoskeletal 10 OS=Homo sapiens GN=KRT10 PE=1 SV=6	8551	073118_SAM_RAF_U1.38775.38775.3	controllerType=0 controllerNumber=1 scan=38775	81.7452
33649:3	3	K.TIDDLKNQILNLTTDNANILLQIDNAR.L			1018.21	3	3052.63	3052.63	0	-0.3	202	Specific	437.84	358.13	358.13	8.6	61	>sp|P13645|K1C10_HUMAN Keratin, type I cytoskeletal 10 OS=Homo sapiens GN=KRT10 PE=1 SV=6	8551	073118_SAM_RAF_U1.38891.38891.3	controllerType=0 controllerNumber=1 scan=38891	81.93
33764:3	3	K.TIDDLKNQILNLTTDNANILLQIDNAR.L			1018.21	3	3052.63	3052.63	0	-0.6	202	Specific	462.4	434.71	434.71	9.83	61	>sp|P13645|K1C10_HUMAN Keratin, type I cytoskeletal 10 OS=Homo sapiens GN=KRT10 PE=1 SV=6	8551	073118_SAM_RAF_U1.38990.38990.3	controllerType=0 controllerNumber=1 scan=38990	82.102
11689:2	3	R.LAADDFR.L			404.203	2	807.399	807.399	0	-0.3	229	Specific	160.4	35.92	35.92	2.43	61	>sp|P13645|K1C10_HUMAN Keratin, type I cytoskeletal 10 OS=Homo sapiens GN=KRT10 PE=1 SV=6	8551	073118_SAM_RAF_U1.14202.14202.2	controllerType=0 controllerNumber=1 scan=14202	33.1366
11324:2	3	R.LAADDFR.L			404.203	2	807.398	807.399	0	-1.7	229	Specific	162.7	43.11	43.11	2.77	61	>sp|P13645|K1C10_HUMAN Keratin, type I cytoskeletal 10 OS=Homo sapiens GN=KRT10 PE=1 SV=6	8551	073118_SAM_RAF_U1.13811.13811.2	controllerType=0 controllerNumber=1 scan=13811	32.3764
11598:2	3	R.LAADDFR.L			404.203	2	807.399	807.399	0	-0.5	229	Specific	180.37	50.32	50.32	3.16	61	>sp|P13645|K1C10_HUMAN Keratin, type I cytoskeletal 10 OS=Homo sapiens GN=KRT10 PE=1 SV=6	8551	073118_SAM_RAF_U1.14091.14091.2	controllerType=0 controllerNumber=1 scan=14091	32.9019
11231:2	3	R.LAADDFR.L			404.202	2	807.396	807.399	0	-4.2	229	Specific	203.16	45.71	45.71	2.44	61	>sp|P13645|K1C10_HUMAN Keratin, type I cytoskeletal 10 OS=Homo sapiens GN=KRT10 PE=1 SV=6	8551	073118_SAM_RAF_U1.13717.13717.2	controllerType=0 controllerNumber=1 scan=13717	32.2061
11478:2	3	R.LAADDFR.L			404.202	2	807.397	807.399	0	-2.9	229	Specific	222.31	72.07	72.07	3.41	61	>sp|P13645|K1C10_HUMAN Keratin, type I cytoskeletal 10 OS=Homo sapiens GN=KRT10 PE=1 SV=6	8551	073118_SAM_RAF_U1.13968.13968.2	controllerType=0 controllerNumber=1 scan=13968	32.6618
11246:2	3	R.LAADDFR.L			404.202	2	807.396	807.399	0	-4.3	229	Specific	247.92	69.4	69.4	3.27	61	>sp|P13645|K1C10_HUMAN Keratin, type I cytoskeletal 10 OS=Homo sapiens GN=KRT10 PE=1 SV=6	8551	073118_SAM_RAF_U1.13731.13731.2	controllerType=0 controllerNumber=1 scan=13731	32.2316
10694:2	3	R.LAADDFR.L			404.202	2	807.397	807.399	0	-2.6	229	Specific	260.71	100.24	100.24	4.56	61	>sp|P13645|K1C10_HUMAN Keratin, type I cytoskeletal 10 OS=Homo sapiens GN=KRT10 PE=1 SV=6	8551	073118_SAM_RAF_U1.13084.13084.2	controllerType=0 controllerNumber=1 scan=13084	30.9967
11157:2	3	R.LAADDFR.L			404.203	2	807.398	807.399	0	-2	229	Specific	261.88	78.95	78.95	4.48	61	>sp|P13645|K1C10_HUMAN Keratin, type I cytoskeletal 10 OS=Homo sapiens GN=KRT10 PE=1 SV=6	8551	073118_SAM_RAF_U1.13628.13628.2	controllerType=0 controllerNumber=1 scan=13628	32.037
11097:2	3	R.LAADDFR.L			404.202	2	807.397	807.399	0	-2.9	229	Specific	307.39	109.77	109.77	4.9	61	>sp|P13645|K1C10_HUMAN Keratin, type I cytoskeletal 10 OS=Homo sapiens GN=KRT10 PE=1 SV=6	8551	073118_SAM_RAF_U1.13544.13544.2	controllerType=0 controllerNumber=1 scan=13544	31.8549
10793:2	3	R.LAADDFR.L			404.203	2	807.398	807.399	0	-2	229	Specific	362.1	108.41	108.41	5.35	61	>sp|P13645|K1C10_HUMAN Keratin, type I cytoskeletal 10 OS=Homo sapiens GN=KRT10 PE=1 SV=6	8551	073118_SAM_RAF_U1.13182.13182.2	controllerType=0 controllerNumber=1 scan=13182	31.1687
11053:2	3	R.LAADDFR.L			404.202	2	807.397	807.399	0	-2.6	229	Specific	369.86	106.98	106.98	4.41	61	>sp|P13645|K1C10_HUMAN Keratin, type I cytoskeletal 10 OS=Homo sapiens GN=KRT10 PE=1 SV=6	8551	073118_SAM_RAF_U1.13471.13471.2	controllerType=0 controllerNumber=1 scan=13471	31.6865
11005:2	3	R.LAADDFR.L			404.203	2	807.398	807.399	0	-1.6	229	Specific	401.15	127.97	127.97	5.2	61	>sp|P13645|K1C10_HUMAN Keratin, type I cytoskeletal 10 OS=Homo sapiens GN=KRT10 PE=1 SV=6	8551	073118_SAM_RAF_U1.13394.13394.2	controllerType=0 controllerNumber=1 scan=13394	31.5162
10901:2	3	R.LAADDFR.L			404.202	2	807.397	807.399	0	-2.9	229	Specific	405.09	113.2	113.2	4.64	61	>sp|P13645|K1C10_HUMAN Keratin, type I cytoskeletal 10 OS=Homo sapiens GN=KRT10 PE=1 SV=6	8551	073118_SAM_RAF_U1.13289.13289.2	controllerType=0 controllerNumber=1 scan=13289	31.3438
13929:3	3	R.LAADDFRLK.Y			350.196	3	1048.57	1048.58	0	-3.8	229	Specific	276.47	128.9	128.9	4.23	61	>sp|P13645|K1C10_HUMAN Keratin, type I cytoskeletal 10 OS=Homo sapiens GN=KRT10 PE=1 SV=6	8551	073118_SAM_RAF_U1.16998.16998.3	controllerType=0 controllerNumber=1 scan=16998	39.0878
13767:3	3	R.LAADDFRLK.Y			350.197	3	1048.58	1048.58	0	-1.9	229	Specific	312.25	121.69	121.69	5.67	61	>sp|P13645|K1C10_HUMAN Keratin, type I cytoskeletal 10 OS=Homo sapiens GN=KRT10 PE=1 SV=6	8551	073118_SAM_RAF_U1.16816.16816.3	controllerType=0 controllerNumber=1 scan=16816	38.7376
13847:3	3	R.LAADDFRLK.Y			350.197	3	1048.58	1048.58	0	-3	229	Specific	461.6	146	146	6.03	61	>sp|P13645|K1C10_HUMAN Keratin, type I cytoskeletal 10 OS=Homo sapiens GN=KRT10 PE=1 SV=6	8551	073118_SAM_RAF_U1.16906.16906.3	controllerType=0 controllerNumber=1 scan=16906	38.9086
18031:4	3	R.LAADDFRLKYENEVALR.Q			506.52	4	2023.06	2023.06	0	-0.7	229	Specific	134.81	16.31	16.31	2.29	61	>sp|P13645|K1C10_HUMAN Keratin, type I cytoskeletal 10 OS=Homo sapiens GN=KRT10 PE=1 SV=6	8551	073118_SAM_RAF_U1.21833.21833.4	controllerType=0 controllerNumber=1 scan=21833	49.1528
17941:4	3	R.LAADDFRLKYENEVALR.Q			506.52	4	2023.06	2023.06	0	-1.2	229	Specific	171.99	32.98	32.98	2.78	61	>sp|P13645|K1C10_HUMAN Keratin, type I cytoskeletal 10 OS=Homo sapiens GN=KRT10 PE=1 SV=6	8551	073118_SAM_RAF_U1.21736.21736.4	controllerType=0 controllerNumber=1 scan=21736	48.9697
17857:4	3	R.LAADDFRLKYENEVALR.Q			506.52	4	2023.06	2023.06	0	-1	229	Specific	273.22	65.9	65.9	5.31	61	>sp|P13645|K1C10_HUMAN Keratin, type I cytoskeletal 10 OS=Homo sapiens GN=KRT10 PE=1 SV=6	8551	073118_SAM_RAF_U1.21644.21644.4	controllerType=0 controllerNumber=1 scan=21644	48.7973
11547:2	3	R.LKYENEVALR.Q			617.843	2	1234.68	1234.68	0	0.4	236	Specific	305.72	54.98	54.98	3.14	61	>sp|P13645|K1C10_HUMAN Keratin, type I cytoskeletal 10 OS=Homo sapiens GN=KRT10 PE=1 SV=6	8551	073118_SAM_RAF_U1.14037.14037.2	controllerType=0 controllerNumber=1 scan=14037	32.792
11764:3	3	R.LKYENEVALR.Q			412.23	3	1234.68	1234.68	0	-2.3	236	Specific	361.79	156.67	156.67	6.32	61	>sp|P13645|K1C10_HUMAN Keratin, type I cytoskeletal 10 OS=Homo sapiens GN=KRT10 PE=1 SV=6	8551	073118_SAM_RAF_U1.14291.14291.3	controllerType=0 controllerNumber=1 scan=14291	33.3121
11546:3	3	R.LKYENEVALR.Q			412.231	3	1234.68	1234.68	0	-1.4	236	Specific	391.79	181.08	181.08	6.05	61	>sp|P13645|K1C10_HUMAN Keratin, type I cytoskeletal 10 OS=Homo sapiens GN=KRT10 PE=1 SV=6	8551	073118_SAM_RAF_U1.14036.14036.3	controllerType=0 controllerNumber=1 scan=14036	32.7897
11692:2	3	R.LKYENEVALR.Q			617.842	2	1234.68	1234.68	0	-2	236	Specific	506.85	143.97	143.97	5.28	61	>sp|P13645|K1C10_HUMAN Keratin, type I cytoskeletal 10 OS=Homo sapiens GN=KRT10 PE=1 SV=6	8551	073118_SAM_RAF_U1.14206.14206.2	controllerType=0 controllerNumber=1 scan=14206	33.143
11615:3	3	R.LKYENEVALR.Q			412.231	3	1234.68	1234.68	0	-1.4	236	Specific	518.6	230.85	230.85	7.08	61	>sp|P13645|K1C10_HUMAN Keratin, type I cytoskeletal 10 OS=Homo sapiens GN=KRT10 PE=1 SV=6	8551	073118_SAM_RAF_U1.14115.14115.3	controllerType=0 controllerNumber=1 scan=14115	32.9595
11690:3	3	R.LKYENEVALR.Q			412.23	3	1234.68	1234.68	0	-2.5	236	Specific	526.26	225.89	225.89	6.46	61	>sp|P13645|K1C10_HUMAN Keratin, type I cytoskeletal 10 OS=Homo sapiens GN=KRT10 PE=1 SV=6	8551	073118_SAM_RAF_U1.14204.14204.3	controllerType=0 controllerNumber=1 scan=14204	33.1395
11616:2	3	R.LKYENEVALR.Q			617.842	2	1234.68	1234.68	0	-1	236	Specific	568.42	171.09	171.09	5.95	61	>sp|P13645|K1C10_HUMAN Keratin, type I cytoskeletal 10 OS=Homo sapiens GN=KRT10 PE=1 SV=6	8551	073118_SAM_RAF_U1.14116.14116.2	controllerType=0 controllerNumber=1 scan=14116	32.9618
12185:3	3	R.LKYEN[+0.984]EVALR.Q		N[+1]	412.558	3	1235.66	1235.66	0	-3.9	236	Specific	229.27	30.69	30.69	2.67	61	>sp|P13645|K1C10_HUMAN Keratin, type I cytoskeletal 10 OS=Homo sapiens GN=KRT10 PE=1 SV=6	8551	073118_SAM_RAF_U1.14878.14878.2	controllerType=0 controllerNumber=1 scan=14878	34.6502
09764:2	3	K.YENEVALR.Q			497.252	2	993.497	993.5	0	-3.1	238	Specific	360.63	68.91	68.91	4.92	61	>sp|P13645|K1C10_HUMAN Keratin, type I cytoskeletal 10 OS=Homo sapiens GN=KRT10 PE=1 SV=6	8551	073118_SAM_RAF_U1.12149.12149.2	controllerType=0 controllerNumber=1 scan=12149	29.4007
10070:2	3	K.YENEVALR.Q			497.253	2	993.499	993.5	0	-1.3	238	Specific	423.77	88.32	88.32	5.18	61	>sp|P13645|K1C10_HUMAN Keratin, type I cytoskeletal 10 OS=Homo sapiens GN=KRT10 PE=1 SV=6	8551	073118_SAM_RAF_U1.12459.12459.2	controllerType=0 controllerNumber=1 scan=12459	29.9369
09882:2	3	K.YENEVALR.Q			497.252	2	993.498	993.5	0	-2.3	238	Specific	445.75	89.97	89.97	5.43	61	>sp|P13645|K1C10_HUMAN Keratin, type I cytoskeletal 10 OS=Homo sapiens GN=KRT10 PE=1 SV=6	8551	073118_SAM_RAF_U1.12264.12264.2	controllerType=0 controllerNumber=1 scan=12264	29.5833
09976:2	3	K.YENEVALR.Q			497.253	2	993.498	993.5	0	-1.7	238	Specific	474.2	89.02	89.02	6.06	61	>sp|P13645|K1C10_HUMAN Keratin, type I cytoskeletal 10 OS=Homo sapiens GN=KRT10 PE=1 SV=6	8551	073118_SAM_RAF_U1.12362.12362.2	controllerType=0 controllerNumber=1 scan=12362	29.761
10926:2	3	K.YEN[+0.984]EVALR.Q		N[+1]	497.744	2	994.481	994.484	0	-3.2	238	Specific	162.8	0.63	0.63	1.97	61	>sp|P13645|K1C10_HUMAN Keratin, type I cytoskeletal 10 OS=Homo sapiens GN=KRT10 PE=1 SV=6	8551	073118_SAM_RAF_U1.13315.13315.2	controllerType=0 controllerNumber=1 scan=13315	31.3854
14521:2	3	R.QSVEADINGLR.R			601.312	2	1201.62	1201.62	0	0.4	246	Specific	81.26	45.4	45.4	2.45	61	>sp|P13645|K1C10_HUMAN Keratin, type I cytoskeletal 10 OS=Homo sapiens GN=KRT10 PE=1 SV=6	8551	073118_SAM_RAF_U1.17684.17684.2	controllerType=0 controllerNumber=1 scan=17684	40.5448
14543:2	3	R.QSVEADINGLR.R			601.311	2	1201.61	1201.62	0	-2.2	246	Specific	158.08	73.14	73.14	3.19	61	>sp|P13645|K1C10_HUMAN Keratin, type I cytoskeletal 10 OS=Homo sapiens GN=KRT10 PE=1 SV=6	8551	073118_SAM_RAF_U1.17707.17707.4	controllerType=0 controllerNumber=1 scan=17707	40.5863
14591:2	3	R.QSVEADINGLR.R			601.312	2	1201.62	1201.62	0	-0.3	246	Specific	302.52	88.81	88.81	5.62	61	>sp|P13645|K1C10_HUMAN Keratin, type I cytoskeletal 10 OS=Homo sapiens GN=KRT10 PE=1 SV=6	8551	073118_SAM_RAF_U1.17766.17766.2	controllerType=0 controllerNumber=1 scan=17766	40.7202
12813:2	3	R.QSVEADIN[+0.984]GLR.R		N[+1]	601.803	2	1202.6	1202.6	0	-1.3	246	Specific	188.75	68.15	68.15	3.25	61	>sp|P13645|K1C10_HUMAN Keratin, type I cytoskeletal 10 OS=Homo sapiens GN=KRT10 PE=1 SV=6	8551	073118_SAM_RAF_U1.15751.15751.2	controllerType=0 controllerNumber=1 scan=15751	36.6156
12733:2	3	R.QSVEADIN[+0.984]GLR.R		N[+1]	601.803	2	1202.6	1202.6	0	-1.2	246	Specific	248.61	123.32	123.32	5.47	61	>sp|P13645|K1C10_HUMAN Keratin, type I cytoskeletal 10 OS=Homo sapiens GN=KRT10 PE=1 SV=6	8551	073118_SAM_RAF_U1.15664.15664.2	controllerType=0 controllerNumber=1 scan=15664	36.4428
12470:3	3	R.QSVEADINGLRR.V			453.244	3	1357.72	1357.72	0	-0.3	246	Specific	449.45	177.76	177.76	6.21	61	>sp|P13645|K1C10_HUMAN Keratin, type I cytoskeletal 10 OS=Homo sapiens GN=KRT10 PE=1 SV=6	8551	073118_SAM_RAF_U1.15296.15296.3	controllerType=0 controllerNumber=1 scan=15296	35.6088
12398:3	3	R.QSVEADINGLRR.V			453.243	3	1357.72	1357.72	0	-2.2	246	Specific	481.43	226.2	226.2	6.78	61	>sp|P13645|K1C10_HUMAN Keratin, type I cytoskeletal 10 OS=Homo sapiens GN=KRT10 PE=1 SV=6	8551	073118_SAM_RAF_U1.15208.15208.3	controllerType=0 controllerNumber=1 scan=15208	35.4356
10577:2	3	R.QSVEADIN[+0.984]GLRR.V		N[+1]	679.854	2	1358.7	1358.7	0	-1.9	246	Specific	235	75.14	75.14	3.21	61	>sp|P13645|K1C10_HUMAN Keratin, type I cytoskeletal 10 OS=Homo sapiens GN=KRT10 PE=1 SV=6	8551	073118_SAM_RAF_U1.12962.12962.2	controllerType=0 controllerNumber=1 scan=12962	30.7925
10474:3	3	R.QSVEADIN[+0.984]GLRR.V		N[+1]	453.572	3	1358.7	1358.7	0	-1.6	246	Specific	298.41	216.11	216.11	5.62	61	>sp|P13645|K1C10_HUMAN Keratin, type I cytoskeletal 10 OS=Homo sapiens GN=KRT10 PE=1 SV=6	8551	073118_SAM_RAF_U1.12850.12850.2	controllerType=0 controllerNumber=1 scan=12850	30.5993
13341:3	3	R.QSVEADIN[+0.984]GLRR.V		N[+1]	453.572	3	1358.7	1358.7	0	-1.4	246	Specific	330.07	218.8	218.8	5.82	61	>sp|P13645|K1C10_HUMAN Keratin, type I cytoskeletal 10 OS=Homo sapiens GN=KRT10 PE=1 SV=6	8551	073118_SAM_RAF_U1.16314.16314.2	controllerType=0 controllerNumber=1 scan=16314	37.7076
13301:3	3	R.QSVEADIN[+0.984]GLRR.V		N[+1]	453.571	3	1358.7	1358.7	0	-2.4	246	Specific	394.85	277.47	277.47	6.51	61	>sp|P13645|K1C10_HUMAN Keratin, type I cytoskeletal 10 OS=Homo sapiens GN=KRT10 PE=1 SV=6	8551	073118_SAM_RAF_U1.16277.16277.3	controllerType=0 controllerNumber=1 scan=16277	37.6473
13202:3	3	R.QSVEADIN[+0.984]GLRR.V		N[+1]	453.571	3	1358.7	1358.7	0	-2.8	246	Specific	421.68	298.41	298.41	7.3	61	>sp|P13645|K1C10_HUMAN Keratin, type I cytoskeletal 10 OS=Homo sapiens GN=KRT10 PE=1 SV=6	8551	073118_SAM_RAF_U1.16177.16177.3	controllerType=0 controllerNumber=1 scan=16177	37.4564
10506:3	3	R.QSVEADIN[+0.984]GLRR.V		N[+1]	453.571	3	1358.7	1358.7	0	-2.4	246	Specific	489.72	352.84	352.84	8.09	61	>sp|P13645|K1C10_HUMAN Keratin, type I cytoskeletal 10 OS=Homo sapiens GN=KRT10 PE=1 SV=6	8551	073118_SAM_RAF_U1.12881.12881.3	controllerType=0 controllerNumber=1 scan=12881	30.6517
10604:3	3	R.QSVEADIN[+0.984]GLRR.V		N[+1]	453.571	3	1358.7	1358.7	0	-2.4	246	Specific	558.55	349.51	349.51	7.33	61	>sp|P13645|K1C10_HUMAN Keratin, type I cytoskeletal 10 OS=Homo sapiens GN=KRT10 PE=1 SV=6	8551	073118_SAM_RAF_U1.12988.12988.3	controllerType=0 controllerNumber=1 scan=12988	30.8339
16577:2	3	R.VLDELTLTK.A			516.302	2	1031.6	1031.6	0	-2.5	258	Specific	326.28	103.52	103.52	5.2	61	>sp|P13645|K1C10_HUMAN Keratin, type I cytoskeletal 10 OS=Homo sapiens GN=KRT10 PE=1 SV=6	8551	073118_SAM_RAF_U1.20059.20059.2	controllerType=0 controllerNumber=1 scan=20059	45.4352
16657:2	3	R.VLDELTLTK.A			516.301	2	1031.6	1031.6	0	-2.7	258	Specific	447.17	121.93	121.93	5.54	61	>sp|P13645|K1C10_HUMAN Keratin, type I cytoskeletal 10 OS=Homo sapiens GN=KRT10 PE=1 SV=6	8551	073118_SAM_RAF_U1.20150.20150.2	controllerType=0 controllerNumber=1 scan=20150	45.606
04417:3	3	K.NHEEEMKDLR.N			434.201	3	1300.59	1300.6	0	-4.8	286	Specific	90.56	78.11	78.11	1.97	61	>sp|P13645|K1C10_HUMAN Keratin, type I cytoskeletal 10 OS=Homo sapiens GN=KRT10 PE=1 SV=6	8551	073118_SAM_RAF_U1.6435.6435.3	controllerType=0 controllerNumber=1 scan=6435	18.6038
04369:3	3	K.NHEEEMKDLR.N			434.202	3	1300.59	1300.6	0	-3.4	286	Specific	302.19	129.61	129.61	4.95	61	>sp|P13645|K1C10_HUMAN Keratin, type I cytoskeletal 10 OS=Homo sapiens GN=KRT10 PE=1 SV=6	8551	073118_SAM_RAF_U1.6363.6363.3	controllerType=0 controllerNumber=1 scan=6363	18.4339
30253:3	3	R.NVSTGDVNVEMNAAPGVDLTQLLNNMR.S			958.132	3	2872.38	2872.39	0	-3.6	296	Specific	48.29	48.29	48.29	3.19	61	>sp|P13645|K1C10_HUMAN Keratin, type I cytoskeletal 10 OS=Homo sapiens GN=KRT10 PE=1 SV=6	8551	073118_SAM_RAF_U1.35734.35734.3	controllerType=0 controllerNumber=1 scan=35734	76.6317
30471:3	3	R.NVSTGDVNVEMNAAPGVDLTQLLNNMR.S			958.134	3	2872.39	2872.39	0	-1.6	296	Specific	462.82	451.56	451.56	9.01	61	>sp|P13645|K1C10_HUMAN Keratin, type I cytoskeletal 10 OS=Homo sapiens GN=KRT10 PE=1 SV=6	8551	073118_SAM_RAF_U1.35934.35934.3	controllerType=0 controllerNumber=1 scan=35934	76.9739
30368:3	3	R.NVSTGDVNVEMNAAPGVDLTQLLNNMR.S			958.133	3	2872.39	2872.39	0	-2.7	296	Specific	587.38	527.13	527.13	10.08	61	>sp|P13645|K1C10_HUMAN Keratin, type I cytoskeletal 10 OS=Homo sapiens GN=KRT10 PE=1 SV=6	8551	073118_SAM_RAF_U1.35834.35834.3	controllerType=0 controllerNumber=1 scan=35834	76.8022
28333:3	3	R.NVSTGDVNVEM[+15.995]NAAPGVDLTQLLNNMR.S		M[+16]	963.465	3	2888.38	2888.39	0	-2.6	296	Specific	105.11	105.11	105.11	3.63	61	>sp|P13645|K1C10_HUMAN Keratin, type I cytoskeletal 10 OS=Homo sapiens GN=KRT10 PE=1 SV=6	8551	073118_SAM_RAF_U1.33832.33832.3	controllerType=0 controllerNumber=1 scan=33832	73.2476
28076:3	3	R.NVSTGDVNVEM[+15.995]NAAPGVDLTQLLNNMR.S		M[+16]	963.465	3	2888.38	2888.39	0	-2.4	296	Specific	220.77	220.77	220.77	6.96	61	>sp|P13645|K1C10_HUMAN Keratin, type I cytoskeletal 10 OS=Homo sapiens GN=KRT10 PE=1 SV=6	8551	073118_SAM_RAF_U1.33553.33553.3	controllerType=0 controllerNumber=1 scan=33553	72.7301
28308:3	3	R.NVSTGDVNVEM[+15.995]NAAPGVDLTQLLNNMR.S		M[+16]	963.466	3	2888.38	2888.39	0	-1.5	296	Specific	308.87	308.87	308.87	7.4	61	>sp|P13645|K1C10_HUMAN Keratin, type I cytoskeletal 10 OS=Homo sapiens GN=KRT10 PE=1 SV=6	8551	073118_SAM_RAF_U1.33807.33807.3	controllerType=0 controllerNumber=1 scan=33807	73.2068
26335:3	3	R.NVSTGDVNVEMNAAPGVDLTQLLNNM[+15.995]R.S		M[+16]	963.467	3	2888.39	2888.39	0	-0.7	296	Specific	422.72	422.72	422.72	8.76	61	>sp|P13645|K1C10_HUMAN Keratin, type I cytoskeletal 10 OS=Homo sapiens GN=KRT10 PE=1 SV=6	8551	073118_SAM_RAF_U1.31610.31610.3	controllerType=0 controllerNumber=1 scan=31610	68.8261
26321:3	3	R.NVSTGDVNVEMNAAPGVDLTQLLNNM[+15.995]R.S		M[+16]	963.465	3	2888.38	2888.39	0	-2.2	296	Specific	458.93	428.46	428.46	8.85	61	>sp|P13645|K1C10_HUMAN Keratin, type I cytoskeletal 10 OS=Homo sapiens GN=KRT10 PE=1 SV=6	8551	073118_SAM_RAF_U1.31595.31595.3	controllerType=0 controllerNumber=1 scan=31595	68.7985
28245:3	3	R.NVSTGDVNVEM[+15.995]NAAPGVDLTQLLNNMR.S		M[+16]	963.466	3	2888.38	2888.39	0	-1.9	296	Specific	566.13	566.13	480.42	9.39	61	>sp|P13645|K1C10_HUMAN Keratin, type I cytoskeletal 10 OS=Homo sapiens GN=KRT10 PE=1 SV=6	8551	073118_SAM_RAF_U1.33738.33738.3	controllerType=0 controllerNumber=1 scan=33738	73.0738
26243:3	3	R.NVSTGDVNVEMNAAPGVDLTQLLNNM[+15.995]R.S		M[+16]	963.466	3	2888.38	2888.39	0	-1	296	Specific	615.54	596.19	480.4	11.33	61	>sp|P13645|K1C10_HUMAN Keratin, type I cytoskeletal 10 OS=Homo sapiens GN=KRT10 PE=1 SV=6	8551	073118_SAM_RAF_U1.31511.31511.3	controllerType=0 controllerNumber=1 scan=31511	68.628
28150:3	3	R.NVSTGDVNVEM[+15.995]NAAPGVDLTQLLNNMR.S		M[+16]	963.466	3	2888.38	2888.39	0	-1.9	296	Specific	676.43	614.81	540.03	12.23	61	>sp|P13645|K1C10_HUMAN Keratin, type I cytoskeletal 10 OS=Homo sapiens GN=KRT10 PE=1 SV=6	8551	073118_SAM_RAF_U1.33640.33640.3	controllerType=0 controllerNumber=1 scan=33640	72.9014
24166:3	3	R.NVSTGDVNVEM[+15.995]NAAPGVDLTQLLNNM[+15.995]R.S		M[+16]*2	968.798	3	2904.38	2904.38	0	-0.8	296	Specific	27.68	27.68	27.68	3.02	61	>sp|P13645|K1C10_HUMAN Keratin, type I cytoskeletal 10 OS=Homo sapiens GN=KRT10 PE=1 SV=6	8551	073118_SAM_RAF_U1.29183.29183.3	controllerType=0 controllerNumber=1 scan=29183	63.9826
24398:3	3	R.NVSTGDVNVEM[+15.995]NAAPGVDLTQLLNNM[+15.995]R.S		M[+16]*2	968.797	3	2904.38	2904.38	0	-2.3	296	Specific	151.57	151.57	151.57	4.4	61	>sp|P13645|K1C10_HUMAN Keratin, type I cytoskeletal 10 OS=Homo sapiens GN=KRT10 PE=1 SV=6	8551	073118_SAM_RAF_U1.29449.29449.3	controllerType=0 controllerNumber=1 scan=29449	64.505
24382:3	3	R.NVSTGDVNVEM[+15.995]NAAPGVDLTQLLNNM[+15.995]R.S		M[+16]*2	968.796	3	2904.37	2904.38	0	-2.9	296	Specific	268.43	268.43	268.43	6.47	61	>sp|P13645|K1C10_HUMAN Keratin, type I cytoskeletal 10 OS=Homo sapiens GN=KRT10 PE=1 SV=6	8551	073118_SAM_RAF_U1.29429.29429.3	controllerType=0 controllerNumber=1 scan=29429	64.4658
24333:3	3	R.NVSTGDVNVEM[+15.995]NAAPGVDLTQLLNNM[+15.995]R.S		M[+16]*2	968.797	3	2904.38	2904.38	0	-2.5	296	Specific	554.11	462.54	462.54	9.12	61	>sp|P13645|K1C10_HUMAN Keratin, type I cytoskeletal 10 OS=Homo sapiens GN=KRT10 PE=1 SV=6	8551	073118_SAM_RAF_U1.29367.29367.3	controllerType=0 controllerNumber=1 scan=29367	64.3337
24237:3	3	R.NVSTGDVNVEM[+15.995]NAAPGVDLTQLLNNM[+15.995]R.S		M[+16]*2	968.798	3	2904.38	2904.38	0	-1	296	Specific	608.79	504.9	504.9	11.33	61	>sp|P13645|K1C10_HUMAN Keratin, type I cytoskeletal 10 OS=Homo sapiens GN=KRT10 PE=1 SV=6	8551	073118_SAM_RAF_U1.29268.29268.3	controllerType=0 controllerNumber=1 scan=29268	64.1566
09375:2	3	R.SQYEQLAEQNR.K			683.323	2	1365.64	1365.64	0	-0.5	323	Specific	216.98	216.98	216.98	4.79	61	>sp|P13645|K1C10_HUMAN Keratin, type I cytoskeletal 10 OS=Homo sapiens GN=KRT10 PE=1 SV=6	8551	073118_SAM_RAF_U1.11774.11774.2	controllerType=0 controllerNumber=1 scan=11774	28.7888
09716:2	3	R.SQYEQLAEQNR.K			683.322	2	1365.64	1365.64	0	-1.7	323	Specific	362.15	267.42	267.42	7.76	61	>sp|P13645|K1C10_HUMAN Keratin, type I cytoskeletal 10 OS=Homo sapiens GN=KRT10 PE=1 SV=6	8551	073118_SAM_RAF_U1.12102.12102.2	controllerType=0 controllerNumber=1 scan=12102	29.3263
09474:2	3	R.SQYEQLAEQNR.K			683.322	2	1365.64	1365.64	0	-1.2	323	Specific	651.54	388.45	388.45	12.44	61	>sp|P13645|K1C10_HUMAN Keratin, type I cytoskeletal 10 OS=Homo sapiens GN=KRT10 PE=1 SV=6	8551	073118_SAM_RAF_U1.11877.11877.2	controllerType=0 controllerNumber=1 scan=11877	28.9727
09591:2	3	R.SQYEQLAEQNR.K			683.322	2	1365.64	1365.64	0	-1.7	323	Specific	675.15	415.58	415.58	12.34	61	>sp|P13645|K1C10_HUMAN Keratin, type I cytoskeletal 10 OS=Homo sapiens GN=KRT10 PE=1 SV=6	8551	073118_SAM_RAF_U1.11988.11988.2	controllerType=0 controllerNumber=1 scan=11988	29.1503
05961:3	3	R.SQYEQLAEQNRK.D			498.581	3	1493.73	1493.73	0	-3.2	323	Specific	108.35	108.35	108.35	3.48	61	>sp|P13645|K1C10_HUMAN Keratin, type I cytoskeletal 10 OS=Homo sapiens GN=KRT10 PE=1 SV=6	8551	073118_SAM_RAF_U1.8396.8396.3	controllerType=0 controllerNumber=1 scan=8396	23.0496
07345:3	3	R.SQYEQLAEQNRK.D			498.582	3	1493.73	1493.73	0	-2.7	323	Specific	110.63	67.48	67.48	3.01	61	>sp|P13645|K1C10_HUMAN Keratin, type I cytoskeletal 10 OS=Homo sapiens GN=KRT10 PE=1 SV=6	8551	073118_SAM_RAF_U1.9786.9786.3	controllerType=0 controllerNumber=1 scan=9786	25.3036
06112:2	3	R.SQYEQLAEQNRK.D			747.37	2	1493.73	1493.73	0	-1	323	Specific	177.66	80.57	80.57	2.8	61	>sp|P13645|K1C10_HUMAN Keratin, type I cytoskeletal 10 OS=Homo sapiens GN=KRT10 PE=1 SV=6	8551	073118_SAM_RAF_U1.8548.8548.2	controllerType=0 controllerNumber=1 scan=8548	23.2939
07450:3	3	R.SQYEQLAEQNRK.D			498.58	3	1493.72	1493.73	0	-6.3	323	Specific	194.99	135.14	135.14	3.03	61	>sp|P13645|K1C10_HUMAN Keratin, type I cytoskeletal 10 OS=Homo sapiens GN=KRT10 PE=1 SV=6	8551	073118_SAM_RAF_U1.9890.9890.3	controllerType=0 controllerNumber=1 scan=9890	25.4845
07487:3	3	R.SQYEQLAEQNRK.D			498.581	3	1493.73	1493.73	0	-3.2	323	Specific	201.42	137.68	137.68	3.82	61	>sp|P13645|K1C10_HUMAN Keratin, type I cytoskeletal 10 OS=Homo sapiens GN=KRT10 PE=1 SV=6	8551	073118_SAM_RAF_U1.9923.9923.3	controllerType=0 controllerNumber=1 scan=9923	25.5379
07603:3	3	R.SQYEQLAEQNRK.D			498.58	3	1493.73	1493.73	0	-6.1	323	Specific	202.96	169.97	169.97	2.78	61	>sp|P13645|K1C10_HUMAN Keratin, type I cytoskeletal 10 OS=Homo sapiens GN=KRT10 PE=1 SV=6	8551	073118_SAM_RAF_U1.10031.10031.3	controllerType=0 controllerNumber=1 scan=10031	25.7162
06762:3	3	R.SQYEQLAEQNRK.D			498.581	3	1493.73	1493.73	0	-4.4	323	Specific	330.44	65.79	65.79	4.01	61	>sp|P13645|K1C10_HUMAN Keratin, type I cytoskeletal 10 OS=Homo sapiens GN=KRT10 PE=1 SV=6	8551	073118_SAM_RAF_U1.9206.9206.3	controllerType=0 controllerNumber=1 scan=9206	24.3389
06066:3	3	R.SQYEQLAEQNRK.D			498.582	3	1493.73	1493.73	0	-1.8	323	Specific	386.63	252.88	252.88	7.33	61	>sp|P13645|K1C10_HUMAN Keratin, type I cytoskeletal 10 OS=Homo sapiens GN=KRT10 PE=1 SV=6	8551	073118_SAM_RAF_U1.8505.8505.3	controllerType=0 controllerNumber=1 scan=8505	23.2308
06637:3	3	R.SQYEQLAEQNRK.D			498.582	3	1493.73	1493.73	0	-2.4	323	Specific	420.4	231.03	231.03	6.07	61	>sp|P13645|K1C10_HUMAN Keratin, type I cytoskeletal 10 OS=Homo sapiens GN=KRT10 PE=1 SV=6	8551	073118_SAM_RAF_U1.9088.9088.3	controllerType=0 controllerNumber=1 scan=9088	24.1574
06434:2	3	R.SQYEQLAEQNRK.D			747.369	2	1493.73	1493.73	0	-2.7	323	Specific	461.64	243.46	243.46	5.78	61	>sp|P13645|K1C10_HUMAN Keratin, type I cytoskeletal 10 OS=Homo sapiens GN=KRT10 PE=1 SV=6	8551	073118_SAM_RAF_U1.8885.8885.2	controllerType=0 controllerNumber=1 scan=8885	23.8376
06609:3	3	R.SQYEQLAEQNRK.D			498.582	3	1493.73	1493.73	0	-1.8	323	Specific	471.4	228.65	228.65	7.21	61	>sp|P13645|K1C10_HUMAN Keratin, type I cytoskeletal 10 OS=Homo sapiens GN=KRT10 PE=1 SV=6	8551	073118_SAM_RAF_U1.9060.9060.3	controllerType=0 controllerNumber=1 scan=9060	24.1133
06237:2	3	R.SQYEQLAEQNRK.D			747.37	2	1493.73	1493.73	0	-1.4	323	Specific	543.56	300.26	300.26	7.48	61	>sp|P13645|K1C10_HUMAN Keratin, type I cytoskeletal 10 OS=Homo sapiens GN=KRT10 PE=1 SV=6	8551	073118_SAM_RAF_U1.8670.8670.2	controllerType=0 controllerNumber=1 scan=8670	23.4745
06336:2	3	R.SQYEQLAEQNRK.D			747.37	2	1493.73	1493.73	0	-1.3	323	Specific	569.93	318.41	318.41	7.13	61	>sp|P13645|K1C10_HUMAN Keratin, type I cytoskeletal 10 OS=Homo sapiens GN=KRT10 PE=1 SV=6	8551	073118_SAM_RAF_U1.8779.8779.2	controllerType=0 controllerNumber=1 scan=8779	23.6496
06487:3	3	R.SQYEQLAEQNRK.D			498.582	3	1493.73	1493.73	0	-1.9	323	Specific	618.84	366.68	366.68	10.27	61	>sp|P13645|K1C10_HUMAN Keratin, type I cytoskeletal 10 OS=Homo sapiens GN=KRT10 PE=1 SV=6	8551	073118_SAM_RAF_U1.8941.8941.3	controllerType=0 controllerNumber=1 scan=8941	23.9307
06292:3	3	R.SQYEQLAEQNRK.D			498.582	3	1493.73	1493.73	0	-2.3	323	Specific	714.77	416.44	416.44	13.13	61	>sp|P13645|K1C10_HUMAN Keratin, type I cytoskeletal 10 OS=Homo sapiens GN=KRT10 PE=1 SV=6	8551	073118_SAM_RAF_U1.8732.8732.3	controllerType=0 controllerNumber=1 scan=8732	23.5769
06191:3	3	R.SQYEQLAEQNRK.D			498.582	3	1493.73	1493.73	0	-2.7	323	Specific	715.45	382.74	382.74	12.98	61	>sp|P13645|K1C10_HUMAN Keratin, type I cytoskeletal 10 OS=Homo sapiens GN=KRT10 PE=1 SV=6	8551	073118_SAM_RAF_U1.8625.8625.3	controllerType=0 controllerNumber=1 scan=8625	23.4079
06388:3	3	R.SQYEQLAEQNRK.D			498.582	3	1493.73	1493.73	0	-2	323	Specific	726.08	395.66	395.66	13.13	61	>sp|P13645|K1C10_HUMAN Keratin, type I cytoskeletal 10 OS=Homo sapiens GN=KRT10 PE=1 SV=6	8551	073118_SAM_RAF_U1.8839.8839.3	controllerType=0 controllerNumber=1 scan=8839	23.7607
06610:3	3	R.SQYEQLAEQN[+0.984]RK.D		N[+1]	498.915	3	1494.73	1494.72	0	7.6	323	Specific	335.54	206.8	206.8	4.12	61	>sp|P13645|K1C10_HUMAN Keratin, type I cytoskeletal 10 OS=Homo sapiens GN=KRT10 PE=1 SV=6	8551	073118_SAM_RAF_U1.9060.9060.3	controllerType=0 controllerNumber=1 scan=9060	24.1133
06763:3	3	R.SQYEQLAEQN[+0.984]RK.D		N[+1]	498.911	3	1494.72	1494.72	0	0.7	323	Specific	349.31	222.84	222.84	5.55	61	>sp|P13645|K1C10_HUMAN Keratin, type I cytoskeletal 10 OS=Homo sapiens GN=KRT10 PE=1 SV=6	8551	073118_SAM_RAF_U1.9206.9206.3	controllerType=0 controllerNumber=1 scan=9206	24.3389
07117:3	3	R.SQYEQLAEQN[+0.984]RK.D		N[+1]	498.91	3	1494.72	1494.72	0	-1.2	323	Specific	368.49	219.92	219.92	6.13	61	>sp|P13645|K1C10_HUMAN Keratin, type I cytoskeletal 10 OS=Homo sapiens GN=KRT10 PE=1 SV=6	8551	073118_SAM_RAF_U1.9568.9568.3	controllerType=0 controllerNumber=1 scan=9568	24.9459
18400:3	3	R.SQYEQLAEQNRKDAEAWFNEK.S			862.072	3	2584.2	2584.21	0	-2	323	Specific	255.52	173.24	173.24	4.6	61	>sp|P13645|K1C10_HUMAN Keratin, type I cytoskeletal 10 OS=Homo sapiens GN=KRT10 PE=1 SV=6	8551	073118_SAM_RAF_U1.22302.22302.3	controllerType=0 controllerNumber=1 scan=22302	50.1412
18266:3	3	R.SQYEQLAEQNRKDAEAWFNEK.S			862.073	3	2584.21	2584.21	0	-0.5	323	Specific	476.99	353.78	353.78	6.49	61	>sp|P13645|K1C10_HUMAN Keratin, type I cytoskeletal 10 OS=Homo sapiens GN=KRT10 PE=1 SV=6	8551	073118_SAM_RAF_U1.22134.22134.3	controllerType=0 controllerNumber=1 scan=22134	49.7944
18461:4	3	R.SQYEQLAEQNRKDAEAWFNEK.S			646.806	4	2584.2	2584.21	0	-1.5	323	Specific	487.06	390.54	390.54	8.36	61	>sp|P13645|K1C10_HUMAN Keratin, type I cytoskeletal 10 OS=Homo sapiens GN=KRT10 PE=1 SV=6	8551	073118_SAM_RAF_U1.22387.22387.4	controllerType=0 controllerNumber=1 scan=22387	50.3364
18338:3	3	R.SQYEQLAEQNRKDAEAWFNEK.S			862.073	3	2584.2	2584.21	0	-1	323	Specific	568.05	429.05	429.05	7.97	61	>sp|P13645|K1C10_HUMAN Keratin, type I cytoskeletal 10 OS=Homo sapiens GN=KRT10 PE=1 SV=6	8551	073118_SAM_RAF_U1.22223.22223.3	controllerType=0 controllerNumber=1 scan=22223	49.9691
18406:4	3	R.SQYEQLAEQNRKDAEAWFNEK.S			646.807	4	2584.21	2584.21	0	0.1	323	Specific	571.07	457.02	457.02	8.99	61	>sp|P13645|K1C10_HUMAN Keratin, type I cytoskeletal 10 OS=Homo sapiens GN=KRT10 PE=1 SV=6	8551	073118_SAM_RAF_U1.22312.22312.4	controllerType=0 controllerNumber=1 scan=22312	50.164
18222:4	3	R.SQYEQLAEQNRKDAEAWFNEK.S			646.806	4	2584.2	2584.21	0	-1.1	323	Specific	575.31	438.33	438.33	9.37	61	>sp|P13645|K1C10_HUMAN Keratin, type I cytoskeletal 10 OS=Homo sapiens GN=KRT10 PE=1 SV=6	8551	073118_SAM_RAF_U1.22070.22070.4	controllerType=0 controllerNumber=1 scan=22070	49.6546
18350:4	3	R.SQYEQLAEQNRKDAEAWFNEK.S			646.806	4	2584.2	2584.21	0	-1	323	Specific	671.69	502.83	502.83	12.21	61	>sp|P13645|K1C10_HUMAN Keratin, type I cytoskeletal 10 OS=Homo sapiens GN=KRT10 PE=1 SV=6	8551	073118_SAM_RAF_U1.22237.22237.4	controllerType=0 controllerNumber=1 scan=22237	49.9959
18273:4	3	R.SQYEQLAEQNRKDAEAWFNEK.S			646.806	4	2584.2	2584.21	0	-1.3	323	Specific	682.79	528.18	528.18	12.1	61	>sp|P13645|K1C10_HUMAN Keratin, type I cytoskeletal 10 OS=Homo sapiens GN=KRT10 PE=1 SV=6	8551	073118_SAM_RAF_U1.22147.22147.4	controllerType=0 controllerNumber=1 scan=22147	49.8243
12552:2	3	R.KDAEAWFNEK.S			619.295	2	1237.58	1237.58	0	-1.1	334	Specific	176.79	80.34	80.34	2.73	61	>sp|P13645|K1C10_HUMAN Keratin, type I cytoskeletal 10 OS=Homo sapiens GN=KRT10 PE=1 SV=6	8551	073118_SAM_RAF_U1.15390.15390.2	controllerType=0 controllerNumber=1 scan=15390	35.7928
12476:2	3	R.KDAEAWFNEK.S			619.295	2	1237.58	1237.58	0	-0.8	334	Specific	355.44	104.06	104.06	4.83	61	>sp|P13645|K1C10_HUMAN Keratin, type I cytoskeletal 10 OS=Homo sapiens GN=KRT10 PE=1 SV=6	8551	073118_SAM_RAF_U1.15302.15302.2	controllerType=0 controllerNumber=1 scan=15302	35.6205
12403:2	3	R.KDAEAWFNEK.S			619.295	2	1237.58	1237.58	0	-1.4	334	Specific	388.03	115.65	115.65	4.6	61	>sp|P13645|K1C10_HUMAN Keratin, type I cytoskeletal 10 OS=Homo sapiens GN=KRT10 PE=1 SV=6	8551	073118_SAM_RAF_U1.15215.15215.2	controllerType=0 controllerNumber=1 scan=15215	35.4476
12374:3	3	R.KDAEAWFNEK.S			413.199	3	1237.58	1237.58	0	-1.1	334	Specific	400.5	237.9	237.9	6.24	61	>sp|P13645|K1C10_HUMAN Keratin, type I cytoskeletal 10 OS=Homo sapiens GN=KRT10 PE=1 SV=6	8551	073118_SAM_RAF_U1.15177.15177.3	controllerType=0 controllerNumber=1 scan=15177	35.3642
12436:3	3	R.KDAEAWFNEK.S			413.199	3	1237.58	1237.58	0	-1.3	334	Specific	439.38	226.93	226.93	5.59	61	>sp|P13645|K1C10_HUMAN Keratin, type I cytoskeletal 10 OS=Homo sapiens GN=KRT10 PE=1 SV=6	8551	073118_SAM_RAF_U1.15258.15258.3	controllerType=0 controllerNumber=1 scan=15258	35.5354
17732:2	3	K.DAEAWFNEK.S			555.246	2	1109.48	1109.49	0	-4.3	335	Specific	192.35	56.25	56.25	1.97	61	>sp|P13645|K1C10_HUMAN Keratin, type I cytoskeletal 10 OS=Homo sapiens GN=KRT10 PE=1 SV=6	8551	073118_SAM_RAF_U1.21499.21499.4	controllerType=0 controllerNumber=1 scan=21499	48.5173
17286:2	3	K.DAEAWFNEK.S			555.246	2	1109.48	1109.49	0	-5.3	335	Specific	357.2	126.23	126.23	3.32	61	>sp|P13645|K1C10_HUMAN Keratin, type I cytoskeletal 10 OS=Homo sapiens GN=KRT10 PE=1 SV=6	8551	073118_SAM_RAF_U1.21006.21006.2	controllerType=0 controllerNumber=1 scan=21006	47.5559
17227:2	3	K.DAEAWFNEK.S			555.246	2	1109.49	1109.49	0	-3.7	335	Specific	368.67	116.97	116.97	3.5	61	>sp|P13645|K1C10_HUMAN Keratin, type I cytoskeletal 10 OS=Homo sapiens GN=KRT10 PE=1 SV=6	8551	073118_SAM_RAF_U1.20930.20930.2	controllerType=0 controllerNumber=1 scan=20930	47.3862
16960:2	3	K.DAEAWFNEK.S			555.248	2	1109.49	1109.49	0	-1.8	335	Specific	427.57	124.71	124.71	5.12	61	>sp|P13645|K1C10_HUMAN Keratin, type I cytoskeletal 10 OS=Homo sapiens GN=KRT10 PE=1 SV=6	8551	073118_SAM_RAF_U1.20510.20510.2	controllerType=0 controllerNumber=1 scan=20510	46.3557
17179:2	3	K.DAEAWFNEK.S			555.248	2	1109.49	1109.49	0	-1.4	335	Specific	446.21	131.1	131.1	4.74	61	>sp|P13645|K1C10_HUMAN Keratin, type I cytoskeletal 10 OS=Homo sapiens GN=KRT10 PE=1 SV=6	8551	073118_SAM_RAF_U1.20861.20861.2	controllerType=0 controllerNumber=1 scan=20861	47.2185
17128:2	3	K.DAEAWFNEK.S			555.248	2	1109.49	1109.49	0	-1.2	335	Specific	562.84	130.99	130.99	5.96	61	>sp|P13645|K1C10_HUMAN Keratin, type I cytoskeletal 10 OS=Homo sapiens GN=KRT10 PE=1 SV=6	8551	073118_SAM_RAF_U1.20789.20789.2	controllerType=0 controllerNumber=1 scan=20789	47.0479
17021:2	3	K.DAEAWFNEK.S			555.247	2	1109.49	1109.49	0	-2.2	335	Specific	577.15	151.17	151.17	5.59	61	>sp|P13645|K1C10_HUMAN Keratin, type I cytoskeletal 10 OS=Homo sapiens GN=KRT10 PE=1 SV=6	8551	073118_SAM_RAF_U1.20635.20635.2	controllerType=0 controllerNumber=1 scan=20635	46.6966
16982:2	3	K.DAEAWFNEK.S			555.247	2	1109.49	1109.49	0	-2.2	335	Specific	579.43	152.32	152.32	6.17	61	>sp|P13645|K1C10_HUMAN Keratin, type I cytoskeletal 10 OS=Homo sapiens GN=KRT10 PE=1 SV=6	8551	073118_SAM_RAF_U1.20568.20568.2	controllerType=0 controllerNumber=1 scan=20568	46.5273
17073:2	3	K.DAEAWFNEK.S			555.247	2	1109.49	1109.49	0	-1.9	335	Specific	581.07	136.85	136.85	6.49	61	>sp|P13645|K1C10_HUMAN Keratin, type I cytoskeletal 10 OS=Homo sapiens GN=KRT10 PE=1 SV=6	8551	073118_SAM_RAF_U1.20712.20712.2	controllerType=0 controllerNumber=1 scan=20712	46.8729
17890:2	3	K.DAEAWFN[+0.984]EK.S		N[+1]	555.74	2	1110.47	1110.47	0	0	335	Specific	289.67	73.88	73.88	3.76	61	>sp|P13645|K1C10_HUMAN Keratin, type I cytoskeletal 10 OS=Homo sapiens GN=KRT10 PE=1 SV=6	8551	073118_SAM_RAF_U1.21682.21682.4	controllerType=0 controllerNumber=1 scan=21682	48.8702
17819:2	3	K.DAEAWFN[+0.984]EK.S		N[+1]	555.74	2	1110.47	1110.47	0	-0.9	335	Specific	316.67	133.26	133.26	4.8	61	>sp|P13645|K1C10_HUMAN Keratin, type I cytoskeletal 10 OS=Homo sapiens GN=KRT10 PE=1 SV=6	8551	073118_SAM_RAF_U1.21597.21597.4	controllerType=0 controllerNumber=1 scan=21597	48.6961
13335:2	3	K.DAEAWFNEKSK.E			662.814	2	1324.62	1324.62	0	2.6	335	Specific	105.28	35.99	35.99	1.04	61	>sp|P13645|K1C10_HUMAN Keratin, type I cytoskeletal 10 OS=Homo sapiens GN=KRT10 PE=1 SV=6	8551	073118_SAM_RAF_U1.16309.16309.2	controllerType=0 controllerNumber=1 scan=16309	37.6984
13547:2	3	K.DAEAWFNEKSK.E			662.812	2	1324.62	1324.62	0	0.1	335	Specific	197.38	49.72	49.72	2.45	61	>sp|P13645|K1C10_HUMAN Keratin, type I cytoskeletal 10 OS=Homo sapiens GN=KRT10 PE=1 SV=6	8551	073118_SAM_RAF_U1.16564.16564.2	controllerType=0 controllerNumber=1 scan=16564	38.2208
13494:2	3	K.DAEAWFNEKSK.E			662.81	2	1324.61	1324.62	0	-2.7	335	Specific	378.67	106.92	106.92	4.45	61	>sp|P13645|K1C10_HUMAN Keratin, type I cytoskeletal 10 OS=Homo sapiens GN=KRT10 PE=1 SV=6	8551	073118_SAM_RAF_U1.16487.16487.2	controllerType=0 controllerNumber=1 scan=16487	38.0476
13433:2	3	K.DAEAWFNEKSK.E			662.811	2	1324.61	1324.62	0	-2	335	Specific	461.66	145.1	145.1	5.04	61	>sp|P13645|K1C10_HUMAN Keratin, type I cytoskeletal 10 OS=Homo sapiens GN=KRT10 PE=1 SV=6	8551	073118_SAM_RAF_U1.16407.16407.2	controllerType=0 controllerNumber=1 scan=16407	37.8758
19621:3	3	K.SKELTTEIDNNIEQISSYK.S			738.038	3	2212.1	2212.1	0	1.3	344	Specific	21.69	21.69	21.69	1.98	61	>sp|P13645|K1C10_HUMAN Keratin, type I cytoskeletal 10 OS=Homo sapiens GN=KRT10 PE=1 SV=6	8551	073118_SAM_RAF_U1.23798.23798.3	controllerType=0 controllerNumber=1 scan=23798	53.2761
19765:3	3	K.SKELTTEIDNNIEQISSYK.S			738.037	3	2212.1	2212.1	0	-0.4	344	Specific	194.41	96.33	96.33	3.78	61	>sp|P13645|K1C10_HUMAN Keratin, type I cytoskeletal 10 OS=Homo sapiens GN=KRT10 PE=1 SV=6	8551	073118_SAM_RAF_U1.23965.23965.3	controllerType=0 controllerNumber=1 scan=23965	53.6199
19685:3	3	K.SKELTTEIDNNIEQISSYK.S			738.038	3	2212.1	2212.1	0	0.9	344	Specific	372.75	307.18	307.18	7.47	61	>sp|P13645|K1C10_HUMAN Keratin, type I cytoskeletal 10 OS=Homo sapiens GN=KRT10 PE=1 SV=6	8551	073118_SAM_RAF_U1.23878.23878.3	controllerType=0 controllerNumber=1 scan=23878	53.4502
16999:3	3	K.SKELTTEIDNN[+0.984]IEQISSYK.S		N[+1]	738.363	3	2213.07	2213.08	0	-3.5	344	Specific	14.87	14.87	0	2.62	61	>sp|P13645|K1C10_HUMAN Keratin, type I cytoskeletal 10 OS=Homo sapiens GN=KRT10 PE=1 SV=6	8551	073118_SAM_RAF_U1.20602.20602.3	controllerType=0 controllerNumber=1 scan=20602	46.6204
16972:3	3	K.SKELTTEIDNN[+0.984]IEQISSYK.S		N[+1]	738.364	3	2213.08	2213.08	0	-2.3	344	Specific	318.91	236.63	0	6.81	61	>sp|P13645|K1C10_HUMAN Keratin, type I cytoskeletal 10 OS=Homo sapiens GN=KRT10 PE=1 SV=6	8551	073118_SAM_RAF_U1.20539.20539.3	controllerType=0 controllerNumber=1 scan=20539	46.4412
22075:2	3	K.ELTTEIDNNIEQISSYK.S			998.988	2	1996.97	1996.97	0	-1.2	346	Specific	106.62	106.62	106.62	4.3	61	>sp|P13645|K1C10_HUMAN Keratin, type I cytoskeletal 10 OS=Homo sapiens GN=KRT10 PE=1 SV=6	8551	073118_SAM_RAF_U1.26759.26759.2	controllerType=0 controllerNumber=1 scan=26759	59.142
21990:2	3	K.ELTTEIDNNIEQISSYK.S			998.99	2	1996.97	1996.97	0	0.7	346	Specific	442.86	366.21	366.21	7.99	61	>sp|P13645|K1C10_HUMAN Keratin, type I cytoskeletal 10 OS=Homo sapiens GN=KRT10 PE=1 SV=6	8551	073118_SAM_RAF_U1.26660.26660.2	controllerType=0 controllerNumber=1 scan=26660	58.9597
09940:2	3	K.SEITELR.R			424.229	2	847.45	847.452	0	-2.3	363	Specific	251.6	70.69	70.69	4.37	61	>sp|P13645|K1C10_HUMAN Keratin, type I cytoskeletal 10 OS=Homo sapiens GN=KRT10 PE=1 SV=6	8551	073118_SAM_RAF_U1.12324.12324.2	controllerType=0 controllerNumber=1 scan=12324	29.6921
10032:2	3	K.SEITELR.R			424.228	2	847.449	847.452	0	-3	363	Specific	263.99	71.33	71.33	4.3	61	>sp|P13645|K1C10_HUMAN Keratin, type I cytoskeletal 10 OS=Homo sapiens GN=KRT10 PE=1 SV=6	8551	073118_SAM_RAF_U1.12422.12422.2	controllerType=0 controllerNumber=1 scan=12422	29.8713
06509:3	3	K.SEITELRR.N			335.189	3	1003.55	1003.55	0	-1.2	363	Specific	277.11	28.71	28.71	3.48	61	>sp|P13645|K1C10_HUMAN Keratin, type I cytoskeletal 10 OS=Homo sapiens GN=KRT10 PE=1 SV=6	8551	073118_SAM_RAF_U1.8962.8962.3	controllerType=0 controllerNumber=1 scan=8962	23.9646
06749:3	3	K.SEITELRR.N			335.188	3	1003.55	1003.55	0	-4.1	363	Specific	298.39	24.7	24.7	3.06	61	>sp|P13645|K1C10_HUMAN Keratin, type I cytoskeletal 10 OS=Homo sapiens GN=KRT10 PE=1 SV=6	8551	073118_SAM_RAF_U1.9194.9194.3	controllerType=0 controllerNumber=1 scan=9194	24.3223
06622:3	3	K.SEITELRR.N			335.188	3	1003.55	1003.55	0	-2.3	363	Specific	346.1	60.03	60.03	4.33	61	>sp|P13645|K1C10_HUMAN Keratin, type I cytoskeletal 10 OS=Homo sapiens GN=KRT10 PE=1 SV=6	8551	073118_SAM_RAF_U1.9072.9072.3	controllerType=0 controllerNumber=1 scan=9072	24.1341
25934:2	3	R.NVQALEIELQSQLALK.Q			899.009	2	1797.01	1797.01	0	-0.2	371	Specific	126.62	126.62	126.62	4.84	61	>sp|P13645|K1C10_HUMAN Keratin, type I cytoskeletal 10 OS=Homo sapiens GN=KRT10 PE=1 SV=6	8551	073118_SAM_RAF_U1.31162.31162.2	controllerType=0 controllerNumber=1 scan=31162	67.9463
26043:2	3	R.NVQALEIELQSQLALK.Q			899.011	2	1797.01	1797.01	0	1.3	371	Specific	167.66	159.65	159.65	3.7	61	>sp|P13645|K1C10_HUMAN Keratin, type I cytoskeletal 10 OS=Homo sapiens GN=KRT10 PE=1 SV=6	8551	073118_SAM_RAF_U1.31288.31288.2	controllerType=0 controllerNumber=1 scan=31288	68.1998
25987:3	3	R.NVQALEIELQSQLALK.Q			599.673	3	1797	1797.01	0	-4.7	371	Specific	264.83	199.25	199.25	5.61	61	>sp|P13645|K1C10_HUMAN Keratin, type I cytoskeletal 10 OS=Homo sapiens GN=KRT10 PE=1 SV=6	8551	073118_SAM_RAF_U1.31221.31221.3	controllerType=0 controllerNumber=1 scan=31221	68.0669
15040:2	3	K.QSLEASLAETEGR.Y			695.844	2	1390.68	1390.68	0	-0.1	387	Specific	317.82	214.27	214.27	6.14	61	>sp|P13645|K1C10_HUMAN Keratin, type I cytoskeletal 10 OS=Homo sapiens GN=KRT10 PE=1 SV=6	8551	073118_SAM_RAF_U1.18269.18269.2	controllerType=0 controllerNumber=1 scan=18269	41.7329
14956:2	3	K.QSLEASLAETEGR.Y			695.844	2	1390.68	1390.68	0	-0.5	387	Specific	440.54	235.6	235.6	6.97	61	>sp|P13645|K1C10_HUMAN Keratin, type I cytoskeletal 10 OS=Homo sapiens GN=KRT10 PE=1 SV=6	8551	073118_SAM_RAF_U1.18177.18177.2	controllerType=0 controllerNumber=1 scan=18177	41.5616
19922:2	3	R.AETEC[+57.021]QNTEYQQLLDIK.I		C[+57]	1041.99	2	2082.97	2082.96	0	0.7	423	Specific	3.61	3.61	3.61	2.18	61	>sp|P13645|K1C10_HUMAN Keratin, type I cytoskeletal 10 OS=Homo sapiens GN=KRT10 PE=1 SV=6	8551	073118_SAM_RAF_U1.24168.24168.2	controllerType=0 controllerNumber=1 scan=24168	54.0526
19997:2	3	R.AETEC[+57.021]QNTEYQQLLDIK.I		C[+57]	1041.99	2	2082.96	2082.96	0	-0.2	423	Specific	106.18	106.18	106.18	3.86	61	>sp|P13645|K1C10_HUMAN Keratin, type I cytoskeletal 10 OS=Homo sapiens GN=KRT10 PE=1 SV=6	8551	073118_SAM_RAF_U1.24259.24259.2	controllerType=0 controllerNumber=1 scan=24259	54.2204
13686:2	3	K.IRLENEIQT.Y			558.306	2	1115.6	1115.61	0	-1.2	440	CRagged	152.43	22.07	22.07	1.22	61	>sp|P13645|K1C10_HUMAN Keratin, type I cytoskeletal 10 OS=Homo sapiens GN=KRT10 PE=1 SV=6	8551	073118_SAM_RAF_U1.16726.16726.2	controllerType=0 controllerNumber=1 scan=16726	38.5524
13644:2	3	K.IRLENEIQTYR.S			717.888	2	1434.77	1434.77	0	-1.2	440	Specific	199.36	31.11	31.11	1.96	61	>sp|P13645|K1C10_HUMAN Keratin, type I cytoskeletal 10 OS=Homo sapiens GN=KRT10 PE=1 SV=6	8551	073118_SAM_RAF_U1.16683.16683.2	controllerType=0 controllerNumber=1 scan=16683	38.469
13873:3	3	K.IRLENEIQTYR.S			478.927	3	1434.77	1434.77	0	-2.8	440	Specific	202.04	109.04	109.04	3.48	61	>sp|P13645|K1C10_HUMAN Keratin, type I cytoskeletal 10 OS=Homo sapiens GN=KRT10 PE=1 SV=6	8551	073118_SAM_RAF_U1.16933.16933.3	controllerType=0 controllerNumber=1 scan=16933	38.9595
13559:3	3	K.IRLENEIQTYR.S			478.927	3	1434.77	1434.77	0	-1.9	440	Specific	315.08	126.53	126.53	5.76	61	>sp|P13645|K1C10_HUMAN Keratin, type I cytoskeletal 10 OS=Homo sapiens GN=KRT10 PE=1 SV=6	8551	073118_SAM_RAF_U1.16585.16585.3	controllerType=0 controllerNumber=1 scan=16585	38.2762
13792:3	3	K.IRLENEIQTYR.S			478.927	3	1434.77	1434.77	0	-2.9	440	Specific	330.26	144.02	144.02	5.88	61	>sp|P13645|K1C10_HUMAN Keratin, type I cytoskeletal 10 OS=Homo sapiens GN=KRT10 PE=1 SV=6	8551	073118_SAM_RAF_U1.16844.16844.3	controllerType=0 controllerNumber=1 scan=16844	38.7875
13715:3	3	K.IRLENEIQTYR.S			478.927	3	1434.77	1434.77	0	-1.9	440	Specific	481.74	209.09	209.09	6.76	61	>sp|P13645|K1C10_HUMAN Keratin, type I cytoskeletal 10 OS=Homo sapiens GN=KRT10 PE=1 SV=6	8551	073118_SAM_RAF_U1.16759.16759.3	controllerType=0 controllerNumber=1 scan=16759	38.617
13630:3	3	K.IRLENEIQTYR.S			478.927	3	1434.77	1434.77	0	-2.2	440	Specific	489.6	200.14	200.14	7.1	61	>sp|P13645|K1C10_HUMAN Keratin, type I cytoskeletal 10 OS=Homo sapiens GN=KRT10 PE=1 SV=6	8551	073118_SAM_RAF_U1.16668.16668.3	controllerType=0 controllerNumber=1 scan=16668	38.444
11391:2	3	R.LENEIQTYR.S			583.295	2	1165.58	1165.58	0	-1.3	442	Specific	147.46	68.25	68.25	3.25	61	>sp|P13645|K1C10_HUMAN Keratin, type I cytoskeletal 10 OS=Homo sapiens GN=KRT10 PE=1 SV=6	8551	073118_SAM_RAF_U1.13880.13880.2	controllerType=0 controllerNumber=1 scan=13880	32.5015
11292:2	3	R.LENEIQTYR.S			583.295	2	1165.58	1165.58	0	-0.8	442	Specific	327.82	88.81	88.81	5.21	61	>sp|P13645|K1C10_HUMAN Keratin, type I cytoskeletal 10 OS=Homo sapiens GN=KRT10 PE=1 SV=6	8551	073118_SAM_RAF_U1.13779.13779.2	controllerType=0 controllerNumber=1 scan=13779	32.3202
11082:2	3	R.LENEIQTYR.S			583.295	2	1165.58	1165.58	0	-1.9	442	Specific	436.02	128.41	128.41	6.09	61	>sp|P13645|K1C10_HUMAN Keratin, type I cytoskeletal 10 OS=Homo sapiens GN=KRT10 PE=1 SV=6	8551	073118_SAM_RAF_U1.13520.13520.2	controllerType=0 controllerNumber=1 scan=13520	31.8041
11206:2	3	R.LENEIQTYR.S			583.295	2	1165.58	1165.58	0	-1.1	442	Specific	506.6	104.49	104.49	5.95	61	>sp|P13645|K1C10_HUMAN Keratin, type I cytoskeletal 10 OS=Homo sapiens GN=KRT10 PE=1 SV=6	8551	073118_SAM_RAF_U1.13687.13687.2	controllerType=0 controllerNumber=1 scan=13687	32.1483
11134:2	3	R.LENEIQTYR.S			583.295	2	1165.58	1165.58	0	-1.1	442	Specific	554.97	117.48	117.48	6.21	61	>sp|P13645|K1C10_HUMAN Keratin, type I cytoskeletal 10 OS=Homo sapiens GN=KRT10 PE=1 SV=6	8551	073118_SAM_RAF_U1.13597.13597.2	controllerType=0 controllerNumber=1 scan=13597	31.9754
09163:2	3	R.SLLEGEGSSGGGGR.G			631.801	2	1262.59	1262.6	0	-2.2	451	Specific	72.02	72.02	72.02	3.13	61	>sp|P13645|K1C10_HUMAN Keratin, type I cytoskeletal 10 OS=Homo sapiens GN=KRT10 PE=1 SV=6	8551	073118_SAM_RAF_U1.11531.11531.2	controllerType=0 controllerNumber=1 scan=11531	28.3213
08774:2	3	R.SLLEGEGSSGGGGR.G			631.801	2	1262.59	1262.6	0	-2.3	451	Specific	174.07	80.85	80.85	3.56	61	>sp|P13645|K1C10_HUMAN Keratin, type I cytoskeletal 10 OS=Homo sapiens GN=KRT10 PE=1 SV=6	8551	073118_SAM_RAF_U1.11097.11097.2	controllerType=0 controllerNumber=1 scan=11097	27.4488
09102:2	3	R.SLLEGEGSSGGGGR.G			631.801	2	1262.59	1262.6	0	-2	451	Specific	397.08	236.39	236.39	7.69	61	>sp|P13645|K1C10_HUMAN Keratin, type I cytoskeletal 10 OS=Homo sapiens GN=KRT10 PE=1 SV=6	8551	073118_SAM_RAF_U1.11446.11446.2	controllerType=0 controllerNumber=1 scan=11446	28.1411
08861:2	3	R.SLLEGEGSSGGGGR.G			631.801	2	1262.6	1262.6	0	-1.3	451	Specific	660.26	303.07	303.07	11.4	61	>sp|P13645|K1C10_HUMAN Keratin, type I cytoskeletal 10 OS=Homo sapiens GN=KRT10 PE=1 SV=6	8551	073118_SAM_RAF_U1.11189.11189.2	controllerType=0 controllerNumber=1 scan=11189	27.6221
09023:2	3	R.SLLEGEGSSGGGGR.G			631.801	2	1262.6	1262.6	0	-1.6	451	Specific	662.15	288.31	288.31	11.23	61	>sp|P13645|K1C10_HUMAN Keratin, type I cytoskeletal 10 OS=Homo sapiens GN=KRT10 PE=1 SV=6	8551	073118_SAM_RAF_U1.11357.11357.2	controllerType=0 controllerNumber=1 scan=11357	27.9599
08946:2	3	R.SLLEGEGSSGGGGR.G			631.802	2	1262.6	1262.6	0	-0.8	451	Specific	722.89	326.38	326.38	12.53	61	>sp|P13645|K1C10_HUMAN Keratin, type I cytoskeletal 10 OS=Homo sapiens GN=KRT10 PE=1 SV=6	8551	073118_SAM_RAF_U1.11274.11274.2	controllerType=0 controllerNumber=1 scan=11274	27.7894
12832:3	4	R.GGGGGGFRGFSSGSAVVSGGSR.R			633.973	3	1899.91	1899.91	0	0.3	13	Specific	87.75	87.75	87.75	3.2	30	>sp|P35908|K22E_HUMAN Keratin, type II cytoskeletal 2 epidermal OS=Homo sapiens GN=KRT2 PE=1 SV=2	9026	073118_SAM_RAF_U1.15771.15771.3	controllerType=0 controllerNumber=1 scan=15771	36.657
09206:2	4	R.GFSSGSAVVSGGSR.R			627.806	2	1254.61	1254.61	0	-1.4	21	Specific	15.05	15.05	15.05	1.97	30	>sp|P35908|K22E_HUMAN Keratin, type II cytoskeletal 2 epidermal OS=Homo sapiens GN=KRT2 PE=1 SV=2	9026	073118_SAM_RAF_U1.11590.11590.2	controllerType=0 controllerNumber=1 scan=11590	28.4486
09486:2	4	R.GFSSGSAVVSGGSR.R			627.806	2	1254.6	1254.61	0	-2.3	21	Specific	357.72	291.65	291.65	7.64	30	>sp|P35908|K22E_HUMAN Keratin, type II cytoskeletal 2 epidermal OS=Homo sapiens GN=KRT2 PE=1 SV=2	9026	073118_SAM_RAF_U1.11888.11888.2	controllerType=0 controllerNumber=1 scan=11888	28.9899
09292:2	4	R.GFSSGSAVVSGGSR.R			627.806	2	1254.61	1254.61	0	-1.5	21	Specific	565.93	360.7	360.7	7.91	30	>sp|P35908|K22E_HUMAN Keratin, type II cytoskeletal 2 epidermal OS=Homo sapiens GN=KRT2 PE=1 SV=2	9026	073118_SAM_RAF_U1.11685.11685.2	controllerType=0 controllerNumber=1 scan=11685	28.6248
09380:2	4	R.GFSSGSAVVSGGSR.R			627.807	2	1254.61	1254.61	0	-0.9	21	Specific	626.8	419.65	419.65	11.44	30	>sp|P35908|K22E_HUMAN Keratin, type II cytoskeletal 2 epidermal OS=Homo sapiens GN=KRT2 PE=1 SV=2	9026	073118_SAM_RAF_U1.11779.11779.2	controllerType=0 controllerNumber=1 scan=11779	28.7984
06527:3	4	R.GFSSGSAVVSGGSRR.S			470.907	3	1410.71	1410.71	0	-2.1	21	Specific	474.76	281.57	281.57	7.39	30	>sp|P35908|K22E_HUMAN Keratin, type II cytoskeletal 2 epidermal OS=Homo sapiens GN=KRT2 PE=1 SV=2	9026	073118_SAM_RAF_U1.8980.8980.3	controllerType=0 controllerNumber=1 scan=8980	23.99
10963:2	4	R.STSSFSC[+57.021]LSR.H		C[+57]	566.258	2	1131.51	1131.51	0	-1.6	36	Specific	237.01	119.28	119.28	5.75	30	>sp|P35908|K22E_HUMAN Keratin, type II cytoskeletal 2 epidermal OS=Homo sapiens GN=KRT2 PE=1 SV=2	9026	073118_SAM_RAF_U1.13350.13350.2	controllerType=0 controllerNumber=1 scan=13350	31.4414
11046:2	4	R.STSSFSC[+57.021]LSR.H		C[+57]	566.258	2	1131.51	1131.51	0	-0.5	36	Specific	319	164.56	164.56	6.01	30	>sp|P35908|K22E_HUMAN Keratin, type II cytoskeletal 2 epidermal OS=Homo sapiens GN=KRT2 PE=1 SV=2	9026	073118_SAM_RAF_U1.13455.13455.2	controllerType=0 controllerNumber=1 scan=13455	31.6445
08533:3	4	R.HGGGGGGFGGGGFGSR.S			440.865	3	1320.58	1320.58	0	-2.2	46	Specific	12.25	12.25	12.25	1.06	30	>sp|P35908|K22E_HUMAN Keratin, type II cytoskeletal 2 epidermal OS=Homo sapiens GN=KRT2 PE=1 SV=2	9026	073118_SAM_RAF_U1.10846.10846.3	controllerType=0 controllerNumber=1 scan=10846	26.9969
08647:3	4	R.HGGGGGGFGGGGFGSR.S			440.865	3	1320.58	1320.58	0	-1.2	46	Specific	55.03	1.52	1.52	1.83	30	>sp|P35908|K22E_HUMAN Keratin, type II cytoskeletal 2 epidermal OS=Homo sapiens GN=KRT2 PE=1 SV=2	9026	073118_SAM_RAF_U1.10948.10948.3	controllerType=0 controllerNumber=1 scan=10948	27.1699
08279:3	4	R.HGGGGGGFGGGGFGSR.S			440.864	3	1320.58	1320.58	0	-3.3	46	Specific	156.09	107.03	107.03	3.25	30	>sp|P35908|K22E_HUMAN Keratin, type II cytoskeletal 2 epidermal OS=Homo sapiens GN=KRT2 PE=1 SV=2	9026	073118_SAM_RAF_U1.10617.10617.3	controllerType=0 controllerNumber=1 scan=10617	26.6294
08145:3	4	R.HGGGGGGFGGGGFGSR.S			440.865	3	1320.58	1320.58	0	-2.6	46	Specific	199.74	116.68	116.68	3.35	30	>sp|P35908|K22E_HUMAN Keratin, type II cytoskeletal 2 epidermal OS=Homo sapiens GN=KRT2 PE=1 SV=2	9026	073118_SAM_RAF_U1.10505.10505.3	controllerType=0 controllerNumber=1 scan=10505	26.4576
07495:3	4	R.HGGGGGGFGGGGFGSR.S			440.865	3	1320.58	1320.58	0	-2.8	46	Specific	205.84	126.34	126.34	3.47	30	>sp|P35908|K22E_HUMAN Keratin, type II cytoskeletal 2 epidermal OS=Homo sapiens GN=KRT2 PE=1 SV=2	9026	073118_SAM_RAF_U1.9930.9930.3	controllerType=0 controllerNumber=1 scan=9930	25.5501
08007:3	4	R.HGGGGGGFGGGGFGSR.S			440.865	3	1320.58	1320.58	0	-2.3	46	Specific	325.51	131.3	131.3	6.05	30	>sp|P35908|K22E_HUMAN Keratin, type II cytoskeletal 2 epidermal OS=Homo sapiens GN=KRT2 PE=1 SV=2	9026	073118_SAM_RAF_U1.10388.10388.3	controllerType=0 controllerNumber=1 scan=10388	26.2745
07609:3	4	R.HGGGGGGFGGGGFGSR.S			440.865	3	1320.58	1320.58	0	-2.3	46	Specific	506.29	220.11	220.11	7.01	30	>sp|P35908|K22E_HUMAN Keratin, type II cytoskeletal 2 epidermal OS=Homo sapiens GN=KRT2 PE=1 SV=2	9026	073118_SAM_RAF_U1.10036.10036.3	controllerType=0 controllerNumber=1 scan=10036	25.7238
07853:3	4	R.HGGGGGGFGGGGFGSR.S			440.865	3	1320.58	1320.58	0	-3	46	Specific	548.05	300.22	300.22	7	30	>sp|P35908|K22E_HUMAN Keratin, type II cytoskeletal 2 epidermal OS=Homo sapiens GN=KRT2 PE=1 SV=2	9026	073118_SAM_RAF_U1.10257.10257.3	controllerType=0 controllerNumber=1 scan=10257	26.0739
07739:3	4	R.HGGGGGGFGGGGFGSR.S			440.865	3	1320.58	1320.58	0	-2.1	46	Specific	551.6	298.3	298.3	7.06	30	>sp|P35908|K22E_HUMAN Keratin, type II cytoskeletal 2 epidermal OS=Homo sapiens GN=KRT2 PE=1 SV=2	9026	073118_SAM_RAF_U1.10150.10150.3	controllerType=0 controllerNumber=1 scan=10150	25.9022
12034:2	4	R.SLVGLGGTK.S			416.249	2	831.492	831.493	0	-2.2	62	Specific	339.49	124.33	124.33	5.26	30	>sp|P35908|K22E_HUMAN Keratin, type II cytoskeletal 2 epidermal OS=Homo sapiens GN=KRT2 PE=1 SV=2	9026	073118_SAM_RAF_U1.14622.14622.2	controllerType=0 controllerNumber=1 scan=14622	34.0121
11853:2	4	R.SLVGLGGTK.S			416.25	2	831.492	831.493	0	-1.3	62	Specific	393.26	79.26	79.26	5.01	30	>sp|P35908|K22E_HUMAN Keratin, type II cytoskeletal 2 epidermal OS=Homo sapiens GN=KRT2 PE=1 SV=2	9026	073118_SAM_RAF_U1.14389.14389.2	controllerType=0 controllerNumber=1 scan=14389	33.5034
11916:2	4	R.SLVGLGGTK.S			416.25	2	831.493	831.493	0	-1	62	Specific	438.48	91.14	91.14	5.18	30	>sp|P35908|K22E_HUMAN Keratin, type II cytoskeletal 2 epidermal OS=Homo sapiens GN=KRT2 PE=1 SV=2	9026	073118_SAM_RAF_U1.14465.14465.2	controllerType=0 controllerNumber=1 scan=14465	33.6717
11977:2	4	R.SLVGLGGTK.S			416.25	2	831.492	831.493	0	-1.2	62	Specific	449.61	90.66	90.66	5.41	30	>sp|P35908|K22E_HUMAN Keratin, type II cytoskeletal 2 epidermal OS=Homo sapiens GN=KRT2 PE=1 SV=2	9026	073118_SAM_RAF_U1.14545.14545.2	controllerType=0 controllerNumber=1 scan=14545	33.8422
21154:2	4	K.SISISVAGGGGGFGAAGGFGGR.G			919.961	2	1838.92	1838.91	0	0.7	71	Specific	6.5	6.5	6.5	2.36	30	>sp|P35908|K22E_HUMAN Keratin, type II cytoskeletal 2 epidermal OS=Homo sapiens GN=KRT2 PE=1 SV=2	9026	073118_SAM_RAF_U1.25722.25722.2	controllerType=0 controllerNumber=1 scan=25722	57.2631
21049:2	4	K.SISISVAGGGGGFGAAGGFGGR.G			919.961	2	1838.91	1838.91	0	0	71	Specific	35.21	35.21	35.21	2.71	30	>sp|P35908|K22E_HUMAN Keratin, type II cytoskeletal 2 epidermal OS=Homo sapiens GN=KRT2 PE=1 SV=2	9026	073118_SAM_RAF_U1.25612.25612.2	controllerType=0 controllerNumber=1 scan=25612	57.0612
20976:2	4	K.SISISVAGGGGGFGAAGGFGGR.G			919.958	2	1838.91	1838.91	0	-2.6	71	Specific	139.84	118.96	118.96	3.89	30	>sp|P35908|K22E_HUMAN Keratin, type II cytoskeletal 2 epidermal OS=Homo sapiens GN=KRT2 PE=1 SV=2	9026	073118_SAM_RAF_U1.25527.25527.2	controllerType=0 controllerNumber=1 scan=25527	56.8894
20849:2	4	K.SISISVAGGGGGFGAAGGFGGR.G			919.96	2	1838.91	1838.91	0	-1	71	Specific	188.23	188.23	188.23	5.35	30	>sp|P35908|K22E_HUMAN Keratin, type II cytoskeletal 2 epidermal OS=Homo sapiens GN=KRT2 PE=1 SV=2	9026	073118_SAM_RAF_U1.25364.25364.2	controllerType=0 controllerNumber=1 scan=25364	56.5477
20914:2	4	K.SISISVAGGGGGFGAAGGFGGR.G			919.955	2	1838.9	1838.91	0	-6.5	71	Specific	191.85	160.06	160.06	3.25	30	>sp|P35908|K22E_HUMAN Keratin, type II cytoskeletal 2 epidermal OS=Homo sapiens GN=KRT2 PE=1 SV=2	9026	073118_SAM_RAF_U1.25447.25447.2	controllerType=0 controllerNumber=1 scan=25447	56.7176
20788:2	4	K.SISISVAGGGGGFGAAGGFGGR.G			919.96	2	1838.91	1838.91	0	-1.1	71	Specific	203.27	143.24	143.24	5.38	30	>sp|P35908|K22E_HUMAN Keratin, type II cytoskeletal 2 epidermal OS=Homo sapiens GN=KRT2 PE=1 SV=2	9026	073118_SAM_RAF_U1.25288.25288.2	controllerType=0 controllerNumber=1 scan=25288	56.3755
21251:2	4	R.GGGFGGGSSFGGGSGFSGGGFGGGGFGGGR.F			1200.01	2	2399.01	2399.02	0	-2.1	93	Specific	11.3	11.3	11.3	1.97	30	>sp|P35908|K22E_HUMAN Keratin, type II cytoskeletal 2 epidermal OS=Homo sapiens GN=KRT2 PE=1 SV=2	9026	073118_SAM_RAF_U1.25820.25820.2	controllerType=0 controllerNumber=1 scan=25820	57.4296
21201:3	4	R.GGGFGGGSSFGGGSGFSGGGFGGGGFGGGR.F			800.344	3	2399.02	2399.02	0	-0.1	93	Specific	137.27	79.41	79.41	3.25	30	>sp|P35908|K22E_HUMAN Keratin, type II cytoskeletal 2 epidermal OS=Homo sapiens GN=KRT2 PE=1 SV=2	9026	073118_SAM_RAF_U1.25770.25770.3	controllerType=0 controllerNumber=1 scan=25770	57.3464
21152:2	4	R.GGGFGGGSSFGGGSGFSGGGFGGGGFGGGR.F			1200.01	2	2399.02	2399.02	0	-0.8	93	Specific	235.24	55.5	55.5	4.64	30	>sp|P35908|K22E_HUMAN Keratin, type II cytoskeletal 2 epidermal OS=Homo sapiens GN=KRT2 PE=1 SV=2	9026	073118_SAM_RAF_U1.25720.25720.2	controllerType=0 controllerNumber=1 scan=25720	57.2596
27007:4	4	R.FGGFGGPGGVGGLGGPGGFGPGGYPGGIHEVSVNQSLLQPLNVKVDPEIQNVK.A			1279.15	4	5113.58	5114.61	-1	-5.2	123	Specific	60.55	60.55	60.55	2.67	30	>sp|P35908|K22E_HUMAN Keratin, type II cytoskeletal 2 epidermal OS=Homo sapiens GN=KRT2 PE=1 SV=2	9026	073118_SAM_RAF_U1.32398.32398.4	controllerType=0 controllerNumber=1 scan=32398	70.4443
10314:2	4	L.NVKVDPEIQNVK.A			691.885	2	1382.76	1382.76	0	-1.3	164	NRagged	264.3	126.97	126.97	3.84	30	>sp|P35908|K22E_HUMAN Keratin, type II cytoskeletal 2 epidermal OS=Homo sapiens GN=KRT2 PE=1 SV=2	9026	073118_SAM_RAF_U1.12704.12704.2	controllerType=0 controllerNumber=1 scan=12704	30.3608
10330:3	4	L.NVKVDPEIQNVK.A			461.592	3	1382.76	1382.76	0	-2.2	164	NRagged	311.9	164.06	164.06	5.28	30	>sp|P35908|K22E_HUMAN Keratin, type II cytoskeletal 2 epidermal OS=Homo sapiens GN=KRT2 PE=1 SV=2	9026	073118_SAM_RAF_U1.12719.12719.3	controllerType=0 controllerNumber=1 scan=12719	30.3861
10222:3	4	L.NVKVDPEIQNVK.A			461.592	3	1382.76	1382.76	0	-1.7	164	NRagged	354.97	260	260	6.44	30	>sp|P35908|K22E_HUMAN Keratin, type II cytoskeletal 2 epidermal OS=Homo sapiens GN=KRT2 PE=1 SV=2	9026	073118_SAM_RAF_U1.12614.12614.3	controllerType=0 controllerNumber=1 scan=12614	30.2071
09134:2	4	K.VDPEIQNVK.A			521.282	2	1041.56	1041.56	0	-0.6	167	Specific	314.67	88.68	88.68	5.19	30	>sp|P35908|K22E_HUMAN Keratin, type II cytoskeletal 2 epidermal OS=Homo sapiens GN=KRT2 PE=1 SV=2	9026	073118_SAM_RAF_U1.11489.11489.2	controllerType=0 controllerNumber=1 scan=11489	28.2355
09066:2	4	K.VDPEIQNVK.A			521.281	2	1041.55	1041.56	0	-2.5	167	Specific	338.2	122.06	122.06	5.32	30	>sp|P35908|K22E_HUMAN Keratin, type II cytoskeletal 2 epidermal OS=Homo sapiens GN=KRT2 PE=1 SV=2	9026	073118_SAM_RAF_U1.11409.11409.2	controllerType=0 controllerNumber=1 scan=11409	28.0665
14987:3	4	K.FASFIDKVR.F			361.538	3	1082.6	1082.6	0	-1.3	189	Specific	178.33	20	20	2.33	30	>sp|P35908|K22E_HUMAN Keratin, type II cytoskeletal 2 epidermal OS=Homo sapiens GN=KRT2 PE=1 SV=2	9026	073118_SAM_RAF_U1.18211.18211.3	controllerType=0 controllerNumber=1 scan=18211	41.6303
14898:2	4	K.FASFIDKVR.F			541.802	2	1082.6	1082.6	0	-2	189	Specific	306.57	3.61	3.61	3	30	>sp|P35908|K22E_HUMAN Keratin, type II cytoskeletal 2 epidermal OS=Homo sapiens GN=KRT2 PE=1 SV=2	9026	073118_SAM_RAF_U1.18123.18123.2	controllerType=0 controllerNumber=1 scan=18123	41.4648
14757:3	4	K.FASFIDKVR.F			361.537	3	1082.6	1082.6	0	-1.9	189	Specific	413.29	20	20	3.56	30	>sp|P35908|K22E_HUMAN Keratin, type II cytoskeletal 2 epidermal OS=Homo sapiens GN=KRT2 PE=1 SV=2	9026	073118_SAM_RAF_U1.17955.17955.3	controllerType=0 controllerNumber=1 scan=17955	41.1098
14889:3	4	K.FASFIDKVR.F			361.537	3	1082.6	1082.6	0	-1.6	189	Specific	451.91	20	20	3.74	30	>sp|P35908|K22E_HUMAN Keratin, type II cytoskeletal 2 epidermal OS=Homo sapiens GN=KRT2 PE=1 SV=2	9026	073118_SAM_RAF_U1.18114.18114.3	controllerType=0 controllerNumber=1 scan=18114	41.4464
14834:2	4	K.FASFIDKVR.F			541.803	2	1082.6	1082.6	0	-1.3	189	Specific	485.96	23.05	23.05	3.45	30	>sp|P35908|K22E_HUMAN Keratin, type II cytoskeletal 2 epidermal OS=Homo sapiens GN=KRT2 PE=1 SV=2	9026	073118_SAM_RAF_U1.18044.18044.2	controllerType=0 controllerNumber=1 scan=18044	41.2916
14828:3	4	K.FASFIDKVR.F			361.538	3	1082.6	1082.6	0	-1.3	189	Specific	493.97	20	20	3.66	30	>sp|P35908|K22E_HUMAN Keratin, type II cytoskeletal 2 epidermal OS=Homo sapiens GN=KRT2 PE=1 SV=2	9026	073118_SAM_RAF_U1.18037.18037.3	controllerType=0 controllerNumber=1 scan=18037	41.2777
18712:3	4	R.TSQNSELNNMQDLVEDYKK.K			752.685	3	2256.04	2256.04	0	-1.6	248	Specific	184.84	184.84	184.84	4.3	30	>sp|P35908|K22E_HUMAN Keratin, type II cytoskeletal 2 epidermal OS=Homo sapiens GN=KRT2 PE=1 SV=2	9026	073118_SAM_RAF_U1.22708.22708.3	controllerType=0 controllerNumber=1 scan=22708	51.035
18579:3	4	R.TSQNSELNNMQDLVEDYKK.K			752.686	3	2256.04	2256.04	0	-0.1	248	Specific	372.43	239.49	239.49	6.79	30	>sp|P35908|K22E_HUMAN Keratin, type II cytoskeletal 2 epidermal OS=Homo sapiens GN=KRT2 PE=1 SV=2	9026	073118_SAM_RAF_U1.22548.22548.3	controllerType=0 controllerNumber=1 scan=22548	50.6944
18642:3	4	R.TSQNSELNNMQDLVEDYKK.K			752.686	3	2256.04	2256.04	0	-0.5	248	Specific	585.46	511.28	511.28	10.4	30	>sp|P35908|K22E_HUMAN Keratin, type II cytoskeletal 2 epidermal OS=Homo sapiens GN=KRT2 PE=1 SV=2	9026	073118_SAM_RAF_U1.22626.22626.3	controllerType=0 controllerNumber=1 scan=22626	50.8652
12542:3	4	R.TSQNSELNNM[+15.995]QDLVEDYKK.K		M[+16]	758.018	3	2272.04	2272.04	0	-0.6	248	Specific	246.5	246.5	246.5	6.33	30	>sp|P35908|K22E_HUMAN Keratin, type II cytoskeletal 2 epidermal OS=Homo sapiens GN=KRT2 PE=1 SV=2	9026	073118_SAM_RAF_U1.15378.15378.3	controllerType=0 controllerNumber=1 scan=15378	35.7639
12607:3	4	R.TSQNSELNNM[+15.995]QDLVEDYKK.K		M[+16]	758.017	3	2272.04	2272.04	0	-1.3	248	Specific	434.57	358.15	358.15	7.96	30	>sp|P35908|K22E_HUMAN Keratin, type II cytoskeletal 2 epidermal OS=Homo sapiens GN=KRT2 PE=1 SV=2	9026	073118_SAM_RAF_U1.15456.15456.3	controllerType=0 controllerNumber=1 scan=15456	35.9349
12650:3	4	R.TSQNSELNNM[+15.995]QDLVEDYKK.K		M[+16]	758.017	3	2272.04	2272.04	0	-1.2	248	Specific	441.03	436.73	436.73	9.03	30	>sp|P35908|K22E_HUMAN Keratin, type II cytoskeletal 2 epidermal OS=Homo sapiens GN=KRT2 PE=1 SV=2	9026	073118_SAM_RAF_U1.15524.15524.3	controllerType=0 controllerNumber=1 scan=15524	36.1049
15042:2	4	R.TAAENDFVTLK.K			604.81	2	1208.61	1208.62	0	-2.2	276	Specific	86.28	10.43	10.43	2.34	30	>sp|P35908|K22E_HUMAN Keratin, type II cytoskeletal 2 epidermal OS=Homo sapiens GN=KRT2 PE=1 SV=2	9026	073118_SAM_RAF_U1.18273.18273.2	controllerType=0 controllerNumber=1 scan=18273	41.744
14876:2	4	R.TAAENDFVTLK.K			604.811	2	1208.61	1208.62	0	-1.6	276	Specific	452.98	200.25	200.25	7.1	30	>sp|P35908|K22E_HUMAN Keratin, type II cytoskeletal 2 epidermal OS=Homo sapiens GN=KRT2 PE=1 SV=2	9026	073118_SAM_RAF_U1.18095.18095.2	controllerType=0 controllerNumber=1 scan=18095	41.401
14962:2	4	R.TAAENDFVTLK.K			604.812	2	1208.62	1208.62	0	0	276	Specific	473.29	193.78	193.78	6.98	30	>sp|P35908|K22E_HUMAN Keratin, type II cytoskeletal 2 epidermal OS=Homo sapiens GN=KRT2 PE=1 SV=2	9026	073118_SAM_RAF_U1.18183.18183.2	controllerType=0 controllerNumber=1 scan=18183	41.5729
11451:2	4	R.TAAENDFVTLKK.D			668.859	2	1336.71	1336.71	0	-0.2	276	Specific	386.86	115.53	115.53	5.21	30	>sp|P35908|K22E_HUMAN Keratin, type II cytoskeletal 2 epidermal OS=Homo sapiens GN=KRT2 PE=1 SV=2	9026	073118_SAM_RAF_U1.13942.13942.2	controllerType=0 controllerNumber=1 scan=13942	32.6151
11544:2	4	R.TAAENDFVTLKK.D			668.858	2	1336.71	1336.71	0	-1	276	Specific	503.88	190.78	190.78	6.43	30	>sp|P35908|K22E_HUMAN Keratin, type II cytoskeletal 2 epidermal OS=Homo sapiens GN=KRT2 PE=1 SV=2	9026	073118_SAM_RAF_U1.14033.14033.2	controllerType=0 controllerNumber=1 scan=14033	32.7839
11427:3	4	R.TAAENDFVTLKK.D			446.241	3	1336.71	1336.71	0	-1.7	276	Specific	561.63	355.31	355.31	8.42	30	>sp|P35908|K22E_HUMAN Keratin, type II cytoskeletal 2 epidermal OS=Homo sapiens GN=KRT2 PE=1 SV=2	9026	073118_SAM_RAF_U1.13920.13920.3	controllerType=0 controllerNumber=1 scan=13920	32.5792
11525:3	4	R.TAAENDFVTLKK.D			446.241	3	1336.71	1336.71	0	-0.9	276	Specific	629.44	396.46	396.46	11.24	30	>sp|P35908|K22E_HUMAN Keratin, type II cytoskeletal 2 epidermal OS=Homo sapiens GN=KRT2 PE=1 SV=2	9026	073118_SAM_RAF_U1.14014.14014.3	controllerType=0 controllerNumber=1 scan=14014	32.7493
11612:2	4	K.DVDNAYM[+15.995]IK.V		M[+16]	542.751	2	1084.5	1084.5	0	-2.5	288	Specific	186.14	32.19	32.19	1.97	30	>sp|P35908|K22E_HUMAN Keratin, type II cytoskeletal 2 epidermal OS=Homo sapiens GN=KRT2 PE=1 SV=2	9026	073118_SAM_RAF_U1.14111.14111.2	controllerType=0 controllerNumber=1 scan=14111	32.9496
11677:2	4	K.DVDNAYM[+15.995]IK.V		M[+16]	542.751	2	1084.5	1084.5	0	-2.2	288	Specific	260.87	60.14	60.14	3.54	30	>sp|P35908|K22E_HUMAN Keratin, type II cytoskeletal 2 epidermal OS=Homo sapiens GN=KRT2 PE=1 SV=2	9026	073118_SAM_RAF_U1.14192.14192.2	controllerType=0 controllerNumber=1 scan=14192	33.122
16425:3	4	K.DVDNAYM[+15.995]IKVELQSK.V		M[+16]	590.3	3	1768.88	1768.88	0	3.2	288	Specific	89.59	42.68	42.68	2.39	30	>sp|P35908|K22E_HUMAN Keratin, type II cytoskeletal 2 epidermal OS=Homo sapiens GN=KRT2 PE=1 SV=2	9026	073118_SAM_RAF_U1.19904.19904.3	controllerType=0 controllerNumber=1 scan=19904	45.1487
16346:3	4	K.DVDNAYM[+15.995]IKVELQSK.V		M[+16]	590.298	3	1768.88	1768.88	0	0.6	288	Specific	121.63	12.33	12.33	2	30	>sp|P35908|K22E_HUMAN Keratin, type II cytoskeletal 2 epidermal OS=Homo sapiens GN=KRT2 PE=1 SV=2	9026	073118_SAM_RAF_U1.19820.19820.3	controllerType=0 controllerNumber=1 scan=19820	44.9778
26030:2	4	K.VDLLNQEIEFLK.V			730.901	2	1460.8	1460.8	0	-2.8	303	Specific	85.61	85.61	85.61	3.49	30	>sp|P35908|K22E_HUMAN Keratin, type II cytoskeletal 2 epidermal OS=Homo sapiens GN=KRT2 PE=1 SV=2	9026	073118_SAM_RAF_U1.31270.31270.2	controllerType=0 controllerNumber=1 scan=31270	68.1591
25863:2	4	K.VDLLNQEIEFLK.V			730.902	2	1460.8	1460.8	0	-2	303	Specific	105.08	62.91	62.91	3.52	30	>sp|P35908|K22E_HUMAN Keratin, type II cytoskeletal 2 epidermal OS=Homo sapiens GN=KRT2 PE=1 SV=2	9026	073118_SAM_RAF_U1.31086.31086.2	controllerType=0 controllerNumber=1 scan=31086	67.7952
25945:2	4	K.VDLLNQEIEFLK.V			730.903	2	1460.8	1460.8	0	-1.2	303	Specific	462.04	263.39	263.39	8.15	30	>sp|P35908|K22E_HUMAN Keratin, type II cytoskeletal 2 epidermal OS=Homo sapiens GN=KRT2 PE=1 SV=2	9026	073118_SAM_RAF_U1.31173.31173.2	controllerType=0 controllerNumber=1 scan=31173	67.9664
22623:3	4	K.VLYDAEISQIHQSVTDTNVILSM[+15.995]DNSR.N		M[+16]	1022.17	3	3064.49	3064.49	0	1.3	315	Specific	23.79	23.79	23.79	2.81	30	>sp|P35908|K22E_HUMAN Keratin, type II cytoskeletal 2 epidermal OS=Homo sapiens GN=KRT2 PE=1 SV=2	9026	073118_SAM_RAF_U1.27423.27423.3	controllerType=0 controllerNumber=1 scan=27423	60.4756
22575:3	4	K.VLYDAEISQIHQSVTDTNVILSM[+15.995]DNSR.N		M[+16]	1022.17	3	3064.48	3064.49	0	-2.4	315	Specific	37.67	37.67	37.67	3.38	30	>sp|P35908|K22E_HUMAN Keratin, type II cytoskeletal 2 epidermal OS=Homo sapiens GN=KRT2 PE=1 SV=2	9026	073118_SAM_RAF_U1.27358.27358.3	controllerType=0 controllerNumber=1 scan=27358	60.3382
26598:2	4	R.NLDLDSIIAEVK.A			665.368	2	1329.73	1329.73	0	1.8	342	Specific	347.22	179.31	179.31	5.28	30	>sp|P35908|K22E_HUMAN Keratin, type II cytoskeletal 2 epidermal OS=Homo sapiens GN=KRT2 PE=1 SV=2	9026	073118_SAM_RAF_U1.31922.31922.2	controllerType=0 controllerNumber=1 scan=31922	69.4615
26753:2	4	R.NLDLDSIIAEVK.A			665.365	2	1329.72	1329.73	0	-1.6	342	Specific	485.17	263.07	263.07	8.09	30	>sp|P35908|K22E_HUMAN Keratin, type II cytoskeletal 2 epidermal OS=Homo sapiens GN=KRT2 PE=1 SV=2	9026	073118_SAM_RAF_U1.32089.32089.2	controllerType=0 controllerNumber=1 scan=32089	69.8052
26679:2	4	R.NLDLDSIIAEVK.A			665.365	2	1329.72	1329.73	0	-2.8	342	Specific	568.12	308.74	308.74	8.31	30	>sp|P35908|K22E_HUMAN Keratin, type II cytoskeletal 2 epidermal OS=Homo sapiens GN=KRT2 PE=1 SV=2	9026	073118_SAM_RAF_U1.32009.32009.2	controllerType=0 controllerNumber=1 scan=32009	69.634
33655:2	4	R.N[+0.984]LDLDSIIAEVK.A		N[+1]	665.858	2	1330.71	1330.71	0	-0.9	342	Specific	396.46	157.61	157.61	7.66	30	>sp|P35908|K22E_HUMAN Keratin, type II cytoskeletal 2 epidermal OS=Homo sapiens GN=KRT2 PE=1 SV=2	9026	073118_SAM_RAF_U1.38894.38894.2	controllerType=0 controllerNumber=1 scan=38894	81.9343
33767:2	4	R.N[+0.984]LDLDSIIAEVK.A		N[+1]	665.857	2	1330.71	1330.71	0	-1.8	342	Specific	545.65	261.2	261.2	8.31	30	>sp|P35908|K22E_HUMAN Keratin, type II cytoskeletal 2 epidermal OS=Homo sapiens GN=KRT2 PE=1 SV=2	9026	073118_SAM_RAF_U1.38994.38994.2	controllerType=0 controllerNumber=1 scan=38994	82.1108
08766:2	4	K.AQYEEIAQR.S			554.275	2	1107.54	1107.54	0	0.1	354	Specific	132.25	65.19	65.19	3.14	30	>sp|P35908|K22E_HUMAN Keratin, type II cytoskeletal 2 epidermal OS=Homo sapiens GN=KRT2 PE=1 SV=2	9026	073118_SAM_RAF_U1.11091.11091.2	controllerType=0 controllerNumber=1 scan=11091	27.4398
08319:2	4	K.AQYEEIAQR.S			554.275	2	1107.54	1107.54	0	0.5	354	Specific	163.55	83.9	83.9	3.2	30	>sp|P35908|K22E_HUMAN Keratin, type II cytoskeletal 2 epidermal OS=Homo sapiens GN=KRT2 PE=1 SV=2	9026	073118_SAM_RAF_U1.10653.10653.2	controllerType=0 controllerNumber=1 scan=10653	26.6828
08664:2	4	K.AQYEEIAQR.S			554.274	2	1107.54	1107.54	0	-2.3	354	Specific	484.7	199.6	199.6	6.51	30	>sp|P35908|K22E_HUMAN Keratin, type II cytoskeletal 2 epidermal OS=Homo sapiens GN=KRT2 PE=1 SV=2	9026	073118_SAM_RAF_U1.10965.10965.2	controllerType=0 controllerNumber=1 scan=10965	27.1984
08433:2	4	K.AQYEEIAQR.S			554.274	2	1107.54	1107.54	0	-1.8	354	Specific	509.75	215.28	215.28	6.67	30	>sp|P35908|K22E_HUMAN Keratin, type II cytoskeletal 2 epidermal OS=Homo sapiens GN=KRT2 PE=1 SV=2	9026	073118_SAM_RAF_U1.10760.10760.2	controllerType=0 controllerNumber=1 scan=10760	26.8583
08556:2	4	K.AQYEEIAQR.S			554.274	2	1107.54	1107.54	0	-1.4	354	Specific	553.15	238.13	238.13	7.03	30	>sp|P35908|K22E_HUMAN Keratin, type II cytoskeletal 2 epidermal OS=Homo sapiens GN=KRT2 PE=1 SV=2	9026	073118_SAM_RAF_U1.10867.10867.2	controllerType=0 controllerNumber=1 scan=10867	27.0293
04552:3	4	R.SKEEAEALYHSK.Y			464.563	3	1391.68	1391.68	0	-3.4	363	Specific	221.61	128.19	128.19	4.6	30	>sp|P35908|K22E_HUMAN Keratin, type II cytoskeletal 2 epidermal OS=Homo sapiens GN=KRT2 PE=1 SV=2	9026	073118_SAM_RAF_U1.6644.6644.3	controllerType=0 controllerNumber=1 scan=6644	19.1617
15599:4	4	R.SKEEAEALYHSKYEELQVTVGR.H			642.325	4	2566.28	2566.28	0	-0.4	363	Specific	203.8	176.06	176.06	3.33	30	>sp|P35908|K22E_HUMAN Keratin, type II cytoskeletal 2 epidermal OS=Homo sapiens GN=KRT2 PE=1 SV=2	9026	073118_SAM_RAF_U1.18894.18894.4	controllerType=0 controllerNumber=1 scan=18894	42.9884
15293:4	4	R.SKEEAEALYHSKYEELQVTVGR.H			642.325	4	2566.28	2566.28	0	-0.5	363	Specific	221.99	140.47	140.47	4.19	30	>sp|P35908|K22E_HUMAN Keratin, type II cytoskeletal 2 epidermal OS=Homo sapiens GN=KRT2 PE=1 SV=2	9026	073118_SAM_RAF_U1.18547.18547.4	controllerType=0 controllerNumber=1 scan=18547	42.3041
15444:4	4	R.SKEEAEALYHSKYEELQVTVGR.H			642.325	4	2566.28	2566.28	0	-0.1	363	Specific	248.79	131.76	131.76	3.51	30	>sp|P35908|K22E_HUMAN Keratin, type II cytoskeletal 2 epidermal OS=Homo sapiens GN=KRT2 PE=1 SV=2	9026	073118_SAM_RAF_U1.18722.18722.4	controllerType=0 controllerNumber=1 scan=18722	42.6477
15373:4	4	R.SKEEAEALYHSKYEELQVTVGR.H			642.325	4	2566.28	2566.28	0	-0.2	363	Specific	280.16	175.45	175.45	4.42	30	>sp|P35908|K22E_HUMAN Keratin, type II cytoskeletal 2 epidermal OS=Homo sapiens GN=KRT2 PE=1 SV=2	9026	073118_SAM_RAF_U1.18636.18636.4	controllerType=0 controllerNumber=1 scan=18636	42.4787
15517:4	4	R.SKEEAEALYHSKYEELQVTVGR.H			642.325	4	2566.28	2566.28	0	-0.3	363	Specific	282.73	191.1	191.1	4.87	30	>sp|P35908|K22E_HUMAN Keratin, type II cytoskeletal 2 epidermal OS=Homo sapiens GN=KRT2 PE=1 SV=2	9026	073118_SAM_RAF_U1.18805.18805.4	controllerType=0 controllerNumber=1 scan=18805	42.8174
14635:2	4	K.YEELQVTVGR.H			597.312	2	1193.62	1193.62	0	0.5	375	Specific	337.18	135.4	135.4	7.05	30	>sp|P35908|K22E_HUMAN Keratin, type II cytoskeletal 2 epidermal OS=Homo sapiens GN=KRT2 PE=1 SV=2	9026	073118_SAM_RAF_U1.17820.17820.2	controllerType=0 controllerNumber=1 scan=17820	40.8359
14422:2	4	K.YEELQVTVGR.H			597.312	2	1193.62	1193.62	0	0.3	375	Specific	350.43	129.85	129.85	6.69	30	>sp|P35908|K22E_HUMAN Keratin, type II cytoskeletal 2 epidermal OS=Homo sapiens GN=KRT2 PE=1 SV=2	9026	073118_SAM_RAF_U1.17573.17573.2	controllerType=0 controllerNumber=1 scan=17573	40.3291
14572:2	4	K.YEELQVTVGR.H			597.311	2	1193.62	1193.62	0	-0.9	375	Specific	501.64	184.27	184.27	8.33	30	>sp|P35908|K22E_HUMAN Keratin, type II cytoskeletal 2 epidermal OS=Homo sapiens GN=KRT2 PE=1 SV=2	9026	073118_SAM_RAF_U1.17744.17744.2	controllerType=0 controllerNumber=1 scan=17744	40.6686
14494:2	4	K.YEELQVTVGR.H			597.311	2	1193.61	1193.62	0	-1	375	Specific	528.68	198.38	198.38	8.16	30	>sp|P35908|K22E_HUMAN Keratin, type II cytoskeletal 2 epidermal OS=Homo sapiens GN=KRT2 PE=1 SV=2	9026	073118_SAM_RAF_U1.17657.17657.2	controllerType=0 controllerNumber=1 scan=17657	40.4973
13960:2	4	K.NVQDAIADAEQR.G			665.324	2	1329.64	1329.64	0	1.5	419	Specific	314.19	232.88	232.88	6.2	30	>sp|P35908|K22E_HUMAN Keratin, type II cytoskeletal 2 epidermal OS=Homo sapiens GN=KRT2 PE=1 SV=2	9026	073118_SAM_RAF_U1.17030.17030.2	controllerType=0 controllerNumber=1 scan=17030	39.1491
13878:2	4	K.NVQDAIADAEQR.G			665.321	2	1329.64	1329.64	0	-3.1	419	Specific	339.26	276.92	276.92	7.32	30	>sp|P35908|K22E_HUMAN Keratin, type II cytoskeletal 2 epidermal OS=Homo sapiens GN=KRT2 PE=1 SV=2	9026	073118_SAM_RAF_U1.16939.16939.2	controllerType=0 controllerNumber=1 scan=16939	38.9714
17532:3	4	R.LLRDYQELMNVK.L			507.941	3	1521.81	1521.81	0	-1.5	459	Specific	207.28	152.17	152.17	3.71	30	>sp|P35908|K22E_HUMAN Keratin, type II cytoskeletal 2 epidermal OS=Homo sapiens GN=KRT2 PE=1 SV=2	9026	073118_SAM_RAF_U1.21284.21284.3	controllerType=0 controllerNumber=1 scan=21284	48.1161
13773:3	4	R.LLRDYQELM[+15.995]NVK.L		M[+16]	513.273	3	1537.81	1537.8	0	0.5	459	Specific	67.59	56.77	56.77	2.63	30	>sp|P35908|K22E_HUMAN Keratin, type II cytoskeletal 2 epidermal OS=Homo sapiens GN=KRT2 PE=1 SV=2	9026	073118_SAM_RAF_U1.16823.16823.3	controllerType=0 controllerNumber=1 scan=16823	38.7503
13855:3	4	R.LLRDYQELM[+15.995]NVK.L		M[+16]	513.271	3	1537.8	1537.8	0	-3.3	459	Specific	233.73	126.23	126.23	5.06	30	>sp|P35908|K22E_HUMAN Keratin, type II cytoskeletal 2 epidermal OS=Homo sapiens GN=KRT2 PE=1 SV=2	9026	073118_SAM_RAF_U1.16913.16913.3	controllerType=0 controllerNumber=1 scan=16913	38.924
17435:3	4	K.LALDVEIATYRK.L			464.6	3	1391.79	1391.79	0	-2.5	471	Specific	0.97	0.97	0.97	1.99	30	>sp|P35908|K22E_HUMAN Keratin, type II cytoskeletal 2 epidermal OS=Homo sapiens GN=KRT2 PE=1 SV=2	9026	073118_SAM_RAF_U1.21177.21177.3	controllerType=0 controllerNumber=1 scan=21177	47.9136
17357:3	4	K.LALDVEIATYRK.L			464.6	3	1391.79	1391.79	0	-2.9	471	Specific	232.06	177.6	177.6	6.64	30	>sp|P35908|K22E_HUMAN Keratin, type II cytoskeletal 2 epidermal OS=Homo sapiens GN=KRT2 PE=1 SV=2	9026	073118_SAM_RAF_U1.21091.21091.3	controllerType=0 controllerNumber=1 scan=21091	47.7454
19941:2	5	-.[+42.011]M[+15.995]EEVVIAGMSGK.L		.[42], M[+16]	654.809	2	1308.61	1308.62	0	-4.9	1	NRagged	22.34	22.34	22.34	0.99	33	>sp|P49327|FAS_HUMAN Fatty acid synthase OS=Homo sapiens GN=FASN PE=1 SV=3	5467	073118_SAM_RAF_U1.24192.24192.2	controllerType=0 controllerNumber=1 scan=24192	54.0958
14762:2	5	K.AGLYGLPR.R			423.745	2	846.482	846.483	0	-1.1	42	Specific	5.7	0.6	0.6	0.76	33	>sp|P49327|FAS_HUMAN Fatty acid synthase OS=Homo sapiens GN=FASN PE=1 SV=3	5467	073118_SAM_RAF_U1.17962.17962.2	controllerType=0 controllerNumber=1 scan=17962	41.1234
14836:2	5	K.AGLYGLPR.R			423.745	2	846.482	846.483	0	-1.4	42	Specific	283.02	102.27	102.27	5.02	33	>sp|P49327|FAS_HUMAN Fatty acid synthase OS=Homo sapiens GN=FASN PE=1 SV=3	5467	073118_SAM_RAF_U1.18047.18047.2	controllerType=0 controllerNumber=1 scan=18047	41.2993
18448:3	5	R.FDASFFGVHPK.Q			417.875	3	1251.61	1251.62	0	-4.4	60	Specific	82.81	8.28	8.28	0.31	33	>sp|P49327|FAS_HUMAN Fatty acid synthase OS=Homo sapiens GN=FASN PE=1 SV=3	5467	073118_SAM_RAF_U1.22366.22366.3	controllerType=0 controllerNumber=1 scan=22366	50.2895
19918:3	5	R.SLYQSAGVAPESFEYIEAHGTGTK.V			848.074	3	2542.21	2542.21	0	-0.8	275	Specific	304.17	289.73	289.73	8.36	33	>sp|P49327|FAS_HUMAN Fatty acid synthase OS=Homo sapiens GN=FASN PE=1 SV=3	5467	073118_SAM_RAF_U1.24162.24162.3	controllerType=0 controllerNumber=1 scan=24162	54.0405
19847:3	5	R.SLYQSAGVAPESFEYIEAHGTGTK.V			848.075	3	2542.21	2542.21	0	-0.2	275	Specific	345.31	335.92	335.92	8.75	33	>sp|P49327|FAS_HUMAN Fatty acid synthase OS=Homo sapiens GN=FASN PE=1 SV=3	5467	073118_SAM_RAF_U1.24077.24077.3	controllerType=0 controllerNumber=1 scan=24077	53.8677
12738:2	5	K.VGDPQELNGITR.A			649.839	2	1298.67	1298.67	0	0.2	299	Specific	90.82	5.16	5.16	2.41	33	>sp|P49327|FAS_HUMAN Fatty acid synthase OS=Homo sapiens GN=FASN PE=1 SV=3	5467	073118_SAM_RAF_U1.15668.15668.2	controllerType=0 controllerNumber=1 scan=15668	36.4501
12816:2	5	K.VGDPQELNGITR.A			649.838	2	1298.67	1298.67	0	-1.4	299	Specific	91.36	35.77	35.77	2.75	33	>sp|P49327|FAS_HUMAN Fatty acid synthase OS=Homo sapiens GN=FASN PE=1 SV=3	5467	073118_SAM_RAF_U1.15754.15754.2	controllerType=0 controllerNumber=1 scan=15754	36.6235
12233:2	5	K.VGDPQELN[+0.984]GITR.A		N[+1]	650.331	2	1299.66	1299.65	0	0.9	299	Specific	51.33	49.09	49.09	2.74	33	>sp|P49327|FAS_HUMAN Fatty acid synthase OS=Homo sapiens GN=FASN PE=1 SV=3	5467	073118_SAM_RAF_U1.14940.14940.2	controllerType=0 controllerNumber=1 scan=14940	34.789
12294:2	5	K.VGDPQELN[+0.984]GITR.A		N[+1]	650.33	2	1299.65	1299.65	0	-1.3	299	Specific	377.75	114.59	114.59	6.55	33	>sp|P49327|FAS_HUMAN Fatty acid synthase OS=Homo sapiens GN=FASN PE=1 SV=3	5467	073118_SAM_RAF_U1.15020.15020.2	controllerType=0 controllerNumber=1 scan=15020	34.9633
14147:2	5	R.QEPLLIGSTK.S			543.314	2	1085.62	1085.62	0	0.3	317	Specific	138.24	11.37	11.37	2.41	33	>sp|P49327|FAS_HUMAN Fatty acid synthase OS=Homo sapiens GN=FASN PE=1 SV=3	5467	073118_SAM_RAF_U1.17240.17240.2	controllerType=0 controllerNumber=1 scan=17240	39.5855
14068:2	5	R.QEPLLIGSTK.S			543.313	2	1085.62	1085.62	0	-0.9	317	Specific	222.32	67.03	67.03	5.13	33	>sp|P49327|FAS_HUMAN Fatty acid synthase OS=Homo sapiens GN=FASN PE=1 SV=3	5467	073118_SAM_RAF_U1.17154.17154.2	controllerType=0 controllerNumber=1 scan=17154	39.4037
12674:3	5	K.SNM[+15.995]GHPEPASGLAALAK.V		M[+16]	556.277	3	1666.82	1666.82	0	-2.5	327	Specific	185.44	185.44	185.44	4.88	33	>sp|P49327|FAS_HUMAN Fatty acid synthase OS=Homo sapiens GN=FASN PE=1 SV=3	5467	073118_SAM_RAF_U1.15569.15569.3	controllerType=0 controllerNumber=1 scan=15569	36.2175
12718:3	5	K.SNM[+15.995]GHPEPASGLAALAK.V		M[+16]	556.277	3	1666.82	1666.82	0	-2.9	327	Specific	299.67	265.55	265.55	7.31	33	>sp|P49327|FAS_HUMAN Fatty acid synthase OS=Homo sapiens GN=FASN PE=1 SV=3	5467	073118_SAM_RAF_U1.15642.15642.3	controllerType=0 controllerNumber=1 scan=15642	36.3986
16823:2	5	R.LQVVDQPLPVR.G			632.374	2	1263.74	1263.74	0	-0.9	374	Specific	367.77	188.78	188.78	6.44	33	>sp|P49327|FAS_HUMAN Fatty acid synthase OS=Homo sapiens GN=FASN PE=1 SV=3	5467	073118_SAM_RAF_U1.20334.20334.2	controllerType=0 controllerNumber=1 scan=20334	45.9701
11040:2	5	K.LLEQGLR.H			414.749	2	828.491	828.494	0	-3.4	437	Specific	291.32	18.02	18.02	3.13	33	>sp|P49327|FAS_HUMAN Fatty acid synthase OS=Homo sapiens GN=FASN PE=1 SV=3	5467	073118_SAM_RAF_U1.13447.13447.2	controllerType=0 controllerNumber=1 scan=13447	31.6285
11083:2	5	K.LLEQGLR.H			414.749	2	828.492	828.494	0	-2.7	437	Specific	303.48	35.17	35.17	3.57	33	>sp|P49327|FAS_HUMAN Fatty acid synthase OS=Homo sapiens GN=FASN PE=1 SV=3	5467	073118_SAM_RAF_U1.13521.13521.2	controllerType=0 controllerNumber=1 scan=13521	31.8054
11743:2	5	R.GYAVLGGER.G			461.243	2	921.478	921.479	0	-0.6	469	Specific	312.55	130.4	130.4	5.6	33	>sp|P49327|FAS_HUMAN Fatty acid synthase OS=Homo sapiens GN=FASN PE=1 SV=3	5467	073118_SAM_RAF_U1.14269.14269.2	controllerType=0 controllerNumber=1 scan=14269	33.27
11829:2	5	R.GYAVLGGER.G			461.242	2	921.476	921.479	0	-3.1	469	Specific	336.17	146.47	146.47	5.29	33	>sp|P49327|FAS_HUMAN Fatty acid synthase OS=Homo sapiens GN=FASN PE=1 SV=3	5467	073118_SAM_RAF_U1.14362.14362.2	controllerType=0 controllerNumber=1 scan=14362	33.4493
12330:3	5	R.SDEAVKPFGLK.V			397.551	3	1190.64	1190.64	0	-1.2	523	Specific	129	67.7	67.7	3.11	33	>sp|P49327|FAS_HUMAN Fatty acid synthase OS=Homo sapiens GN=FASN PE=1 SV=3	5467	073118_SAM_RAF_U1.15102.15102.3	controllerType=0 controllerNumber=1 scan=15102	35.1905
12365:2	5	R.SDEAVKPFGLK.V			595.824	2	1190.64	1190.64	0	-1.3	523	Specific	238.14	114.71	114.71	3.7	33	>sp|P49327|FAS_HUMAN Fatty acid synthase OS=Homo sapiens GN=FASN PE=1 SV=3	5467	073118_SAM_RAF_U1.15165.15165.2	controllerType=0 controllerNumber=1 scan=15165	35.341
12375:3	5	R.SDEAVKPFGLK.V			397.551	3	1190.64	1190.64	0	-1.7	523	Specific	362.93	202.42	202.42	7.1	33	>sp|P49327|FAS_HUMAN Fatty acid synthase OS=Homo sapiens GN=FASN PE=1 SV=3	5467	073118_SAM_RAF_U1.15178.15178.3	controllerType=0 controllerNumber=1 scan=15178	35.3658
26034:3	5	R.LHLSGIDANPNALFPPVEFPAPR.G			824.771	3	2472.3	2472.3	0	-2.4	803	Specific	162.04	162.04	162.04	4.93	33	>sp|P49327|FAS_HUMAN Fatty acid synthase OS=Homo sapiens GN=FASN PE=1 SV=3	5467	073118_SAM_RAF_U1.31274.31274.3	controllerType=0 controllerNumber=1 scan=31274	68.1693
11588:2	5	K.TGTVSLEVR.L			481.268	2	961.529	961.531	0	-1.8	928	Specific	209.25	46.77	46.77	2.36	33	>sp|P49327|FAS_HUMAN Fatty acid synthase OS=Homo sapiens GN=FASN PE=1 SV=3	5467	073118_SAM_RAF_U1.14081.14081.2	controllerType=0 controllerNumber=1 scan=14081	32.8832
11643:2	5	K.TGTVSLEVR.L			481.268	2	961.53	961.531	0	-1.8	928	Specific	210.02	13.96	13.96	1.98	33	>sp|P49327|FAS_HUMAN Fatty acid synthase OS=Homo sapiens GN=FASN PE=1 SV=3	5467	073118_SAM_RAF_U1.14154.14154.2	controllerType=0 controllerNumber=1 scan=14154	33.0519
11549:2	5	K.TGTVSLEVR.L			481.268	2	961.529	961.531	0	-2.4	928	Specific	221.94	67.29	67.29	3.35	33	>sp|P49327|FAS_HUMAN Fatty acid synthase OS=Homo sapiens GN=FASN PE=1 SV=3	5467	073118_SAM_RAF_U1.14038.14038.4	controllerType=0 controllerNumber=1 scan=14038	32.7933
14829:2	5	K.VYQWDDPDPR.L			645.791	2	1290.57	1290.57	0	-0.1	958	Specific	270.91	162.6	162.6	5.67	33	>sp|P49327|FAS_HUMAN Fatty acid synthase OS=Homo sapiens GN=FASN PE=1 SV=3	5467	073118_SAM_RAF_U1.18039.18039.2	controllerType=0 controllerNumber=1 scan=18039	41.2834
14758:2	5	K.VYQWDDPDPR.L			645.789	2	1290.57	1290.57	0	-2.6	958	Specific	361.86	219.99	219.99	6.55	33	>sp|P49327|FAS_HUMAN Fatty acid synthase OS=Homo sapiens GN=FASN PE=1 SV=3	5467	073118_SAM_RAF_U1.17957.17957.2	controllerType=0 controllerNumber=1 scan=17957	41.115
14681:2	5	K.VYQWDDPDPR.L			645.791	2	1290.57	1290.57	0	-0.5	958	Specific	400.91	199.31	199.31	7.83	33	>sp|P49327|FAS_HUMAN Fatty acid synthase OS=Homo sapiens GN=FASN PE=1 SV=3	5467	073118_SAM_RAF_U1.17871.17871.2	controllerType=0 controllerNumber=1 scan=17871	40.9455
11093:2	5	K.HGLYLPTR.V			478.769	2	956.53	956.531	0	-1.3	1044	Specific	413.64	203.13	203.13	5.04	33	>sp|P49327|FAS_HUMAN Fatty acid synthase OS=Homo sapiens GN=FASN PE=1 SV=3	5467	073118_SAM_RAF_U1.13537.13537.2	controllerType=0 controllerNumber=1 scan=13537	31.8403
08529:4	5	R.VTAIHIDPATHR.Q			333.435	4	1330.72	1330.72	0	-3.3	1052	Specific	212.92	126.13	126.13	3.98	33	>sp|P49327|FAS_HUMAN Fatty acid synthase OS=Homo sapiens GN=FASN PE=1 SV=3	5467	073118_SAM_RAF_U1.10841.10841.4	controllerType=0 controllerNumber=1 scan=10841	26.9878
10649:3	5	R.RQQEQQVPILEK.F			499.279	3	1495.82	1495.82	0	0.3	1105	Specific	122.39	67.31	67.31	3.41	33	>sp|P49327|FAS_HUMAN Fatty acid synthase OS=Homo sapiens GN=FASN PE=1 SV=3	5467	073118_SAM_RAF_U1.13040.13040.3	controllerType=0 controllerNumber=1 scan=13040	30.9263
10748:3	5	R.RQQEQQVPILEK.F			499.279	3	1495.82	1495.82	0	-0.6	1105	Specific	226.19	168.99	168.99	7.1	33	>sp|P49327|FAS_HUMAN Fatty acid synthase OS=Homo sapiens GN=FASN PE=1 SV=3	5467	073118_SAM_RAF_U1.13142.13142.3	controllerType=0 controllerNumber=1 scan=13142	31.1014
10866:3	5	R.RQQEQQVPILEK.F			499.279	3	1495.82	1495.82	0	-0.7	1105	Specific	236.51	132.49	132.49	6.53	33	>sp|P49327|FAS_HUMAN Fatty acid synthase OS=Homo sapiens GN=FASN PE=1 SV=3	5467	073118_SAM_RAF_U1.13253.13253.3	controllerType=0 controllerNumber=1 scan=13253	31.2828
13504:2	5	K.GLVQALQTK.V			479.29	2	957.572	957.573	0	-0.6	1143	Specific	215.63	71.96	71.96	3.25	33	>sp|P49327|FAS_HUMAN Fatty acid synthase OS=Homo sapiens GN=FASN PE=1 SV=3	5467	073118_SAM_RAF_U1.16501.16501.2	controllerType=0 controllerNumber=1 scan=16501	38.0782
13558:2	5	K.GLVQALQTK.V			479.289	2	957.571	957.573	0	-1.7	1143	Specific	282.11	92.69	92.69	4.7	33	>sp|P49327|FAS_HUMAN Fatty acid synthase OS=Homo sapiens GN=FASN PE=1 SV=3	5467	073118_SAM_RAF_U1.16585.16585.3	controllerType=0 controllerNumber=1 scan=16585	38.2762
19974:2	5	K.MVVPGLDGAQIPR.D			676.869	2	1352.73	1352.74	0	-3.2	1159	Specific	94.3	94.3	94.3	3.27	33	>sp|P49327|FAS_HUMAN Fatty acid synthase OS=Homo sapiens GN=FASN PE=1 SV=3	5467	073118_SAM_RAF_U1.24234.24234.2	controllerType=0 controllerNumber=1 scan=24234	54.1778
20045:2	5	K.MVVPGLDGAQIPR.D			676.871	2	1352.73	1352.74	0	-0.4	1159	Specific	213.25	183.51	183.51	4.83	33	>sp|P49327|FAS_HUMAN Fatty acid synthase OS=Homo sapiens GN=FASN PE=1 SV=3	5467	073118_SAM_RAF_U1.24322.24322.2	controllerType=0 controllerNumber=1 scan=24322	54.348
17285:2	5	K.M[+15.995]VVPGLDGAQIPR.D		M[+16]	684.869	2	1368.73	1368.73	0	-0.4	1159	Specific	58.38	49.07	49.07	3	33	>sp|P49327|FAS_HUMAN Fatty acid synthase OS=Homo sapiens GN=FASN PE=1 SV=3	5467	073118_SAM_RAF_U1.21004.21004.2	controllerType=0 controllerNumber=1 scan=21004	47.5524
17427:2	5	K.M[+15.995]VVPGLDGAQIPR.D		M[+16]	684.869	2	1368.73	1368.73	0	-0.2	1159	Specific	89.32	49.42	49.42	3.3	33	>sp|P49327|FAS_HUMAN Fatty acid synthase OS=Homo sapiens GN=FASN PE=1 SV=3	5467	073118_SAM_RAF_U1.21169.21169.2	controllerType=0 controllerNumber=1 scan=21169	47.8975
17352:2	5	K.M[+15.995]VVPGLDGAQIPR.D		M[+16]	684.868	2	1368.73	1368.73	0	-1.8	1159	Specific	262.3	77.77	77.77	5.81	33	>sp|P49327|FAS_HUMAN Fatty acid synthase OS=Homo sapiens GN=FASN PE=1 SV=3	5467	073118_SAM_RAF_U1.21082.21082.2	controllerType=0 controllerNumber=1 scan=21082	47.7228
19735:3	5	K.MVVPGLDGAQIPRDPSQQELPR.L			801.753	3	2403.24	2403.24	0	-0.8	1159	Specific	9.22	9.22	9.22	2.75	33	>sp|P49327|FAS_HUMAN Fatty acid synthase OS=Homo sapiens GN=FASN PE=1 SV=3	5467	073118_SAM_RAF_U1.23936.23936.3	controllerType=0 controllerNumber=1 scan=23936	53.5668
17875:3	5	K.M[+15.995]VVPGLDGAQIPRDPSQQELPR.L		M[+16]	807.083	3	2419.23	2419.24	0	-2.6	1159	Specific	85.46	85.46	85.46	4.09	33	>sp|P49327|FAS_HUMAN Fatty acid synthase OS=Homo sapiens GN=FASN PE=1 SV=3	5467	073118_SAM_RAF_U1.21662.21662.3	controllerType=0 controllerNumber=1 scan=21662	48.8293
17965:3	5	K.M[+15.995]VVPGLDGAQIPRDPSQQELPR.L		M[+16]	807.083	3	2419.23	2419.24	0	-2.2	1159	Specific	212.27	162.16	162.16	5.69	33	>sp|P49327|FAS_HUMAN Fatty acid synthase OS=Homo sapiens GN=FASN PE=1 SV=3	5467	073118_SAM_RAF_U1.21757.21757.3	controllerType=0 controllerNumber=1 scan=21757	49.0054
08108:2	5	R.DPSQQELPR.L			535.266	2	1069.53	1069.53	0	-2	1172	Specific	252.17	67.24	67.24	4.53	33	>sp|P49327|FAS_HUMAN Fatty acid synthase OS=Homo sapiens GN=FASN PE=1 SV=3	5467	073118_SAM_RAF_U1.10471.10471.2	controllerType=0 controllerNumber=1 scan=10471	26.4055
07950:2	5	R.DPSQQELPR.L			535.266	2	1069.53	1069.53	0	-1.4	1172	Specific	283.49	97.3	97.3	5.3	33	>sp|P49327|FAS_HUMAN Fatty acid synthase OS=Homo sapiens GN=FASN PE=1 SV=3	5467	073118_SAM_RAF_U1.10342.10342.2	controllerType=0 controllerNumber=1 scan=10342	26.2066
21443:3	5	R.RPTPQDSPIFLPVDDTSFR.W			730.041	3	2188.11	2188.1	0	2	1405	Specific	32.44	32.44	32.44	1.56	33	>sp|P49327|FAS_HUMAN Fatty acid synthase OS=Homo sapiens GN=FASN PE=1 SV=3	5467	073118_SAM_RAF_U1.26025.26025.3	controllerType=0 controllerNumber=1 scan=26025	57.7847
21413:3	5	R.RPTPQDSPIFLPVDDTSFR.W			730.041	3	2188.11	2188.1	0	1.8	1405	Specific	52.32	52.32	52.32	2.37	33	>sp|P49327|FAS_HUMAN Fatty acid synthase OS=Homo sapiens GN=FASN PE=1 SV=3	5467	073118_SAM_RAF_U1.25996.25996.3	controllerType=0 controllerNumber=1 scan=25996	57.7365
16586:2	5	R.DGAWGAFR.H			440.209	2	879.41	879.411	0	-0.7	1508	Specific	107.33	78.07	78.07	2.79	33	>sp|P49327|FAS_HUMAN Fatty acid synthase OS=Homo sapiens GN=FASN PE=1 SV=3	5467	073118_SAM_RAF_U1.20070.20070.2	controllerType=0 controllerNumber=1 scan=20070	45.4556
16497:2	5	R.DGAWGAFR.H			440.209	2	879.41	879.411	0	-1.2	1508	Specific	120.17	68.21	68.21	2.79	33	>sp|P49327|FAS_HUMAN Fatty acid synthase OS=Homo sapiens GN=FASN PE=1 SV=3	5467	073118_SAM_RAF_U1.19978.19978.2	controllerType=0 controllerNumber=1 scan=19978	45.282
26208:2	5	R.GDLSSIR.W			374.203	2	747.398	747.399	0	-1.5	1539	Specific	167.49	9.83	9.83	0.59	33	>sp|P49327|FAS_HUMAN Fatty acid synthase OS=Homo sapiens GN=FASN PE=1 SV=3	5467	073118_SAM_RAF_U1.31467.31467.2	controllerType=0 controllerNumber=1 scan=31467	68.5406
18090:2	5	R.FPQLDSTSFANSR.D			735.355	2	1469.7	1469.7	0	0.4	1712	Specific	363.31	80.2	80.2	5.68	33	>sp|P49327|FAS_HUMAN Fatty acid synthase OS=Homo sapiens GN=FASN PE=1 SV=3	5467	073118_SAM_RAF_U1.21902.21902.2	controllerType=0 controllerNumber=1 scan=21902	49.2937
15099:3	5	R.DTSFEQHVLWHTGGK.G			581.28	3	1741.83	1741.83	0	-1.4	1725	Specific	261.92	111.3	111.3	5.02	33	>sp|P49327|FAS_HUMAN Fatty acid synthase OS=Homo sapiens GN=FASN PE=1 SV=3	5467	073118_SAM_RAF_U1.18329.18329.3	controllerType=0 controllerNumber=1 scan=18329	41.8522
21949:2	5	K.VVVQVLAEEPEAVLK.G			811.97	2	1622.93	1622.94	0	-1.9	1852	Specific	41.17	41.17	41.17	3.08	33	>sp|P49327|FAS_HUMAN Fatty acid synthase OS=Homo sapiens GN=FASN PE=1 SV=3	5467	073118_SAM_RAF_U1.26617.26617.2	controllerType=0 controllerNumber=1 scan=26617	58.8873
22040:2	5	K.VVVQVLAEEPEAVLK.G			811.971	2	1622.94	1622.94	0	-0.6	1852	Specific	352.85	273.72	273.72	7.95	33	>sp|P49327|FAS_HUMAN Fatty acid synthase OS=Homo sapiens GN=FASN PE=1 SV=3	5467	073118_SAM_RAF_U1.26719.26719.2	controllerType=0 controllerNumber=1 scan=26719	59.066
14475:2	5	K.EDGLAQQQTQLNLR.S			807.416	2	1613.82	1613.82	0	0.1	2207	Specific	29.64	29.64	29.64	2.51	33	>sp|P49327|FAS_HUMAN Fatty acid synthase OS=Homo sapiens GN=FASN PE=1 SV=3	5467	073118_SAM_RAF_U1.17632.17632.2	controllerType=0 controllerNumber=1 scan=17632	40.4511
14624:2	5	K.EDGLAQQQTQLNLR.S			807.417	2	1613.83	1613.82	0	1.7	2207	Specific	98.52	98.52	98.52	3.11	33	>sp|P49327|FAS_HUMAN Fatty acid synthase OS=Homo sapiens GN=FASN PE=1 SV=3	5467	073118_SAM_RAF_U1.17804.17804.2	controllerType=0 controllerNumber=1 scan=17804	40.7986
14556:2	5	K.EDGLAQQQTQLNLR.S			807.415	2	1613.82	1613.82	0	-0.7	2207	Specific	562.17	360.26	360.26	8.75	33	>sp|P49327|FAS_HUMAN Fatty acid synthase OS=Homo sapiens GN=FASN PE=1 SV=3	5467	073118_SAM_RAF_U1.17721.17721.2	controllerType=0 controllerNumber=1 scan=17721	40.6226
20015:2	5	R.SLLVNPEGPTLMR.L			713.888	2	1426.77	1426.77	0	-2.6	2221	Specific	92.65	62.93	62.93	3.33	33	>sp|P49327|FAS_HUMAN Fatty acid synthase OS=Homo sapiens GN=FASN PE=1 SV=3	5467	073118_SAM_RAF_U1.24279.24279.2	controllerType=0 controllerNumber=1 scan=24279	54.2588
20078:2	5	R.SLLVNPEGPTLMR.L			713.889	2	1426.77	1426.77	0	-1.6	2221	Specific	331.88	175.26	175.26	7.33	33	>sp|P49327|FAS_HUMAN Fatty acid synthase OS=Homo sapiens GN=FASN PE=1 SV=3	5467	073118_SAM_RAF_U1.24362.24362.2	controllerType=0 controllerNumber=1 scan=24362	54.429
17562:2	5	R.SLLVNPEGPTLM[+15.995]R.L		M[+16]	721.887	2	1442.77	1442.77	0	-0.2	2221	Specific	170.65	124.46	124.46	4.67	33	>sp|P49327|FAS_HUMAN Fatty acid synthase OS=Homo sapiens GN=FASN PE=1 SV=3	5467	073118_SAM_RAF_U1.21315.21315.2	controllerType=0 controllerNumber=1 scan=21315	48.1674
17475:2	5	R.SLLVNPEGPTLM[+15.995]R.L		M[+16]	721.886	2	1442.76	1442.77	0	-2	2221	Specific	333.25	167.23	167.23	6.76	33	>sp|P49327|FAS_HUMAN Fatty acid synthase OS=Homo sapiens GN=FASN PE=1 SV=3	5467	073118_SAM_RAF_U1.21219.21219.2	controllerType=0 controllerNumber=1 scan=21219	47.9913
19065:2	5	R.VAAAVDLIIK.S			506.823	2	1012.64	1012.64	0	-1	2397	Specific	141.77	76.7	76.7	3.58	33	>sp|P49327|FAS_HUMAN Fatty acid synthase OS=Homo sapiens GN=FASN PE=1 SV=3	5467	073118_SAM_RAF_U1.23104.23104.2	controllerType=0 controllerNumber=1 scan=23104	51.8149
05979:2	6	R.SGGGGGGGLGSGGSIR.S			616.802	2	1232.6	1232.6	0	-0.2	14	Specific	91.39	66.7	66.7	3.21	28	>sp|P35527|K1C9_HUMAN Keratin, type I cytoskeletal 9 OS=Homo sapiens GN=KRT9 PE=1 SV=3	8449	073118_SAM_RAF_U1.8416.8416.2	controllerType=0 controllerNumber=1 scan=8416	23.0861
05888:2	6	R.SGGGGGGGLGSGGSIR.S			616.802	2	1232.6	1232.6	0	-1.1	14	Specific	802.56	479.32	479.32	15.61	28	>sp|P35527|K1C9_HUMAN Keratin, type I cytoskeletal 9 OS=Homo sapiens GN=KRT9 PE=1 SV=3	8449	073118_SAM_RAF_U1.8316.8316.2	controllerType=0 controllerNumber=1 scan=8316	22.9121
07692:3	6	R.FSSSGGGGGGGRFSSSSGYGGGSSR.V			733.652	3	2198.94	2198.94	0	-1.3	35	Specific	319.1	239.79	239.79	6.65	28	>sp|P35527|K1C9_HUMAN Keratin, type I cytoskeletal 9 OS=Homo sapiens GN=KRT9 PE=1 SV=3	8449	073118_SAM_RAF_U1.10111.10111.3	controllerType=0 controllerNumber=1 scan=10111	25.8434
07572:3	6	R.FSSSGGGGGGGRFSSSSGYGGGSSR.V			733.652	3	2198.94	2198.94	0	-1.3	35	Specific	418.18	252.11	252.11	6.59	28	>sp|P35527|K1C9_HUMAN Keratin, type I cytoskeletal 9 OS=Homo sapiens GN=KRT9 PE=1 SV=3	8449	073118_SAM_RAF_U1.10002.10002.3	controllerType=0 controllerNumber=1 scan=10002	25.6675
21109:2	6	R.GGGGSFGYSYGGGSGGGFSASSLGGGFGGGSR.G			1353.08	2	2705.15	2705.16	0	-2.8	64	Specific	24.54	24.54	24.54	2.28	28	>sp|P35527|K1C9_HUMAN Keratin, type I cytoskeletal 9 OS=Homo sapiens GN=KRT9 PE=1 SV=3	8449	073118_SAM_RAF_U1.25672.25672.2	controllerType=0 controllerNumber=1 scan=25672	57.1685
21192:3	6	R.GGGGSFGYSYGGGSGGGFSASSLGGGFGGGSR.G			902.391	3	2705.16	2705.16	0	-0.9	64	Specific	93.77	93.77	93.77	3.57	28	>sp|P35527|K1C9_HUMAN Keratin, type I cytoskeletal 9 OS=Homo sapiens GN=KRT9 PE=1 SV=3	8449	073118_SAM_RAF_U1.25760.25760.3	controllerType=0 controllerNumber=1 scan=25760	57.3278
21102:3	6	R.GGGGSFGYSYGGGSGGGFSASSLGGGFGGGSR.G			902.391	3	2705.16	2705.16	0	-0.7	64	Specific	322.79	322.79	322.79	7.65	28	>sp|P35527|K1C9_HUMAN Keratin, type I cytoskeletal 9 OS=Homo sapiens GN=KRT9 PE=1 SV=3	8449	073118_SAM_RAF_U1.25666.25666.3	controllerType=0 controllerNumber=1 scan=25666	57.1545
09070:2	6	S.SLGGGFGGGSR.G			476.235	2	951.462	951.464	0	-2.2	85	NRagged	153.05	17.79	17.79	1.97	28	>sp|P35527|K1C9_HUMAN Keratin, type I cytoskeletal 9 OS=Homo sapiens GN=KRT9 PE=1 SV=3	8449	073118_SAM_RAF_U1.11413.11413.2	controllerType=0 controllerNumber=1 scan=11413	28.0736
06221:2	6	K.STMQELNSR.L			533.254	2	1065.5	1065.5	0	0.4	155	Specific	247.88	149.37	149.37	4.65	28	>sp|P35527|K1C9_HUMAN Keratin, type I cytoskeletal 9 OS=Homo sapiens GN=KRT9 PE=1 SV=3	8449	073118_SAM_RAF_U1.8652.8652.2	controllerType=0 controllerNumber=1 scan=8652	23.4467
06401:2	6	K.STMQELNSR.L			533.252	2	1065.5	1065.5	0	-1.8	155	Specific	362.99	169.86	169.86	5.69	28	>sp|P35527|K1C9_HUMAN Keratin, type I cytoskeletal 9 OS=Homo sapiens GN=KRT9 PE=1 SV=3	8449	073118_SAM_RAF_U1.8853.8853.2	controllerType=0 controllerNumber=1 scan=8853	23.7885
06317:2	6	K.STMQELNSR.L			533.252	2	1065.5	1065.5	0	-2.8	155	Specific	485.74	202.51	202.51	5.93	28	>sp|P35527|K1C9_HUMAN Keratin, type I cytoskeletal 9 OS=Homo sapiens GN=KRT9 PE=1 SV=3	8449	073118_SAM_RAF_U1.8759.8759.2	controllerType=0 controllerNumber=1 scan=8759	23.6187
04436:2	6	K.STM[+15.995]QELNSR.L		M[+16]	541.25	2	1081.49	1081.49	0	-1.6	155	Specific	41.44	41.44	41.44	2.36	28	>sp|P35527|K1C9_HUMAN Keratin, type I cytoskeletal 9 OS=Homo sapiens GN=KRT9 PE=1 SV=3	8449	073118_SAM_RAF_U1.6469.6469.2	controllerType=0 controllerNumber=1 scan=6469	18.7007
04466:2	6	K.STM[+15.995]QELNSR.L		M[+16]	541.249	2	1081.49	1081.49	0	-3.3	155	Specific	55.82	55.82	55.82	2.61	28	>sp|P35527|K1C9_HUMAN Keratin, type I cytoskeletal 9 OS=Homo sapiens GN=KRT9 PE=1 SV=3	8449	073118_SAM_RAF_U1.6527.6527.2	controllerType=0 controllerNumber=1 scan=6527	18.8746
04518:2	6	K.STM[+15.995]QELNSR.L		M[+16]	541.249	2	1081.49	1081.49	0	-2.8	155	Specific	65.52	33.75	33.75	2.3	28	>sp|P35527|K1C9_HUMAN Keratin, type I cytoskeletal 9 OS=Homo sapiens GN=KRT9 PE=1 SV=3	8449	073118_SAM_RAF_U1.6596.6596.2	controllerType=0 controllerNumber=1 scan=6596	19.0463
04398:2	6	K.STM[+15.995]QELNSR.L		M[+16]	541.249	2	1081.49	1081.49	0	-2.5	155	Specific	86.07	44.26	44.26	2.68	28	>sp|P35527|K1C9_HUMAN Keratin, type I cytoskeletal 9 OS=Homo sapiens GN=KRT9 PE=1 SV=3	8449	073118_SAM_RAF_U1.6406.6406.2	controllerType=0 controllerNumber=1 scan=6406	18.5327
12705:2	6	K.VQALEEANNDLENK.I			793.883	2	1586.76	1586.77	0	-4.1	171	Specific	59.52	6.22	6.22	1.97	28	>sp|P35527|K1C9_HUMAN Keratin, type I cytoskeletal 9 OS=Homo sapiens GN=KRT9 PE=1 SV=3	8449	073118_SAM_RAF_U1.15624.15624.2	controllerType=0 controllerNumber=1 scan=15624	36.3584
28800:3	6	K.NYSPYYNTIDDLKDQIVDLTVGNNK.T			968.138	3	2902.4	2902.41	0	-3.6	200	Specific	40.47	40.47	40.47	3.21	28	>sp|P35527|K1C9_HUMAN Keratin, type I cytoskeletal 9 OS=Homo sapiens GN=KRT9 PE=1 SV=3	8449	073118_SAM_RAF_U1.34321.34321.3	controllerType=0 controllerNumber=1 scan=34321	74.1661
16044:2	6	K.TLLDIDNTR.M			530.784	2	1060.56	1060.56	0	-1.6	225	Specific	181.05	7.89	7.89	2.35	28	>sp|P35527|K1C9_HUMAN Keratin, type I cytoskeletal 9 OS=Homo sapiens GN=KRT9 PE=1 SV=3	8449	073118_SAM_RAF_U1.19459.19459.2	controllerType=0 controllerNumber=1 scan=19459	44.1833
15672:2	6	K.TLLDIDNTR.M			530.785	2	1060.56	1060.56	0	-1.3	225	Specific	227.38	95.05	95.05	4.54	28	>sp|P35527|K1C9_HUMAN Keratin, type I cytoskeletal 9 OS=Homo sapiens GN=KRT9 PE=1 SV=3	8449	073118_SAM_RAF_U1.18994.18994.2	controllerType=0 controllerNumber=1 scan=18994	43.1973
15776:2	6	K.TLLDIDNTR.M			530.785	2	1060.56	1060.56	0	-0.9	225	Specific	455.56	164.22	164.22	6.64	28	>sp|P35527|K1C9_HUMAN Keratin, type I cytoskeletal 9 OS=Homo sapiens GN=KRT9 PE=1 SV=3	8449	073118_SAM_RAF_U1.19142.19142.2	controllerType=0 controllerNumber=1 scan=19142	43.5412
15723:2	6	K.TLLDIDNTR.M			530.785	2	1060.56	1060.56	0	-0.8	225	Specific	469.48	165.02	165.02	6.49	28	>sp|P35527|K1C9_HUMAN Keratin, type I cytoskeletal 9 OS=Homo sapiens GN=KRT9 PE=1 SV=3	8449	073118_SAM_RAF_U1.19069.19069.2	controllerType=0 controllerNumber=1 scan=19069	43.3696
21223:3	6	K.TLLDIDNTRM[+15.995]TLDDFR.I		M[+16]	652.323	3	1954.95	1954.95	0	-0.3	225	Specific	49.69	2.78	2.78	1.67	28	>sp|P35527|K1C9_HUMAN Keratin, type I cytoskeletal 9 OS=Homo sapiens GN=KRT9 PE=1 SV=3	8449	073118_SAM_RAF_U1.25792.25792.3	controllerType=0 controllerNumber=1 scan=25792	57.3844
21415:3	6	K.TLLDIDNTRM[+15.995]TLDDFR.I		M[+16]	652.322	3	1954.95	1954.95	0	-0.5	225	Specific	122.73	108.98	108.98	3.84	28	>sp|P35527|K1C9_HUMAN Keratin, type I cytoskeletal 9 OS=Homo sapiens GN=KRT9 PE=1 SV=3	8449	073118_SAM_RAF_U1.25997.25997.3	controllerType=0 controllerNumber=1 scan=25997	57.7388
16543:2	6	R.MTLDDFR.I			449.21	2	897.412	897.413	0	-1.2	234	Specific	253.3	92.61	92.61	4.72	28	>sp|P35527|K1C9_HUMAN Keratin, type I cytoskeletal 9 OS=Homo sapiens GN=KRT9 PE=1 SV=3	8449	073118_SAM_RAF_U1.20022.20022.2	controllerType=0 controllerNumber=1 scan=20022	45.3602
16368:2	6	R.MTLDDFR.I			449.209	2	897.411	897.413	0	-2.5	234	Specific	293.82	97.58	97.58	4.17	28	>sp|P35527|K1C9_HUMAN Keratin, type I cytoskeletal 9 OS=Homo sapiens GN=KRT9 PE=1 SV=3	8449	073118_SAM_RAF_U1.19842.19842.2	controllerType=0 controllerNumber=1 scan=19842	45.0187
16444:2	6	R.MTLDDFR.I			449.21	2	897.413	897.413	0	-0.6	234	Specific	310.24	104.16	104.16	4.6	28	>sp|P35527|K1C9_HUMAN Keratin, type I cytoskeletal 9 OS=Homo sapiens GN=KRT9 PE=1 SV=3	8449	073118_SAM_RAF_U1.19925.19925.2	controllerType=0 controllerNumber=1 scan=19925	45.1874
12317:2	6	R.M[+15.995]TLDDFR.I		M[+16]	457.206	2	913.405	913.408	0	-3.5	234	Specific	252.11	106.29	106.29	4.05	28	>sp|P35527|K1C9_HUMAN Keratin, type I cytoskeletal 9 OS=Homo sapiens GN=KRT9 PE=1 SV=3	8449	073118_SAM_RAF_U1.15078.15078.2	controllerType=0 controllerNumber=1 scan=15078	35.1312
12115:2	6	R.M[+15.995]TLDDFR.I		M[+16]	457.207	2	913.407	913.408	0	-1.7	234	Specific	303.08	100.9	100.9	4.28	28	>sp|P35527|K1C9_HUMAN Keratin, type I cytoskeletal 9 OS=Homo sapiens GN=KRT9 PE=1 SV=3	8449	073118_SAM_RAF_U1.14738.14738.2	controllerType=0 controllerNumber=1 scan=14738	34.278
12292:2	6	R.M[+15.995]TLDDFR.I		M[+16]	457.206	2	913.405	913.408	0	-3.1	234	Specific	304.31	111.48	111.48	3.93	28	>sp|P35527|K1C9_HUMAN Keratin, type I cytoskeletal 9 OS=Homo sapiens GN=KRT9 PE=1 SV=3	8449	073118_SAM_RAF_U1.15018.15018.2	controllerType=0 controllerNumber=1 scan=15018	34.9598
12145:2	6	R.M[+15.995]TLDDFR.I		M[+16]	457.206	2	913.405	913.408	0	-3.5	234	Specific	309.35	121.69	121.69	4.16	28	>sp|P35527|K1C9_HUMAN Keratin, type I cytoskeletal 9 OS=Homo sapiens GN=KRT9 PE=1 SV=3	8449	073118_SAM_RAF_U1.14801.14801.2	controllerType=0 controllerNumber=1 scan=14801	34.4495
12234:2	6	R.M[+15.995]TLDDFR.I		M[+16]	457.207	2	913.407	913.408	0	-1.3	234	Specific	323.13	126.1	126.1	5.37	28	>sp|P35527|K1C9_HUMAN Keratin, type I cytoskeletal 9 OS=Homo sapiens GN=KRT9 PE=1 SV=3	8449	073118_SAM_RAF_U1.14942.14942.2	controllerType=0 controllerNumber=1 scan=14942	34.7928
12177:2	6	R.M[+15.995]TLDDFR.I		M[+16]	457.207	2	913.406	913.408	0	-2.5	234	Specific	357.52	137.08	137.08	4.95	28	>sp|P35527|K1C9_HUMAN Keratin, type I cytoskeletal 9 OS=Homo sapiens GN=KRT9 PE=1 SV=3	8449	073118_SAM_RAF_U1.14866.14866.2	controllerType=0 controllerNumber=1 scan=14866	34.6214
14304:2	6	R.IKFEMEQNLR.Q			654.342	2	1307.68	1307.68	0	-0.7	241	Specific	209.51	40.97	40.97	2.52	28	>sp|P35527|K1C9_HUMAN Keratin, type I cytoskeletal 9 OS=Homo sapiens GN=KRT9 PE=1 SV=3	8449	073118_SAM_RAF_U1.17427.17427.2	controllerType=0 controllerNumber=1 scan=17427	40.0118
14357:3	6	R.IKFEMEQNLR.Q			436.563	3	1307.67	1307.68	0	-2.9	241	Specific	405.58	246.92	246.92	6.17	28	>sp|P35527|K1C9_HUMAN Keratin, type I cytoskeletal 9 OS=Homo sapiens GN=KRT9 PE=1 SV=3	8449	073118_SAM_RAF_U1.17492.17492.3	controllerType=0 controllerNumber=1 scan=17492	40.1587
14298:3	6	R.IKFEMEQNLR.Q			436.563	3	1307.68	1307.68	0	-1.2	241	Specific	468.29	260.46	260.46	6.57	28	>sp|P35527|K1C9_HUMAN Keratin, type I cytoskeletal 9 OS=Homo sapiens GN=KRT9 PE=1 SV=3	8449	073118_SAM_RAF_U1.17419.17419.3	controllerType=0 controllerNumber=1 scan=17419	39.9913
10787:3	6	R.IKFEM[+15.995]EQNLR.Q		M[+16]	441.895	3	1323.67	1323.67	0	-2.4	241	Specific	108.55	29.26	29.26	2	28	>sp|P35527|K1C9_HUMAN Keratin, type I cytoskeletal 9 OS=Homo sapiens GN=KRT9 PE=1 SV=3	8449	073118_SAM_RAF_U1.13176.13176.3	controllerType=0 controllerNumber=1 scan=13176	31.1588
10424:2	6	R.IKFEM[+15.995]EQNLR.Q		M[+16]	662.339	2	1323.67	1323.67	0	-1.5	241	Specific	190.56	1.28	1.28	1.01	28	>sp|P35527|K1C9_HUMAN Keratin, type I cytoskeletal 9 OS=Homo sapiens GN=KRT9 PE=1 SV=3	8449	073118_SAM_RAF_U1.12805.12805.2	controllerType=0 controllerNumber=1 scan=12805	30.5238
10384:3	6	R.IKFEM[+15.995]EQNLR.Q		M[+16]	441.894	3	1323.67	1323.67	0	-2.7	241	Specific	214.14	86.31	86.31	3.09	28	>sp|P35527|K1C9_HUMAN Keratin, type I cytoskeletal 9 OS=Homo sapiens GN=KRT9 PE=1 SV=3	8449	073118_SAM_RAF_U1.12769.12769.3	controllerType=0 controllerNumber=1 scan=12769	30.4664
10716:2	6	R.IKFEM[+15.995]EQNLR.Q		M[+16]	662.34	2	1323.67	1323.67	0	-0.2	241	Specific	219.41	45.6	45.6	2.28	28	>sp|P35527|K1C9_HUMAN Keratin, type I cytoskeletal 9 OS=Homo sapiens GN=KRT9 PE=1 SV=3	8449	073118_SAM_RAF_U1.13109.13109.2	controllerType=0 controllerNumber=1 scan=13109	31.0452
10526:2	6	R.IKFEM[+15.995]EQNLR.Q		M[+16]	662.34	2	1323.67	1323.67	0	0.2	241	Specific	282.63	66.55	66.55	3.17	28	>sp|P35527|K1C9_HUMAN Keratin, type I cytoskeletal 9 OS=Homo sapiens GN=KRT9 PE=1 SV=3	8449	073118_SAM_RAF_U1.12906.12906.2	controllerType=0 controllerNumber=1 scan=12906	30.6991
10619:2	6	R.IKFEM[+15.995]EQNLR.Q		M[+16]	662.339	2	1323.67	1323.67	0	-1	241	Specific	367.15	51.51	51.51	3.53	28	>sp|P35527|K1C9_HUMAN Keratin, type I cytoskeletal 9 OS=Homo sapiens GN=KRT9 PE=1 SV=3	8449	073118_SAM_RAF_U1.13007.13007.2	controllerType=0 controllerNumber=1 scan=13007	30.8708
10688:3	6	R.IKFEM[+15.995]EQNLR.Q		M[+16]	441.894	3	1323.67	1323.67	0	-2.9	241	Specific	411.43	217.49	217.49	5.73	28	>sp|P35527|K1C9_HUMAN Keratin, type I cytoskeletal 9 OS=Homo sapiens GN=KRT9 PE=1 SV=3	8449	073118_SAM_RAF_U1.13078.13078.3	controllerType=0 controllerNumber=1 scan=13078	30.9859
10585:3	6	R.IKFEM[+15.995]EQNLR.Q		M[+16]	441.895	3	1323.67	1323.67	0	-1.2	241	Specific	432.89	214.99	214.99	5.93	28	>sp|P35527|K1C9_HUMAN Keratin, type I cytoskeletal 9 OS=Homo sapiens GN=KRT9 PE=1 SV=3	8449	073118_SAM_RAF_U1.12972.12972.3	controllerType=0 controllerNumber=1 scan=12972	30.8094
10496:3	6	R.IKFEM[+15.995]EQNLR.Q		M[+16]	441.895	3	1323.67	1323.67	0	-2.6	241	Specific	462.85	231.64	231.64	6.2	28	>sp|P35527|K1C9_HUMAN Keratin, type I cytoskeletal 9 OS=Homo sapiens GN=KRT9 PE=1 SV=3	8449	073118_SAM_RAF_U1.12872.12872.3	controllerType=0 controllerNumber=1 scan=12872	30.6362
07279:2	6	K.FEM[+15.995]EQNLR.Q		M[+16]	541.749	2	1082.49	1082.49	0	-2.3	243	Specific	315.02	40.84	40.84	4.34	28	>sp|P35527|K1C9_HUMAN Keratin, type I cytoskeletal 9 OS=Homo sapiens GN=KRT9 PE=1 SV=3	8449	073118_SAM_RAF_U1.9728.9728.2	controllerType=0 controllerNumber=1 scan=9728	25.2146
13597:2	6	R.QGVDADINGLR.Q			579.299	2	1157.59	1157.59	0	-0.2	251	Specific	232.29	97.97	97.97	5.27	28	>sp|P35527|K1C9_HUMAN Keratin, type I cytoskeletal 9 OS=Homo sapiens GN=KRT9 PE=1 SV=3	8449	073118_SAM_RAF_U1.16625.16625.2	controllerType=0 controllerNumber=1 scan=16625	38.3537
13485:2	6	R.QGVDADINGLR.Q			579.301	2	1157.59	1157.59	0	2.8	251	Specific	238.28	143.67	143.67	3.88	28	>sp|P35527|K1C9_HUMAN Keratin, type I cytoskeletal 9 OS=Homo sapiens GN=KRT9 PE=1 SV=3	8449	073118_SAM_RAF_U1.16470.16470.2	controllerType=0 controllerNumber=1 scan=16470	38.0043
13526:2	6	R.QGVDADINGLR.Q			579.297	2	1157.59	1157.59	0	-3.5	251	Specific	508.05	276.69	276.69	7.16	28	>sp|P35527|K1C9_HUMAN Keratin, type I cytoskeletal 9 OS=Homo sapiens GN=KRT9 PE=1 SV=3	8449	073118_SAM_RAF_U1.16540.16540.2	controllerType=0 controllerNumber=1 scan=16540	38.1759
12864:2	6	R.QGVDADIN[+0.984]GLR.Q		N[+1]	579.791	2	1158.58	1158.57	0	0.6	251	Specific	269.68	133.1	133.1	5.51	28	>sp|P35527|K1C9_HUMAN Keratin, type I cytoskeletal 9 OS=Homo sapiens GN=KRT9 PE=1 SV=3	8449	073118_SAM_RAF_U1.15810.15810.2	controllerType=0 controllerNumber=1 scan=15810	36.7349
12713:2	6	R.QGVDADIN[+0.984]GLR.Q		N[+1]	579.789	2	1158.57	1158.57	0	-3.2	251	Specific	323.34	187.26	187.26	6.23	28	>sp|P35527|K1C9_HUMAN Keratin, type I cytoskeletal 9 OS=Homo sapiens GN=KRT9 PE=1 SV=3	8449	073118_SAM_RAF_U1.15636.15636.2	controllerType=0 controllerNumber=1 scan=15636	36.3873
12787:2	6	R.QGVDADIN[+0.984]GLR.Q		N[+1]	579.79	2	1158.57	1158.57	0	-1.5	251	Specific	502.03	271.62	271.62	7.31	28	>sp|P35527|K1C9_HUMAN Keratin, type I cytoskeletal 9 OS=Homo sapiens GN=KRT9 PE=1 SV=3	8449	073118_SAM_RAF_U1.15724.15724.2	controllerType=0 controllerNumber=1 scan=15724	36.5602
12978:2	6	R.QVLDNLTM[+15.995]EK.S		M[+16]	603.805	2	1206.6	1206.6	0	-0.9	262	Specific	185.71	28.31	28.31	2.31	28	>sp|P35527|K1C9_HUMAN Keratin, type I cytoskeletal 9 OS=Homo sapiens GN=KRT9 PE=1 SV=3	8449	073118_SAM_RAF_U1.15922.15922.2	controllerType=0 controllerNumber=1 scan=15922	36.9521
13921:5	6	K.NHKEEM[+15.995]SQLTGQNSGDVNVEINVAPGKDLTK.T		M[+16]	674.533	5	3368.64	3368.64	0	-0.2	291	Specific	9.93	9.93	9.93	2.73	28	>sp|P35527|K1C9_HUMAN Keratin, type I cytoskeletal 9 OS=Homo sapiens GN=KRT9 PE=1 SV=3	8449	073118_SAM_RAF_U1.16989.16989.5	controllerType=0 controllerNumber=1 scan=16989	39.0717
20397:3	6	K.TLNDMRQEYEQLIAK.N			617.976	3	1851.91	1851.93	0	-7.6	322	Specific	165.51	40.41	40.41	2.11	28	>sp|P35527|K1C9_HUMAN Keratin, type I cytoskeletal 9 OS=Homo sapiens GN=KRT9 PE=1 SV=3	8449	073118_SAM_RAF_U1.24790.24790.3	controllerType=0 controllerNumber=1 scan=24790	55.3484
20319:3	6	K.TLNDMRQEYEQLIAK.N			617.978	3	1851.92	1851.93	0	-3.3	322	Specific	383.29	201.56	201.56	6.43	28	>sp|P35527|K1C9_HUMAN Keratin, type I cytoskeletal 9 OS=Homo sapiens GN=KRT9 PE=1 SV=3	8449	073118_SAM_RAF_U1.24697.24697.3	controllerType=0 controllerNumber=1 scan=24697	55.171
20256:3	6	K.TLNDMRQEYEQLIAK.N			617.979	3	1851.92	1851.93	0	-2.9	322	Specific	384.11	166.97	166.97	6.05	28	>sp|P35527|K1C9_HUMAN Keratin, type I cytoskeletal 9 OS=Homo sapiens GN=KRT9 PE=1 SV=3	8449	073118_SAM_RAF_U1.24617.24617.3	controllerType=0 controllerNumber=1 scan=24617	55.0025
16077:3	6	K.TLNDM[+15.995]RQEYEQLIAK.N		M[+16]	623.312	3	1867.92	1867.92	0	-0.1	322	Specific	195.79	21.03	21.03	2.73	28	>sp|P35527|K1C9_HUMAN Keratin, type I cytoskeletal 9 OS=Homo sapiens GN=KRT9 PE=1 SV=3	8449	073118_SAM_RAF_U1.19498.19498.3	controllerType=0 controllerNumber=1 scan=19498	44.2629
15873:3	6	K.TLNDM[+15.995]RQEYEQLIAK.N		M[+16]	623.312	3	1867.92	1867.92	0	0.2	322	Specific	391.19	178.8	178.8	5.69	28	>sp|P35527|K1C9_HUMAN Keratin, type I cytoskeletal 9 OS=Homo sapiens GN=KRT9 PE=1 SV=3	8449	073118_SAM_RAF_U1.19246.19246.3	controllerType=0 controllerNumber=1 scan=19246	43.749
15945:3	6	K.TLNDM[+15.995]RQEYEQLIAK.N		M[+16]	623.312	3	1867.92	1867.92	0	-0.2	322	Specific	395.35	191.71	191.71	6.39	28	>sp|P35527|K1C9_HUMAN Keratin, type I cytoskeletal 9 OS=Homo sapiens GN=KRT9 PE=1 SV=3	8449	073118_SAM_RAF_U1.19332.19332.3	controllerType=0 controllerNumber=1 scan=19332	43.923
16016:3	6	K.TLNDM[+15.995]RQEYEQLIAK.N		M[+16]	623.312	3	1867.92	1867.92	0	-0.5	322	Specific	403.8	195.86	195.86	6.41	28	>sp|P35527|K1C9_HUMAN Keratin, type I cytoskeletal 9 OS=Homo sapiens GN=KRT9 PE=1 SV=3	8449	073118_SAM_RAF_U1.19418.19418.3	controllerType=0 controllerNumber=1 scan=19418	44.0926
15798:3	6	K.TLNDM[+15.995]RQEYEQLIAK.N		M[+16]	623.311	3	1867.92	1867.92	0	-2.5	322	Specific	411.6	191.88	191.88	6.15	28	>sp|P35527|K1C9_HUMAN Keratin, type I cytoskeletal 9 OS=Homo sapiens GN=KRT9 PE=1 SV=3	8449	073118_SAM_RAF_U1.19162.19162.3	controllerType=0 controllerNumber=1 scan=19162	43.5779
16546:3	6	K.TLN[+0.984]DM[+15.995]RQEYEQLIAK.N		M[+16], N[+1]	623.64	3	1868.91	1868.91	0	-0.2	322	Specific	85.87	14.69	14.69	2.35	28	>sp|P35527|K1C9_HUMAN Keratin, type I cytoskeletal 9 OS=Homo sapiens GN=KRT9 PE=1 SV=3	8449	073118_SAM_RAF_U1.20024.20024.3	controllerType=0 controllerNumber=1 scan=20024	45.3638
24953:3	6	K.DIENQYETQITQIEHEVSSSGQEVQSSAK.E			1088.84	3	3264.51	3264.51	0	-0.9	340	Specific	325.5	224.7	224.7	6.78	28	>sp|P35527|K1C9_HUMAN Keratin, type I cytoskeletal 9 OS=Homo sapiens GN=KRT9 PE=1 SV=3	8449	073118_SAM_RAF_U1.30047.30047.3	controllerType=0 controllerNumber=1 scan=30047	65.6602
24859:3	6	K.DIENQYETQITQIEHEVSSSGQEVQSSAK.E			1088.84	3	3264.51	3264.51	0	-0.7	340	Specific	379.89	324.68	324.68	7.89	28	>sp|P35527|K1C9_HUMAN Keratin, type I cytoskeletal 9 OS=Homo sapiens GN=KRT9 PE=1 SV=3	8449	073118_SAM_RAF_U1.29949.29949.3	controllerType=0 controllerNumber=1 scan=29949	65.4811
20875:3	6	R.HGVQELEIELQSQLSK.K			613.324	3	1837.96	1837.97	0	-4.3	375	Specific	11.73	11.73	11.73	1.97	28	>sp|P35527|K1C9_HUMAN Keratin, type I cytoskeletal 9 OS=Homo sapiens GN=KRT9 PE=1 SV=3	8449	073118_SAM_RAF_U1.25402.25402.3	controllerType=0 controllerNumber=1 scan=25402	56.6288
20948:3	6	R.HGVQELEIELQSQLSK.K			613.324	3	1837.96	1837.97	0	-3.5	375	Specific	326.98	257.85	257.85	7.27	28	>sp|P35527|K1C9_HUMAN Keratin, type I cytoskeletal 9 OS=Homo sapiens GN=KRT9 PE=1 SV=3	8449	073118_SAM_RAF_U1.25489.25489.3	controllerType=0 controllerNumber=1 scan=25489	56.7976
21009:3	6	R.HGVQELEIELQSQLSK.K			613.326	3	1837.96	1837.97	0	-1.2	375	Specific	396.72	276.25	276.25	8.02	28	>sp|P35527|K1C9_HUMAN Keratin, type I cytoskeletal 9 OS=Homo sapiens GN=KRT9 PE=1 SV=3	8449	073118_SAM_RAF_U1.25566.25566.3	controllerType=0 controllerNumber=1 scan=25566	56.9705
19264:3	6	R.HGVQELEIELQSQLSKK.A			656.024	3	1966.06	1966.06	0	-1.7	375	Specific	122.91	80.64	80.64	3.22	28	>sp|P35527|K1C9_HUMAN Keratin, type I cytoskeletal 9 OS=Homo sapiens GN=KRT9 PE=1 SV=3	8449	073118_SAM_RAF_U1.23337.23337.3	controllerType=0 controllerNumber=1 scan=23337	52.2699
18495:3	6	K.EIETYHNLLEGGQEDFESSGAGK.I			837.381	3	2510.13	2510.13	0	-0.8	450	Specific	167.28	157.56	157.56	3.96	28	>sp|P35527|K1C9_HUMAN Keratin, type I cytoskeletal 9 OS=Homo sapiens GN=KRT9 PE=1 SV=3	8449	073118_SAM_RAF_U1.22439.22439.3	controllerType=0 controllerNumber=1 scan=22439	50.4617
18619:3	6	K.EIETYHNLLEGGQEDFESSGAGK.I			837.382	3	2510.13	2510.13	0	-0.1	450	Specific	502.93	454.08	454.08	9.37	28	>sp|P35527|K1C9_HUMAN Keratin, type I cytoskeletal 9 OS=Homo sapiens GN=KRT9 PE=1 SV=3	8449	073118_SAM_RAF_U1.22594.22594.3	controllerType=0 controllerNumber=1 scan=22594	50.7992
18553:3	6	K.EIETYHNLLEGGQEDFESSGAGK.I			837.381	3	2510.13	2510.13	0	-1.5	450	Specific	603.47	506.8	506.8	11.63	28	>sp|P35527|K1C9_HUMAN Keratin, type I cytoskeletal 9 OS=Homo sapiens GN=KRT9 PE=1 SV=3	8449	073118_SAM_RAF_U1.22517.22517.3	controllerType=0 controllerNumber=1 scan=22517	50.6301
07113:3	6	K.IGLGGRGGSGGSYGR.G			450.9	3	1350.68	1350.69	0	-2.2	473	Specific	273.06	181.21	181.21	5.76	28	>sp|P35527|K1C9_HUMAN Keratin, type I cytoskeletal 9 OS=Homo sapiens GN=KRT9 PE=1 SV=3	8449	073118_SAM_RAF_U1.9563.9563.3	controllerType=0 controllerNumber=1 scan=9563	24.9347
09061:3	6	R.GGSGGSHGGGSGFGGESGGSYGGGEEASGSGGGYGGGSGK.S			1075.1	3	3223.28	3223.28	0	-1	580	Specific	236.46	231.42	231.42	5.99	28	>sp|P35527|K1C9_HUMAN Keratin, type I cytoskeletal 9 OS=Homo sapiens GN=KRT9 PE=1 SV=3	8449	073118_SAM_RAF_U1.11405.11405.3	controllerType=0 controllerNumber=1 scan=11405	28.0596
08986:3	6	R.GGSGGSHGGGSGFGGESGGSYGGGEEASGSGGGYGGGSGK.S			1075.1	3	3223.27	3223.28	0	-2.4	580	Specific	338.83	338.83	338.83	7	28	>sp|P35527|K1C9_HUMAN Keratin, type I cytoskeletal 9 OS=Homo sapiens GN=KRT9 PE=1 SV=3	8449	073118_SAM_RAF_U1.11317.11317.3	controllerType=0 controllerNumber=1 scan=11317	27.8801
14511:2	7	R.SFSTASAITPSVSR.T			705.863	2	1410.72	1410.72	0	-2.7	16	Specific	42.41	42.41	42.41	2.52	16	>sp|P13647|K2C5_HUMAN Keratin, type II cytoskeletal 5 OS=Homo sapiens GN=KRT5 PE=1 SV=3	8450	073118_SAM_RAF_U1.17674.17674.2	controllerType=0 controllerNumber=1 scan=17674	40.526
14583:2	7	R.SFSTASAITPSVSR.T			705.863	2	1410.72	1410.72	0	-2.4	16	Specific	170.83	165.9	165.9	4.15	16	>sp|P13647|K2C5_HUMAN Keratin, type II cytoskeletal 5 OS=Homo sapiens GN=KRT5 PE=1 SV=3	8450	073118_SAM_RAF_U1.17758.17758.2	controllerType=0 controllerNumber=1 scan=17758	40.6982
07329:2	7	R.TSFTSVSR.S			442.726	2	884.446	884.447	0	-1.8	30	Specific	215.83	40	40	2.73	16	>sp|P13647|K2C5_HUMAN Keratin, type II cytoskeletal 5 OS=Homo sapiens GN=KRT5 PE=1 SV=3	8450	073118_SAM_RAF_U1.9773.9773.2	controllerType=0 controllerNumber=1 scan=9773	25.2853
13717:2	7	R.VSLAGAC[+57.021]GVGGYGSR.S		C[+57]	705.841	2	1410.68	1410.68	0	-2.9	49	Specific	5.15	5.15	5.15	1.97	16	>sp|P13647|K2C5_HUMAN Keratin, type II cytoskeletal 5 OS=Homo sapiens GN=KRT5 PE=1 SV=3	8450	073118_SAM_RAF_U1.16761.16761.2	controllerType=0 controllerNumber=1 scan=16761	38.6206
13801:2	7	R.VSLAGAC[+57.021]GVGGYGSR.S		C[+57]	705.844	2	1410.68	1410.68	0	0.9	49	Specific	135.09	130.48	130.48	3.84	16	>sp|P13647|K2C5_HUMAN Keratin, type II cytoskeletal 5 OS=Homo sapiens GN=KRT5 PE=1 SV=3	8450	073118_SAM_RAF_U1.16853.16853.2	controllerType=0 controllerNumber=1 scan=16853	38.8052
12281:2	7	R.SLYNLGGSK.R			469.75	2	938.492	938.494	0	-2.1	64	Specific	303.15	73.14	73.14	4.66	16	>sp|P13647|K2C5_HUMAN Keratin, type II cytoskeletal 5 OS=Homo sapiens GN=KRT5 PE=1 SV=3	8450	073118_SAM_RAF_U1.15000.15000.2	controllerType=0 controllerNumber=1 scan=15000	34.9122
09096:3	7	R.SLYNLGGSKR.I			365.535	3	1094.59	1094.6	0	-3.8	64	Specific	25.89	4.06	4.06	0.66	16	>sp|P13647|K2C5_HUMAN Keratin, type II cytoskeletal 5 OS=Homo sapiens GN=KRT5 PE=1 SV=3	8450	073118_SAM_RAF_U1.11439.11439.2	controllerType=0 controllerNumber=1 scan=11439	28.1261
09076:3	7	R.SLYNLGGSKR.I			365.536	3	1094.59	1094.6	0	-1.6	64	Specific	100.37	46.44	46.44	2.75	16	>sp|P13647|K2C5_HUMAN Keratin, type II cytoskeletal 5 OS=Homo sapiens GN=KRT5 PE=1 SV=3	8450	073118_SAM_RAF_U1.11419.11419.3	controllerType=0 controllerNumber=1 scan=11419	28.0851
08839:3	7	R.SLYNLGGSKR.I			365.536	3	1094.59	1094.6	0	-2.6	64	Specific	287.02	107.25	107.25	5.7	16	>sp|P13647|K2C5_HUMAN Keratin, type II cytoskeletal 5 OS=Homo sapiens GN=KRT5 PE=1 SV=3	8450	073118_SAM_RAF_U1.11164.11164.3	controllerType=0 controllerNumber=1 scan=11164	27.5735
08924:3	7	R.SLYNLGGSKR.I			365.536	3	1094.59	1094.6	0	-2.9	64	Specific	351.02	150.63	150.63	5.77	16	>sp|P13647|K2C5_HUMAN Keratin, type II cytoskeletal 5 OS=Homo sapiens GN=KRT5 PE=1 SV=3	8450	073118_SAM_RAF_U1.11251.11251.3	controllerType=0 controllerNumber=1 scan=11251	27.7438
08999:3	7	R.SLYNLGGSKR.I			365.536	3	1094.59	1094.6	0	-2.9	64	Specific	351.56	134.31	134.31	6.14	16	>sp|P13647|K2C5_HUMAN Keratin, type II cytoskeletal 5 OS=Homo sapiens GN=KRT5 PE=1 SV=3	8450	073118_SAM_RAF_U1.11332.11332.3	controllerType=0 controllerNumber=1 scan=11332	27.9121
13537:2	7	R.ISISTSGGSFR.N			556.29	2	1111.57	1111.57	0	-1.9	74	Specific	295.4	122.05	122.05	6.18	16	>sp|P13647|K2C5_HUMAN Keratin, type II cytoskeletal 5 OS=Homo sapiens GN=KRT5 PE=1 SV=3	8450	073118_SAM_RAF_U1.16554.16554.2	controllerType=0 controllerNumber=1 scan=16554	38.2039
13684:2	7	R.ISISTSGGSFR.N			556.29	2	1111.57	1111.57	0	-1.3	74	Specific	451.71	139.83	139.83	7.02	16	>sp|P13647|K2C5_HUMAN Keratin, type II cytoskeletal 5 OS=Homo sapiens GN=KRT5 PE=1 SV=3	8450	073118_SAM_RAF_U1.16724.16724.2	controllerType=0 controllerNumber=1 scan=16724	38.5471
13602:2	7	R.ISISTSGGSFR.N			556.291	2	1111.57	1111.57	0	-0.2	74	Specific	503.81	158.89	158.89	7.62	16	>sp|P13647|K2C5_HUMAN Keratin, type II cytoskeletal 5 OS=Homo sapiens GN=KRT5 PE=1 SV=3	8450	073118_SAM_RAF_U1.16634.16634.2	controllerType=0 controllerNumber=1 scan=16634	38.3757
12416:2	7	R.QLDSIVGER.G			508.771	2	1016.53	1016.54	0	-2.3	229	Specific	221.68	83.35	83.35	4.16	16	>sp|P13647|K2C5_HUMAN Keratin, type II cytoskeletal 5 OS=Homo sapiens GN=KRT5 PE=1 SV=3	8450	073118_SAM_RAF_U1.15236.15236.2	controllerType=0 controllerNumber=1 scan=15236	35.492
12318:2	7	R.QLDSIVGER.G			508.77	2	1016.53	1016.54	0	-3.6	229	Specific	308.98	126.28	126.28	5.13	16	>sp|P13647|K2C5_HUMAN Keratin, type II cytoskeletal 5 OS=Homo sapiens GN=KRT5 PE=1 SV=3	8450	073118_SAM_RAF_U1.15081.15081.2	controllerType=0 controllerNumber=1 scan=15081	35.1405
12357:2	7	R.QLDSIVGER.G			508.771	2	1016.53	1016.54	0	-2.7	229	Specific	383.37	122.96	122.96	5.4	16	>sp|P13647|K2C5_HUMAN Keratin, type II cytoskeletal 5 OS=Homo sapiens GN=KRT5 PE=1 SV=3	8450	073118_SAM_RAF_U1.15151.15151.2	controllerType=0 controllerNumber=1 scan=15151	35.3117
15258:2	7	R.TTAENEFVM[+15.995]LK.K		M[+16]	649.817	2	1298.63	1298.63	0	-2.1	266	Specific	18.14	18.14	18.14	1.97	16	>sp|P13647|K2C5_HUMAN Keratin, type II cytoskeletal 5 OS=Homo sapiens GN=KRT5 PE=1 SV=3	8450	073118_SAM_RAF_U1.18502.18502.2	controllerType=0 controllerNumber=1 scan=18502	42.212
15329:2	7	R.TTAENEFVM[+15.995]LK.K		M[+16]	649.817	2	1298.63	1298.63	0	-1.5	266	Specific	225.13	130.29	130.29	5.62	16	>sp|P13647|K2C5_HUMAN Keratin, type II cytoskeletal 5 OS=Homo sapiens GN=KRT5 PE=1 SV=3	8450	073118_SAM_RAF_U1.18585.18585.2	controllerType=0 controllerNumber=1 scan=18585	42.3822
12070:3	7	R.TTAENEFVM[+15.995]LKK.D		M[+16]	476.246	3	1426.72	1426.72	0	-1.6	266	Specific	170.26	16.16	16.16	1.96	16	>sp|P13647|K2C5_HUMAN Keratin, type II cytoskeletal 5 OS=Homo sapiens GN=KRT5 PE=1 SV=3	8450	073118_SAM_RAF_U1.14659.14659.3	controllerType=0 controllerNumber=1 scan=14659	34.0807
12138:3	7	R.TTAENEFVM[+15.995]LKK.D		M[+16]	476.246	3	1426.72	1426.72	0	-1.6	266	Specific	397.89	197.78	197.78	5.89	16	>sp|P13647|K2C5_HUMAN Keratin, type II cytoskeletal 5 OS=Homo sapiens GN=KRT5 PE=1 SV=3	8450	073118_SAM_RAF_U1.14793.14793.3	controllerType=0 controllerNumber=1 scan=14793	34.4331
12126:3	7	R.TTAENEFVM[+15.995]LKK.D		M[+16]	476.245	3	1426.72	1426.72	0	-1.9	266	Specific	401.32	192.21	192.21	5.94	16	>sp|P13647|K2C5_HUMAN Keratin, type II cytoskeletal 5 OS=Homo sapiens GN=KRT5 PE=1 SV=3	8450	073118_SAM_RAF_U1.14764.14764.3	controllerType=0 controllerNumber=1 scan=14764	34.351
12740:3	7	K.DVDAAYM[+15.995]NKVELEAK.V		M[+16]	571.274	3	1711.81	1711.82	0	-7.3	278	Specific	72.99	30.11	30.11	1.58	16	>sp|P13647|K2C5_HUMAN Keratin, type II cytoskeletal 5 OS=Homo sapiens GN=KRT5 PE=1 SV=3	8450	073118_SAM_RAF_U1.15670.15670.3	controllerType=0 controllerNumber=1 scan=15670	36.4529
07904:2	7	K.AQYEEIANR.S			547.267	2	1093.53	1093.53	0	-1.2	344	Specific	80.89	1	1	1.99	16	>sp|P13647|K2C5_HUMAN Keratin, type II cytoskeletal 5 OS=Homo sapiens GN=KRT5 PE=1 SV=3	8450	073118_SAM_RAF_U1.10303.10303.2	controllerType=0 controllerNumber=1 scan=10303	26.1492
08053:2	7	K.AQYEEIANR.S			547.267	2	1093.53	1093.53	0	-0.3	344	Specific	432.03	90.79	90.79	5.81	16	>sp|P13647|K2C5_HUMAN Keratin, type II cytoskeletal 5 OS=Homo sapiens GN=KRT5 PE=1 SV=3	8450	073118_SAM_RAF_U1.10423.10423.2	controllerType=0 controllerNumber=1 scan=10423	26.3286
09286:3	7	R.SRTEAESWYQTK.Y			495.903	3	1485.7	1485.7	0	-1.1	353	Specific	116.57	80.37	80.37	2.67	16	>sp|P13647|K2C5_HUMAN Keratin, type II cytoskeletal 5 OS=Homo sapiens GN=KRT5 PE=1 SV=3	8450	073118_SAM_RAF_U1.11677.11677.3	controllerType=0 controllerNumber=1 scan=11677	28.6119
09468:3	7	R.SRTEAESWYQTK.Y			495.902	3	1485.69	1485.7	0	-3.2	353	Specific	169.66	125.9	125.9	3.16	16	>sp|P13647|K2C5_HUMAN Keratin, type II cytoskeletal 5 OS=Homo sapiens GN=KRT5 PE=1 SV=3	8450	073118_SAM_RAF_U1.11870.11870.3	controllerType=0 controllerNumber=1 scan=11870	28.963
09373:3	7	R.SRTEAESWYQTK.Y			495.903	3	1485.69	1485.7	0	-2.5	353	Specific	306.67	184.45	184.45	5.47	16	>sp|P13647|K2C5_HUMAN Keratin, type II cytoskeletal 5 OS=Homo sapiens GN=KRT5 PE=1 SV=3	8450	073118_SAM_RAF_U1.11771.11771.3	controllerType=0 controllerNumber=1 scan=11771	28.7842
16957:4	7	R.SRTEAESWYQTKYEELQQTAGR.H			666.067	4	2661.24	2661.25	0	-3.4	353	Specific	208.47	208.47	208.47	3.78	16	>sp|P13647|K2C5_HUMAN Keratin, type II cytoskeletal 5 OS=Homo sapiens GN=KRT5 PE=1 SV=3	8450	073118_SAM_RAF_U1.20506.20506.4	controllerType=0 controllerNumber=1 scan=20506	46.347
12001:2	7	R.TEAESWYQTK.Y			621.786	2	1242.56	1242.56	0	0.2	355	Specific	123.35	65.65	65.65	3.27	16	>sp|P13647|K2C5_HUMAN Keratin, type II cytoskeletal 5 OS=Homo sapiens GN=KRT5 PE=1 SV=3	8450	073118_SAM_RAF_U1.14572.14572.2	controllerType=0 controllerNumber=1 scan=14572	33.8946
18497:3	7	R.TEAESWYQTKYEELQQTAGR.H			806.711	3	2418.12	2418.12	0	-0.8	355	Specific	124.88	124.88	124.88	4.35	16	>sp|P13647|K2C5_HUMAN Keratin, type II cytoskeletal 5 OS=Homo sapiens GN=KRT5 PE=1 SV=3	8450	073118_SAM_RAF_U1.22444.22444.3	controllerType=0 controllerNumber=1 scan=22444	50.4745
18445:3	7	R.TEAESWYQTKYEELQQTAGR.H			806.712	3	2418.12	2418.12	0	-0.4	355	Specific	280.96	249.62	249.62	5.83	16	>sp|P13647|K2C5_HUMAN Keratin, type II cytoskeletal 5 OS=Homo sapiens GN=KRT5 PE=1 SV=3	8450	073118_SAM_RAF_U1.22363.22363.3	controllerType=0 controllerNumber=1 scan=22363	50.2821
18493:3	7	R.TEAESWYQTKYEELQQTAGR.H			806.711	3	2418.12	2418.12	0	-0.5	355	Specific	295.81	260.44	260.44	6.51	16	>sp|P13647|K2C5_HUMAN Keratin, type II cytoskeletal 5 OS=Homo sapiens GN=KRT5 PE=1 SV=3	8450	073118_SAM_RAF_U1.22438.22438.3	controllerType=0 controllerNumber=1 scan=22438	50.4594
07054:2	7	K.YEELQQTAGR.H			597.789	2	1194.57	1194.57	0	-2.8	365	Specific	145.42	19.91	19.91	2.63	16	>sp|P13647|K2C5_HUMAN Keratin, type II cytoskeletal 5 OS=Homo sapiens GN=KRT5 PE=1 SV=3	8450	073118_SAM_RAF_U1.9505.9505.2	controllerType=0 controllerNumber=1 scan=9505	24.8349
07376:2	7	K.YEELQQTAGR.H			597.79	2	1194.57	1194.57	0	-2.1	365	Specific	203.48	87.33	87.33	3.71	16	>sp|P13647|K2C5_HUMAN Keratin, type II cytoskeletal 5 OS=Homo sapiens GN=KRT5 PE=1 SV=3	8450	073118_SAM_RAF_U1.9817.9817.2	controllerType=0 controllerNumber=1 scan=9817	25.3572
07152:2	7	K.YEELQQTAGR.H			597.79	2	1194.57	1194.57	0	-2.4	365	Specific	409.86	134.63	134.63	7.63	16	>sp|P13647|K2C5_HUMAN Keratin, type II cytoskeletal 5 OS=Homo sapiens GN=KRT5 PE=1 SV=3	8450	073118_SAM_RAF_U1.9602.9602.2	controllerType=0 controllerNumber=1 scan=9602	25.0029
07251:2	7	K.YEELQQTAGR.H			597.79	2	1194.57	1194.57	0	-1.3	365	Specific	442.08	151.46	151.46	7.7	16	>sp|P13647|K2C5_HUMAN Keratin, type II cytoskeletal 5 OS=Homo sapiens GN=KRT5 PE=1 SV=3	8450	073118_SAM_RAF_U1.9704.9704.2	controllerType=0 controllerNumber=1 scan=9704	25.174
16103:2	8	R.ASYVAPLTAQPATYR.A			804.923	2	1608.84	1608.84	0	0.1	224	Specific	286.69	224.2	224.2	7.12	9	>sp|Q96PK6|RBM14_HUMAN RNA-binding protein 14 OS=Homo sapiens GN=RBM14 PE=1 SV=2	15422	073118_SAM_RAF_U1.19531.19531.2	controllerType=0 controllerNumber=1 scan=19531	44.3287
13155:2	8	R.AQPSVSLGAAYR.A			610.323	2	1219.64	1219.64	0	-3.7	239	Specific	236.3	59.8	59.8	3.74	9	>sp|Q96PK6|RBM14_HUMAN RNA-binding protein 14 OS=Homo sapiens GN=RBM14 PE=1 SV=2	15422	073118_SAM_RAF_U1.16123.16123.4	controllerType=0 controllerNumber=1 scan=16123	37.3594
13456:2	8	R.AQPSVSLGAAYR.A			610.326	2	1219.64	1219.64	0	0.9	239	Specific	247.73	136.27	136.27	5.82	9	>sp|Q96PK6|RBM14_HUMAN RNA-binding protein 14 OS=Homo sapiens GN=RBM14 PE=1 SV=2	15422	073118_SAM_RAF_U1.16437.16437.2	controllerType=0 controllerNumber=1 scan=16437	37.939
13143:2	8	R.AQPSVSLGAAYR.A			610.325	2	1219.64	1219.64	0	0.2	239	Specific	258.17	108.81	108.81	5.62	9	>sp|Q96PK6|RBM14_HUMAN RNA-binding protein 14 OS=Homo sapiens GN=RBM14 PE=1 SV=2	15422	073118_SAM_RAF_U1.16110.16110.2	controllerType=0 controllerNumber=1 scan=16110	37.3357
13203:2	8	R.AQPSVSLGAAYR.A			610.327	2	1219.65	1219.64	0	3.4	239	Specific	340.29	186.46	186.46	5.88	9	>sp|Q96PK6|RBM14_HUMAN RNA-binding protein 14 OS=Homo sapiens GN=RBM14 PE=1 SV=2	15422	073118_SAM_RAF_U1.16178.16178.2	controllerType=0 controllerNumber=1 scan=16178	37.4587
12266:2	8	R.AQPSASLGVGYR.T			603.315	2	1205.62	1205.63	0	-4.4	251	Specific	172.26	43.71	43.71	3.06	9	>sp|Q96PK6|RBM14_HUMAN RNA-binding protein 14 OS=Homo sapiens GN=RBM14 PE=1 SV=2	15422	073118_SAM_RAF_U1.14977.14977.2	controllerType=0 controllerNumber=1 scan=14977	34.8624
12150:2	8	R.AQPSASLGVGYR.T			603.318	2	1205.63	1205.63	0	0.7	251	Specific	252.08	118.21	118.21	5.86	9	>sp|Q96PK6|RBM14_HUMAN RNA-binding protein 14 OS=Homo sapiens GN=RBM14 PE=1 SV=2	15422	073118_SAM_RAF_U1.14817.14817.2	controllerType=0 controllerNumber=1 scan=14817	34.5055
12193:2	8	R.AQPSASLGVGYR.T			603.313	2	1205.62	1205.63	0	-7.3	251	Specific	276.41	132.97	132.97	4.71	9	>sp|Q96PK6|RBM14_HUMAN RNA-binding protein 14 OS=Homo sapiens GN=RBM14 PE=1 SV=2	15422	073118_SAM_RAF_U1.14892.14892.2	controllerType=0 controllerNumber=1 scan=14892	34.6862
09263:2	8	R.TQPMTAQAASYR.A			662.818	2	1324.63	1324.63	0	-2.3	263	Specific	152.87	76.13	76.13	3.56	9	>sp|Q96PK6|RBM14_HUMAN RNA-binding protein 14 OS=Homo sapiens GN=RBM14 PE=1 SV=2	15422	073118_SAM_RAF_U1.11654.11654.2	controllerType=0 controllerNumber=1 scan=11654	28.5697
13945:2	8	R.AQPSVSLGAPYR.G			623.333	2	1245.66	1245.66	0	0.9	275	Specific	230.56	46.8	46.8	4.43	9	>sp|Q96PK6|RBM14_HUMAN RNA-binding protein 14 OS=Homo sapiens GN=RBM14 PE=1 SV=2	15422	073118_SAM_RAF_U1.17016.17016.2	controllerType=0 controllerNumber=1 scan=17016	39.1224
13784:2	8	R.AQPSVSLGAPYR.G			623.332	2	1245.66	1245.66	0	-1.7	275	Specific	260.11	86.25	86.25	6.77	9	>sp|Q96PK6|RBM14_HUMAN RNA-binding protein 14 OS=Homo sapiens GN=RBM14 PE=1 SV=2	15422	073118_SAM_RAF_U1.16834.16834.2	controllerType=0 controllerNumber=1 scan=16834	38.7695
13863:2	8	R.AQPSVSLGAPYR.G			623.332	2	1245.66	1245.66	0	-0.7	275	Specific	305.37	125.6	125.6	7.44	9	>sp|Q96PK6|RBM14_HUMAN RNA-binding protein 14 OS=Homo sapiens GN=RBM14 PE=1 SV=2	15422	073118_SAM_RAF_U1.16923.16923.2	controllerType=0 controllerNumber=1 scan=16923	38.942
13367:3	8	R.TQSSASLAASYAAQQHPQAAASYR.G			822.398	3	2465.18	2465.18	0	-0.9	518	Specific	360.03	360.03	360.03	8.88	9	>sp|Q96PK6|RBM14_HUMAN RNA-binding protein 14 OS=Homo sapiens GN=RBM14 PE=1 SV=2	15422	073118_SAM_RAF_U1.16341.16341.3	controllerType=0 controllerNumber=1 scan=16341	37.7558
13267:3	8	R.TQSSASLAASYAAQQHPQAAASYR.G			822.398	3	2465.18	2465.18	0	-0.8	518	Specific	415.42	388.88	388.88	9.76	9	>sp|Q96PK6|RBM14_HUMAN RNA-binding protein 14 OS=Homo sapiens GN=RBM14 PE=1 SV=2	15422	073118_SAM_RAF_U1.16244.16244.3	controllerType=0 controllerNumber=1 scan=16244	37.5804
14428:2	8	R.LSESQLSFR.R			533.779	2	1066.55	1066.55	0	-1.1	617	Specific	228.58	18.89	18.89	2.73	9	>sp|Q96PK6|RBM14_HUMAN RNA-binding protein 14 OS=Homo sapiens GN=RBM14 PE=1 SV=2	15422	073118_SAM_RAF_U1.17577.17577.2	controllerType=0 controllerNumber=1 scan=17577	40.3358
04887:3	8	R.RLPDAHSDYAR.Y			434.217	3	1300.64	1300.64	0	-2.6	637	Specific	268.09	140.89	140.89	4.12	9	>sp|Q96PK6|RBM14_HUMAN RNA-binding protein 14 OS=Homo sapiens GN=RBM14 PE=1 SV=2	15422	073118_SAM_RAF_U1.7127.7127.3	controllerType=0 controllerNumber=1 scan=7127	20.3322
14117:2	8	R.YSGSYNDYLR.A			619.277	2	1237.55	1237.55	0	-0.9	648	Specific	109.67	5.79	5.79	1.98	9	>sp|Q96PK6|RBM14_HUMAN RNA-binding protein 14 OS=Homo sapiens GN=RBM14 PE=1 SV=2	15422	073118_SAM_RAF_U1.17206.17206.2	controllerType=0 controllerNumber=1 scan=17206	39.5037
13802:2	8	R.YSGSYNDYLR.A			619.277	2	1237.55	1237.55	0	-1.3	648	Specific	112.5	77.4	77.4	3.08	9	>sp|Q96PK6|RBM14_HUMAN RNA-binding protein 14 OS=Homo sapiens GN=RBM14 PE=1 SV=2	15422	073118_SAM_RAF_U1.16854.16854.2	controllerType=0 controllerNumber=1 scan=16854	38.8064
13882:2	8	R.YSGSYNDYLR.A			619.277	2	1237.55	1237.55	0	-2.2	648	Specific	297.63	191.69	191.69	5.89	9	>sp|Q96PK6|RBM14_HUMAN RNA-binding protein 14 OS=Homo sapiens GN=RBM14 PE=1 SV=2	15422	073118_SAM_RAF_U1.16945.16945.2	controllerType=0 controllerNumber=1 scan=16945	38.9819
14037:2	8	R.YSGSYNDYLR.A			619.276	2	1237.55	1237.55	0	-2.4	648	Specific	354.05	238.03	238.03	6.64	9	>sp|Q96PK6|RBM14_HUMAN RNA-binding protein 14 OS=Homo sapiens GN=RBM14 PE=1 SV=2	15422	073118_SAM_RAF_U1.17118.17118.2	controllerType=0 controllerNumber=1 scan=17118	39.3258
13964:2	8	R.YSGSYNDYLR.A			619.278	2	1237.55	1237.55	0	-0.3	648	Specific	406.47	241.65	241.65	6.23	9	>sp|Q96PK6|RBM14_HUMAN RNA-binding protein 14 OS=Homo sapiens GN=RBM14 PE=1 SV=2	15422	073118_SAM_RAF_U1.17035.17035.2	controllerType=0 controllerNumber=1 scan=17035	39.1564
10993:2	9	K.IVGGYTC[+57.021]AAN.S		C[+57]	513.239	2	1025.47	1025.47	0	-1.8	9	CRagged	101.26	59.95	59.95	0.32	15	>sp|TRYP_PIG|(Common contaminant protein)	70597	073118_SAM_RAF_U1.13380.13380.2	controllerType=0 controllerNumber=1 scan=13380	31.4927
10880:2	9	K.IVGGYTC[+57.021]AAN.S		C[+57]	513.239	2	1025.47	1025.47	0	-2.1	9	CRagged	142.81	10.58	10.58	0.15	15	>sp|TRYP_PIG|(Common contaminant protein)	70597	073118_SAM_RAF_U1.13269.13269.2	controllerType=0 controllerNumber=1 scan=13269	31.3103
22991:2	9	K.IVGGYTC[+57.021]AANSIPYQVSLNSG.S		C[+57]	1086.03	2	2171.04	2171.04	0	-0.2	9	CRagged	23.53	23.53	23.53	1.15	15	>sp|TRYP_PIG|(Common contaminant protein)	70597	073118_SAM_RAF_U1.27839.27839.2	controllerType=0 controllerNumber=1 scan=27839	61.2833
16392:2	9	R.LGEHNIDVL.E			505.269	2	1009.53	1009.53	0	-0.6	58	CRagged	204.81	49.64	49.64	1.99	15	>sp|TRYP_PIG|(Common contaminant protein)	70597	073118_SAM_RAF_U1.19864.19864.2	controllerType=0 controllerNumber=1 scan=19864	45.0611
16480:2	9	R.LGEHNIDVL.E			505.269	2	1009.53	1009.53	0	-0.5	58	CRagged	292.45	109.99	109.99	3.22	15	>sp|TRYP_PIG|(Common contaminant protein)	70597	073118_SAM_RAF_U1.19957.19957.2	controllerType=0 controllerNumber=1 scan=19957	45.2406
16052:2	9	R.LGEHNIDVLEGN.E			655.323	2	1309.64	1309.64	0	0.9	58	CRagged	95.78	62.42	62.42	2.35	15	>sp|TRYP_PIG|(Common contaminant protein)	70597	073118_SAM_RAF_U1.19468.19468.2	controllerType=0 controllerNumber=1 scan=19468	44.202
15950:2	9	R.LGEHNIDVLEGNEQ.F			783.873	2	1566.74	1566.74	0	-0.1	58	CRagged	365.79	188.66	188.66	4.73	15	>sp|TRYP_PIG|(Common contaminant protein)	70597	073118_SAM_RAF_U1.19337.19337.2	controllerType=0 controllerNumber=1 scan=19337	43.9319
16023:2	9	R.LGEHNIDVLEGNEQ.F			783.873	2	1566.74	1566.74	0	-0.1	58	CRagged	397.53	217.85	217.85	4.92	15	>sp|TRYP_PIG|(Common contaminant protein)	70597	073118_SAM_RAF_U1.19425.19425.2	controllerType=0 controllerNumber=1 scan=19425	44.106
20327:2	9	R.LGEHNIDVLEGNEQF.I			857.406	2	1713.8	1713.81	0	-2.3	58	CRagged	16.24	16.24	16.24	1.84	15	>sp|TRYP_PIG|(Common contaminant protein)	70597	073118_SAM_RAF_U1.24710.24710.2	controllerType=0 controllerNumber=1 scan=24710	55.1992
20266:2	9	R.LGEHNIDVLEGNEQF.I			857.408	2	1713.81	1713.81	0	-0.1	58	CRagged	233.5	170.74	170.74	5.04	15	>sp|TRYP_PIG|(Common contaminant protein)	70597	073118_SAM_RAF_U1.24630.24630.2	controllerType=0 controllerNumber=1 scan=24630	55.028
21190:2	9	R.LGEHNIDVLEGNEQFIN.A			970.971	2	1940.93	1940.93	0	0	58	CRagged	327.79	221.66	221.66	5	15	>sp|TRYP_PIG|(Common contaminant protein)	70597	073118_SAM_RAF_U1.25758.25758.2	controllerType=0 controllerNumber=1 scan=25758	57.3242
21100:2	9	R.LGEHNIDVLEGNEQFIN.A			970.971	2	1940.93	1940.93	0	-0.2	58	CRagged	334.2	225.09	225.09	4.98	15	>sp|TRYP_PIG|(Common contaminant protein)	70597	073118_SAM_RAF_U1.25664.25664.2	controllerType=0 controllerNumber=1 scan=25664	57.151
19494:3	9	R.LGEHNIDVLEGNEQFINAAK.I			737.706	3	2211.1	2211.1	0	-0.1	58	Specific	326.06	289.82	289.82	7.44	15	>sp|TRYP_PIG|(Common contaminant protein)	70597	073118_SAM_RAF_U1.23650.23650.3	controllerType=0 controllerNumber=1 scan=23650	52.9718
19440:3	9	R.LGEHNIDVLEGNEQFINAAK.I			737.706	3	2211.1	2211.1	0	-0.8	58	Specific	350.37	292.43	292.43	8.03	15	>sp|TRYP_PIG|(Common contaminant protein)	70597	073118_SAM_RAF_U1.23576.23576.3	controllerType=0 controllerNumber=1 scan=23576	52.7995
12605:2	9	K.IITHPN[+0.984]FNGN.T		N[+1]	564.277	2	1127.55	1127.55	0	-1.9	78	CRagged	101.42	66.4	0	2.49	15	>sp|TRYP_PIG|(Common contaminant protein)	70597	073118_SAM_RAF_U1.15453.15453.2	controllerType=0 controllerNumber=1 scan=15453	35.9272
12539:2	9	K.IITHPNFN[+0.984]GN.T		N[+1]	564.277	2	1127.55	1127.55	0	-1.3	78	CRagged	267.74	173.36	69.17	4.97	15	>sp|TRYP_PIG|(Common contaminant protein)	70597	073118_SAM_RAF_U1.15374.15374.2	controllerType=0 controllerNumber=1 scan=15374	35.7555
22175:3	9	K.IITHPNFN[+0.984]GNTLDNDIM[+15.995]LIK.L		M[+16], N[+1]	767.391	3	2300.16	2300.16	0	0	78	Specific	75.13	75.13	10	3.56	15	>sp|TRYP_PIG|(Common contaminant protein)	70597	073118_SAM_RAF_U1.26873.26873.3	controllerType=0 controllerNumber=1 scan=26873	59.3499
08850:2	9	K.LSSPATLNSR.V			523.285	2	1045.56	1045.56	0	-0.7	98	Specific	197.32	23.73	23.73	3.06	15	>sp|TRYP_PIG|(Common contaminant protein)	70597	073118_SAM_RAF_U1.11176.11176.2	controllerType=0 controllerNumber=1 scan=11176	27.5965
09089:2	9	K.LSSPATLNSR.V			523.284	2	1045.56	1045.56	0	-1.9	98	Specific	326.62	65.29	65.29	5.27	15	>sp|TRYP_PIG|(Common contaminant protein)	70597	073118_SAM_RAF_U1.11434.11434.2	controllerType=0 controllerNumber=1 scan=11434	28.1184
08936:2	9	K.LSSPATLNSR.V			523.284	2	1045.56	1045.56	0	-2	98	Specific	361.52	79.94	79.94	5.4	15	>sp|TRYP_PIG|(Common contaminant protein)	70597	073118_SAM_RAF_U1.11264.11264.2	controllerType=0 controllerNumber=1 scan=11264	27.769
09014:2	9	K.LSSPATLNSR.V			523.284	2	1045.56	1045.56	0	-1.9	98	Specific	414.03	77.63	77.63	5.58	15	>sp|TRYP_PIG|(Common contaminant protein)	70597	073118_SAM_RAF_U1.11347.11347.2	controllerType=0 controllerNumber=1 scan=11347	27.9411
10072:2	9	K.LSSPATLN[+0.984]SR.V		N[+1]	523.777	2	1046.55	1046.55	0	-1.8	98	Specific	158.1	8.62	8.62	2.7	15	>sp|TRYP_PIG|(Common contaminant protein)	70597	073118_SAM_RAF_U1.12462.12462.2	controllerType=0 controllerNumber=1 scan=12462	29.945
09749:2	9	K.LSSPATLN[+0.984]SR.V		N[+1]	523.777	2	1046.55	1046.55	0	-1.9	98	Specific	276.85	44.24	44.24	4.65	15	>sp|TRYP_PIG|(Common contaminant protein)	70597	073118_SAM_RAF_U1.12136.12136.2	controllerType=0 controllerNumber=1 scan=12136	29.3832
09868:2	9	K.LSSPATLN[+0.984]SR.V		N[+1]	523.776	2	1046.55	1046.55	0	-2.2	98	Specific	292.35	63.07	63.07	4.93	15	>sp|TRYP_PIG|(Common contaminant protein)	70597	073118_SAM_RAF_U1.12250.12250.2	controllerType=0 controllerNumber=1 scan=12250	29.5613
11909:2	9	R.VATVSLPR.S			421.759	2	842.51	842.509	0	1.1	108	Specific	35.59	20.91	20.91	0.58	15	>sp|TRYP_PIG|(Common contaminant protein)	70597	073118_SAM_RAF_U1.14458.14458.2	controllerType=0 controllerNumber=1 scan=14458	33.6593
13024:2	9	R.VATVSLPR.S			421.758	2	842.509	842.509	0	-1.1	108	Specific	93.51	7.24	7.24	1.99	15	>sp|TRYP_PIG|(Common contaminant protein)	70597	073118_SAM_RAF_U1.15972.15972.3	controllerType=0 controllerNumber=1 scan=15972	37.0586
11946:2	9	R.VATVSLPR.S			421.759	2	842.51	842.509	0	0.4	108	Specific	108.91	2.91	2.91	1.99	15	>sp|TRYP_PIG|(Common contaminant protein)	70597	073118_SAM_RAF_U1.14505.14505.2	controllerType=0 controllerNumber=1 scan=14505	33.7558
15858:2	9	R.VATVSLPR.S			421.758	2	842.509	842.509	0	-0.9	108	Specific	143.33	21.69	21.69	2.75	15	>sp|TRYP_PIG|(Common contaminant protein)	70597	073118_SAM_RAF_U1.19232.19232.2	controllerType=0 controllerNumber=1 scan=19232	43.7261
16933:2	9	R.VATVSLPR.S			421.757	2	842.508	842.509	0	-2.2	108	Specific	180.47	6	6	2.28	15	>sp|TRYP_PIG|(Common contaminant protein)	70597	073118_SAM_RAF_U1.20462.20462.2	controllerType=0 controllerNumber=1 scan=20462	46.2386
17143:2	9	R.VATVSLPR.S			421.758	2	842.508	842.509	0	-1.5	108	Specific	203.16	40.62	40.62	3.19	15	>sp|TRYP_PIG|(Common contaminant protein)	70597	073118_SAM_RAF_U1.20815.20815.2	controllerType=0 controllerNumber=1 scan=20815	47.1142
16697:2	9	R.VATVSLPR.S			421.758	2	842.508	842.509	0	-1.2	108	Specific	208	40.71	40.71	3.22	15	>sp|TRYP_PIG|(Common contaminant protein)	70597	073118_SAM_RAF_U1.20195.20195.2	controllerType=0 controllerNumber=1 scan=20195	45.6909
16779:2	9	R.VATVSLPR.S			421.758	2	842.508	842.509	0	-1.6	108	Specific	210.57	6	6	2.56	15	>sp|TRYP_PIG|(Common contaminant protein)	70597	073118_SAM_RAF_U1.20286.20286.2	controllerType=0 controllerNumber=1 scan=20286	45.8651
16620:2	9	R.VATVSLPR.S			421.758	2	842.508	842.509	0	-1.8	108	Specific	235.64	40.29	40.29	3.45	15	>sp|TRYP_PIG|(Common contaminant protein)	70597	073118_SAM_RAF_U1.20105.20105.2	controllerType=0 controllerNumber=1 scan=20105	45.5143
14519:2	9	R.VATVSLPR.S			421.758	2	842.508	842.509	0	-1.5	108	Specific	236.59	38.5	38.5	3.31	15	>sp|TRYP_PIG|(Common contaminant protein)	70597	073118_SAM_RAF_U1.17682.17682.2	controllerType=0 controllerNumber=1 scan=17682	40.5419
15309:2	9	R.VATVSLPR.S			421.757	2	842.506	842.509	0	-3.7	108	Specific	240.11	68.03	68.03	4.78	15	>sp|TRYP_PIG|(Common contaminant protein)	70597	073118_SAM_RAF_U1.18561.18561.2	controllerType=0 controllerNumber=1 scan=18561	42.3315
17192:2	9	R.VATVSLPR.S			421.758	2	842.508	842.509	0	-1.2	108	Specific	242.16	44.37	44.37	4.32	15	>sp|TRYP_PIG|(Common contaminant protein)	70597	073118_SAM_RAF_U1.20887.20887.2	controllerType=0 controllerNumber=1 scan=20887	47.2881
15613:2	9	R.VATVSLPR.S			421.758	2	842.508	842.509	0	-1.8	108	Specific	246.09	72.91	72.91	4.93	15	>sp|TRYP_PIG|(Common contaminant protein)	70597	073118_SAM_RAF_U1.18912.18912.2	controllerType=0 controllerNumber=1 scan=18912	43.0226
14588:2	9	R.VATVSLPR.S			421.758	2	842.508	842.509	0	-1.4	108	Specific	247.99	41.64	41.64	4.61	15	>sp|TRYP_PIG|(Common contaminant protein)	70597	073118_SAM_RAF_U1.17764.17764.2	controllerType=0 controllerNumber=1 scan=17764	40.7167
15536:2	9	R.VATVSLPR.S			421.758	2	842.508	842.509	0	-1.2	108	Specific	256.51	48	48	4.78	15	>sp|TRYP_PIG|(Common contaminant protein)	70597	073118_SAM_RAF_U1.18826.18826.2	controllerType=0 controllerNumber=1 scan=18826	42.8523
14181:2	9	R.VATVSLPR.S			421.758	2	842.509	842.509	0	-1	108	Specific	257.27	69.64	69.64	4.63	15	>sp|TRYP_PIG|(Common contaminant protein)	70597	073118_SAM_RAF_U1.17285.17285.2	controllerType=0 controllerNumber=1 scan=17285	39.6873
14243:2	9	R.VATVSLPR.S			421.758	2	842.509	842.509	0	-1	108	Specific	258.28	75.58	75.58	4.72	15	>sp|TRYP_PIG|(Common contaminant protein)	70597	073118_SAM_RAF_U1.17358.17358.2	controllerType=0 controllerNumber=1 scan=17358	39.8563
15147:2	9	R.VATVSLPR.S			421.757	2	842.507	842.509	0	-3.4	108	Specific	259.31	58.04	58.04	4.13	15	>sp|TRYP_PIG|(Common contaminant protein)	70597	073118_SAM_RAF_U1.18385.18385.2	controllerType=0 controllerNumber=1 scan=18385	41.9671
09575:2	9	R.VATVSLPR.S			421.758	2	842.508	842.509	0	-1.6	108	Specific	261.66	44.11	44.11	4.36	15	>sp|TRYP_PIG|(Common contaminant protein)	70597	073118_SAM_RAF_U1.11970.11970.2	controllerType=0 controllerNumber=1 scan=11970	29.1223
15778:2	9	R.VATVSLPR.S			421.757	2	842.507	842.509	0	-2.7	108	Specific	265.72	44.42	44.42	4.13	15	>sp|TRYP_PIG|(Common contaminant protein)	70597	073118_SAM_RAF_U1.19146.19146.2	controllerType=0 controllerNumber=1 scan=19146	43.552
14310:2	9	R.VATVSLPR.S			421.758	2	842.508	842.509	0	-1.2	108	Specific	266.23	70.71	70.71	4.72	15	>sp|TRYP_PIG|(Common contaminant protein)	70597	073118_SAM_RAF_U1.17434.17434.2	controllerType=0 controllerNumber=1 scan=17434	40.0261
15671:2	9	R.VATVSLPR.S			421.757	2	842.507	842.509	0	-3.2	108	Specific	271.11	73.89	73.89	4.93	15	>sp|TRYP_PIG|(Common contaminant protein)	70597	073118_SAM_RAF_U1.18993.18993.2	controllerType=0 controllerNumber=1 scan=18993	43.1961
15228:2	9	R.VATVSLPR.S			421.758	2	842.508	842.509	0	-1.2	108	Specific	271.49	72.76	72.76	4.72	15	>sp|TRYP_PIG|(Common contaminant protein)	70597	073118_SAM_RAF_U1.18474.18474.2	controllerType=0 controllerNumber=1 scan=18474	42.1555
14735:2	9	R.VATVSLPR.S			421.758	2	842.509	842.509	0	-0.7	108	Specific	273.37	51.31	51.31	4.47	15	>sp|TRYP_PIG|(Common contaminant protein)	70597	073118_SAM_RAF_U1.17933.17933.2	controllerType=0 controllerNumber=1 scan=17933	41.0671
06657:2	9	R.VATVSLPR.S			421.757	2	842.507	842.509	0	-3	108	Specific	275.03	18.03	18.03	2.7	15	>sp|TRYP_PIG|(Common contaminant protein)	70597	073118_SAM_RAF_U1.9108.9108.2	controllerType=0 controllerNumber=1 scan=9108	24.1875
13625:2	9	R.VATVSLPR.S			421.757	2	842.508	842.509	0	-2.1	108	Specific	288.07	73.33	73.33	4.67	15	>sp|TRYP_PIG|(Common contaminant protein)	70597	073118_SAM_RAF_U1.16663.16663.2	controllerType=0 controllerNumber=1 scan=16663	38.4333
15060:2	9	R.VATVSLPR.S			421.757	2	842.508	842.509	0	-2.1	108	Specific	291.98	32.66	32.66	3.41	15	>sp|TRYP_PIG|(Common contaminant protein)	70597	073118_SAM_RAF_U1.18291.18291.4	controllerType=0 controllerNumber=1 scan=18291	41.779
16007:2	9	R.VATVSLPR.S			421.757	2	842.507	842.509	0	-2.8	108	Specific	296.72	73	73	5.16	15	>sp|TRYP_PIG|(Common contaminant protein)	70597	073118_SAM_RAF_U1.19407.19407.2	controllerType=0 controllerNumber=1 scan=19407	44.0718
14121:2	9	R.VATVSLPR.S			421.757	2	842.508	842.509	0	-1.9	108	Specific	311.74	87.35	87.35	5.73	15	>sp|TRYP_PIG|(Common contaminant protein)	70597	073118_SAM_RAF_U1.17212.17212.2	controllerType=0 controllerNumber=1 scan=17212	39.5154
13508:2	9	R.VATVSLPR.S			421.757	2	842.507	842.509	0	-2.9	108	Specific	316.34	73.32	73.32	4.71	15	>sp|TRYP_PIG|(Common contaminant protein)	70597	073118_SAM_RAF_U1.16505.16505.2	controllerType=0 controllerNumber=1 scan=16505	38.0837
14657:2	9	R.VATVSLPR.S			421.758	2	842.509	842.509	0	-1	108	Specific	316.4	75.16	75.16	4.96	15	>sp|TRYP_PIG|(Common contaminant protein)	70597	073118_SAM_RAF_U1.17846.17846.2	controllerType=0 controllerNumber=1 scan=17846	40.8906
14044:2	9	R.VATVSLPR.S			421.758	2	842.508	842.509	0	-1.8	108	Specific	320.98	73.44	73.44	5.49	15	>sp|TRYP_PIG|(Common contaminant protein)	70597	073118_SAM_RAF_U1.17125.17125.2	controllerType=0 controllerNumber=1 scan=17125	39.338
15381:2	9	R.VATVSLPR.S			421.757	2	842.508	842.509	0	-2.1	108	Specific	327.03	73.31	73.31	5.25	15	>sp|TRYP_PIG|(Common contaminant protein)	70597	073118_SAM_RAF_U1.18648.18648.2	controllerType=0 controllerNumber=1 scan=18648	42.5044
13876:2	9	R.VATVSLPR.S			421.757	2	842.507	842.509	0	-2.8	108	Specific	328.29	67.22	67.22	4.7	15	>sp|TRYP_PIG|(Common contaminant protein)	70597	073118_SAM_RAF_U1.16938.16938.2	controllerType=0 controllerNumber=1 scan=16938	38.9691
13707:2	9	R.VATVSLPR.S			421.758	2	842.509	842.509	0	-1	108	Specific	330.07	67.73	67.73	5.59	15	>sp|TRYP_PIG|(Common contaminant protein)	70597	073118_SAM_RAF_U1.16751.16751.2	controllerType=0 controllerNumber=1 scan=16751	38.6027
13066:2	9	R.VATVSLPR.S			421.757	2	842.507	842.509	0	-3.1	108	Specific	334.43	67.39	67.39	4.63	15	>sp|TRYP_PIG|(Common contaminant protein)	70597	073118_SAM_RAF_U1.16021.16021.2	controllerType=0 controllerNumber=1 scan=16021	37.1532
13447:2	9	R.VATVSLPR.S			421.758	2	842.508	842.509	0	-1.5	108	Specific	334.82	59.89	59.89	4.31	15	>sp|TRYP_PIG|(Common contaminant protein)	70597	073118_SAM_RAF_U1.16424.16424.2	controllerType=0 controllerNumber=1 scan=16424	37.9122
12920:2	9	R.VATVSLPR.S			421.757	2	842.507	842.509	0	-3.1	108	Specific	341.06	69.16	69.16	4.91	15	>sp|TRYP_PIG|(Common contaminant protein)	70597	073118_SAM_RAF_U1.15865.15865.2	controllerType=0 controllerNumber=1 scan=15865	36.8471
13147:2	9	R.VATVSLPR.S			421.757	2	842.508	842.509	0	-2.1	108	Specific	343.98	60.13	60.13	4.74	15	>sp|TRYP_PIG|(Common contaminant protein)	70597	073118_SAM_RAF_U1.16115.16115.2	controllerType=0 controllerNumber=1 scan=16115	37.3452
13556:2	9	R.VATVSLPR.S			421.757	2	842.508	842.509	0	-1.9	108	Specific	345.61	62.62	62.62	5.05	15	>sp|TRYP_PIG|(Common contaminant protein)	70597	073118_SAM_RAF_U1.16580.16580.2	controllerType=0 controllerNumber=1 scan=16580	38.2607
13788:2	9	R.VATVSLPR.S			421.757	2	842.507	842.509	0	-2.8	108	Specific	348.44	61.63	61.63	4.91	15	>sp|TRYP_PIG|(Common contaminant protein)	70597	073118_SAM_RAF_U1.16839.16839.2	controllerType=0 controllerNumber=1 scan=16839	38.7775
12762:2	9	R.VATVSLPR.S			421.757	2	842.507	842.509	0	-2.4	108	Specific	351.64	61.17	61.17	4.99	15	>sp|TRYP_PIG|(Common contaminant protein)	70597	073118_SAM_RAF_U1.15694.15694.2	controllerType=0 controllerNumber=1 scan=15694	36.4966
12843:2	9	R.VATVSLPR.S			421.758	2	842.509	842.509	0	-0.8	108	Specific	354.22	63.97	63.97	5.18	15	>sp|TRYP_PIG|(Common contaminant protein)	70597	073118_SAM_RAF_U1.15784.15784.2	controllerType=0 controllerNumber=1 scan=15784	36.6759
14368:2	9	R.VATVSLPR.S			421.758	2	842.509	842.509	0	-1	108	Specific	354.39	58.44	58.44	4.87	15	>sp|TRYP_PIG|(Common contaminant protein)	70597	073118_SAM_RAF_U1.17508.17508.2	controllerType=0 controllerNumber=1 scan=17508	40.1986
13970:2	9	R.VATVSLPR.S			421.758	2	842.508	842.509	0	-1.4	108	Specific	363.6	49.91	49.91	4.76	15	>sp|TRYP_PIG|(Common contaminant protein)	70597	073118_SAM_RAF_U1.17042.17042.2	controllerType=0 controllerNumber=1 scan=17042	39.17
12691:2	9	R.VATVSLPR.S			421.757	2	842.507	842.509	0	-2.6	108	Specific	368.83	55.31	55.31	4.61	15	>sp|TRYP_PIG|(Common contaminant protein)	70597	073118_SAM_RAF_U1.15606.15606.2	controllerType=0 controllerNumber=1 scan=15606	36.3213
09821:2	9	R.VATVSLPR.S			421.757	2	842.507	842.509	0	-2.6	108	Specific	373.32	57.65	57.65	4.67	15	>sp|TRYP_PIG|(Common contaminant protein)	70597	073118_SAM_RAF_U1.12203.12203.2	controllerType=0 controllerNumber=1 scan=12203	29.4856
12486:2	9	R.VATVSLPR.S			421.757	2	842.507	842.509	0	-2.6	108	Specific	393.04	51.35	51.35	4.44	15	>sp|TRYP_PIG|(Common contaminant protein)	70597	073118_SAM_RAF_U1.15314.15314.2	controllerType=0 controllerNumber=1 scan=15314	35.6407
09697:2	9	R.VATVSLPR.S			421.757	2	842.507	842.509	0	-3.1	108	Specific	395.96	51.99	51.99	4.69	15	>sp|TRYP_PIG|(Common contaminant protein)	70597	073118_SAM_RAF_U1.12084.12084.2	controllerType=0 controllerNumber=1 scan=12084	29.2967
12315:2	9	R.VATVSLPR.S			421.757	2	842.507	842.509	0	-3	108	Specific	396	54.19	54.19	4.07	15	>sp|TRYP_PIG|(Common contaminant protein)	70597	073118_SAM_RAF_U1.15074.15074.2	controllerType=0 controllerNumber=1 scan=15074	35.1218
12656:2	9	R.VATVSLPR.S			421.757	2	842.507	842.509	0	-2.3	108	Specific	398.69	55.16	55.16	4.75	15	>sp|TRYP_PIG|(Common contaminant protein)	70597	073118_SAM_RAF_U1.15540.15540.2	controllerType=0 controllerNumber=1 scan=15540	36.1513
12350:2	9	R.VATVSLPR.S			421.758	2	842.508	842.509	0	-1.6	108	Specific	404.58	56.54	56.54	3.79	15	>sp|TRYP_PIG|(Common contaminant protein)	70597	073118_SAM_RAF_U1.15141.15141.2	controllerType=0 controllerNumber=1 scan=15141	35.2918
12012:2	9	R.VATVSLPR.S			421.757	2	842.508	842.509	0	-2.1	108	Specific	406.06	62.73	62.73	4.58	15	>sp|TRYP_PIG|(Common contaminant protein)	70597	073118_SAM_RAF_U1.14587.14587.2	controllerType=0 controllerNumber=1 scan=14587	33.9263
12559:2	9	R.VATVSLPR.S			421.757	2	842.507	842.509	0	-2.5	108	Specific	407.01	54	54	4.64	15	>sp|TRYP_PIG|(Common contaminant protein)	70597	073118_SAM_RAF_U1.15397.15397.2	controllerType=0 controllerNumber=1 scan=15397	35.8093
12622:2	9	R.VATVSLPR.S			421.757	2	842.507	842.509	0	-2.3	108	Specific	407.05	54.7	54.7	4.77	15	>sp|TRYP_PIG|(Common contaminant protein)	70597	073118_SAM_RAF_U1.15476.15476.2	controllerType=0 controllerNumber=1 scan=15476	35.9807
12408:2	9	R.VATVSLPR.S			421.757	2	842.507	842.509	0	-2.6	108	Specific	408.26	54.17	54.17	4.1	15	>sp|TRYP_PIG|(Common contaminant protein)	70597	073118_SAM_RAF_U1.15223.15223.2	controllerType=0 controllerNumber=1 scan=15223	35.465
12290:2	9	R.VATVSLPR.S			421.757	2	842.507	842.509	0	-3	108	Specific	462.03	54.25	54.25	4.17	15	>sp|TRYP_PIG|(Common contaminant protein)	70597	073118_SAM_RAF_U1.15014.15014.2	controllerType=0 controllerNumber=1 scan=15014	34.9501
12139:2	9	R.VATVSLPR.S			421.758	2	842.508	842.509	0	-1.4	108	Specific	498.53	73.43	73.43	4.69	15	>sp|TRYP_PIG|(Common contaminant protein)	70597	073118_SAM_RAF_U1.14795.14795.2	controllerType=0 controllerNumber=1 scan=14795	34.4384
12173:2	9	R.VATVSLPR.S			421.757	2	842.508	842.509	0	-2.1	108	Specific	499.08	76.17	76.17	4.9	15	>sp|TRYP_PIG|(Common contaminant protein)	70597	073118_SAM_RAF_U1.14859.14859.2	controllerType=0 controllerNumber=1 scan=14859	34.6071
12077:2	9	R.VATVSLPR.S			421.757	2	842.507	842.509	0	-2.6	108	Specific	504.61	73.57	73.57	4.94	15	>sp|TRYP_PIG|(Common contaminant protein)	70597	073118_SAM_RAF_U1.14669.14669.2	controllerType=0 controllerNumber=1 scan=14669	34.0975
12228:2	9	R.VATVSLPR.S			421.757	2	842.507	842.509	0	-2.9	108	Specific	505.38	64.5	64.5	5.31	15	>sp|TRYP_PIG|(Common contaminant protein)	70597	073118_SAM_RAF_U1.14935.14935.2	controllerType=0 controllerNumber=1 scan=14935	34.78
12112:2	9	R.VATVSLPR.S			421.757	2	842.507	842.509	0	-2.3	108	Specific	515.78	75.61	75.61	5.09	15	>sp|TRYP_PIG|(Common contaminant protein)	70597	073118_SAM_RAF_U1.14733.14733.2	controllerType=0 controllerNumber=1 scan=14733	34.2669
25635:2	9	N.YVNWIQQTIAAN.-			710.864	2	1420.72	1420.72	0	-1.3	220	Non	43.83	42.23	42.23	1.99	15	>sp|TRYP_PIG|(Common contaminant protein)	70597	073118_SAM_RAF_U1.30808.30808.2	controllerType=0 controllerNumber=1 scan=30808	67.1635
25483:2	9	N.YVNWIQQTIAAN.-			710.864	2	1420.72	1420.72	0	-1.3	220	Non	204.84	146.42	146.42	2.97	15	>sp|TRYP_PIG|(Common contaminant protein)	70597	073118_SAM_RAF_U1.30639.30639.2	controllerType=0 controllerNumber=1 scan=30639	66.8198
25552:2	9	N.YVNWIQQTIAAN.-			710.864	2	1420.72	1420.72	0	-0.7	220	Non	227.92	180.63	180.63	4.04	15	>sp|TRYP_PIG|(Common contaminant protein)	70597	073118_SAM_RAF_U1.30719.30719.2	controllerType=0 controllerNumber=1 scan=30719	66.9891
04674:3	10	R.EKPQISAAQSTQPQK.Q			547.624	3	1640.86	1640.86	0	-2	15	Specific	16.79	16.79	16.79	2.36	7	>sp|Q5T6F2|UBAP2_HUMAN Ubiquitin-associated protein 2 OS=Homo sapiens GN=UBAP2 PE=1 SV=1	19036	073118_SAM_RAF_U1.6820.6820.3	controllerType=0 controllerNumber=1 scan=6820	19.5779
16493:3	10	R.LAQVIFDKNDSDFEAK.V			613.976	3	1839.91	1839.91	0	1.3	41	Specific	171.74	97.4	97.4	3.05	7	>sp|Q5T6F2|UBAP2_HUMAN Ubiquitin-associated protein 2 OS=Homo sapiens GN=UBAP2 PE=1 SV=1	19036	073118_SAM_RAF_U1.19973.19973.3	controllerType=0 controllerNumber=1 scan=19973	45.2711
16402:3	10	R.LAQVIFDKNDSDFEAK.V			613.976	3	1839.91	1839.91	0	0	41	Specific	528.88	358.63	358.63	7.99	7	>sp|Q5T6F2|UBAP2_HUMAN Ubiquitin-associated protein 2 OS=Homo sapiens GN=UBAP2 PE=1 SV=1	19036	073118_SAM_RAF_U1.19880.19880.3	controllerType=0 controllerNumber=1 scan=19880	45.0993
29395:1	10	K.ESSR.G			478.227	1	478.227	478.226	0	3	127	Specific	153.53	153.53	153.53	0.44	7	>sp|Q5T6F2|UBAP2_HUMAN Ubiquitin-associated protein 2 OS=Homo sapiens GN=UBAP2 PE=1 SV=1	19036	073118_SAM_RAF_U1.34901.34901.3	controllerType=0 controllerNumber=1 scan=34901	75.1642
16600:2	10	K.SQPEPSPVLSQLSQR.Q			826.934	2	1652.86	1652.86	0	0	427	Specific	375.42	263.74	263.74	7.65	7	>sp|Q5T6F2|UBAP2_HUMAN Ubiquitin-associated protein 2 OS=Homo sapiens GN=UBAP2 PE=1 SV=1	19036	073118_SAM_RAF_U1.20084.20084.2	controllerType=0 controllerNumber=1 scan=20084	45.4773
16509:2	10	K.SQPEPSPVLSQLSQR.Q			826.933	2	1652.86	1652.86	0	-0.4	427	Specific	378.77	329.47	329.47	8.18	7	>sp|Q5T6F2|UBAP2_HUMAN Ubiquitin-associated protein 2 OS=Homo sapiens GN=UBAP2 PE=1 SV=1	19036	073118_SAM_RAF_U1.19989.19989.2	controllerType=0 controllerNumber=1 scan=19989	45.3002
04782:3	10	K.LRESTPGDSPSTVNK.L			529.936	3	1587.79	1587.8	0	-2.5	465	Specific	269.59	231.93	231.93	6.46	7	>sp|Q5T6F2|UBAP2_HUMAN Ubiquitin-associated protein 2 OS=Homo sapiens GN=UBAP2 PE=1 SV=1	19036	073118_SAM_RAF_U1.6985.6985.3	controllerType=0 controllerNumber=1 scan=6985	20.0051
27315:2	10	R.LPVDYYGIPFAAPTALASR.D			1011.54	2	2022.07	2022.07	0	-1.6	835	Specific	166.52	166.52	166.52	4.8	7	>sp|Q5T6F2|UBAP2_HUMAN Ubiquitin-associated protein 2 OS=Homo sapiens GN=UBAP2 PE=1 SV=1	19036	073118_SAM_RAF_U1.32731.32731.2	controllerType=0 controllerNumber=1 scan=32731	71.1197
27237:2	10	R.LPVDYYGIPFAAPTALASR.D			1011.54	2	2022.07	2022.07	0	1.3	835	Specific	172.17	156.53	156.53	3.27	7	>sp|Q5T6F2|UBAP2_HUMAN Ubiquitin-associated protein 2 OS=Homo sapiens GN=UBAP2 PE=1 SV=1	19036	073118_SAM_RAF_U1.32648.32648.2	controllerType=0 controllerNumber=1 scan=32648	70.9512
27308:2	10	R.LPVDYYGIPFAAPTALASR.D			1011.54	2	2022.07	2022.07	0	-0.8	835	Specific	184.1	151.03	151.03	4.45	7	>sp|Q5T6F2|UBAP2_HUMAN Ubiquitin-associated protein 2 OS=Homo sapiens GN=UBAP2 PE=1 SV=1	19036	073118_SAM_RAF_U1.32718.32718.2	controllerType=0 controllerNumber=1 scan=32718	71.0846
27217:2	10	R.LPVDYYGIPFAAPTALASR.D			1011.54	2	2022.07	2022.07	0	-1.1	835	Specific	185.94	132.72	132.72	5.14	7	>sp|Q5T6F2|UBAP2_HUMAN Ubiquitin-associated protein 2 OS=Homo sapiens GN=UBAP2 PE=1 SV=1	19036	073118_SAM_RAF_U1.32629.32629.2	controllerType=0 controllerNumber=1 scan=32629	70.91
13196:2	10	R.DGSLANNPYPGDVTK.F			774.369	2	1547.73	1547.73	0	-1.4	854	Specific	18.91	18.91	18.91	2.36	7	>sp|Q5T6F2|UBAP2_HUMAN Ubiquitin-associated protein 2 OS=Homo sapiens GN=UBAP2 PE=1 SV=1	19036	073118_SAM_RAF_U1.16171.16171.2	controllerType=0 controllerNumber=1 scan=16171	37.447
13382:2	10	R.DGSLANNPYPGDVTK.F			774.371	2	1547.73	1547.73	0	0.3	854	Specific	321.8	261.43	261.43	7.36	7	>sp|Q5T6F2|UBAP2_HUMAN Ubiquitin-associated protein 2 OS=Homo sapiens GN=UBAP2 PE=1 SV=1	19036	073118_SAM_RAF_U1.16357.16357.2	controllerType=0 controllerNumber=1 scan=16357	37.7865
13281:2	10	R.DGSLANNPYPGDVTK.F			774.37	2	1547.73	1547.73	0	-0.7	854	Specific	501.08	325.12	325.12	8.71	7	>sp|Q5T6F2|UBAP2_HUMAN Ubiquitin-associated protein 2 OS=Homo sapiens GN=UBAP2 PE=1 SV=1	19036	073118_SAM_RAF_U1.16260.16260.2	controllerType=0 controllerNumber=1 scan=16260	37.6166
11714:2	11	R.APSTYGGGLSVSSSR.F			713.354	2	1425.7	1425.7	0	2.6	42	Specific	196.56	5.06	5.06	0.32	10	>sp|P02533|K1C14_HUMAN Keratin, type I cytoskeletal 14 OS=Homo sapiens GN=KRT14 PE=1 SV=4	8019	073118_SAM_RAF_U1.14235.14235.2	controllerType=0 controllerNumber=1 scan=14235	33.2014
11609:2	11	R.APSTYGGGLSVSSSR.F			713.352	2	1425.7	1425.7	0	-0.7	42	Specific	287.02	120.86	120.86	4.89	10	>sp|P02533|K1C14_HUMAN Keratin, type I cytoskeletal 14 OS=Homo sapiens GN=KRT14 PE=1 SV=4	8019	073118_SAM_RAF_U1.14107.14107.2	controllerType=0 controllerNumber=1 scan=14107	32.9413
11614:2	11	R.APSTYGGGLSVSSSR.F			713.351	2	1425.69	1425.7	0	-1.5	42	Specific	311.62	110.19	110.19	4.78	10	>sp|P02533|K1C14_HUMAN Keratin, type I cytoskeletal 14 OS=Homo sapiens GN=KRT14 PE=1 SV=4	8019	073118_SAM_RAF_U1.14113.14113.2	controllerType=0 controllerNumber=1 scan=14113	32.9546
11680:2	11	R.APSTYGGGLSVSSSR.F			713.35	2	1425.69	1425.7	0	-2.5	42	Specific	354.12	148.07	148.07	5.28	10	>sp|P02533|K1C14_HUMAN Keratin, type I cytoskeletal 14 OS=Homo sapiens GN=KRT14 PE=1 SV=4	8019	073118_SAM_RAF_U1.14194.14194.2	controllerType=0 controllerNumber=1 scan=14194	33.1248
12943:2	11	R.ALEEANADLEVK.I			651.332	2	1301.66	1301.66	0	-0.8	135	Specific	109.05	49.33	49.33	3.3	10	>sp|P02533|K1C14_HUMAN Keratin, type I cytoskeletal 14 OS=Homo sapiens GN=KRT14 PE=1 SV=4	8019	073118_SAM_RAF_U1.15890.15890.2	controllerType=0 controllerNumber=1 scan=15890	36.8999
13104:2	11	R.ALEEANADLEVK.I			651.333	2	1301.66	1301.66	0	0.6	135	Specific	425.86	163.16	163.16	7.28	10	>sp|P02533|K1C14_HUMAN Keratin, type I cytoskeletal 14 OS=Homo sapiens GN=KRT14 PE=1 SV=4	8019	073118_SAM_RAF_U1.16065.16065.2	controllerType=0 controllerNumber=1 scan=16065	37.2442
13031:2	11	R.ALEEANADLEVK.I			651.332	2	1301.66	1301.66	0	-2	135	Specific	514.35	206.05	206.05	8.2	10	>sp|P02533|K1C14_HUMAN Keratin, type I cytoskeletal 14 OS=Homo sapiens GN=KRT14 PE=1 SV=4	8019	073118_SAM_RAF_U1.15979.15979.2	controllerType=0 controllerNumber=1 scan=15979	37.0735
09808:3	11	K.IRDWYQR.Q			346.181	3	1036.53	1036.53	0	-2.6	147	Specific	247.65	142.65	142.65	4.57	10	>sp|P02533|K1C14_HUMAN Keratin, type I cytoskeletal 14 OS=Homo sapiens GN=KRT14 PE=1 SV=4	8019	073118_SAM_RAF_U1.12191.12191.3	controllerType=0 controllerNumber=1 scan=12191	29.4684
09693:3	11	K.IRDWYQR.Q			346.182	3	1036.53	1036.53	0	-1.9	147	Specific	296.19	92.91	92.91	4.49	10	>sp|P02533|K1C14_HUMAN Keratin, type I cytoskeletal 14 OS=Homo sapiens GN=KRT14 PE=1 SV=4	8019	073118_SAM_RAF_U1.12079.12079.3	controllerType=0 controllerNumber=1 scan=12079	29.2899
09572:3	11	K.IRDWYQR.Q			346.181	3	1036.53	1036.53	0	-3.3	147	Specific	300.45	106.55	106.55	4.69	10	>sp|P02533|K1C14_HUMAN Keratin, type I cytoskeletal 14 OS=Homo sapiens GN=KRT14 PE=1 SV=4	8019	073118_SAM_RAF_U1.11967.11967.3	controllerType=0 controllerNumber=1 scan=11967	29.1163
11699:3	11	R.TKYETELNLR.M			422.894	3	1266.67	1266.67	0	-1.9	202	Specific	76.38	41.1	41.1	2.5	10	>sp|P02533|K1C14_HUMAN Keratin, type I cytoskeletal 14 OS=Homo sapiens GN=KRT14 PE=1 SV=4	8019	073118_SAM_RAF_U1.14212.14212.3	controllerType=0 controllerNumber=1 scan=14212	33.1523
11560:2	11	R.TKYETELNLR.M			633.835	2	1266.66	1266.67	0	-5.5	202	Specific	138.84	30.53	30.53	0.74	10	>sp|P02533|K1C14_HUMAN Keratin, type I cytoskeletal 14 OS=Homo sapiens GN=KRT14 PE=1 SV=4	8019	073118_SAM_RAF_U1.14048.14048.2	controllerType=0 controllerNumber=1 scan=14048	32.8103
11587:3	11	R.TKYETELNLR.M			422.892	3	1266.66	1266.67	0	-6.2	202	Specific	174.67	63.07	63.07	2.02	10	>sp|P02533|K1C14_HUMAN Keratin, type I cytoskeletal 14 OS=Homo sapiens GN=KRT14 PE=1 SV=4	8019	073118_SAM_RAF_U1.14079.14079.3	controllerType=0 controllerNumber=1 scan=14079	32.8781
11641:3	11	R.TKYETELNLR.M			422.894	3	1266.67	1266.67	0	-1.7	202	Specific	245.82	84.88	84.88	4.9	10	>sp|P02533|K1C14_HUMAN Keratin, type I cytoskeletal 14 OS=Homo sapiens GN=KRT14 PE=1 SV=4	8019	073118_SAM_RAF_U1.14151.14151.3	controllerType=0 controllerNumber=1 scan=14151	33.0469
10902:3	11	R.ILNEMRDQYEK.M			480.236	3	1438.69	1438.7	0	-3.4	283	Specific	224.96	70.22	70.22	3.81	10	>sp|P02533|K1C14_HUMAN Keratin, type I cytoskeletal 14 OS=Homo sapiens GN=KRT14 PE=1 SV=4	8019	073118_SAM_RAF_U1.13290.13290.3	controllerType=0 controllerNumber=1 scan=13290	31.3461
05699:3	11	R.ILNEM[+15.995]RDQYEK.M		M[+16]	485.568	3	1454.69	1454.69	0	-3.1	283	Specific	150.79	21.33	21.33	2.64	10	>sp|P02533|K1C14_HUMAN Keratin, type I cytoskeletal 14 OS=Homo sapiens GN=KRT14 PE=1 SV=4	8019	073118_SAM_RAF_U1.8125.8125.3	controllerType=0 controllerNumber=1 scan=8125	22.5802
08575:2	11	R.EVATNSELVQSGK.S			681.347	2	1361.69	1361.69	0	-2.4	316	Specific	193.14	131.51	131.51	4.23	10	>sp|P02533|K1C14_HUMAN Keratin, type I cytoskeletal 14 OS=Homo sapiens GN=KRT14 PE=1 SV=4	8019	073118_SAM_RAF_U1.10887.10887.2	controllerType=0 controllerNumber=1 scan=10887	27.0699
09921:3	11	K.ASLENSLEETKGR.Y			478.579	3	1433.72	1433.72	0	-1.4	353	Specific	212.34	184.37	184.37	4.11	10	>sp|P02533|K1C14_HUMAN Keratin, type I cytoskeletal 14 OS=Homo sapiens GN=KRT14 PE=1 SV=4	8019	073118_SAM_RAF_U1.12305.12305.3	controllerType=0 controllerNumber=1 scan=12305	29.6572
11584:2	11	R.LEQEIATYR.R			561.792	2	1122.58	1122.58	0	-1.8	408	Specific	26.02	26.02	26.02	1.98	10	>sp|P02533|K1C14_HUMAN Keratin, type I cytoskeletal 14 OS=Homo sapiens GN=KRT14 PE=1 SV=4	8019	073118_SAM_RAF_U1.14076.14076.2	controllerType=0 controllerNumber=1 scan=14076	32.8737
13515:3	11	R.LLEGEDAHLSSSQFSSGSQSSR.D			770.357	3	2309.06	2309.06	0	-3.1	418	Specific	90.1	26.5	26.5	2.6	10	>sp|P02533|K1C14_HUMAN Keratin, type I cytoskeletal 14 OS=Homo sapiens GN=KRT14 PE=1 SV=4	8019	073118_SAM_RAF_U1.16519.16519.3	controllerType=0 controllerNumber=1 scan=16519	38.1179
13560:3	11	R.LLEGEDAHLSSSQFSSGSQSSR.D			770.359	3	2309.06	2309.06	0	-0.4	418	Specific	268.11	220.95	220.95	7.63	10	>sp|P02533|K1C14_HUMAN Keratin, type I cytoskeletal 14 OS=Homo sapiens GN=KRT14 PE=1 SV=4	8019	073118_SAM_RAF_U1.16586.16586.3	controllerType=0 controllerNumber=1 scan=16586	38.2785
08415:2	12	R.FTISR.D			312.178	2	623.349	623.351	0	-2.9	87	Specific	196.03	196.03	196.03	2.53	7	>tr|A0A087WV47|A0A087WV47_HUMAN Ig gamma-1 chain C region OS=Homo sapiens GN=IGHG1 PE=1 SV=1	38286	073118_SAM_RAF_U1.10745.10745.2	controllerType=0 controllerNumber=1 scan=10745	26.8318
18203:2	12	G.GPSVFLFPPKPK.D			657.384	2	1313.76	1313.76	0	-1.2	256	NRagged	32.55	32.55	32.55	1.97	7	>tr|A0A087WV47|A0A087WV47_HUMAN Ig gamma-1 chain C region OS=Homo sapiens GN=IGHG1 PE=1 SV=1	38286	073118_SAM_RAF_U1.22038.22038.2	controllerType=0 controllerNumber=1 scan=22038	49.5793
18128:2	12	G.GPSVFLFPPKPK.D			657.383	2	1313.76	1313.76	0	-2.6	256	NRagged	64.12	32.11	32.11	1.87	7	>tr|A0A087WV47|A0A087WV47_HUMAN Ig gamma-1 chain C region OS=Homo sapiens GN=IGHG1 PE=1 SV=1	38286	073118_SAM_RAF_U1.21947.21947.2	controllerType=0 controllerNumber=1 scan=21947	49.3868
17148:2	12	G.GPSVFLFPPKPK.D			657.384	2	1313.76	1313.76	0	-1.1	256	NRagged	75.79	43.16	43.16	2.36	7	>tr|A0A087WV47|A0A087WV47_HUMAN Ig gamma-1 chain C region OS=Homo sapiens GN=IGHG1 PE=1 SV=1	38286	073118_SAM_RAF_U1.20820.20820.2	controllerType=0 controllerNumber=1 scan=20820	47.1285
18307:3	12	G.GPSVFLFPPKPK.D			438.592	3	1313.76	1313.76	0	-0.6	256	NRagged	141.04	57.32	57.32	2.58	7	>tr|A0A087WV47|A0A087WV47_HUMAN Ig gamma-1 chain C region OS=Homo sapiens GN=IGHG1 PE=1 SV=1	38286	073118_SAM_RAF_U1.22187.22187.3	controllerType=0 controllerNumber=1 scan=22187	49.896
18054:2	12	G.GPSVFLFPPKPK.D			657.383	2	1313.76	1313.76	0	-1.9	256	NRagged	158.84	71.84	71.84	2.85	7	>tr|A0A087WV47|A0A087WV47_HUMAN Ig gamma-1 chain C region OS=Homo sapiens GN=IGHG1 PE=1 SV=1	38286	073118_SAM_RAF_U1.21863.21863.2	controllerType=0 controllerNumber=1 scan=21863	49.216
17032:3	12	G.GPSVFLFPPKPK.D			438.591	3	1313.76	1313.76	0	-2	256	NRagged	192.4	132.25	132.25	3.29	7	>tr|A0A087WV47|A0A087WV47_HUMAN Ig gamma-1 chain C region OS=Homo sapiens GN=IGHG1 PE=1 SV=1	38286	073118_SAM_RAF_U1.20656.20656.3	controllerType=0 controllerNumber=1 scan=20656	46.7491
18237:3	12	G.GPSVFLFPPKPK.D			438.592	3	1313.76	1313.76	0	-0.7	256	NRagged	265	129.76	129.76	5.07	7	>tr|A0A087WV47|A0A087WV47_HUMAN Ig gamma-1 chain C region OS=Homo sapiens GN=IGHG1 PE=1 SV=1	38286	073118_SAM_RAF_U1.22093.22093.3	controllerType=0 controllerNumber=1 scan=22093	49.707
17199:2	12	G.GPSVFLFPPKPK.D			657.383	2	1313.76	1313.76	0	-1.6	256	NRagged	266.3	119.54	119.54	4.9	7	>tr|A0A087WV47|A0A087WV47_HUMAN Ig gamma-1 chain C region OS=Homo sapiens GN=IGHG1 PE=1 SV=1	38286	073118_SAM_RAF_U1.20895.20895.2	controllerType=0 controllerNumber=1 scan=20895	47.304
17256:2	12	G.GPSVFLFPPKPK.D			657.384	2	1313.76	1313.76	0	-1.3	256	NRagged	292.37	115.24	115.24	4.84	7	>tr|A0A087WV47|A0A087WV47_HUMAN Ig gamma-1 chain C region OS=Homo sapiens GN=IGHG1 PE=1 SV=1	38286	073118_SAM_RAF_U1.20968.20968.2	controllerType=0 controllerNumber=1 scan=20968	47.4726
17734:2	12	G.GPSVFLFPPKPK.D			657.383	2	1313.76	1313.76	0	-2.1	256	NRagged	295.86	111.51	111.51	4.49	7	>tr|A0A087WV47|A0A087WV47_HUMAN Ig gamma-1 chain C region OS=Homo sapiens GN=IGHG1 PE=1 SV=1	38286	073118_SAM_RAF_U1.21501.21501.2	controllerType=0 controllerNumber=1 scan=21501	48.5203
17985:2	12	G.GPSVFLFPPKPK.D			657.382	2	1313.76	1313.76	0	-3	256	NRagged	295.9	116.22	116.22	3.9	7	>tr|A0A087WV47|A0A087WV47_HUMAN Ig gamma-1 chain C region OS=Homo sapiens GN=IGHG1 PE=1 SV=1	38286	073118_SAM_RAF_U1.21778.21778.2	controllerType=0 controllerNumber=1 scan=21778	49.0432
18188:3	12	G.GPSVFLFPPKPK.D			438.591	3	1313.76	1313.76	0	-1.4	256	NRagged	307.59	122.93	122.93	5.17	7	>tr|A0A087WV47|A0A087WV47_HUMAN Ig gamma-1 chain C region OS=Homo sapiens GN=IGHG1 PE=1 SV=1	38286	073118_SAM_RAF_U1.22018.22018.3	controllerType=0 controllerNumber=1 scan=22018	49.535
17822:2	12	G.GPSVFLFPPKPK.D			657.384	2	1313.76	1313.76	0	-1.2	256	NRagged	316.64	160.15	160.15	5.18	7	>tr|A0A087WV47|A0A087WV47_HUMAN Ig gamma-1 chain C region OS=Homo sapiens GN=IGHG1 PE=1 SV=1	38286	073118_SAM_RAF_U1.21599.21599.2	controllerType=0 controllerNumber=1 scan=21599	48.6997
17477:2	12	G.GPSVFLFPPKPK.D			657.383	2	1313.76	1313.76	0	-2.5	256	NRagged	331.23	116.94	116.94	5.5	7	>tr|A0A087WV47|A0A087WV47_HUMAN Ig gamma-1 chain C region OS=Homo sapiens GN=IGHG1 PE=1 SV=1	38286	073118_SAM_RAF_U1.21221.21221.2	controllerType=0 controllerNumber=1 scan=21221	47.9948
17401:2	12	G.GPSVFLFPPKPK.D			657.385	2	1313.76	1313.76	0	0.7	256	NRagged	336.26	155.35	155.35	4.54	7	>tr|A0A087WV47|A0A087WV47_HUMAN Ig gamma-1 chain C region OS=Homo sapiens GN=IGHG1 PE=1 SV=1	38286	073118_SAM_RAF_U1.21135.21135.2	controllerType=0 controllerNumber=1 scan=21135	47.8239
17892:2	12	G.GPSVFLFPPKPK.D			657.384	2	1313.76	1313.76	0	-0.7	256	NRagged	338.21	165.39	165.39	5.39	7	>tr|A0A087WV47|A0A087WV47_HUMAN Ig gamma-1 chain C region OS=Homo sapiens GN=IGHG1 PE=1 SV=1	38286	073118_SAM_RAF_U1.21683.21683.2	controllerType=0 controllerNumber=1 scan=21683	48.8725
17654:2	12	G.GPSVFLFPPKPK.D			657.384	2	1313.76	1313.76	0	-0.7	256	NRagged	386.28	175.66	175.66	5.67	7	>tr|A0A087WV47|A0A087WV47_HUMAN Ig gamma-1 chain C region OS=Homo sapiens GN=IGHG1 PE=1 SV=1	38286	073118_SAM_RAF_U1.21410.21410.2	controllerType=0 controllerNumber=1 scan=21410	48.3473
17564:2	12	G.GPSVFLFPPKPK.D			657.383	2	1313.76	1313.76	0	-1.6	256	NRagged	392.49	226.18	226.18	6.21	7	>tr|A0A087WV47|A0A087WV47_HUMAN Ig gamma-1 chain C region OS=Homo sapiens GN=IGHG1 PE=1 SV=1	38286	073118_SAM_RAF_U1.21318.21318.2	controllerType=0 controllerNumber=1 scan=21318	48.1721
17083:3	12	G.GPSVFLFPPKPK.D			438.591	3	1313.76	1313.76	0	-3.1	256	NRagged	395.11	145.43	145.43	6.59	7	>tr|A0A087WV47|A0A087WV47_HUMAN Ig gamma-1 chain C region OS=Homo sapiens GN=IGHG1 PE=1 SV=1	38286	073118_SAM_RAF_U1.20730.20730.3	controllerType=0 controllerNumber=1 scan=20730	46.9199
17135:3	12	G.GPSVFLFPPKPK.D			438.591	3	1313.76	1313.76	0	-2	256	NRagged	398.54	151.06	151.06	6	7	>tr|A0A087WV47|A0A087WV47_HUMAN Ig gamma-1 chain C region OS=Homo sapiens GN=IGHG1 PE=1 SV=1	38286	073118_SAM_RAF_U1.20804.20804.3	controllerType=0 controllerNumber=1 scan=20804	47.0884
17975:3	12	G.GPSVFLFPPKPK.D			438.591	3	1313.76	1313.76	0	-2.2	256	NRagged	423.25	149.45	149.45	6.11	7	>tr|A0A087WV47|A0A087WV47_HUMAN Ig gamma-1 chain C region OS=Homo sapiens GN=IGHG1 PE=1 SV=1	38286	073118_SAM_RAF_U1.21769.21769.3	controllerType=0 controllerNumber=1 scan=21769	49.0283
18119:3	12	G.GPSVFLFPPKPK.D			438.591	3	1313.76	1313.76	0	-2.2	256	NRagged	431.97	159.7	159.7	6.68	7	>tr|A0A087WV47|A0A087WV47_HUMAN Ig gamma-1 chain C region OS=Homo sapiens GN=IGHG1 PE=1 SV=1	38286	073118_SAM_RAF_U1.21937.21937.3	controllerType=0 controllerNumber=1 scan=21937	49.3656
18048:3	12	G.GPSVFLFPPKPK.D			438.591	3	1313.76	1313.76	0	-3.4	256	NRagged	446.39	177.24	177.24	6.79	7	>tr|A0A087WV47|A0A087WV47_HUMAN Ig gamma-1 chain C region OS=Homo sapiens GN=IGHG1 PE=1 SV=1	38286	073118_SAM_RAF_U1.21856.21856.3	controllerType=0 controllerNumber=1 scan=21856	49.1972
17649:3	12	G.GPSVFLFPPKPK.D			438.591	3	1313.76	1313.76	0	-1.5	256	NRagged	464.56	170.53	170.53	6.52	7	>tr|A0A087WV47|A0A087WV47_HUMAN Ig gamma-1 chain C region OS=Homo sapiens GN=IGHG1 PE=1 SV=1	38286	073118_SAM_RAF_U1.21405.21405.3	controllerType=0 controllerNumber=1 scan=21405	48.3363
17887:3	12	G.GPSVFLFPPKPK.D			438.591	3	1313.76	1313.76	0	-3.3	256	NRagged	464.8	190.17	190.17	7.02	7	>tr|A0A087WV47|A0A087WV47_HUMAN Ig gamma-1 chain C region OS=Homo sapiens GN=IGHG1 PE=1 SV=1	38286	073118_SAM_RAF_U1.21677.21677.3	controllerType=0 controllerNumber=1 scan=21677	48.8545
17250:3	12	G.GPSVFLFPPKPK.D			438.591	3	1313.76	1313.76	0	-1.3	256	NRagged	470.37	196.38	196.38	7.28	7	>tr|A0A087WV47|A0A087WV47_HUMAN Ig gamma-1 chain C region OS=Homo sapiens GN=IGHG1 PE=1 SV=1	38286	073118_SAM_RAF_U1.20957.20957.3	controllerType=0 controllerNumber=1 scan=20957	47.4374
17559:3	12	G.GPSVFLFPPKPK.D			438.591	3	1313.76	1313.76	0	-1.5	256	NRagged	484.39	186.77	186.77	7.22	7	>tr|A0A087WV47|A0A087WV47_HUMAN Ig gamma-1 chain C region OS=Homo sapiens GN=IGHG1 PE=1 SV=1	38286	073118_SAM_RAF_U1.21313.21313.3	controllerType=0 controllerNumber=1 scan=21313	48.1638
17315:3	12	G.GPSVFLFPPKPK.D			438.591	3	1313.76	1313.76	0	-2.8	256	NRagged	484.89	201.5	201.5	7.04	7	>tr|A0A087WV47|A0A087WV47_HUMAN Ig gamma-1 chain C region OS=Homo sapiens GN=IGHG1 PE=1 SV=1	38286	073118_SAM_RAF_U1.21033.21033.3	controllerType=0 controllerNumber=1 scan=21033	47.6111
17380:3	12	G.GPSVFLFPPKPK.D			438.591	3	1313.76	1313.76	0	-2.2	256	NRagged	490.53	208.32	208.32	6.45	7	>tr|A0A087WV47|A0A087WV47_HUMAN Ig gamma-1 chain C region OS=Homo sapiens GN=IGHG1 PE=1 SV=1	38286	073118_SAM_RAF_U1.21113.21113.3	controllerType=0 controllerNumber=1 scan=21113	47.7845
17187:3	12	G.GPSVFLFPPKPK.D			438.591	3	1313.76	1313.76	0	-2.4	256	NRagged	498.54	195.49	195.49	6.65	7	>tr|A0A087WV47|A0A087WV47_HUMAN Ig gamma-1 chain C region OS=Homo sapiens GN=IGHG1 PE=1 SV=1	38286	073118_SAM_RAF_U1.20877.20877.3	controllerType=0 controllerNumber=1 scan=20877	47.2613
17727:3	12	G.GPSVFLFPPKPK.D			438.591	3	1313.76	1313.76	0	-1.7	256	NRagged	504.69	239.59	239.59	7.4	7	>tr|A0A087WV47|A0A087WV47_HUMAN Ig gamma-1 chain C region OS=Homo sapiens GN=IGHG1 PE=1 SV=1	38286	073118_SAM_RAF_U1.21496.21496.3	controllerType=0 controllerNumber=1 scan=21496	48.5115
17474:3	12	G.GPSVFLFPPKPK.D			438.591	3	1313.76	1313.76	0	-2.4	256	NRagged	517.23	220	220	6.8	7	>tr|A0A087WV47|A0A087WV47_HUMAN Ig gamma-1 chain C region OS=Homo sapiens GN=IGHG1 PE=1 SV=1	38286	073118_SAM_RAF_U1.21217.21217.3	controllerType=0 controllerNumber=1 scan=21217	47.986
17810:3	12	G.GPSVFLFPPKPK.D			438.591	3	1313.76	1313.76	0	-1.3	256	NRagged	523.57	232.52	232.52	7.33	7	>tr|A0A087WV47|A0A087WV47_HUMAN Ig gamma-1 chain C region OS=Homo sapiens GN=IGHG1 PE=1 SV=1	38286	073118_SAM_RAF_U1.21588.21588.3	controllerType=0 controllerNumber=1 scan=21588	48.6801
12336:2	12	K.DTLMISR.T			418.22	2	835.433	835.434	0	-2.1	268	Specific	376.35	66.7	66.7	4.94	7	>tr|A0A087WV47|A0A087WV47_HUMAN Ig gamma-1 chain C region OS=Homo sapiens GN=IGHG1 PE=1 SV=1	38286	073118_SAM_RAF_U1.15117.15117.2	controllerType=0 controllerNumber=1 scan=15117	35.2327
12273:2	12	K.DTLMISR.T			418.219	2	835.431	835.434	0	-3.6	268	Specific	396.54	77.61	77.61	4.41	7	>tr|A0A087WV47|A0A087WV47_HUMAN Ig gamma-1 chain C region OS=Homo sapiens GN=IGHG1 PE=1 SV=1	38286	073118_SAM_RAF_U1.14989.14989.2	controllerType=0 controllerNumber=1 scan=14989	34.8925
12307:2	12	K.DTLMISR.T			418.219	2	835.431	835.434	0	-3.3	268	Specific	409.66	82.52	82.52	5.17	7	>tr|A0A087WV47|A0A087WV47_HUMAN Ig gamma-1 chain C region OS=Homo sapiens GN=IGHG1 PE=1 SV=1	38286	073118_SAM_RAF_U1.15053.15053.2	controllerType=0 controllerNumber=1 scan=15053	35.062
11558:2	12	K.DTLM[+15.995]ISR.T		M[+16]	426.218	2	851.428	851.429	0	-1.4	268	Specific	116.09	20.7	20.7	2.35	7	>tr|A0A087WV47|A0A087WV47_HUMAN Ig gamma-1 chain C region OS=Homo sapiens GN=IGHG1 PE=1 SV=1	38286	073118_SAM_RAF_U1.14046.14046.2	controllerType=0 controllerNumber=1 scan=14046	32.8067
11460:2	12	K.DTLM[+15.995]ISR.T		M[+16]	426.217	2	851.428	851.429	0	-1.9	268	Specific	136.12	42.05	42.05	2.63	7	>tr|A0A087WV47|A0A087WV47_HUMAN Ig gamma-1 chain C region OS=Homo sapiens GN=IGHG1 PE=1 SV=1	38286	073118_SAM_RAF_U1.13952.13952.2	controllerType=0 controllerNumber=1 scan=13952	32.6323
10132:2	12	K.DTLM[+15.995]ISR.T		M[+16]	426.218	2	851.428	851.429	0	-1.4	268	Specific	150.19	73.6	73.6	3.04	7	>tr|A0A087WV47|A0A087WV47_HUMAN Ig gamma-1 chain C region OS=Homo sapiens GN=IGHG1 PE=1 SV=1	38286	073118_SAM_RAF_U1.12519.12519.2	controllerType=0 controllerNumber=1 scan=12519	30.0426
11274:2	12	K.DTLM[+15.995]ISR.T		M[+16]	426.218	2	851.428	851.429	0	-1.2	268	Specific	215.56	0.63	0.63	2.55	7	>tr|A0A087WV47|A0A087WV47_HUMAN Ig gamma-1 chain C region OS=Homo sapiens GN=IGHG1 PE=1 SV=1	38286	073118_SAM_RAF_U1.13760.13760.2	controllerType=0 controllerNumber=1 scan=13760	32.2876
11374:2	12	K.DTLM[+15.995]ISR.T		M[+16]	426.217	2	851.428	851.429	0	-1.6	268	Specific	228.31	55.6	55.6	4.11	7	>tr|A0A087WV47|A0A087WV47_HUMAN Ig gamma-1 chain C region OS=Homo sapiens GN=IGHG1 PE=1 SV=1	38286	073118_SAM_RAF_U1.13859.13859.2	controllerType=0 controllerNumber=1 scan=13859	32.4598
10333:2	12	K.DTLM[+15.995]ISR.T		M[+16]	426.217	2	851.427	851.429	0	-2.4	268	Specific	229.55	75.1	75.1	3.89	7	>tr|A0A087WV47|A0A087WV47_HUMAN Ig gamma-1 chain C region OS=Homo sapiens GN=IGHG1 PE=1 SV=1	38286	073118_SAM_RAF_U1.12722.12722.2	controllerType=0 controllerNumber=1 scan=12722	30.3913
09957:2	12	K.DTLM[+15.995]ISR.T		M[+16]	426.217	2	851.427	851.429	0	-3.1	268	Specific	264.92	66.88	66.88	4.46	7	>tr|A0A087WV47|A0A087WV47_HUMAN Ig gamma-1 chain C region OS=Homo sapiens GN=IGHG1 PE=1 SV=1	38286	073118_SAM_RAF_U1.12340.12340.2	controllerType=0 controllerNumber=1 scan=12340	29.7191
10449:2	12	K.DTLM[+15.995]ISR.T		M[+16]	426.217	2	851.427	851.429	0	-2.4	268	Specific	274.58	48.47	48.47	4.12	7	>tr|A0A087WV47|A0A087WV47_HUMAN Ig gamma-1 chain C region OS=Homo sapiens GN=IGHG1 PE=1 SV=1	38286	073118_SAM_RAF_U1.12827.12827.2	controllerType=0 controllerNumber=1 scan=12827	30.5596
09518:2	12	K.DTLM[+15.995]ISR.T		M[+16]	426.217	2	851.427	851.429	0	-2.4	268	Specific	284.09	69.43	69.43	4.44	7	>tr|A0A087WV47|A0A087WV47_HUMAN Ig gamma-1 chain C region OS=Homo sapiens GN=IGHG1 PE=1 SV=1	38286	073118_SAM_RAF_U1.11916.11916.2	controllerType=0 controllerNumber=1 scan=11916	29.0325
11188:2	12	K.DTLM[+15.995]ISR.T		M[+16]	426.217	2	851.427	851.429	0	-2.9	268	Specific	299.22	49.46	49.46	4.12	7	>tr|A0A087WV47|A0A087WV47_HUMAN Ig gamma-1 chain C region OS=Homo sapiens GN=IGHG1 PE=1 SV=1	38286	073118_SAM_RAF_U1.13668.13668.2	controllerType=0 controllerNumber=1 scan=13668	32.1147
10544:2	12	K.DTLM[+15.995]ISR.T		M[+16]	426.217	2	851.427	851.429	0	-2.1	268	Specific	322.97	69.1	69.1	4.65	7	>tr|A0A087WV47|A0A087WV47_HUMAN Ig gamma-1 chain C region OS=Homo sapiens GN=IGHG1 PE=1 SV=1	38286	073118_SAM_RAF_U1.12925.12925.2	controllerType=0 controllerNumber=1 scan=12925	30.7297
09862:2	12	K.DTLM[+15.995]ISR.T		M[+16]	426.217	2	851.427	851.429	0	-2.9	268	Specific	331.23	68.87	68.87	4.5	7	>tr|A0A087WV47|A0A087WV47_HUMAN Ig gamma-1 chain C region OS=Homo sapiens GN=IGHG1 PE=1 SV=1	38286	073118_SAM_RAF_U1.12243.12243.2	controllerType=0 controllerNumber=1 scan=12243	29.5495
10739:2	12	K.DTLM[+15.995]ISR.T		M[+16]	426.217	2	851.427	851.429	0	-2.3	268	Specific	349.95	68.28	68.28	4.48	7	>tr|A0A087WV47|A0A087WV47_HUMAN Ig gamma-1 chain C region OS=Homo sapiens GN=IGHG1 PE=1 SV=1	38286	073118_SAM_RAF_U1.13131.13131.2	controllerType=0 controllerNumber=1 scan=13131	31.0831
11073:2	12	K.DTLM[+15.995]ISR.T		M[+16]	426.217	2	851.428	851.429	0	-1.6	268	Specific	350.13	70.03	70.03	4.85	7	>tr|A0A087WV47|A0A087WV47_HUMAN Ig gamma-1 chain C region OS=Homo sapiens GN=IGHG1 PE=1 SV=1	38286	073118_SAM_RAF_U1.13507.13507.2	controllerType=0 controllerNumber=1 scan=13507	31.7743
10641:2	12	K.DTLM[+15.995]ISR.T		M[+16]	426.217	2	851.428	851.429	0	-1.9	268	Specific	350.78	68.25	68.25	4.83	7	>tr|A0A087WV47|A0A087WV47_HUMAN Ig gamma-1 chain C region OS=Homo sapiens GN=IGHG1 PE=1 SV=1	38286	073118_SAM_RAF_U1.13031.13031.2	controllerType=0 controllerNumber=1 scan=13031	30.911
10847:2	12	K.DTLM[+15.995]ISR.T		M[+16]	426.217	2	851.428	851.429	0	-1.8	268	Specific	352.72	68.79	68.79	4.83	7	>tr|A0A087WV47|A0A087WV47_HUMAN Ig gamma-1 chain C region OS=Homo sapiens GN=IGHG1 PE=1 SV=1	38286	073118_SAM_RAF_U1.13234.13234.2	controllerType=0 controllerNumber=1 scan=13234	31.254
11035:2	12	K.DTLM[+15.995]ISR.T		M[+16]	426.217	2	851.426	851.429	0	-3.3	268	Specific	353.31	42.15	42.15	4.37	7	>tr|A0A087WV47|A0A087WV47_HUMAN Ig gamma-1 chain C region OS=Homo sapiens GN=IGHG1 PE=1 SV=1	38286	073118_SAM_RAF_U1.13437.13437.2	controllerType=0 controllerNumber=1 scan=13437	31.6049
11126:2	12	K.DTLM[+15.995]ISR.T		M[+16]	426.217	2	851.427	851.429	0	-3.1	268	Specific	355.81	61.97	61.97	4.34	7	>tr|A0A087WV47|A0A087WV47_HUMAN Ig gamma-1 chain C region OS=Homo sapiens GN=IGHG1 PE=1 SV=1	38286	073118_SAM_RAF_U1.13584.13584.2	controllerType=0 controllerNumber=1 scan=13584	31.942
09746:2	12	K.DTLM[+15.995]ISR.T		M[+16]	426.217	2	851.427	851.429	0	-2.1	268	Specific	356.18	69.87	69.87	3.85	7	>tr|A0A087WV47|A0A087WV47_HUMAN Ig gamma-1 chain C region OS=Homo sapiens GN=IGHG1 PE=1 SV=1	38286	073118_SAM_RAF_U1.12134.12134.2	controllerType=0 controllerNumber=1 scan=12134	29.379
10954:2	12	K.DTLM[+15.995]ISR.T		M[+16]	426.218	2	851.428	851.429	0	-1	268	Specific	368.84	69.64	69.64	5.18	7	>tr|A0A087WV47|A0A087WV47_HUMAN Ig gamma-1 chain C region OS=Homo sapiens GN=IGHG1 PE=1 SV=1	38286	073118_SAM_RAF_U1.13342.13342.2	controllerType=0 controllerNumber=1 scan=13342	31.4294
09634:2	12	K.DTLM[+15.995]ISR.T		M[+16]	426.217	2	851.427	851.429	0	-2.1	268	Specific	377.48	81.63	81.63	4.8	7	>tr|A0A087WV47|A0A087WV47_HUMAN Ig gamma-1 chain C region OS=Homo sapiens GN=IGHG1 PE=1 SV=1	38286	073118_SAM_RAF_U1.12025.12025.2	controllerType=0 controllerNumber=1 scan=12025	29.2072
10944:2	12	K.ALPAPIEK.T			419.755	2	838.502	838.503	0	-1.3	346	Specific	217.22	96.69	96.69	3.43	7	>tr|A0A087WV47|A0A087WV47_HUMAN Ig gamma-1 chain C region OS=Homo sapiens GN=IGHG1 PE=1 SV=1	38286	073118_SAM_RAF_U1.13329.13329.2	controllerType=0 controllerNumber=1 scan=13329	31.4076
11263:2	12	K.ALPAPIEK.T			419.755	2	838.502	838.503	0	-1.1	346	Specific	249.85	122.98	122.98	5.72	7	>tr|A0A087WV47|A0A087WV47_HUMAN Ig gamma-1 chain C region OS=Homo sapiens GN=IGHG1 PE=1 SV=1	38286	073118_SAM_RAF_U1.13747.13747.2	controllerType=0 controllerNumber=1 scan=13747	32.2638
11177:2	12	K.ALPAPIEK.T			419.755	2	838.502	838.503	0	-1.6	346	Specific	331.77	129.52	129.52	5.49	7	>tr|A0A087WV47|A0A087WV47_HUMAN Ig gamma-1 chain C region OS=Homo sapiens GN=IGHG1 PE=1 SV=1	38286	073118_SAM_RAF_U1.13654.13654.2	controllerType=0 controllerNumber=1 scan=13654	32.0894
11027:2	12	K.ALPAPIEK.T			419.754	2	838.501	838.503	0	-2.7	346	Specific	339.82	101.48	101.48	5.11	7	>tr|A0A087WV47|A0A087WV47_HUMAN Ig gamma-1 chain C region OS=Homo sapiens GN=IGHG1 PE=1 SV=1	38286	073118_SAM_RAF_U1.13424.13424.2	controllerType=0 controllerNumber=1 scan=13424	31.5758
11070:2	12	K.ALPAPIEK.T			419.754	2	838.501	838.503	0	-2.3	346	Specific	343.92	98.31	98.31	4.71	7	>tr|A0A087WV47|A0A087WV47_HUMAN Ig gamma-1 chain C region OS=Homo sapiens GN=IGHG1 PE=1 SV=1	38286	073118_SAM_RAF_U1.13498.13498.2	controllerType=0 controllerNumber=1 scan=13498	31.7463
11118:2	12	K.ALPAPIEK.T			419.754	2	838.501	838.503	0	-2.9	346	Specific	344.12	124.37	124.37	5.46	7	>tr|A0A087WV47|A0A087WV47_HUMAN Ig gamma-1 chain C region OS=Homo sapiens GN=IGHG1 PE=1 SV=1	38286	073118_SAM_RAF_U1.13572.13572.2	controllerType=0 controllerNumber=1 scan=13572	31.9167
12932:2	12	K.ALPAPIEKTISK.A			634.383	2	1267.76	1267.76	0	-2.3	346	Specific	211.64	48.05	48.05	2.93	7	>tr|A0A087WV47|A0A087WV47_HUMAN Ig gamma-1 chain C region OS=Homo sapiens GN=IGHG1 PE=1 SV=1	38286	073118_SAM_RAF_U1.15879.15879.2	controllerType=0 controllerNumber=1 scan=15879	36.8789
13025:3	12	K.ALPAPIEKTISK.A			423.258	3	1267.76	1267.76	0	-1.1	346	Specific	400.87	148.92	148.92	7.48	7	>tr|A0A087WV47|A0A087WV47_HUMAN Ig gamma-1 chain C region OS=Homo sapiens GN=IGHG1 PE=1 SV=1	38286	073118_SAM_RAF_U1.15972.15972.3	controllerType=0 controllerNumber=1 scan=15972	37.0586
12938:3	12	K.ALPAPIEKTISK.A			423.259	3	1267.76	1267.76	0	-0.9	346	Specific	413.28	148.9	148.9	7.48	7	>tr|A0A087WV47|A0A087WV47_HUMAN Ig gamma-1 chain C region OS=Homo sapiens GN=IGHG1 PE=1 SV=1	38286	073118_SAM_RAF_U1.15885.15885.3	controllerType=0 controllerNumber=1 scan=15885	36.891
11017:2	12	L.PAPIEK.T			327.694	2	654.38	654.382	0	-2.7	348	NRagged	119.91	16.05	16.05	1.14	7	>tr|A0A087WV47|A0A087WV47_HUMAN Ig gamma-1 chain C region OS=Homo sapiens GN=IGHG1 PE=1 SV=1	38286	073118_SAM_RAF_U1.13408.13408.2	controllerType=0 controllerNumber=1 scan=13408	31.5393
11061:2	12	L.PAPIEK.T			327.694	2	654.38	654.382	0	-2.5	348	NRagged	215.69	38.79	38.79	2.35	7	>tr|A0A087WV47|A0A087WV47_HUMAN Ig gamma-1 chain C region OS=Homo sapiens GN=IGHG1 PE=1 SV=1	38286	073118_SAM_RAF_U1.13483.13483.2	controllerType=0 controllerNumber=1 scan=13483	31.7131
11105:2	12	L.PAPIEK.T			327.694	2	654.38	654.382	0	-3.2	348	NRagged	236.92	12.11	12.11	2.41	7	>tr|A0A087WV47|A0A087WV47_HUMAN Ig gamma-1 chain C region OS=Homo sapiens GN=IGHG1 PE=1 SV=1	38286	073118_SAM_RAF_U1.13557.13557.2	controllerType=0 controllerNumber=1 scan=13557	31.8874
12685:2	13	R.SGFSSISVSR.S			513.761	2	1026.52	1026.52	0	-5.5	31	Specific	281.3	106.94	106.94	3.52	10	>sp|P04259|K2C6B_HUMAN Keratin, type II cytoskeletal 6B OS=Homo sapiens GN=KRT6B PE=1 SV=5	8025	073118_SAM_RAF_U1.15593.15593.2	controllerType=0 controllerNumber=1 scan=15593	36.2845
12743:2	13	R.SGFSSISVSR.S			513.764	2	1026.52	1026.52	0	-0.5	31	Specific	292.76	149.32	149.32	5.63	10	>sp|P04259|K2C6B_HUMAN Keratin, type II cytoskeletal 6B OS=Homo sapiens GN=KRT6B PE=1 SV=5	8025	073118_SAM_RAF_U1.15674.15674.2	controllerType=0 controllerNumber=1 scan=15674	36.4586
08835:3	13	R.SLYGLGGSKR.I			346.528	3	1037.57	1037.57	0	-3.2	60	Specific	133.36	112.07	112.07	3.48	10	>sp|P04259|K2C6B_HUMAN Keratin, type II cytoskeletal 6B OS=Homo sapiens GN=KRT6B PE=1 SV=5	8025	073118_SAM_RAF_U1.11161.11161.3	controllerType=0 controllerNumber=1 scan=11161	27.5684
11819:3	13	R.FLEQQNKVLDTK.W			488.268	3	1462.79	1462.79	0	0.3	183	Specific	283.64	113.24	113.24	4.31	10	>sp|P04259|K2C6B_HUMAN Keratin, type II cytoskeletal 6B OS=Homo sapiens GN=KRT6B PE=1 SV=5	8025	073118_SAM_RAF_U1.14351.14351.3	controllerType=0 controllerNumber=1 scan=14351	33.4271
17811:3	13	K.VLDTKWTLLQEQGTK.T			587.324	3	1759.96	1759.96	0	-0.9	190	Specific	226.25	204.67	204.67	6.13	10	>sp|P04259|K2C6B_HUMAN Keratin, type II cytoskeletal 6B OS=Homo sapiens GN=KRT6B PE=1 SV=5	8025	073118_SAM_RAF_U1.21590.21590.3	controllerType=0 controllerNumber=1 scan=21590	48.6855
17726:3	13	K.VLDTKWTLLQEQGTK.T			587.323	3	1759.95	1759.96	0	-2.4	190	Specific	346.43	249.36	249.36	7.42	10	>sp|P04259|K2C6B_HUMAN Keratin, type II cytoskeletal 6B OS=Homo sapiens GN=KRT6B PE=1 SV=5	8025	073118_SAM_RAF_U1.21494.21494.3	controllerType=0 controllerNumber=1 scan=21494	48.506
06249:3	13	R.GRLDSELR.N			315.841	3	945.509	945.511	0	-2.4	233	Specific	249.44	111.04	111.04	4.73	10	>sp|P04259|K2C6B_HUMAN Keratin, type II cytoskeletal 6B OS=Homo sapiens GN=KRT6B PE=1 SV=5	8025	073118_SAM_RAF_U1.8685.8685.3	controllerType=0 controllerNumber=1 scan=8685	23.5008
06219:2	13	R.GRLDSELR.N			473.258	2	945.509	945.511	0	-2.6	233	Specific	252.54	27.07	27.07	2.5	10	>sp|P04259|K2C6B_HUMAN Keratin, type II cytoskeletal 6B OS=Homo sapiens GN=KRT6B PE=1 SV=5	8025	073118_SAM_RAF_U1.8650.8650.2	controllerType=0 controllerNumber=1 scan=8650	23.4441
15149:2	13	R.TAAENEFVTLK.K			611.82	2	1222.63	1222.63	0	0.7	261	Specific	49.01	26.32	26.32	2.4	10	>sp|P04259|K2C6B_HUMAN Keratin, type II cytoskeletal 6B OS=Homo sapiens GN=KRT6B PE=1 SV=5	8025	073118_SAM_RAF_U1.18387.18387.2	controllerType=0 controllerNumber=1 scan=18387	41.9723
12332:3	13	K.DVDAAYM[+15.995]NKVELQAK.A		M[+16]	570.948	3	1710.83	1710.84	0	-3.4	273	Specific	131.17	17.17	17.17	2.05	10	>sp|P04259|K2C6B_HUMAN Keratin, type II cytoskeletal 6B OS=Homo sapiens GN=KRT6B PE=1 SV=5	8025	073118_SAM_RAF_U1.15106.15106.3	controllerType=0 controllerNumber=1 scan=15106	35.2
12377:3	13	K.DVDAAYM[+15.995]NKVELQAK.A		M[+16]	570.949	3	1710.83	1710.84	0	-2.5	273	Specific	156.6	61.64	61.64	3.2	10	>sp|P04259|K2C6B_HUMAN Keratin, type II cytoskeletal 6B OS=Homo sapiens GN=KRT6B PE=1 SV=5	8025	073118_SAM_RAF_U1.15182.15182.3	controllerType=0 controllerNumber=1 scan=15182	35.3736
23617:2	13	K.ADTLTDEINFLR.A			704.359	2	1407.71	1407.71	0	-0.8	288	Specific	2.16	2.16	2.16	2.34	10	>sp|P04259|K2C6B_HUMAN Keratin, type II cytoskeletal 6B OS=Homo sapiens GN=KRT6B PE=1 SV=5	8025	073118_SAM_RAF_U1.28533.28533.2	controllerType=0 controllerNumber=1 scan=28533	62.6295
23772:2	13	K.ADTLTDEINFLR.A			704.358	2	1407.71	1407.71	0	-1.6	288	Specific	54.18	49.32	49.32	3.03	10	>sp|P04259|K2C6B_HUMAN Keratin, type II cytoskeletal 6B OS=Homo sapiens GN=KRT6B PE=1 SV=5	8025	073118_SAM_RAF_U1.28711.28711.2	controllerType=0 controllerNumber=1 scan=28711	62.9691
23691:2	13	K.ADTLTDEINFLR.A			704.358	2	1407.71	1407.71	0	-1.7	288	Specific	344.33	215.62	215.62	7.02	10	>sp|P04259|K2C6B_HUMAN Keratin, type II cytoskeletal 6B OS=Homo sapiens GN=KRT6B PE=1 SV=5	8025	073118_SAM_RAF_U1.28621.28621.2	controllerType=0 controllerNumber=1 scan=28621	62.7978
16129:4	13	S.RAEAESWYQTKYEELQITAGR.H			633.067	4	2529.24	2529.24	0	3	349	NRagged	73.51	59.54	59.54	1.99	10	>sp|P04259|K2C6B_HUMAN Keratin, type II cytoskeletal 6B OS=Homo sapiens GN=KRT6B PE=1 SV=5	8025	073118_SAM_RAF_U1.19567.19567.4	controllerType=0 controllerNumber=1 scan=19567	44.4069
16389:4	13	S.RAEAESWYQTKYEELQITAGR.H			633.067	4	2529.25	2529.24	0	4	349	NRagged	119.55	49.28	49.28	1.98	10	>sp|P04259|K2C6B_HUMAN Keratin, type II cytoskeletal 6B OS=Homo sapiens GN=KRT6B PE=1 SV=5	8025	073118_SAM_RAF_U1.19860.19860.4	controllerType=0 controllerNumber=1 scan=19860	45.0524
16070:4	13	S.RAEAESWYQTKYEELQITAGR.H			633.066	4	2529.24	2529.24	0	2.8	349	NRagged	133.42	81.14	81.14	2.36	10	>sp|P04259|K2C6B_HUMAN Keratin, type II cytoskeletal 6B OS=Homo sapiens GN=KRT6B PE=1 SV=5	8025	073118_SAM_RAF_U1.19486.19486.4	controllerType=0 controllerNumber=1 scan=19486	44.2357
18676:3	13	S.RAEAESWYQTKYEELQITAGR.H			843.753	3	2529.24	2529.24	0	3.2	349	NRagged	230.54	60.42	60.42	1.97	10	>sp|P04259|K2C6B_HUMAN Keratin, type II cytoskeletal 6B OS=Homo sapiens GN=KRT6B PE=1 SV=5	8025	073118_SAM_RAF_U1.22667.22667.3	controllerType=0 controllerNumber=1 scan=22667	50.9549
06267:3	13	R.NTKQEIAEINR.M			439.236	3	1315.69	1315.7	0	-1.9	376	Specific	60.38	60.38	60.38	3.03	10	>sp|P04259|K2C6B_HUMAN Keratin, type II cytoskeletal 6B OS=Homo sapiens GN=KRT6B PE=1 SV=5	8025	073118_SAM_RAF_U1.8703.8703.3	controllerType=0 controllerNumber=1 scan=8703	23.5281
[truncated: 403 more rows]

## Sheet: Slice 1 - Proteins
`	Description	|Log Prob|	Best |Log Prob|	Best score	Total Intensity	# of spectra	# of unique peptides	# of mod peptides	Coverage %	# AA's in protein	Protein DB number
[truncated: 193 more rows]

## Sheet: Slice 2 - Summary
Summary:
[truncated: 56 more rows]

## Sheet: Slice 2 - Spectra
Query #:z	Protein Rank	Peptide < ProteinMetrics Confidential >	Glycans NHFAGNa	Modification Type(s)	Observed m/z	z	Observed (M+H)	Calc. mass (M+H)	Off-by-x error	Mass error (ppm)	Starting position	Cleavage	Score	Delta	Delta Mod	|Log Prob|	# of unique peptides	Protein Name	Protein DB number	Comment	Scan #	Scan Time
[truncated: 2,191 more rows]

[truncated: 1 more sheets: Slice 2 - Proteins]
