# Supplementary material for: Nuclear accumulation of host transcripts during Zika Virus Infection
Source: PLoS Pathog. 2023 Jan 5;19(1):e1011070. doi: 10.1371/journal.ppat.1011070 (PMC9847913; doi:10.1371/journal.ppat.1011070)
Supplement: S2 File — (XLSX) [file ppat.1011070.s011.xlsx]

## Sheet: Cano2_NPC_MockZikvRead_bedtools
Gene Name	Mock 1 Clip Count	Mock 2 Clip Count	ZIKV1 Clip Count	ZIKV2 Clip Count	gene length	Mock bulk RPKM	ZIKV bulk rpkm	Mock 1 rpm	Mock 2 rpm	Zikv 1 rpm	Zikv2 rpm	Mock 1 rpkm	Mock 2 rpkm	Zikv1 rpkm	Zikv2 rpkm	Avg mock rpkm	Avg zikv rpkm	zikv:mock clip	log2 zikv:mock clip	zikv:mock bulk	2329	701	5114	4110		1515	4612
FREM2	588	889	6	9	6343	19.3286	13.8531	528.641	327.194	18.2102	21.7505	83.3424	51.5835	2.87091	3.42905	67.4629	3.14998	0.046692	-4.42068	0.716715	13794
KIF13B	92	131	1	2	3224	5.57573	5.90068	82.7125	48.2142	3.03503	4.83344	25.6552	14.9548	0.941387	1.49921	20.305	1.2203	0.0600983	-4.05653	1.05828	11465	13093	8680	9684	Total genes bound
PLPPR5	63	85	1	1	2099	2.39531	2.20584	56.6401	31.284	3.03503	2.41672	26.9843	14.9043	1.44594	1.15137	20.9443	1.29865	0.0620052	-4.01147	0.9209
NPY2R	66	56	1	1	1992	0.348935	0.466842	59.3372	20.6107	3.03503	2.41672	29.7878	10.3467	1.52361	1.21321	20.0672	1.36841	0.0681913	-3.87427	1.33791
AJAP1	62	62	1	1	9989	2.92022	5.98892	55.741	22.8189	3.03503	2.41672	5.58024	2.28441	0.303837	0.241938	3.93232	0.272888	0.069396	-3.849	2.05085
LOXL1	37	118	1	1	299	111.561	81.8801	33.2648	43.4296	3.03503	2.41672	111.253	145.249	10.1506	8.08268	128.251	9.11664	0.0710841	-3.81433	0.733949
CYP26B1	296	115	5	3	2988	0.22685	0.548109	266.118	42.3255	15.1752	7.25016	89.0624	14.1651	5.0787	2.42643	51.6138	3.75256	0.0727047	-3.78181	2.41617
TNRC6A	32	112	1	1	2419	65.6897	75.8088	28.7696	41.2213	3.03503	2.41672	11.8932	17.0406	1.25466	0.999057	14.4669	1.12686	0.0778923	-3.68238	1.15404
EPB41L4B	61	40	1	1	2578	1.90234	1.83672	54.842	14.7219	3.03503	2.41672	21.2731	5.71059	1.17728	0.93744	13.4918	1.05736	0.0783704	-3.67355	0.965506
LRAT	282	315	7	4	3981	0.72114	0.675206	253.532	115.935	21.2452	9.66688	63.6854	29.1221	5.33665	2.42825	46.4037	3.88245	0.0836668	-3.5792	0.936304
SLCO3A1	63	113	2	1	2767	12.6977	15.9354	56.6401	41.5894	6.07006	2.41672	20.4698	15.0305	2.19373	0.873408	17.7502	1.53357	0.0863975	-3.53287	1.25498
POU3F4	46	54	1	1	2716	8.8626	5.00137	41.3562	19.8746	3.03503	2.41672	15.2269	7.31759	1.11746	0.889808	11.2722	1.00364	0.0890361	-3.48947	0.564323
LRRN4CL	40	153	2	1	1389	0.989476	0.649773	35.9619	56.3113	6.07006	2.41672	25.8905	40.5409	4.37009	1.7399	33.2157	3.055	0.0919745	-3.44262	0.656684
DAAM1	36	71	1	1	2545	43.3883	37.0334	32.3657	26.1314	3.03503	2.41672	12.7174	10.2677	1.19255	0.949595	11.4926	1.07107	0.0931969	-3.42357	0.853534
MPPE1	33	72	1	1	1822	14.5087	18.3492	29.6686	26.4994	3.03503	2.41672	16.2835	14.5441	1.66577	1.32641	15.4138	1.49609	0.0970615	-3.36496	1.2647
NEFL	217	244	3	8	1854	3.09393	3.78959	195.094	89.8036	9.10509	19.3338	105.228	48.4377	4.91105	10.4281	76.8331	7.66959	0.0998215	-3.32451	1.22485
ZNF891	51	103	2	1	13466	1.02973	0.925554	45.8515	37.9089	6.07006	2.41672	3.40498	2.81516	0.450769	0.179468	3.11007	0.315119	0.101322	-3.30298	0.898832
TYW5	32	63	1	1	3091	5.82849	7.52266	28.7696	23.187	3.03503	2.41672	9.30752	7.50145	0.981893	0.781857	8.40449	0.881875	0.104929	-3.25251	1.29067
NELFA	21	89	1	1	604	1	1	18.88	32.7562	3.03503	2.41672	31.2583	54.2322	5.02488	4.00119	42.7452	4.51304	0.10558	-3.24359	1
EVA1A	39	106	1	2	917	10.821	6.68541	35.0629	39.013	3.03503	4.83344	38.2365	42.5442	3.30974	5.27093	40.3904	4.29033	0.106222	-3.23485	0.617818
CMTM4	52	68	1	2	2526	9.99337	7.56184	46.7505	25.0272	3.03503	4.83344	18.5077	9.90785	1.20152	1.91348	14.2078	1.5575	0.109623	-3.18938	0.756686
SUMO2	34	127	2	1	2752	1	1	30.5677	46.742	6.07006	2.41672	11.1074	16.9847	2.20569	0.878169	14.0461	1.54193	0.109776	-3.18736	1
GPRIN3	46	81	1	2	11393	1.24383	0.924882	41.3562	29.8118	3.03503	4.83344	3.62997	2.61668	0.266394	0.424246	3.12332	0.34532	0.110562	-3.17708	0.743576
HECW2	53	135	2	2	2020	10.6776	10.5283	47.6496	49.6864	6.07006	4.83344	23.5889	24.5972	3.00498	2.39279	24.0931	2.69889	0.112019	-3.15818	0.986017
ZSWIM9	24	72	1	1	792	5.14593	5.78632	21.5772	26.4994	3.03503	2.41672	27.2439	33.4589	3.83211	3.05141	30.3514	3.44176	0.113397	-3.14054	1.12445
MAPK7	36	97	1	2	312	23.1628	21.2755	32.3657	35.7006	3.03503	4.83344	103.736	114.425	9.72766	15.4918	109.081	12.6097	0.1156	-3.11279	0.91852
SEPHS1	33	47	1	1	1717	28.2059	24.1261	29.6686	17.2982	3.03503	2.41672	17.2793	10.0747	1.76764	1.40752	13.677	1.58758	0.116077	-3.10685	0.855357
LRRC55	17	86	1	1	4236	0.0153856	0.00709152	15.2838	31.6521	3.03503	2.41672	3.60808	7.47216	0.716485	0.570519	5.54012	0.643502	0.116153	-3.1059	0.460919
H2AFY2	47	139	2	2	596	15.654	12.475	42.2553	51.1586	6.07006	4.83344	70.8981	85.8366	10.1847	8.1098	78.3673	9.14723	0.116722	-3.09885	0.796921
TLE1	29	56	1	1	514	17.1685	16.5415	26.0724	20.6107	3.03503	2.41672	50.7245	40.0986	5.90473	4.70179	45.4115	5.30326	0.116782	-3.09811	0.96348
JPH4	44	89	2	1	1598	1	1	39.5581	32.7562	6.07006	2.41672	24.7548	20.4983	3.79854	1.51234	22.6265	2.65544	0.11736	-3.09099	1
GAP43	19	79	1	1	607	47.4761	28.3384	17.0819	29.0757	3.03503	2.41672	28.1416	47.9007	5.00005	3.98142	38.0211	4.49073	0.118111	-3.08178	0.596898
KAT14	28	57	1	1	927	1	1	25.1734	20.9787	3.03503	2.41672	27.1557	22.6307	3.27403	2.60703	24.8932	2.94053	0.118126	-3.0816	1
FRAS1	194	359	8	5	3144	2.17351	2.1633	174.415	132.129	24.2802	12.0836	55.4756	42.0258	7.72272	3.84338	48.7507	5.78305	0.118625	-3.07552	0.995303
DOCK5	25	62	1	1	4417	8.49541	8.88943	22.4762	22.8189	3.03503	2.41672	5.08857	5.16616	0.687125	0.547141	5.12737	0.617133	0.120361	-3.05457	1.04638
GABRB2	91	78	2	3	5651	1.50759	1.52575	81.8134	28.7077	6.07006	7.25016	14.4777	5.08011	1.07416	1.28299	9.7789	1.17857	0.120522	-3.05263	1.01205
RILPL2	29	52	1	1	5207	1.10285	0.580289	26.0724	19.1385	3.03503	2.41672	5.00718	3.67553	0.582875	0.464129	4.34136	0.523502	0.120585	-3.05188	0.526172
ZNF320	41	75	1	2	4415	1	1	36.861	27.6036	3.03503	4.83344	8.34904	6.25222	0.687436	1.09478	7.30063	0.891106	0.122059	-3.03435	1
ATM	75	197	1	6	3593	74.7356	71.7815	67.4286	72.5053	3.03503	14.5003	18.7667	20.1796	0.844706	4.03571	19.4731	2.44021	0.125312	-2.99641	0.960473
ST6GAL2	16	79	1	1	5077	12.2782	7.10117	14.3848	29.0757	3.03503	2.41672	2.83332	5.72695	0.5978	0.476013	4.28014	0.536907	0.125441	-2.99491	0.578356
UBXN10	30	44	1	1	4643	0.381739	0.543685	26.9715	16.1941	3.03503	2.41672	5.80906	3.48785	0.653679	0.520508	4.64845	0.587093	0.126299	-2.98509	1.42423
PTGS1	211	147	7	4	3158	0.398619	0.389618	189.699	54.103	21.2452	9.66688	60.0694	17.132	6.72743	3.06108	38.6007	4.89425	0.126792	-2.97947	0.97742
SRGAP2C	22	63	1	1	4966	32.9506	33.6345	19.7791	23.187	3.03503	2.41672	3.9829	4.66915	0.611162	0.486653	4.32602	0.548908	0.126885	-2.97841	1.02076
GEN1	35	96	2	1	7001	9.42153	16.1457	31.4667	35.3326	6.07006	2.41672	4.4946	5.04679	0.867028	0.345196	4.77069	0.606112	0.127049	-2.97654	1.7137
COQ10A	40	70	1	2	646	4.25615	4.09916	35.9619	25.7633	3.03503	4.83344	55.6686	39.8813	4.69819	7.4821	47.775	6.09015	0.127476	-2.97171	0.963115
MAPK11	30	42	1	1	1234	2.90598	4.0185	26.9715	15.458	3.03503	2.41672	21.8569	12.5267	2.45951	1.95844	17.1918	2.20897	0.12849	-2.96027	1.38284
GABRB3	63	381	2	8	4240	21.0921	34.946	56.6401	140.226	6.07006	19.3338	13.3585	33.0722	1.43162	4.55985	23.2153	2.99573	0.129041	-2.9541	1.65683
ARHGEF2	63	124	2	3	1086	32.8272	36.0517	56.6401	45.6379	6.07006	7.25016	52.1547	42.0238	5.58937	6.67602	47.0893	6.1327	0.130236	-2.94081	1.09823
ASNA1	29	41	1	1	218	47.1428	51.6669	26.0724	15.0899	3.03503	2.41672	119.598	69.2199	13.9222	11.0859	94.4091	12.504	0.132445	-2.91653	1.09597
PLA2G3	38	81	2	1	913	1.12465	0.807169	34.1638	29.8118	6.07006	2.41672	37.4193	32.6526	6.64848	2.64701	35.036	4.64774	0.132656	-2.91423	0.717707
NEFM	37	69	1	2	486	0.86598	0.91025	33.2648	25.3953	3.03503	4.83344	68.4461	52.2536	6.24492	9.94535	60.3499	8.09513	0.134137	-2.89822	1.05112
TRAPPC8	24	51	1	1	1581	23.3036	29.8169	21.5772	18.7704	3.03503	2.41672	13.6478	11.8725	1.91969	1.5286	12.7601	1.72415	0.13512	-2.88769	1.2795
ATP10B	125	158	6	2	2332	3.45809	5.36435	112.381	58.1515	18.2102	4.83344	48.1909	24.9363	7.80883	2.07266	36.5636	4.94074	0.135127	-2.88761	1.55125
FAAP20	22	55	1	1	1035	1	1	19.7791	20.2426	3.03503	2.41672	19.1102	19.5581	2.9324	2.335	19.3341	2.6337	0.13622	-2.87599	1
AMIGO2	19	62	1	1	1726	7.40105	5.91259	17.0819	22.8189	3.03503	2.41672	9.89683	13.2207	1.75842	1.40019	11.5588	1.5793	0.136632	-2.87163	0.798885
GOLIM4	52	89	2	2	1591	14.8922	9.52332	46.7505	32.7562	6.07006	4.83344	29.3844	20.5884	3.81525	3.03799	24.9864	3.42662	0.137139	-2.86629	0.639484
NDUFA4L2	27	40	1	1	593	1.78003	1.27631	24.2743	14.7219	3.03503	2.41672	40.9348	24.8261	5.11809	4.07541	32.8804	4.59675	0.139802	-2.83854	0.717016
RCSD1	3	145	1	2	1552	1.11028	0.831024	2.69715	53.3669	3.03503	4.83344	1.73785	34.3859	1.95556	3.11433	18.0619	2.53495	0.140348	-2.83292	0.748481
RUVBL1	18	61	1	1	289	28.2661	26.4555	16.1829	22.4509	3.03503	2.41672	55.9961	77.6848	10.5018	8.36235	66.8404	9.43209	0.141114	-2.82507	0.935944
UBQLN4	28	83	1	2	1676	11.6459	10.5755	25.1734	30.5479	3.03503	4.83344	15.0199	18.2267	1.81088	2.88391	16.6233	2.3474	0.141211	-2.82407	0.908088
ICE2	29	80	1	2	4024	32.0791	32.0806	26.0724	29.4438	3.03503	4.83344	6.47923	7.31705	0.754232	1.20115	6.89814	0.977693	0.141733	-2.81875	1.00005
TARS2	21	53	1	1	537	1	1	18.88	19.5065	3.03503	2.41672	35.1583	36.325	5.65183	4.50041	35.7417	5.07612	0.142022	-2.81581	1
ADCY9	109	185	7	1	3123	14.3545	12.3199	97.9963	68.0888	21.2452	2.41672	31.3789	21.8024	6.80282	0.773846	26.5906	3.78833	0.142469	-2.81128	0.85826
HAUS6	22	50	1	1	3199	1	1	19.7791	18.4024	3.03503	2.41672	6.18289	5.75254	0.948743	0.755461	5.96771	0.852102	0.142785	-2.80808	1
IL7R	6	88	1	1	3116	29.2158	12.7815	5.39429	32.3882	3.03503	2.41672	1.73116	10.3942	0.974015	0.775584	6.06266	0.874799	0.144293	-2.79293	0.437486
ZNF331	31	84	2	1	2316	7.88557	6.90113	27.8705	30.916	6.07006	2.41672	12.0339	13.3489	2.62092	1.04349	12.6914	1.83221	0.144366	-2.7922	0.875159
SERTAD2	14	68	1	1	4305	5.48029	5.27157	12.5867	25.0272	3.03503	2.41672	2.92374	5.81353	0.705001	0.561375	4.36863	0.633188	0.14494	-2.78647	0.961914
LMOD1	25	41	1	1	1919	8.0912	2.8464	22.4762	15.0899	3.03503	2.41672	11.7125	7.86344	1.58157	1.25936	9.78795	1.42047	0.145124	-2.78464	0.35179
ARHGEF37	42	44	1	2	2776	1.67168	1.16771	37.76	16.1941	3.03503	4.83344	13.6023	5.83361	1.09331	1.74115	9.71796	1.41723	0.145836	-2.77758	0.698525
HOXA13	8	82	1	1	3833	0.141943	0.221382	7.19239	30.1799	3.03503	2.41672	1.87644	7.8737	0.791816	0.630503	4.87507	0.71116	0.145877	-2.77718	1.55965
TTC30A	24	42	1	1	3711	2.11854	2.24832	21.5772	15.458	3.03503	2.41672	5.81438	4.16545	0.817847	0.651231	4.98992	0.734539	0.147205	-2.7641	1.06126
BAG1	19	54	1	1	2747	18.0524	17.7513	17.0819	19.8746	3.03503	2.41672	6.21839	7.23501	1.10485	0.879767	6.7267	0.99231	0.147518	-2.76104	0.983321
UNC13A	30	27	1	1	732	3.42017	3.69077	26.9715	9.93728	3.03503	2.41672	36.8463	13.5755	4.14622	3.30153	25.2109	3.72387	0.147709	-2.75917	1.07912
MDFIC	70	150	1	6	3266	11.4324	6.78422	62.9334	55.2071	3.03503	14.5003	19.2693	16.9036	0.929281	4.43978	18.0864	2.68453	0.148428	-2.75217	0.59342
RFT1	51	126	3	2	3419	1	1	45.8515	46.374	9.10509	4.83344	13.4108	13.5636	2.66309	1.4137	13.4872	2.03839	0.151135	-2.72609	1
PPHLN1	28	73	1	2	708	1	1	25.1734	26.8675	3.03503	4.83344	35.5556	37.9484	4.28677	6.82689	36.752	5.55683	0.151198	-2.72549	1
STEAP4	10	73	1	1	8505	0.171373	0.606228	8.99049	26.8675	3.03503	2.41672	1.05708	3.15902	0.356852	0.284153	2.10805	0.320503	0.152037	-2.7175	3.53748
MTG2	37	60	2	1	1689	10.7451	11.3203	33.2648	22.0828	6.07006	2.41672	19.695	13.0745	3.59388	1.43086	16.3847	2.51237	0.153336	-2.70523	1.05353
AC022400.6	29	68	1	2	1374	1	1	26.0724	25.0272	3.03503	4.83344	18.9756	18.2149	2.2089	3.51779	18.5952	2.86334	0.153983	-2.69916	1
TMEM183A	31	20	1	1	1807	18.0193	13.5978	27.8705	7.36095	3.03503	2.41672	15.4236	4.07357	1.6796	1.33742	9.7486	1.50851	0.154741	-2.69207	0.754624
ARL3	107	233	3	8	3162	18.4558	14.4869	96.1982	85.7551	9.10509	19.3338	30.4232	27.1205	2.87954	6.11441	28.7719	4.49697	0.156298	-2.67763	0.784951
ECE1	39	103	3	1	429	27.9507	17.5224	35.0629	37.9089	9.10509	2.41672	81.7317	88.3657	21.224	5.63338	85.0487	13.4287	0.157894	-2.66297	0.626904
PAIP2B	22	40	1	1	5739	0.437514	0.300758	19.7791	14.7219	3.03503	2.41672	3.44643	2.56524	0.528843	0.421105	3.00583	0.474974	0.158017	-2.66185	0.687425
TAF11	43	70	1	3	811	17.898	12.5837	38.6591	25.7633	3.03503	7.25016	47.6684	31.7674	3.74233	8.93978	39.7179	6.34105	0.159652	-2.64699	0.703079
ZFHX4	21	41	1	1	2719	10.8417	9.99419	18.88	15.0899	3.03503	2.41672	6.94374	5.54981	1.11623	0.888827	6.24678	1.00253	0.160487	-2.63947	0.921829
ARMH4	73	263	7	2	3974	1	1	65.6305	96.7965	21.2452	4.83344	16.515	24.3574	5.34605	1.21627	20.4362	3.28116	0.160556	-2.63885	1
LYPD6	40	117	1	4	3297	5.92057	4.66744	35.9619	43.0616	3.03503	9.66688	10.9075	13.0608	0.920543	2.93202	11.9842	1.92628	0.160736	-2.63724	0.788343
ADAMTSL3	11	65	1	1	2035	0.71214	0.802265	9.88953	23.9231	3.03503	2.41672	4.85972	11.7558	1.49142	1.18758	8.30777	1.3395	0.161234	-2.63277	1.12656
DRAXIN	208	237	9	7	6160	0.80988	1.06593	187.002	87.2272	27.3153	16.917	30.3575	14.1603	4.4343	2.74627	22.2589	3.59029	0.161297	-2.63221	1.31616
JADE3	32	95	1	3	2164	2.84671	2.47408	28.7696	34.9645	3.03503	7.25016	13.2946	16.1574	1.40251	3.35035	14.726	2.37643	0.161377	-2.6315	0.869102
AXIN2	32	105	2	2	1412	1.58647	2.90362	28.7696	38.645	6.07006	4.83344	20.375	27.369	4.29891	3.42312	23.872	3.86101	0.161738	-2.62827	1.83024
SLIT1	74	63	4	1	3073	1	1	66.5296	23.187	12.1401	2.41672	21.6497	7.54539	3.95058	0.786437	14.5976	2.36851	0.162254	-2.62368	1
MBLAC2	79	111	2	5	2963	4.01071	4.42851	71.0248	40.8533	6.07006	12.0836	23.9706	13.7878	2.04862	4.07816	18.8792	3.06339	0.162263	-2.6236	1.10417
FNDC4	103	123	5	3	559	17.1208	9.6011	92.602	45.2698	15.1752	7.25016	165.657	80.9836	27.147	12.9699	123.32	20.0584	0.162653	-2.62013	0.560786
ZBTB8OS	17	49	1	1	1041	30.1335	34.6015	15.2838	18.0343	3.03503	2.41672	14.6819	17.324	2.9155	2.32154	16.003	2.61852	0.163627	-2.61152	1.14827
PNOC	28	22	1	1	413	0.12525	0.293294	25.1734	8.09704	3.03503	2.41672	60.9524	19.6054	7.34874	5.85162	40.2789	6.60018	0.163862	-2.60945	2.34167
NEU3	16	51	1	1	4414	3.95255	3.71293	14.3848	18.7704	3.03503	2.41672	3.2589	4.25247	0.687592	0.547512	3.75569	0.617552	0.164431	-2.60444	0.939376
RPS20	56	73	1	4	1235	1	1	50.3467	26.8675	3.03503	9.66688	40.7666	21.755	2.45751	7.82743	31.2608	5.14247	0.164502	-2.60382	1
EIF4ENIF1	27	24	1	1	512	16.7436	17.9919	24.2743	8.83314	3.03503	2.41672	47.4108	17.2522	5.92779	4.72016	32.3315	5.32397	0.164668	-2.60236	1.07455
IL33	19	83	1	2	1814	1.67989	1.17919	17.0819	30.5479	3.03503	4.83344	9.41672	16.8401	1.67311	2.66452	13.1284	2.16882	0.1652	-2.59771	0.701945
CECR2	43	64	1	3	1304	9.98069	10.8064	38.6591	23.555	3.03503	7.25016	29.6465	18.0637	2.32748	5.55994	23.8551	3.94371	0.165319	-2.59667	1.08273
SYT13	31	93	1	3	3750	0.505243	0.322562	27.8705	34.2284	3.03503	7.25016	7.43213	9.12758	0.809341	1.93338	8.27986	1.37136	0.165626	-2.594	0.638429
PLCB1	47	133	1	5	3053	64.5097	53.4044	42.2553	48.9503	3.03503	12.0836	13.8406	16.0335	0.994114	3.95794	14.937	2.47603	0.165764	-2.59279	0.827851
MMS22L	29	68	2	1	4644	12.1948	17.6422	26.0724	25.0272	6.07006	2.41672	5.61421	5.38915	1.30708	0.520396	5.50168	0.913736	0.166083	-2.59002	1.4467
JPH1	21	37	1	1	2335	0.713369	1.24053	18.88	13.6178	3.03503	2.41672	8.08566	5.83202	1.2998	1.035	6.95884	1.1674	0.167758	-2.57555	1.73897
PDE1C	25	27	1	1	2204	39.6556	32.4968	22.4762	9.93728	3.03503	2.41672	10.1979	4.50875	1.37706	1.09652	7.35333	1.23679	0.168194	-2.5718	0.819476
ZNF140	18	44	1	1	892	10.3394	10.2614	16.1829	16.1941	3.03503	2.41672	18.1422	18.1548	3.4025	2.70933	18.1485	3.05591	0.168384	-2.57018	0.992456
IRAK4	15	51	1	1	2825	8.25962	11.2017	13.4857	18.7704	3.03503	2.41672	4.77371	6.6444	1.07435	0.855476	5.70905	0.964912	0.169014	-2.56478	1.3562
STK4	121	276	7	6	4782	10.9004	14.6689	108.785	101.581	21.2452	14.5003	22.7488	21.2424	4.44275	3.03227	21.9956	3.73751	0.169921	-2.55707	1.34572
ROBO2	18	43	1	1	1060	34.8922	35.0516	16.1829	15.826	3.03503	2.41672	15.2669	14.9302	2.86324	2.27992	15.0985	2.57158	0.17032	-2.55368	1.00457
RPS6KA4	17	45	1	1	734	8.77701	7.25297	15.2838	16.5621	3.03503	2.41672	20.8227	22.5642	4.13492	3.29253	21.6934	3.71373	0.171191	-2.54632	0.82636
BEAN1	25	25	1	1	990	0.659727	1.09314	22.4762	9.20119	3.03503	2.41672	22.7032	9.29413	3.06569	2.44113	15.9987	2.75341	0.172102	-2.53866	1.65696
PTGFR	18	42	1	1	3061	1.21898	1.03491	16.1829	15.458	3.03503	2.41672	5.28679	5.04998	0.991516	0.78952	5.16839	0.890518	0.172301	-2.537	0.848997
ANKRD1	19	230	1	6	769	160.517	96.1946	17.0819	84.6509	3.03503	14.5003	22.2132	110.079	3.94672	18.8561	66.1462	11.4014	0.172367	-2.53645	0.59928
PPFIA3	19	39	1	1	785	4.30021	3.24546	17.0819	14.3539	3.03503	2.41672	21.7604	18.2852	3.86628	3.07862	20.0228	3.47245	0.173425	-2.52762	0.754721
KIAA0895	15	48	1	1	2538	5.72529	5.53944	13.4857	17.6663	3.03503	2.41672	5.31353	6.96071	1.19584	0.952214	6.13712	1.07402	0.175005	-2.51453	0.967539
NEXMIF	21	33	1	1	6548	0.959619	1.26365	18.88	12.1456	3.03503	2.41672	2.88333	1.85485	0.463505	0.369078	2.36909	0.416291	0.175718	-2.50867	1.31682
ATP6V1C2	15	85	1	2	185	2.56603	2.68583	13.4857	31.284	3.03503	4.83344	72.8958	169.103	16.4056	26.1267	120.999	21.2661	0.175754	-2.50837	1.04669
AMPH	66	54	3	2	1113	5.99548	10.8675	59.3372	19.8746	9.10509	4.83344	53.3129	17.8567	8.18067	4.34271	35.5848	6.26169	0.175965	-2.50664	1.81262
PATJ	43	63	2	2	2895	2.20962	2.10088	38.6591	23.187	6.07006	4.83344	13.3537	8.00932	2.09674	1.66958	10.6815	1.88316	0.176301	-2.50389	0.950788
ANKRD44	26	67	2	1	4004	12.3348	10.6529	23.3753	24.6592	6.07006	2.41672	5.83798	6.15864	1.516	0.603576	5.99831	1.05979	0.176681	-2.50078	0.863646
RCAN3	151	317	6	11	5762	8.86241	4.47138	135.756	116.671	18.2102	26.5839	23.5606	20.2484	3.16039	4.61366	21.9045	3.88703	0.177453	-2.49449	0.504533
C1orf131	46	44	1	3	515	8.41602	8.36562	41.3562	16.1941	3.03503	7.25016	80.3034	31.4448	5.89326	14.078	55.8741	9.98562	0.178716	-2.48426	0.994011
TMEM138	47	115	1	5	799	21.0217	20.4273	42.2553	42.3255	3.03503	12.0836	52.8852	52.973	3.79854	15.1234	52.9291	9.46097	0.178748	-2.484	0.971724
IL1R1	23	109	2	2	3114	5.86512	3.44956	20.6781	40.1172	6.07006	4.83344	6.64037	12.8828	1.94928	1.55216	9.76161	1.75072	0.179348	-2.47917	0.588148
FRRS1L	206	194	8	9	7161	6.74451	5.90477	185.204	71.4012	24.2802	21.7505	25.8629	9.97084	3.39062	3.03735	17.9169	3.21399	0.179383	-2.47888	0.875493
GXYLT2	17	41	1	1	1766	1	1	15.2838	15.0899	3.03503	2.41672	8.65449	8.5447	1.71859	1.36847	8.5996	1.54353	0.179489	-2.47803	1
SLC25A37	35	69	1	3	3607	24.1259	19.559	31.4667	25.3953	3.03503	7.25016	8.72379	7.04055	0.841428	2.01002	7.88217	1.42573	0.18088	-2.4669	0.810706
EBF4	22	64	1	2	833	23.0361	11.4981	19.7791	23.555	3.03503	4.83344	23.7444	28.2774	3.64349	5.80245	26.0109	4.72297	0.181577	-2.46135	0.499134
CIB1	38	61	1	3	237	19.0757	16.0609	34.1638	22.4509	3.03503	7.25016	144.151	94.7295	12.806	30.5914	119.44	21.6987	0.18167	-2.46061	0.841956
ARID5A	26	18	1	1	324	4.66547	7.24954	23.3753	6.62485	3.03503	2.41672	72.1459	20.4471	9.36738	7.45901	46.2965	8.41319	0.181724	-2.46018	1.55387
SPTBN2	19	35	1	1	622	6.38614	5.84686	17.0819	12.8817	3.03503	2.41672	27.4629	20.7101	4.87947	3.8854	24.0865	4.38244	0.181946	-2.45842	0.915555
TTC21B	25	20	1	1	1392	27.7848	37.1376	22.4762	7.36095	3.03503	2.41672	16.1467	5.28804	2.18034	1.73615	10.7174	1.95824	0.182717	-2.45232	1.33662
SLC35E2A	84	137	6	2	5068	1	1	75.5201	50.4225	18.2102	4.83344	14.9014	9.94919	3.59317	0.953717	12.4253	2.27344	0.182969	-2.45033	1
MAP2K2	11	54	1	1	276	37.265	35.7282	9.88953	19.8746	3.03503	2.41672	35.8316	72.0093	10.9965	8.75623	53.9205	9.87636	0.183165	-2.44878	0.95876
PHYKPL	19	34	1	1	418	18.3791	18.4805	17.0819	12.5136	3.03503	2.41672	40.8658	29.9369	7.26084	5.78163	35.4014	6.52123	0.184209	-2.44059	1.00552
UACA	23	24	1	1	2501	56.8599	28.9324	20.6781	8.83314	3.03503	2.41672	8.26794	3.53184	1.21353	0.966301	5.89989	1.08991	0.184735	-2.43647	0.508837
FAM110C	33	35	1	2	2793	3.29076	4.82046	29.6686	12.8817	3.03503	4.83344	10.6225	4.61212	1.08666	1.73055	7.6173	1.40861	0.184922	-2.43501	1.46485
EFCAB11	22	26	1	1	2573	1	1	19.7791	9.56923	3.03503	2.41672	7.68716	3.7191	1.17957	0.939261	5.70313	1.05942	0.18576	-2.42849	1
ALKBH4	62	78	2	4	1155	4.80315	4.70752	55.741	28.7077	6.07006	9.66688	48.2606	24.8552	5.25546	8.36959	36.5579	6.81253	0.186349	-2.42392	0.98009
TMEM168	19	33	1	1	4814	13.3836	8.26835	17.0819	12.1456	3.03503	2.41672	3.54838	2.52297	0.630459	0.502019	3.03568	0.566239	0.186528	-2.42253	0.617797
ELMOD1	33	43	2	1	1581	0.725677	1.08052	29.6686	15.826	6.07006	2.41672	18.7657	10.0101	3.83938	1.5286	14.3879	2.68399	0.186545	-2.42241	1.48898
SIX4	12	50	1	1	3878	1.99012	2.45313	10.7886	18.4024	3.03503	2.41672	2.782	4.74533	0.782628	0.623187	3.76366	0.702907	0.186762	-2.42073	1.23265
AC010422.6	18	35	1	1	2980	1	1	16.1829	12.8817	3.03503	2.41672	5.43049	4.3227	1.01847	0.81098	4.8766	0.914723	0.187574	-2.41447	1
TCTN2	17	37	1	1	689	7.40167	6.69374	15.2838	13.6178	3.03503	2.41672	22.1826	19.7645	4.40498	3.50758	20.9736	3.95628	0.188632	-2.40636	0.904355
NPR1	23	22	1	1	577	0.398668	0.640849	20.6781	8.09704	3.03503	2.41672	35.8373	14.033	5.26002	4.18842	24.9351	4.72422	0.18946	-2.40003	1.60748
AKAP11	187	363	3	20	4038	17.7415	16.6416	168.122	133.601	9.10509	48.3344	41.635	33.086	2.25485	11.9699	37.3605	7.11237	0.190371	-2.39311	0.938004
CDH3	4	68	1	1	1894	10.4863	6.41283	3.59619	25.0272	3.03503	2.41672	1.89873	13.214	1.60244	1.27599	7.55634	1.43922	0.190465	-2.3924	0.611544
IP6K2	17	36	1	1	269	41.6584	36.8817	15.2838	13.2497	3.03503	2.41672	56.8172	49.2554	11.2826	8.98409	53.0363	10.1334	0.191065	-2.38787	0.885336
FANCL	20	63	1	2	517	17.6684	28.0758	17.981	23.187	3.03503	4.83344	34.7794	44.8491	5.87046	9.34901	39.8143	7.60974	0.191131	-2.38737	1.58904
RPL23	74	163	4	5	2264	544.727	370.847	66.5296	59.9917	12.1401	12.0836	29.3859	26.4981	5.36224	5.33728	27.942	5.34976	0.19146	-2.38489	0.680794
B4GALNT1	21	26	1	1	848	5.54832	6.65498	18.88	9.56923	3.03503	2.41672	22.2642	11.2845	3.57905	2.84991	16.7743	3.21448	0.191631	-2.3836	1.19946
CXCL12	19	65	1	2	584	3.9716	2.88276	17.0819	23.9231	3.03503	4.83344	29.2499	40.9642	5.19697	8.27644	35.107	6.7367	0.19189	-2.38165	0.725843
GOPC	91	317	3	12	2984	1	1	81.8134	116.671	9.10509	29.0006	27.4174	39.0989	3.0513	9.71871	33.2581	6.38501	0.191983	-2.38095	1
PRRG3	33	167	1	6	4890	0.865258	1.25202	29.6686	61.4639	3.03503	14.5003	6.0672	12.5693	0.620661	2.9653	9.31825	1.79298	0.192416	-2.3777	1.44699
DIS3L2	20	28	1	1	566	1	1	17.981	10.3053	3.03503	2.41672	31.7685	18.2073	5.36224	4.26982	24.9879	4.81603	0.192735	-2.37531	1
FDX2	44	80	2	3	440	11.4234	8.35539	39.5581	29.4438	6.07006	7.25016	89.9049	66.9177	13.7956	16.4776	78.4113	15.1366	0.193041	-2.37302	0.731428
CSDC2	24	86	1	3	1770	2.54268	2.25796	21.5772	31.6521	3.03503	7.25016	12.1905	17.8825	1.71471	4.09614	15.0365	2.90542	0.193224	-2.37165	0.888024
FPGT	24	18	1	1	1401	1	1	21.5772	6.62485	3.03503	2.41672	15.4013	4.72866	2.16633	1.725	10.065	1.94566	0.193311	-2.37101	1
SLU7	14	42	1	1	1643	21.311	17.6769	12.5867	15.458	3.03503	2.41672	7.66079	9.40839	1.84725	1.47092	8.53459	1.65908	0.194395	-2.36294	0.829473
THAP3	43	56	3	1	487	9.12965	7.08642	38.6591	20.6107	9.10509	2.41672	79.3821	42.3217	18.6963	4.96246	60.8519	11.8294	0.194396	-2.36293	0.776198
PDPN	218	271	7	15	2045	0.82686	1.22785	195.993	99.7409	21.2452	36.2508	95.8399	48.773	10.3889	17.7266	72.3065	14.0577	0.194418	-2.36276	1.48496
GTDC1	44	103	1	5	8983	21.4509	16.7242	39.5581	37.9089	3.03503	12.0836	4.40367	4.22007	0.337864	1.34516	4.31187	0.841513	0.195162	-2.35725	0.77965
NUP58	64	214	4	6	2281	27.4795	35.2311	57.5391	78.7622	12.1401	14.5003	25.2254	34.5297	5.32228	6.357	29.8775	5.83964	0.195453	-2.35511	1.28209
GRIN2A	50	155	1	7	9744	11.064	17.2066	44.9524	57.0474	3.03503	16.917	4.61334	5.85461	0.311477	1.73615	5.23398	1.02381	0.195609	-2.35396	1.55519
KLF11	22	55	1	2	2328	4.3678	6.55364	19.7791	20.2426	3.03503	4.83344	8.49616	8.69528	1.30371	2.07622	8.59572	1.68996	0.196605	-2.34663	1.50044
CNPY1	30	44	2	1	1053	1	1	26.9715	16.1941	6.07006	2.41672	25.6139	15.379	5.76454	2.29508	20.4965	4.02981	0.19661	-2.34659	1
NFASC	87	55	4	3	6282	1.12794	1.87988	78.2172	20.2426	12.1401	7.25016	12.451	3.22232	1.93252	1.15412	7.83666	1.54332	0.196936	-2.3442	1.66665
SERP2	23	19	1	1	438	3.05021	2.98717	20.6781	6.9929	3.03503	2.41672	47.2103	15.9655	6.92929	5.51763	31.5879	6.22346	0.19702	-2.34358	0.979333
ZNF490	18	31	1	1	2523	1	1	16.1829	11.4095	3.03503	2.41672	6.41414	4.52218	1.20295	0.957875	5.46816	1.08041	0.197582	-2.33948	1
TIMM8A	13	43	1	1	837	4.99383	6.48775	11.6876	15.826	3.03503	2.41672	13.9637	18.9081	3.62608	2.88736	16.4359	3.25672	0.198147	-2.33536	1.29915
NIT1	17	33	1	1	301	25.1719	24.1108	15.2838	12.1456	3.03503	2.41672	50.7768	40.3507	10.0832	8.02897	45.5638	9.05606	0.198756	-2.33093	0.957846
CDC37L1	26	11	1	1	2285	6.72586	5.74276	23.3753	4.04852	3.03503	2.41672	10.2299	1.77178	1.32824	1.05765	6.00083	1.19294	0.198796	-2.33064	0.853833
KCNA6	49	95	2	4	1780	1	1	44.0534	34.9645	6.07006	9.66688	24.7491	19.643	3.41015	5.43083	22.196	4.42049	0.199157	-2.32802	1
CCDC66	18	30	1	1	178	17.563	18.9682	16.1829	11.0414	3.03503	2.41672	90.915	62.0305	17.0507	13.5771	76.4727	15.3139	0.200253	-2.3201	1.08001
FAM114A2	39	77	1	4	2847	21.5835	15.2173	35.0629	28.3397	3.03503	9.66688	12.3157	9.95422	1.06605	3.39546	11.135	2.23075	0.200338	-2.3195	0.705043
NR1I3	20	25	1	1	125	1.14087	1.19367	17.981	9.20119	3.03503	2.41672	143.848	73.6095	24.2802	19.3338	108.729	21.807	0.200564	-2.31787	1.04628
KLHL23	69	150	3	6	2155	1	1	62.0343	55.2071	9.10509	14.5003	28.7862	25.6182	4.2251	6.72869	27.2022	5.47689	0.20134	-2.31229	1
CSMD2	17	32	1	1	2571	5.68029	6.02286	15.2838	11.7775	3.03503	2.41672	5.9447	4.58091	1.18049	0.939992	5.26281	1.06024	0.201459	-2.31144	1.06031
CAT	17	32	1	1	628	19.5286	17.0411	15.2838	11.7775	3.03503	2.41672	24.3373	18.754	4.83285	3.84828	21.5457	4.34057	0.201459	-2.31144	0.872623
SLC25A13	42	126	4	2	969	0.648785	1.13375	37.76	46.374	12.1401	4.83344	38.968	47.8576	12.5285	4.98807	43.4128	8.75829	0.201744	-2.3094	1.7475
AL139011.2	19	27	1	1	127	1	1	17.0819	9.93728	3.03503	2.41672	134.503	78.2463	23.8979	19.0293	106.375	21.4636	0.201773	-2.30919	1
ZNF426	64	151	6	2	5155	9.63539	10.6775	57.5391	55.5752	18.2102	4.83344	11.1618	10.7808	3.53253	0.937622	10.9713	2.23507	0.20372	-2.29534	1.10815
KLHDC3	36	49	1	3	170	1	1	32.3657	18.0343	3.03503	7.25016	190.387	106.084	17.8531	42.648	148.236	30.2506	0.204071	-2.29286	1
SORCS2	285	319	14	14	2562	2.2169	2.12466	256.229	117.407	42.4904	33.8341	100.011	45.8264	16.5849	13.2061	72.9188	14.8955	0.204275	-2.29142	0.958392
MAOA	26	73	1	3	2307	2.6329	1.63167	23.3753	26.8675	3.03503	7.25016	10.1323	11.6461	1.31557	3.14268	10.8892	2.22913	0.20471	-2.28835	0.619723
RAP1GDS1	26	49	2	1	216	30.6375	25.3434	23.3753	18.0343	6.07006	2.41672	108.219	83.4922	28.1021	11.1885	95.8555	19.6453	0.204947	-2.28668	0.827202
COLEC12	16	33	1	1	3304	2.75199	2.55955	14.3848	12.1456	3.03503	2.41672	4.35375	3.67602	0.918593	0.731453	4.01488	0.825023	0.205491	-2.28285	0.930072
AC011511.1	27	38	1	2	726	1	1	24.2743	13.9858	3.03503	4.83344	33.4357	19.2642	4.18048	6.65763	26.3499	5.41906	0.205657	-2.28169	1
FHDC1	18	28	1	1	2972	1.32394	1.01877	16.1829	10.3053	3.03503	2.41672	5.44511	3.46747	1.02121	0.813163	4.45629	0.917185	0.205818	-2.28056	0.769499
TNS2	29	33	1	2	488	26.1933	13.028	26.0724	12.1456	3.03503	4.83344	53.4271	24.8885	6.21932	9.90459	39.1578	8.06196	0.205884	-2.2801	0.497379
LPL	691	947	38	35	1948	34.0262	23.3577	621.243	348.541	115.331	84.5852	318.913	178.922	59.2049	43.4216	248.918	51.3132	0.206145	-2.27827	0.686462
CIAO2B	20	23	1	1	147	56.5163	79.725	17.981	8.46509	3.03503	2.41672	122.32	57.5857	20.6465	16.4403	89.9526	18.5434	0.206146	-2.27826	1.41065
SCARA5	125	62	6	4	2051	0.0659308	0.155131	112.381	22.8189	18.2102	9.66688	54.7933	11.1258	8.87868	4.71325	32.9595	6.79597	0.206191	-2.27794	2.35294
ASCL2	89	46	5	2	631	0.361091	0.274637	80.0153	16.9302	15.1752	4.83344	126.807	26.8307	24.0494	7.65997	76.8189	15.8547	0.20639	-2.27655	0.760576
KIAA1522	30	102	2	3	2082	2.57248	2.80805	26.9715	37.5408	6.07006	7.25016	12.9546	18.0311	2.9155	3.48231	15.4929	3.1989	0.206476	-2.27596	1.09157
EPC2	17	62	1	2	1190	26.2249	29.6081	15.2838	22.8189	3.03503	4.83344	12.8436	19.1756	2.55045	4.06171	16.0096	3.30608	0.206507	-2.27574	1.12901
TIAM1	15	35	1	1	1951	6.50221	6.88151	13.4857	12.8817	3.03503	2.41672	6.91221	6.60259	1.55563	1.23871	6.7574	1.39717	0.206761	-2.27396	1.05833
GPR62	19	65	2	1	744	0.194265	0.140262	17.0819	23.9231	6.07006	2.41672	22.9596	32.1547	8.15868	3.24828	27.5571	5.70348	0.206969	-2.27251	0.722014
ADCY5	17	30	1	1	2311	3.51319	5.17012	15.2838	11.0414	3.03503	2.41672	6.61351	4.77777	1.3133	1.04575	5.69564	1.17952	0.207092	-2.27166	1.47163
RNF144B	10	47	1	1	3806	0.257706	0.574196	8.99049	17.2982	3.03503	2.41672	2.36219	4.54499	0.797433	0.634976	3.45359	0.716205	0.20738	-2.26965	2.2281
BTBD11	61	80	1	6	1923	1	1	54.842	29.4438	3.03503	14.5003	28.519	15.3114	1.57828	7.54047	21.9152	4.55937	0.208046	-2.26502	1
MCRS1	23	15	1	1	322	26.6971	21.198	20.6781	5.52071	3.03503	2.41672	64.2178	17.1451	9.42556	7.50534	40.6814	8.46545	0.208091	-2.26471	0.794019
ARFGEF1	39	188	4	4	1284	24.5257	22.2661	35.0629	69.1929	12.1401	9.66688	27.3075	53.8886	9.45492	7.52872	40.5981	8.49182	0.209168	-2.25726	0.907868
VANGL1	24	91	3	1	6844	6.50768	6.34608	21.5772	33.4923	9.10509	2.41672	3.15271	4.89368	1.33038	0.353115	4.02319	0.841745	0.209223	-2.25689	0.975168
DAB1	165	255	4	16	3350	1	1	148.343	93.8521	12.1401	38.6675	44.2815	28.0156	3.62392	11.5425	36.1485	7.58323	0.20978	-2.25305	1
PABPC4L	8	51	1	1	3573	6.94767	4.60434	7.19239	18.7704	3.03503	2.41672	2.01298	5.25341	0.849435	0.676384	3.63319	0.762909	0.209983	-2.25166	0.662717
KIF20A	10	46	1	1	301	20.2915	20.4971	8.99049	16.9302	3.03503	2.41672	29.8687	56.2465	10.0832	8.02897	43.0576	9.05606	0.210324	-2.24931	1.01013
FAM241A	12	41	1	1	8317	0.112864	0.153283	10.7886	15.0899	3.03503	2.41672	1.29717	1.81435	0.364919	0.290576	1.55576	0.327747	0.210667	-2.24696	1.35812
PHPT1	32	23	1	2	174	1	1	28.7696	8.46509	3.03503	4.83344	165.342	48.6499	17.4427	27.7784	106.996	22.6105	0.211321	-2.24249	1
LGI2	82	189	6	5	4603	8.86524	7.91818	73.722	69.561	18.2102	12.0836	16.0161	15.1121	3.95616	2.62516	15.5641	3.29066	0.211426	-2.24177	0.893172
LRRC40	18	26	1	1	994	18.3676	19.5461	16.1829	9.56923	3.03503	2.41672	16.2806	9.627	3.05335	2.43131	12.9538	2.74233	0.211701	-2.2399	1.06416
PAX3	69	49	4	2	1285	0.189949	0.316583	62.0343	18.0343	12.1401	4.83344	48.2758	14.0345	9.44757	3.76143	31.1551	6.6045	0.211988	-2.23795	1.66667
DUSP18	15	33	1	1	1405	1	1	13.4857	12.1456	3.03503	2.41672	9.59838	8.64453	2.16016	1.72009	9.12146	1.94012	0.212699	-2.23311	1
GMDS	17	28	1	1	362	4.50953	5.91765	15.2838	10.3053	3.03503	2.41672	42.2205	28.4678	8.38406	6.67602	35.3441	7.53004	0.213049	-2.23074	1.31225
ZNF20	12	40	1	1	1236	1	1	10.7886	14.7219	3.03503	2.41672	8.72863	11.9109	2.45553	1.95527	10.3198	2.2054	0.213706	-2.2263	1
TRMT1L	16	30	1	1	1920	8.02627	8.58568	14.3848	11.0414	3.03503	2.41672	7.49207	5.75074	1.58074	1.25871	6.62141	1.41973	0.214415	-2.22152	1.0697
FBXW7	15	63	1	2	2336	24.088	26.6606	13.4857	23.187	3.03503	4.83344	5.773	9.92594	1.29924	2.06911	7.84947	1.68418	0.214559	-2.22055	1.1068
RAD1	25	130	1	5	3500	26.3319	37.0642	22.4762	47.8462	3.03503	12.0836	6.42178	13.6703	0.867152	3.45246	10.0461	2.1598	0.21499	-2.21766	1.40758
OGG1	23	43	1	2	601	26.726	24.8442	20.6781	15.826	3.03503	4.83344	34.4062	26.3328	5.04997	8.04233	30.3695	6.54615	0.21555	-2.21391	0.929589
ST8SIA5	159	84	10	3	12220	1.24034	2.23568	142.949	30.916	30.3503	7.25016	11.6979	2.52995	2.48366	0.593303	7.11394	1.53848	0.216263	-2.20914	1.80247
TDP1	10	44	1	1	1624	60.0345	27.4251	8.99049	16.1941	3.03503	2.41672	5.53601	9.97173	1.86886	1.48813	7.75387	1.67849	0.216472	-2.20775	0.456822
ZC3H10	49	101	5	1	5646	1	1	44.0534	37.1728	15.1752	2.41672	7.80258	6.58392	2.68777	0.428041	7.19325	1.55791	0.216579	-2.20704	1
NKAIN1	35	59	3	1	1957	1.72568	3.60041	31.4667	21.7148	9.10509	2.41672	16.079	11.096	4.65258	1.23491	13.5875	2.94374	0.216651	-2.20656	2.08637
PDK4	7	51	1	1	2141	0.73667	1.52487	6.29334	18.7704	3.03503	2.41672	2.93944	8.76713	1.41758	1.12878	5.85328	1.27318	0.217515	-2.20081	2.06995
RPL14	123	326	7	12	6354	352.437	431.551	110.583	119.983	21.2452	29.0006	17.4037	18.8831	3.3436	4.56415	18.1434	3.95388	0.217924	-2.19811	1.22448
BRICD5	33	25	2	1	108	1	1	29.6686	9.20119	6.07006	2.41672	274.709	85.1962	56.2043	22.377	179.953	39.2907	0.218339	-2.19536	1
CNTN1	6	53	1	1	2382	5.37863	3.40432	5.39429	19.5065	3.03503	2.41672	2.26461	8.18913	1.27415	1.01458	5.22687	1.14436	0.218939	-2.1914	0.632934
CRYZ	15	31	1	1	809	31.6461	30.6565	13.4857	11.4095	3.03503	2.41672	16.6696	14.1032	3.75158	2.98729	15.3864	3.36944	0.218988	-2.19108	0.968729
AKR7A2	24	39	1	2	259	28.4605	23.0352	21.5772	14.3539	3.03503	4.83344	83.3095	55.4203	11.7183	18.6619	69.3649	15.1901	0.218988	-2.19107	0.809374
SHISAL1	33	47	1	3	6017	1.77991	2.04217	29.6686	17.2982	3.03503	7.25016	4.9308	2.87489	0.504409	1.20495	3.90284	0.854678	0.218988	-2.19107	1.14734
ZDHHC14	19	21	1	1	5023	3.9752	8.94188	17.0819	7.729	3.03503	2.41672	3.40074	1.53872	0.604227	0.481131	2.46973	0.542679	0.219732	-2.18618	2.24942
WNK3	52	267	1	12	5498	4.74218	2.73185	46.7505	98.2687	3.03503	29.0006	8.50319	17.8735	0.552024	5.27476	13.1884	2.91339	0.220906	-2.17849	0.576075
EIF4G3	9	45	1	1	314	75.2968	73.4696	8.09144	16.5621	3.03503	2.41672	25.7689	52.7457	9.6657	7.69656	39.2573	8.68113	0.221134	-2.17701	0.975733
MPPED1	173	217	14	4	2231	5.29249	4.63739	155.535	79.8663	42.4904	9.66688	69.7156	35.7984	19.0455	4.33298	52.757	11.6892	0.221567	-2.17418	0.876221
RB1CC1	13	35	1	1	1325	18.0857	16.4345	11.6876	12.8817	3.03503	2.41672	8.82085	9.72201	2.29059	1.82394	9.27143	2.05726	0.221893	-2.17206	0.908701
LIN9	13	35	1	1	1343	4.23344	4.53853	11.6876	12.8817	3.03503	2.41672	8.70263	9.59171	2.25989	1.79949	9.14717	2.02969	0.221893	-2.17206	1.07207
DGKB	17	25	1	1	4081	2.9975	2.96427	15.2838	9.20119	3.03503	2.41672	3.74512	2.25464	0.743698	0.592188	2.99988	0.667943	0.222657	-2.16711	0.988914
MFN1	62	114	4	4	2871	1	1	55.741	41.9574	12.1401	9.66688	19.4152	14.6142	4.22853	3.36708	17.0147	3.79781	0.223207	-2.16354	1
AP2M1	12	37	1	1	45	462.848	470.54	10.7886	13.6178	3.03503	2.41672	239.746	302.617	67.4451	53.7049	271.182	60.575	0.223374	-2.16246	1.01662
PER3	23	10	1	1	2421	4.37512	4.21831	20.6781	3.68047	3.03503	2.41672	8.54115	1.52023	1.25363	0.998232	5.03069	1.12593	0.223812	-2.15964	0.964159
THBS3	23	10	1	1	252	16.0326	11.7373	20.6781	3.68047	3.03503	2.41672	82.056	14.6051	12.0438	9.59016	48.3305	10.817	0.223812	-2.15964	0.73209
SLC6A20	15	213	2	6	3527	2.17888	3.76961	13.4857	78.3941	6.07006	14.5003	3.82357	22.2269	1.72103	4.11123	13.0252	2.91613	0.223884	-2.15918	1.73007
CYYR1	9	44	1	1	2291	0.393635	0.445703	8.09144	16.1941	3.03503	2.41672	3.53184	7.06857	1.32476	1.05488	5.3002	1.18982	0.224486	-2.15531	1.13227
WSCD2	27	66	2	2	1775	2.9538	4.68792	24.2743	24.2911	6.07006	4.83344	13.6757	13.6851	3.41975	2.72306	13.6804	3.07141	0.224512	-2.15514	1.58708
GABRG1	33	22	2	1	5218	0.0717229	0.10346	29.6686	8.09704	6.07006	2.41672	5.68582	1.55175	1.16329	0.463151	3.61879	0.813222	0.224722	-2.15379	1.4425
BOLA1	13	34	1	1	318	21.9558	15.3965	11.6876	12.5136	3.03503	2.41672	36.7536	39.351	9.54412	7.59975	38.0523	8.57193	0.225267	-2.15029	0.70125
TMEM26	21	51	2	1	3674	1.39995	1.02187	18.88	18.7704	6.07006	2.41672	5.13882	5.10899	1.65217	0.65779	5.1239	1.15498	0.22541	-2.14938	0.729933
PSD4	45	14	1	3	1821	2.51856	4.25765	40.4572	5.15266	3.03503	7.25016	22.217	2.82958	1.66668	3.98142	12.5233	2.82405	0.225504	-2.14878	1.69051
C1QTNF3	55	332	4	11	1134	1	1	49.4477	122.192	12.1401	26.5839	43.6046	107.753	10.7056	23.4426	75.6788	17.0741	0.225613	-2.14808	1
PEX12	8	75	1	2	986	2.69967	3.94602	7.19239	27.6036	3.03503	4.83344	7.29451	27.9955	3.07812	4.90207	17.645	3.9901	0.226132	-2.14476	1.46167
TBC1D23	46	99	5	1	1569	28.0526	23.3708	41.3562	36.4367	15.1752	2.41672	26.3583	23.2229	9.67186	1.54029	24.7906	5.60608	0.226137	-2.14473	0.833106
MAML3	26	31	1	2	2569	4.35681	5.1527	23.3753	11.4095	3.03503	4.83344	9.09897	4.44121	1.18141	1.88145	6.77009	1.53143	0.226205	-2.1443	1.18268
TSPAN7	10	41	1	1	458	1	1	8.99049	15.0899	3.03503	2.41672	19.6299	32.9475	6.6267	5.27668	26.2887	5.95169	0.226398	-2.14307	1
B3GLCT	77	234	10	2	2607	8.29936	8.38154	69.2267	86.1231	30.3503	4.83344	26.5542	33.0353	11.6419	1.85402	29.7948	6.74794	0.226481	-2.14254	1.0099
MME	38	277	7	4	3269	50.1984	34.7417	34.1638	101.949	21.2452	9.66688	10.4509	31.1866	6.49899	2.95714	20.8187	4.72807	0.227106	-2.13856	0.692088
PSMB7	101	260	6	10	131	107.037	113.475	90.8039	95.6923	18.2102	24.1672	693.16	730.476	139.009	184.482	711.818	161.746	0.227229	-2.13778	1.06015
TRAF3IP1	19	55	2	1	1980	3.9907	2.92894	17.0819	20.2426	6.07006	2.41672	8.62723	10.2235	3.06569	1.22057	9.42539	2.14313	0.227378	-2.13683	0.733941
DCC	138	177	11	4	5245	4.05595	5.65485	124.069	65.1444	33.3853	9.66688	23.6547	12.4203	6.36517	1.84307	18.0375	4.10412	0.227533	-2.13585	1.39421
SCX	11	67	1	2	338	13.616	6.41928	9.88953	24.6592	3.03503	4.83344	29.259	72.9562	8.97938	14.3001	51.1076	11.6397	0.22775	-2.13448	0.471451
LCOR	41	109	1	6	10824	39.3364	38.7061	36.861	40.1172	3.03503	14.5003	3.40549	3.70632	0.280398	1.33965	3.5559	0.810022	0.227796	-2.13418	0.983977
UCK2	9	43	1	1	285	1	1	8.09144	15.826	3.03503	2.41672	28.391	55.53	10.6492	8.47972	41.9605	9.56447	0.22794	-2.13327	1
FRA10AC1	20	16	1	1	1942	16.4306	18.7947	17.981	5.88876	3.03503	2.41672	9.259	3.03232	1.56284	1.24445	6.14566	1.40364	0.228396	-2.13039	1.14388
FANCI	50	115	1	7	669	59.7663	53.2393	44.9524	42.3255	3.03503	16.917	67.1935	63.2668	4.53667	25.2871	65.2301	14.9119	0.228604	-2.12908	0.890791
C3orf38	45	91	4	2	1332	20.1204	29.31	40.4572	33.4923	12.1401	4.83344	30.3733	25.1444	9.11421	3.62871	27.7588	6.37146	0.229529	-2.12325	1.45673
KIAA0513	74	135	8	1	5904	3.25866	3.38801	66.5296	49.6864	24.2802	2.41672	11.2686	8.41572	4.11251	0.409336	9.84214	2.26092	0.229718	-2.12206	1.03969
SEC61A2	21	13	1	1	372	18.7307	31.2324	18.88	4.78462	3.03503	2.41672	50.7527	12.8619	8.15868	6.49656	31.8073	7.32762	0.230375	-2.11794	1.66744
PARD3B	83	175	1	12	4348	10.5437	7.80326	74.621	64.4083	3.03503	29.0006	17.1622	14.8133	0.698029	6.66988	15.9877	3.68395	0.230424	-2.11764	0.740087
CENPV	18	56	2	1	282	42.3922	36.887	16.1829	20.6107	6.07006	2.41672	57.3861	73.0874	21.525	8.56993	65.2368	15.0475	0.23066	-2.11616	0.870136
ADCYAP1	7	47	1	1	2536	0.105285	0.261687	6.29334	17.2982	3.03503	2.41672	2.4816	6.82107	1.19678	0.952965	4.65133	1.07487	0.231089	-2.11348	2.48551
KDM2B	18	20	1	1	510	11.5837	12.9279	16.1829	7.36095	3.03503	2.41672	31.7311	14.4332	5.95104	4.73867	23.0822	5.34485	0.231558	-2.11056	1.11604
ARRB2	18	20	1	1	456	5.29388	6.48905	16.1829	7.36095	3.03503	2.41672	35.4888	16.1424	6.65577	5.29982	25.8156	5.9778	0.231558	-2.11056	1.22576
MAPK12	18	20	1	1	497	1	1	16.1829	7.36095	3.03503	2.41672	32.5611	14.8108	6.1067	4.86262	23.6859	5.48466	0.231558	-2.11056	1
BAZ1B	235	583	23	12	1295	31.7733	32.3752	211.276	214.572	69.8057	29.0006	163.148	165.692	53.904	22.3943	164.42	38.1492	0.232023	-2.10766	1.01894
DSC2	4	54	1	1	9174	9.99843	5.99574	3.59619	19.8746	3.03503	2.41672	0.391998	2.1664	0.33083	0.263431	1.2792	0.29713	0.232278	-2.10607	0.599668
RGS17	18	48	1	2	7114	3.43869	2.35833	16.1829	17.6663	3.03503	4.83344	2.27479	2.48331	0.426628	0.679426	2.37905	0.553027	0.232457	-2.10496	0.685822
FNIP2	23	64	1	3	3504	9.62759	11.9514	20.6781	23.555	3.03503	7.25016	5.90129	6.72233	0.866162	2.06911	6.31181	1.46764	0.232522	-2.10456	1.24137
MTPAP	86	226	6	8	3807	1	1	77.3182	83.1787	18.2102	19.3338	20.3095	21.8489	4.78334	5.07848	21.0792	4.93091	0.233923	-2.09589	1
VCPKMT	12	34	1	1	1065	8.54998	7.98376	10.7886	12.5136	3.03503	2.41672	10.1301	11.7499	2.84979	2.26922	10.94	2.55951	0.233959	-2.09567	0.933775
GPR161	180	396	11	16	5987	15.1349	13.9905	161.829	145.747	33.3853	38.6675	27.03	24.3439	5.5763	6.45858	25.6869	6.01744	0.234261	-2.09381	0.924387
CASC10	30	53	2	2	2941	4.23734	2.64666	26.9715	19.5065	6.07006	4.83344	9.17085	6.63261	2.06394	1.64347	7.90173	1.85371	0.234595	-2.09176	0.624604
UBIAD1	20	42	1	2	2302	5.79052	7.76796	17.981	15.458	3.03503	4.83344	7.81102	6.71503	1.31843	2.09967	7.26302	1.70905	0.235308	-2.08738	1.3415
RIPOR2	108	160	5	9	2091	1	1	97.0972	58.8876	15.1752	21.7505	46.4358	28.1624	7.25737	10.402	37.2991	8.82966	0.236726	-2.07871	1
CTSC	17	21	1	1	413	103.525	82.737	15.2838	7.729	3.03503	2.41672	37.0068	18.7143	7.34874	5.85162	27.8606	6.60018	0.236901	-2.07765	0.799198
SHCBP1	18	46	1	2	1174	13.3705	18.2894	16.1829	16.9302	3.03503	4.83344	13.7844	14.4209	2.5852	4.11707	14.1027	3.35114	0.237624	-2.07325	1.36789
PI15	21	101	2	3	5775	5.07258	4.53992	18.88	37.1728	6.07006	7.25016	3.26927	6.43685	1.05109	1.25544	4.85306	1.15327	0.237637	-2.07317	0.894992
DIRAS2	29	19	1	2	3395	0.396012	0.715945	26.0724	6.9929	3.03503	4.83344	7.67965	2.05976	0.893971	1.42369	4.86971	1.15883	0.237968	-2.07116	1.80789
UNC5B	27	79	1	4	3586	16.6051	8.19381	24.2743	29.0757	3.03503	9.66688	6.76919	8.10813	0.846355	2.69573	7.43866	1.77104	0.238086	-2.07044	0.493451
AC138696.1	31	14	1	2	899	1	1	27.8705	5.15266	3.03503	4.83344	31.0017	5.73155	3.37601	5.37646	18.3666	4.37623	0.238271	-2.06932	1
CGNL1	24	141	1	6	3236	1.74071	1.1801	21.5772	51.8947	3.03503	14.5003	6.66785	16.0367	0.937896	4.48094	11.3523	2.70942	0.238668	-2.06693	0.677942
CASP6	18	73	1	3	587	27.0463	23.9435	16.1829	26.8675	3.03503	7.25016	27.5688	45.7708	5.17041	12.3512	36.6698	8.76081	0.238911	-2.06546	0.885278
CYHR1	9	40	1	1	447	13.1973	11.8526	8.09144	14.7219	3.03503	2.41672	18.1016	32.9349	6.78978	5.40653	25.5183	6.09815	0.238972	-2.06509	0.898108
SNX24	19	84	3	1	411	10.6069	10.6256	17.0819	30.916	9.10509	2.41672	41.5619	75.2214	22.1535	5.8801	58.3916	14.0168	0.240048	-2.0586	1.00176
ITGA9	12	94	2	2	4524	0.792947	0.75893	10.7886	34.5965	6.07006	4.83344	2.38474	7.64732	1.34175	1.0684	5.01603	1.20507	0.240244	-2.05743	0.957101
CD4	17	20	1	1	1478	1.53205	0.592401	15.2838	7.36095	3.03503	2.41672	10.3409	4.98034	2.05347	1.63513	7.66061	1.8443	0.240751	-2.05439	0.386672
UBASH3B	95	465	10	13	4586	27.5928	24.5251	85.4096	171.142	30.3503	31.4174	18.624	37.3184	6.61803	6.85071	27.9712	6.73437	0.240761	-2.05433	0.888822
RMND5A	160	422	15	11	4629	15.0633	15.8014	143.848	155.316	45.5255	26.5839	31.0753	33.5528	9.83484	5.74291	32.3141	7.78887	0.241036	-2.05268	1.049
NELL2	19	15	1	1	305	15.1949	18.9241	17.0819	5.52071	3.03503	2.41672	56.0063	18.1007	9.95092	7.92367	37.0535	8.9373	0.2412	-2.0517	1.24542
ARHGEF12	816	2099	84	45	4858	45.1581	41.3931	733.624	772.532	254.943	108.752	151.014	159.023	52.4789	22.3862	155.018	37.4326	0.241472	-2.05007	0.916626
RNF19A	34	114	5	1	1495	35.1716	44.7728	30.5677	41.9574	15.1752	2.41672	20.4466	28.0652	10.1506	1.61654	24.2559	5.88357	0.242563	-2.04357	1.27298
ALDH1L2	72	231	8	5	4633	12.1987	9.01224	64.7315	85.019	24.2802	12.0836	13.9718	18.3507	5.24072	2.60816	16.1613	3.92444	0.24283	-2.04198	0.738787
GSTZ1	18	17	1	1	288	7.16556	9.22297	16.1829	6.25681	3.03503	2.41672	56.1905	21.725	10.5383	8.39139	38.9578	9.46484	0.242951	-2.04126	1.28712
MTF1	20	39	1	2	5568	1	1	17.981	14.3539	3.03503	4.83344	3.22934	2.57792	0.545084	0.868075	2.90363	0.70658	0.243344	-2.03893	1
TPD52L1	118	77	10	1	534	8.30039	4.81326	106.088	28.3397	30.3503	2.41672	198.666	53.0705	56.8358	4.52569	125.868	30.6807	0.243753	-2.03651	0.579884
ELOC	13	29	1	1	1510	43.6044	47.0577	11.6876	10.6734	3.03503	2.41672	7.74015	7.06846	2.00995	1.60048	7.40431	1.80522	0.243806	-2.03619	1.0792
ZNF48	26	51	1	3	1000	1	1	23.3753	18.7704	3.03503	7.25016	23.3753	18.7704	3.03503	7.25016	21.0728	5.14259	0.244039	-2.03482	1
BRD1	15	24	1	1	949	4.5975	4.09167	13.4857	8.83314	3.03503	2.41672	14.2105	9.30784	3.19814	2.5466	11.7592	2.87237	0.244266	-2.03347	0.889977
SORBS2	17	19	1	1	304	1	1	15.2838	6.9929	3.03503	2.41672	50.2757	23.003	9.98365	7.94974	36.6394	8.96669	0.244729	-2.03075	1
ELAVL2	17	19	1	1	2452	2.10528	4.895	15.2838	6.9929	3.03503	2.41672	6.23321	2.85192	1.23778	0.985612	4.54256	1.11169	0.244729	-2.03075	2.32511
FANCF	12	31	1	1	1795	6.00372	5.54883	10.7886	11.4095	3.03503	2.41672	6.01035	6.35625	1.69082	1.34636	6.1833	1.51859	0.245596	-2.02564	0.924232
UFD1	18	43	1	2	759	55.137	87.6773	16.1829	15.826	3.03503	4.83344	21.3213	20.8512	3.99872	6.36817	21.0862	5.18345	0.245821	-2.02432	1.59017
SYNE2	59	123	4	5	905	14.5769	26.0046	53.0439	45.2698	12.1401	12.0836	58.612	50.0219	13.4145	13.352	54.317	13.3833	0.246392	-2.02097	1.78396
LAMA1	16	21	1	1	334	20.5868	21.1944	14.3848	7.729	3.03503	2.41672	43.0682	23.1407	9.08692	7.23569	33.1045	8.1613	0.246532	-2.02015	1.02951
ZDHHC2	154	377	9	17	4543	51.6168	65.0392	138.453	138.754	27.3153	41.0842	30.4762	30.5423	6.01261	9.04342	30.5093	7.52801	0.246745	-2.01891	1.26004
ANKRD29	13	28	1	1	2299	0.579432	0.308098	11.6876	10.3053	3.03503	2.41672	5.08379	4.48253	1.32015	1.0512	4.78316	1.18568	0.247886	-2.01225	0.531724
TMEM237	15	76	1	3	4070	1	1	13.4857	27.9716	3.03503	7.25016	3.31345	6.87263	0.745708	1.78137	5.09304	1.26354	0.248091	-2.01106	1
ZBTB24	7	69	1	2	3256	1	1	6.29334	25.3953	3.03503	4.83344	1.93284	7.79953	0.932135	1.48447	4.86619	1.2083	0.248306	-2.00981	1
SPNS2	15	23	1	1	1582	0.662255	0.559646	13.4857	8.46509	3.03503	2.41672	8.52448	5.35088	1.91848	1.52764	6.93768	1.72306	0.248362	-2.00948	0.845061
LPAR1	108	331	6	15	2157	52.6495	60.0524	97.0972	121.824	18.2102	36.2508	45.0149	56.4783	8.44237	16.8061	50.7466	12.6242	0.24877	-2.00712	1.14061
PROB1	17	18	1	1	1441	0.863906	0.609956	15.2838	6.62485	3.03503	2.41672	10.6064	4.5974	2.1062	1.67711	7.6019	1.89166	0.24884	-2.00671	0.706044
DLK1	21	61	1	3	3327	2.57838	1.87883	18.88	22.4509	3.03503	7.25016	5.67479	6.74809	0.912242	2.17919	6.21144	1.54572	0.24885	-2.00665	0.728686
STXBP5L	58	109	2	7	5663	2.8631	3.41895	52.1448	40.1172	6.07006	16.917	9.20798	7.08408	1.07188	2.98729	8.14603	2.02959	0.24915	-2.00491	1.19414
TAF8	74	163	8	3	1339	9.06564	9.91307	66.5296	59.9917	24.2802	7.25016	49.686	44.8034	18.1331	5.41461	47.2447	11.7739	0.24921	-2.00457	1.09348
SH2B1	10	35	1	1	391	14.4343	14.2827	8.99049	12.8817	3.03503	2.41672	22.9936	32.9454	7.76223	6.18087	27.9695	6.97155	0.249255	-2.0043	0.989497
ADAMTSL1	3	52	1	1	2401	1.92766	1.81066	2.69715	19.1385	3.03503	2.41672	1.12334	7.97104	1.26407	1.00655	4.54719	1.13531	0.249672	-2.00189	0.939305
CCDC73	12	30	1	1	564	1.02425	1.04511	10.7886	11.0414	3.03503	2.41672	19.1287	19.577	5.38126	4.28496	19.3528	4.83311	0.249737	-2.00152	1.02037
STAG1	129	343	8	15	2020	22.2843	19.165	115.977	126.24	24.2802	36.2508	57.4145	62.4952	12.0199	17.9459	59.9548	14.9829	0.249904	-2.00056	0.860023
USP38	14	25	1	1	3373	13.764	14.1145	12.5867	9.20119	3.03503	2.41672	3.7316	2.72789	0.899801	0.71649	3.22975	0.808146	0.25022	-1.99873	1.02546
RAB39B	70	112	7	2	2561	1.99777	2.85391	62.9334	41.2213	21.2452	4.83344	24.5738	16.0958	8.29567	1.88733	20.3348	5.0915	0.250384	-1.99779	1.42855
SHISA7	16	20	1	1	4415	0.147159	0.230383	14.3848	7.36095	3.03503	2.41672	3.25816	1.66726	0.687436	0.547388	2.46271	0.617412	0.250704	-1.99594	1.56554
SMARCA4	38	163	3	6	465	1	1	34.1638	59.9917	9.10509	14.5003	73.4706	129.014	19.5808	31.1835	101.243	25.3822	0.250706	-1.99593	1
ZNF845	13	27	1	1	3317	3.89273	5.32498	11.6876	9.93728	3.03503	2.41672	3.52355	2.99586	0.914993	0.728586	3.25971	0.821789	0.252105	-1.9879	1.36793
LBH	13	27	1	1	138	59.2071	47.1237	11.6876	9.93728	3.03503	2.41672	84.693	72.0093	21.993	17.5125	78.3511	19.7527	0.252105	-1.9879	0.795913
LBHD1	19	45	2	1	310	1	1	17.0819	16.5621	6.07006	2.41672	55.103	53.4262	19.5808	7.79587	54.2646	13.6884	0.252252	-1.98706	1
ZNF517	6	44	1	1	858	2.37569	2.20255	5.39429	16.1941	3.03503	2.41672	6.28705	18.8742	3.53733	2.81669	12.5806	3.17701	0.252532	-1.98546	0.92712
FOXF1	1	56	1	1	2332	12.632	9.69743	0.899049	20.6107	3.03503	2.41672	0.385527	8.83819	1.30147	1.03633	4.61186	1.1689	0.253455	-1.9802	0.767688
TMEM100	10	34	1	1	1038	3.3706	2.8541	8.99049	12.5136	3.03503	2.41672	8.66135	12.0555	2.92392	2.32825	10.3584	2.62608	0.253521	-1.97982	0.846763
ATE1	84	196	2	13	3258	15.298	14.7319	75.5201	72.1373	6.07006	31.4174	23.1799	22.1416	1.86312	9.64314	22.6607	5.75313	0.253881	-1.97778	0.962995
B4GALNT3	31	15	2	1	2057	1.78973	1.48451	27.8705	5.52071	6.07006	2.41672	13.5491	2.68387	2.95093	1.17488	8.11648	2.0629	0.254162	-1.97618	0.82946
ABCB7	14	24	1	1	1815	18.0205	19.9396	12.5867	8.83314	3.03503	2.41672	6.93481	4.86674	1.67219	1.33153	5.90078	1.50186	0.254519	-1.97415	1.1065
LHFPL3	104	153	7	7	1016	19.3242	17.7163	93.501	56.3113	21.2452	16.917	92.0286	55.4245	20.9106	16.6506	73.7265	18.7806	0.254734	-1.97294	0.916793
SZT2	20	35	1	2	671	1	1	17.981	12.8817	3.03503	4.83344	26.7973	19.1977	4.52315	7.20334	22.9975	5.86324	0.254951	-1.97171	1
RGS20	75	100	8	1	844	12.6105	12.4015	67.4286	36.8047	24.2802	2.41672	79.8918	43.6075	28.7681	2.86341	61.7496	15.8157	0.256127	-1.96507	0.983427
TMTC1	39	65	1	5	1246	7.80555	8.29747	35.0629	23.9231	3.03503	12.0836	28.1404	19.1999	2.43582	9.69791	23.6701	6.06687	0.256309	-1.96404	1.06302
COL23A1	21	32	1	2	1079	5.99156	7.09839	18.88	11.7775	3.03503	4.83344	17.4977	10.9152	2.81282	4.47955	14.2065	3.64619	0.256657	-1.96209	1.18473
PREX2	80	227	2	14	5651	12.0056	18.3262	71.9239	83.5468	6.07006	33.8341	12.7276	14.7844	1.07416	5.98727	13.756	3.53071	0.256667	-1.96203	1.52647
INO80	51	112	1	8	1342	3.02922	5.5437	45.8515	41.2213	3.03503	19.3338	34.1665	30.7163	2.26157	14.4067	32.4414	8.33412	0.256898	-1.96073	1.83008
DDX10	17	80	3	1	506	5.69224	3.74569	15.2838	29.4438	9.10509	2.41672	30.2052	58.1893	17.9943	4.77613	44.1973	11.3852	0.257599	-1.9568	0.658034
ABHD8	28	72	2	3	529	6.61194	6.658	25.1734	26.4994	6.07006	7.25016	47.5867	50.0934	11.4746	13.7054	48.8401	12.59	0.25778	-1.95579	1.00697
RASA2	28	40	1	3	3028	15.8941	16.6059	25.1734	14.7219	3.03503	7.25016	8.31353	4.86192	1.00232	2.39437	6.58772	1.69835	0.257805	-1.95565	1.04478
NENF	20	34	1	2	372	21.3225	21.5936	17.981	12.5136	3.03503	4.83344	48.3359	33.6387	8.15868	12.9931	40.9873	10.5759	0.258028	-1.9544	1.01271
USP28	26	121	1	6	1365	14.516	17.5751	23.3753	44.5337	3.03503	14.5003	17.1247	32.6255	2.22347	10.6229	24.8751	6.4232	0.258218	-1.95334	1.21074
PIK3C3	51	194	6	5	6692	69.0507	67.7656	45.8515	71.4012	18.2102	12.0836	6.85168	10.6696	2.72119	1.80568	8.76066	2.26343	0.258363	-1.95253	0.981389
SYT9	15	46	1	2	2241	0.0643292	0.333586	13.4857	16.9302	3.03503	4.83344	6.01773	7.55474	1.35432	2.15682	6.78624	1.75557	0.258696	-1.95067	5.18561
TMEM150C	40	61	1	5	2340	1	1	35.9619	22.4509	3.03503	12.0836	15.3684	9.5944	1.29702	5.16393	12.4814	3.23048	0.258824	-1.94996	1
STON2	14	23	1	1	999	7.32581	14.6533	12.5867	8.46509	3.03503	2.41672	12.5993	8.47356	3.03807	2.41914	10.5364	2.7286	0.258969	-1.94915	2.00023
MRAP	23	1	1	1	293	0.435119	1.89908	20.6781	0.368047	3.03503	2.41672	70.5738	1.25613	10.3585	8.24819	35.915	9.30333	0.259038	-1.94877	4.36451
PRDM15	17	41	1	2	1055	3.72388	4.17652	15.2838	15.0899	3.03503	4.83344	14.487	14.3033	2.87681	4.58146	14.3952	3.72913	0.259055	-1.94867	1.12155
ETFBKMT	16	18	1	1	5123	1.16613	1.47915	14.3848	6.62485	3.03503	2.41672	2.80788	1.29316	0.592432	0.471739	2.05052	0.532086	0.259488	-1.94626	1.26843
CKS2	9	35	1	1	277	1	1	8.09144	12.8817	3.03503	2.41672	29.211	46.5042	10.9568	8.72462	37.8576	9.8407	0.25994	-1.94375	1
MYO6	83	145	3	10	4524	15.6392	15.3186	74.621	53.3669	9.10509	24.1672	16.4945	11.7964	2.01262	5.342	14.1454	3.67731	0.259964	-1.94361	0.9795
PPP1R14C	23	51	1	3	1536	7.21181	7.73653	20.6781	18.7704	3.03503	7.25016	13.4623	12.2203	1.97593	4.72016	12.8413	3.34804	0.260724	-1.9394	1.07276
ZNF519	15	20	1	1	1053	1	1	13.4857	7.36095	3.03503	2.41672	12.807	6.99045	2.88227	2.29508	9.89871	2.58868	0.261517	-1.93503	1
SEMA6B	15	20	1	1	1007	1.40635	0.665862	13.4857	7.36095	3.03503	2.41672	13.392	7.30978	3.01393	2.39992	10.3509	2.70693	0.261517	-1.93503	0.473468
IQCC	15	20	1	1	599	1	1	13.4857	7.36095	3.03503	2.41672	22.5137	12.2887	5.06683	4.03459	17.4012	4.55071	0.261517	-1.93503	1
COX7B	20	83	1	4	2111	186.044	193.87	17.981	30.5479	3.03503	9.66688	8.51775	14.4708	1.43772	4.57929	11.4943	3.00851	0.261739	-1.9338	1.04207
GCK	17	15	1	1	857	1.25487	0.853979	15.2838	5.52071	3.03503	2.41672	17.8341	6.4419	3.54146	2.81998	12.138	3.18072	0.262046	-1.93211	0.680532
C11orf98	18	44	2	1	233	1	1	16.1829	16.1941	6.07006	2.41672	69.4544	69.5025	26.0518	10.3722	69.4785	18.212	0.262124	-1.93168	1
NEK11	20	39	2	1	682	10.1873	8.28586	17.981	14.3539	6.07006	2.41672	26.3651	21.0467	8.90038	3.54358	23.7059	6.22198	0.262466	-1.9298	0.813352
GPR85	12	27	1	1	3361	0.843791	1.03512	10.7886	9.93728	3.03503	2.41672	3.20993	2.95664	0.903014	0.719048	3.08329	0.811031	0.263041	-1.92664	1.22675
GSDME	34	79	2	4	674	7.70387	7.21458	30.5677	29.0757	6.07006	9.66688	45.3526	43.1391	9.00602	14.3426	44.2458	11.6743	0.26385	-1.92221	0.936488
RNF182	42	53	1	5	2438	5.32524	5.83783	37.76	19.5065	3.03503	12.0836	15.4881	8.00103	1.24489	4.95636	11.7446	3.10062	0.264005	-1.92137	1.09626
TPR	7	39	1	1	2318	1	1	6.29334	14.3539	3.03503	2.41672	2.71499	6.19234	1.30933	1.04259	4.45366	1.17596	0.264043	-1.92115	1
TULP3	7	39	1	1	403	1	1	6.29334	14.3539	3.03503	2.41672	15.6162	35.6175	7.53109	5.99682	25.6169	6.76396	0.264043	-1.92115	1
TTI2	31	86	2	4	663	1	1	27.8705	31.6521	6.07006	9.66688	42.037	47.7407	9.15545	14.5805	44.8888	11.868	0.264386	-1.91928	1
FAM173B	23	31	2	1	707	8.74345	7.02029	20.6781	11.4095	6.07006	2.41672	29.2477	16.1379	8.58566	3.41827	22.6928	6.00197	0.264488	-1.91873	0.80292
2019-09-03	141	158	9	9	1253	9.99254	12.0341	126.766	58.1515	27.3153	21.7505	101.17	46.4098	21.7999	17.3587	73.7898	19.5793	0.265339	-1.91409	1.20431
PDLIM7	17	39	1	2	247	125.577	90.8592	15.2838	14.3539	3.03503	4.83344	61.8778	58.1128	12.2876	19.5686	59.9953	15.9281	0.265489	-1.91328	0.723534
PLEKHH1	22	64	3	1	2376	3.87458	6.30946	19.7791	23.555	9.10509	2.41672	8.32452	9.91374	3.83211	1.01714	9.11913	2.42462	0.265883	-1.91114	1.62842
PAICS	269	801	33	18	1822	73.6504	54.424	241.844	294.806	100.156	43.501	132.735	161.804	54.9704	23.8754	147.27	39.4229	0.267692	-1.90135	0.738951
DPY19L3	341	827	30	30	3648	56.8069	59.4916	306.576	304.375	91.0509	72.5016	84.0394	83.4362	24.9591	19.8743	83.7378	22.4167	0.267702	-1.9013	1.04726
NHSL2	136	312	5	20	9711	1	1	122.271	114.831	15.1752	48.3344	12.5909	11.8248	1.56268	4.97728	12.2079	3.26998	0.267858	-1.90046	1
ATP9A	497	892	35	42	4696	20.6553	16.3944	446.827	328.298	106.226	101.502	95.1506	69.9102	22.6205	21.6146	82.5304	22.1176	0.267993	-1.89973	0.793714
HRH2	4	70	1	2	2784	1.95464	1.22293	3.59619	25.7633	3.03503	4.83344	1.29174	9.25407	1.09017	1.73615	5.2729	1.41316	0.268004	-1.89967	0.625655
SMC5	102	265	4	16	2556	55.1356	39.0877	91.703	97.5326	12.1401	38.6675	35.8775	38.1583	4.74966	15.1281	37.0179	9.9389	0.268489	-1.89707	0.708938
CARD6	16	16	1	1	907	2.19597	1.51272	14.3848	5.88876	3.03503	2.41672	15.8597	6.49257	3.34623	2.66452	11.1761	3.00537	0.26891	-1.89481	0.688862
ACOT7	25	49	2	2	323	18.8568	23.3948	22.4762	18.0343	6.07006	4.83344	69.5858	55.8338	18.7928	14.9642	62.7098	16.8785	0.269152	-1.89351	1.24066
EN2	48	65	2	5	2143	0.0729286	0.390564	43.1543	23.9231	6.07006	12.0836	20.1373	11.1634	2.83251	5.63864	15.6504	4.23557	0.270637	-1.88557	5.35543
MYH7B	6	40	1	1	248	0.413451	0.577532	5.39429	14.7219	3.03503	2.41672	21.7512	59.3625	12.238	9.74484	40.5568	10.9914	0.271013	-1.88357	1.39686
DRP2	15	18	1	1	3875	0.32018	0.353206	13.4857	6.62485	3.03503	2.41672	3.48019	1.70964	0.783234	0.62367	2.59491	0.703452	0.271089	-1.88316	1.10315
CNMD	15	18	1	1	325	3.10149	2.33548	13.4857	6.62485	3.03503	2.41672	41.4945	20.3842	9.33855	7.43606	30.9394	8.38731	0.271089	-1.88316	0.753019
LPAR2	23	71	1	4	587	11.5142	8.34913	20.6781	26.1314	3.03503	9.66688	35.2268	44.5168	5.17041	16.4683	39.8718	10.8193	0.271353	-1.88176	0.725116
NEMP2	32	73	1	5	4846	2.49067	4.37297	28.7696	26.8675	3.03503	12.0836	5.93676	5.54426	0.626296	2.49352	5.74051	1.55991	0.271737	-1.87972	1.75574
LTO1	23	168	5	3	228	8.08249	9.58217	20.6781	61.832	15.1752	7.25016	90.6935	271.193	66.5577	31.7989	180.943	49.1783	0.271789	-1.87944	1.18555
NEDD4	20	78	1	4	2974	8.17834	7.8847	17.981	28.7077	3.03503	9.66688	6.04606	9.65289	1.02052	3.25046	7.84947	2.13549	0.272055	-1.87803	0.964095
ANO10	48	117	3	6	1057	21.5808	16.0028	43.1543	43.0616	9.10509	14.5003	40.8272	40.7394	8.61409	13.7184	40.7833	11.1662	0.273794	-1.86884	0.74153
TUT7	27	36	1	3	717	16.4501	12.9301	24.2743	13.2497	3.03503	7.25016	33.8554	18.4794	4.23296	10.1118	26.1674	7.17238	0.274096	-1.86725	0.78602
C17orf58	16	45	2	1	811	5.15996	3.1949	14.3848	16.5621	6.07006	2.41672	17.7371	20.4219	7.48466	2.97993	19.0795	5.23229	0.274237	-1.86651	0.619171
CCDC50	124	326	9	15	6909	38.0376	34.7675	111.482	119.983	27.3153	36.2508	16.1358	17.3663	3.95358	5.24689	16.751	4.60024	0.274624	-1.86447	0.91403
ZNF22	65	123	7	3	1282	30.3147	24.4835	58.4382	45.2698	21.2452	7.25016	45.5836	35.3119	16.5719	5.65535	40.4477	11.1136	0.274765	-1.86373	0.807644
CA3	11	27	1	1	886	0.82275	1.11552	9.88953	9.93728	3.03503	2.41672	11.162	11.2159	3.42554	2.72767	11.1889	3.07661	0.274969	-1.86266	1.35584
EMC7	22	54	2	2	316	35.4104	42.7827	19.7791	19.8746	6.07006	4.83344	62.592	62.8942	19.2091	15.2957	62.7431	17.2524	0.274969	-1.86266	1.2082
GTPBP8	13	22	1	1	453	13.8053	14.6413	11.6876	8.09704	3.03503	2.41672	25.8005	17.8743	6.69985	5.33492	21.8374	6.01738	0.275554	-1.85959	1.06056
UBB	13	22	1	1	144	590.301	520.506	11.6876	8.09704	3.03503	2.41672	81.1641	56.2295	21.0766	16.7828	68.6968	18.9297	0.275554	-1.85959	0.881764
SLC25A10	17	36	1	2	498	1	1	15.2838	13.2497	3.03503	4.83344	30.6904	26.6058	6.09444	9.7057	28.6481	7.90007	0.275762	-1.8585	1
CPPED1	48	175	5	6	5086	9.55342	7.73684	43.1543	64.4083	15.1752	14.5003	8.48493	12.6638	2.98371	2.85103	10.5744	2.91737	0.27589	-1.85783	0.80985
NTM	18	111	2	4	518	65.0758	46.7819	16.1829	40.8533	6.07006	9.66688	31.2411	78.8673	11.7183	18.6619	55.0542	15.1901	0.275912	-1.85772	0.718883
MAST4	6	39	1	1	2543	7.27792	6.68234	5.39429	14.3539	3.03503	2.41672	2.12123	5.64446	1.19348	0.950342	3.88284	1.07191	0.276064	-1.85693	0.918166
RIPPLY3	148	134	15	2	1451	0.589509	0.533996	133.059	49.3184	45.5255	4.83344	91.7017	33.9892	31.3752	3.33111	62.8455	17.3532	0.276124	-1.85661	0.905832
BARX1	14	43	1	2	541	0.53949	0.517476	12.5867	15.826	3.03503	4.83344	23.2656	29.2533	5.61004	8.93427	26.2594	7.27215	0.276935	-1.85238	0.959195
CDCP1	14	43	1	2	3359	1.62149	1.78177	12.5867	15.826	3.03503	4.83344	3.74715	4.71153	0.903552	1.43895	4.22934	1.17125	0.276935	-1.85238	1.09885
MAP1B	2356	6758	196	282	4330	128.803	82.7749	2118.16	2487.26	594.866	681.515	489.182	574.426	137.382	157.394	531.804	147.388	0.277147	-1.85127	0.642647
KLHL14	1	51	1	1	1985	1.28756	1.46135	0.899049	18.7704	3.03503	2.41672	0.452921	9.45613	1.52898	1.21749	4.95453	1.37324	0.277168	-1.85117	1.13498
ZFPM1	12	24	1	1	2036	2.49747	2.82892	10.7886	8.83314	3.03503	2.41672	5.29891	4.33848	1.49068	1.18699	4.81869	1.33884	0.277843	-1.84766	1.13271
TXLNG	17	59	1	3	2752	8.81915	7.67204	15.2838	21.7148	3.03503	7.25016	5.55372	7.89055	1.10285	2.63451	6.72213	1.86868	0.277988	-1.8469	0.86993
NRCAM	281	401	16	26	2283	28.7639	29.5079	252.633	147.587	48.5605	62.8347	110.658	64.6461	21.2705	27.5229	87.6521	24.3967	0.278335	-1.8451	1.02587
CENPBD1	41	77	2	5	1585	0.466856	0.481504	36.861	28.3397	6.07006	12.0836	23.2561	17.8799	3.82969	7.62372	20.568	5.72671	0.278428	-1.84463	1.03138
AHI1	14	19	1	1	2112	14.5015	12.1142	12.5867	6.9929	3.03503	2.41672	5.9596	3.31103	1.43704	1.14428	4.63532	1.29066	0.278441	-1.84456	0.835376
PRRT2	14	19	1	1	86	1	1	12.5867	6.9929	3.03503	2.41672	146.357	81.3128	35.2911	28.1014	113.835	31.6962	0.278441	-1.84456	1
HOXB9	1	145	1	5	1740	1	1	0.899049	53.3669	3.03503	12.0836	0.516695	30.6706	1.74427	6.9446	15.5937	4.34443	0.278603	-1.84372	1
PM20D2	67	203	10	3	3301	7.92815	6.21385	60.2363	74.7136	30.3503	7.25016	18.2479	22.6336	9.19428	2.19635	20.4408	5.69531	0.278625	-1.8436	0.78377
TPGS1	16	14	1	1	230	11.5402	8.9391	14.3848	5.15266	3.03503	2.41672	62.5425	22.4029	13.1958	10.5075	42.4727	11.8516	0.279041	-1.84145	0.774605
PIEZO2	32	69	1	5	1278	25.0891	20.3283	28.7696	25.3953	3.03503	12.0836	22.5114	19.8711	2.37483	9.45509	21.1912	5.91496	0.279123	-1.84103	0.810244
SPTLC3	8	57	1	2	4235	0.727858	2.05834	7.19239	20.9787	3.03503	4.83344	1.69832	4.95365	0.716654	1.14131	3.32598	0.928981	0.27931	-1.84006	2.82794
ZBTB41	17	82	1	4	5678	10.1936	10.4178	15.2838	30.1799	3.03503	9.66688	2.69176	5.31523	0.534525	1.70251	4.0035	1.11852	0.279386	-1.83967	1.02199
UBXN2B	98	197	14	1	3949	14.001	15.1892	88.1068	72.5053	42.4904	2.41672	22.3112	18.3604	10.7598	0.611983	20.3358	5.68589	0.2796	-1.83856	1.08487
HTATIP2	11	26	1	1	576	8.84531	8.64393	9.88953	9.56923	3.03503	2.41672	17.1693	16.6133	5.26915	4.19569	16.8913	4.73242	0.280169	-1.83563	0.977233
EDN3	18	138	3	4	1532	0.29575	0.391548	16.1829	50.7905	9.10509	9.66688	10.5632	33.1531	5.94327	6.30997	21.8582	6.12662	0.28029	-1.83501	1.32392
SIRT5	24	47	2	2	2692	4.21128	3.77714	21.5772	17.2982	6.07006	4.83344	8.01529	6.42579	2.25485	1.79548	7.22054	2.02517	0.280473	-1.83407	0.89691
KIAA0232	21	101	2	4	3203	16.0882	14.9498	18.88	37.1728	6.07006	9.66688	5.89448	11.6056	1.89512	3.01807	8.75005	2.45659	0.280752	-1.83263	0.92924
GAS2	12	117	1	5	1038	3.99901	3.18988	10.7886	43.0616	3.03503	12.0836	10.3936	41.4851	2.92392	11.6412	25.9394	7.28258	0.280754	-1.83262	0.797667
VPS33B	13	21	1	1	558	1	1	11.6876	7.729	3.03503	2.41672	20.9456	13.8512	5.43912	4.33104	17.3984	4.88508	0.280777	-1.8325	1
TICRR	33	107	4	3	936	1	1	29.6686	39.3811	12.1401	7.25016	31.6972	42.0738	12.9702	7.7459	36.8855	10.3581	0.280816	-1.8323	1
NDST2	9	54	1	2	539	1	1	8.09144	19.8746	3.03503	4.83344	15.0119	36.873	5.63085	8.96742	25.9425	7.29914	0.281358	-1.82952	1
ASTN1	50	77	6	1	3216	0.773805	1.05278	44.9524	28.3397	18.2102	2.41672	13.9777	8.81208	5.66237	0.751468	11.3949	3.20692	0.281434	-1.82913	1.36052
EPB41	103	391	10	15	3227	10.8555	15.8197	92.602	143.907	30.3503	36.2508	28.696	44.5945	9.40511	11.2336	36.6453	10.3194	0.281601	-1.82827	1.4573
TP53BP2	44	114	2	7	953	25.7265	29.0314	39.5581	41.9574	6.07006	16.917	41.5091	44.0267	6.36942	17.7514	42.7679	12.0604	0.281997	-1.82625	1.12846
ISPD	17	11	1	1	4167	1.79335	1.79699	15.2838	4.04852	3.03503	2.41672	3.66782	0.971568	0.728349	0.579966	2.3197	0.654158	0.282001	-1.82623	1.00203
PGAP3	45	117	3	6	1680	7.06413	6.33544	40.4572	43.0616	9.10509	14.5003	24.0817	25.6319	5.4197	8.63114	24.8568	7.02542	0.282636	-1.82298	0.896846
MAFB	27	68	3	2	2030	1.0933	2.7915	24.2743	25.0272	9.10509	4.83344	11.9578	12.3287	4.48527	2.381	12.1432	3.43314	0.28272	-1.82255	2.55328
RNASEH2B	12	23	1	1	346	18.2416	20.1805	10.7886	8.46509	3.03503	2.41672	31.1809	24.4656	8.77176	6.98474	27.8232	7.87825	0.283154	-1.82034	1.10629
COPRS	19	35	2	1	274	22.8349	24.7454	17.0819	12.8817	6.07006	2.41672	62.3428	47.0134	22.1535	8.82015	54.6781	15.4868	0.283237	-1.81992	1.08367
MIA3	46	108	2	7	2392	43.9965	36.8501	41.3562	39.7491	6.07006	16.917	17.2894	16.6175	2.53765	7.07234	16.9535	4.805	0.283423	-1.81897	0.837569
EXOC5	183	424	18	15	6125	48.5191	39.1253	164.526	156.052	54.6305	36.2508	26.8614	25.4779	8.91927	5.9185	26.1696	7.41889	0.283492	-1.81862	0.80639
GATA2	14	41	1	2	1591	0.437925	0.394758	12.5867	15.0899	3.03503	4.83344	7.91118	9.48457	1.90762	3.03799	8.69787	2.47281	0.2843	-1.81451	0.901428
PRADC1	7	35	1	1	447	8.13064	4.97073	6.29334	12.8817	3.03503	2.41672	14.0791	28.818	6.78978	5.40653	21.4485	6.09815	0.284316	-1.81444	0.611358
MINK1	34	27	3	1	765	7.22716	6.59832	30.5677	9.93728	9.10509	2.41672	39.9577	12.9899	11.9021	3.15911	26.4738	7.5306	0.284455	-1.81373	0.912989
GPR39	7	87	2	2	952	0.62579	0.263025	6.29334	32.0201	6.07006	4.83344	6.61065	33.6346	6.37611	5.07714	20.1226	5.72663	0.284587	-1.81306	0.420309
ABCC4	7	58	1	2	1745	14.0466	11.7111	6.29334	21.3468	3.03503	4.83344	3.6065	12.2331	1.73927	2.76988	7.9198	2.25458	0.284676	-1.81261	0.833732
CAMK1D	127	268	12	10	6657	8.67668	11.5518	114.179	98.6367	36.4204	24.1672	17.1517	14.817	5.47099	3.63034	15.9844	4.55067	0.284695	-1.81251	1.33136
CDK19	50	184	5	7	4556	4.25145	2.11446	44.9524	67.7207	15.1752	16.917	9.86664	14.8641	3.33081	3.71313	12.3654	3.52197	0.284826	-1.81185	0.49735
PKDCC	9	53	1	2	839	19.5059	17.0827	8.09144	19.5065	3.03503	4.83344	9.64414	23.2497	3.61744	5.76095	16.4469	4.6892	0.285111	-1.81041	0.875771
CCBE1	27	32	1	3	4968	0.310409	1.51202	24.2743	11.7775	3.03503	7.25016	4.88613	2.37068	0.610916	1.45937	3.6284	1.03514	0.285289	-1.8095	4.87106
USP34	11	25	1	1	638	63.3901	73.1952	9.88953	9.20119	3.03503	2.41672	15.5008	14.4219	4.7571	3.78796	14.9614	4.27253	0.285571	-1.80808	1.15468
FZD6	35	70	3	3	1349	14.6304	16.7704	31.4667	25.7633	9.10509	7.25016	23.3259	19.0981	6.74951	5.37447	21.212	6.06199	0.285781	-1.80702	1.14627
HOXB3	24	22	2	1	1463	1	1	21.5772	8.09704	6.07006	2.41672	14.7486	5.53455	4.14905	1.65189	10.1416	2.90047	0.285999	-1.80592	1
KALRN	13	20	1	1	1717	1	1	11.6876	7.36095	3.03503	2.41672	6.80701	4.2871	1.76764	1.40752	5.54705	1.58758	0.286202	-1.80489	1
WDR13	10	56	2	1	3834	37.2239	34.1527	8.99049	20.6107	6.07006	2.41672	2.34494	5.37576	1.58322	0.630339	3.86035	1.10678	0.286704	-1.80236	0.917494
FARP2	6	37	1	1	715	16.4997	18.1619	5.39429	13.6178	3.03503	2.41672	7.54446	19.0458	4.2448	3.38003	13.2951	3.81241	0.286752	-1.80212	1.10074
BRIP1	32	65	1	5	2029	15.8603	25.0808	28.7696	23.9231	3.03503	12.0836	14.1792	11.7906	1.49583	5.95545	12.9849	3.72564	0.286921	-1.80127	1.58136
SAMD10	32	42	1	4	1396	1.41018	1.21309	28.7696	15.458	3.03503	9.66688	20.6086	11.0731	2.17409	6.9247	15.8408	4.54939	0.287195	-1.7999	0.860238
ZNF365	8	32	1	1	2668	1	1	7.19239	11.7775	3.03503	2.41672	2.6958	4.41436	1.13757	0.905817	3.55508	1.02169	0.287389	-1.79892	1
ZNF737	17	10	1	1	1160	1	1	15.2838	3.68047	3.03503	2.41672	13.1757	3.17282	2.61641	2.08338	8.17427	2.34989	0.287474	-1.79849	1
GLG1	329	695	26	33	4628	1	1	295.787	255.793	78.9108	79.7518	63.9125	55.2707	17.0507	17.2324	59.5916	17.1416	0.287651	-1.79761	1
BCKDHB	40	131	4	5	2465	19.4955	19.3889	35.9619	48.2142	12.1401	12.0836	14.589	19.5595	4.925	4.90207	17.0743	4.91353	0.287774	-1.79699	0.994532
JDP2	46	76	1	7	981	12.6408	8.55389	41.3562	27.9716	3.03503	16.917	42.1572	28.5134	3.09381	17.2447	35.3353	10.1693	0.287793	-1.7969	0.676689
LIFR	1655	2380	108	146	6631	61.8483	75.6938	1487.93	875.953	327.783	352.841	224.389	132.1	49.432	53.2108	178.244	51.3214	0.287927	-1.79623	1.22386
LRRC3B	10	27	1	1	2295	8.70861	10.9785	8.99049	9.93728	3.03503	2.41672	3.91742	4.32997	1.32245	1.05304	4.1237	1.18775	0.288029	-1.79571	1.26065
EBP	20	54	2	2	258	37.1091	39.4164	17.981	19.8746	6.07006	4.83344	69.6937	77.0332	23.5274	18.7343	73.3634	21.1308	0.288029	-1.79571	1.06218
UBR2	55	144	1	11	2330	14.3989	16.7497	49.4477	52.9988	3.03503	26.5839	21.2222	22.7463	1.30259	11.4094	21.9842	6.356	0.289116	-1.79028	1.16326
NCR3LG1	35	131	6	2	4828	3.85115	3.67518	31.4667	48.2142	18.2102	4.83344	6.51754	9.98637	3.77179	1.00113	8.25196	2.38646	0.289199	-1.78987	0.954307
KIF1BP	18	98	1	5	512	26.911	29.3182	16.1829	36.0686	3.03503	12.0836	31.6072	70.4466	5.92779	23.6008	51.0269	14.7643	0.289343	-1.78915	1.08945
NMNAT1	42	91	6	1	2796	1	1	37.76	33.4923	18.2102	2.41672	13.505	11.9787	6.51294	0.864349	12.7418	3.68864	0.289491	-1.78841	1
LATS1	64	139	4	8	3575	17.6016	16.7677	57.5391	51.1586	12.1401	19.3338	16.0949	14.3101	3.39584	5.40804	15.2025	4.40194	0.289554	-1.78809	0.952624
FAM89A	35	79	1	6	904	11.0787	5.29954	31.4667	29.0757	3.03503	14.5003	34.8083	32.1634	3.35733	16.0402	33.4859	9.69876	0.289637	-1.78768	0.478354
DUSP26	16	12	1	1	680	1.85522	1.6923	14.3848	4.41657	3.03503	2.41672	21.1541	6.49495	4.46328	3.554	13.8245	4.00864	0.289966	-1.78604	0.912183
KCNN4	16	12	1	1	556	0.407333	0.67139	14.3848	4.41657	3.03503	2.41672	25.8719	7.94347	5.45869	4.34662	16.9077	4.90265	0.289966	-1.78604	1.64826
IFNAR1	318	567	25	28	4312	24.6671	19.6018	285.897	208.683	75.8758	67.6682	66.3027	48.3958	17.5964	15.693	57.3493	16.6447	0.290234	-1.78471	0.794654
MAN1A1	26	118	4	3	2609	15.9648	7.75222	23.3753	43.4296	12.1401	7.25016	8.95947	16.6461	4.65317	2.7789	12.8028	3.71604	0.290253	-1.78462	0.485582
LLPH	43	110	2	7	7284	1	1	38.6591	40.4852	6.07006	16.917	5.3074	5.5581	0.833342	2.32249	5.43275	1.57792	0.290445	-1.78366	1
MAP3K4	9	29	1	1	514	28.3261	23.4411	8.09144	10.6734	3.03503	2.41672	15.7421	20.7653	5.90473	4.70179	18.2537	5.30326	0.29053	-1.78324	0.827544
BABAM2	31	32	3	1	451	1	1	27.8705	11.7775	9.10509	2.41672	61.7971	26.1142	20.1887	5.35858	43.9557	12.7736	0.290602	-1.78288	1
ZNF101	17	32	1	2	3205	7.05378	10.4475	15.2838	11.7775	3.03503	4.83344	4.76874	3.67473	0.946967	1.50809	4.22174	1.22753	0.290764	-1.78208	1.48112
CACNA1C	10	49	1	2	959	7.77067	6.09674	8.99049	18.0343	3.03503	4.83344	9.37485	18.8053	3.16479	5.04008	14.0901	4.10243	0.291157	-1.78013	0.784584
AL358472.6	25	18	2	1	846	1	1	22.4762	6.62485	6.07006	2.41672	26.5676	7.8308	7.17501	2.85664	17.1992	5.01583	0.291631	-1.77778	1
PPIL2	71	125	1	12	962	1	1	63.8324	46.0059	3.03503	29.0006	66.3539	47.8232	3.15492	30.1462	57.0886	16.6506	0.291662	-1.77763	1
RGS19	29	104	3	4	671	14.8418	11.2595	26.0724	38.2769	9.10509	9.66688	38.856	57.0446	13.5694	14.4067	47.9503	13.9881	0.29172	-1.77735	0.758634
ALPK1	13	19	1	1	1395	2.63225	3.31514	11.6876	6.9929	3.03503	2.41672	8.37823	5.01283	2.17565	1.73242	6.69553	1.95403	0.291841	-1.77674	1.25943
SLC25A42	31	110	1	7	2011	6.22203	3.28964	27.8705	40.4852	3.03503	16.917	13.859	20.1319	1.50921	8.41225	16.9955	4.96073	0.291886	-1.77652	0.528708
NECTIN1	78	186	3	13	3754	5.99757	6.00493	70.1258	68.4568	9.10509	31.4174	18.6803	18.2357	2.42544	8.36904	18.458	5.39724	0.292406	-1.77395	1.00123
PTAR1	15	14	1	1	203	29.6036	33.3495	13.4857	5.15266	3.03503	2.41672	66.4322	25.3826	14.9509	11.905	45.9074	13.428	0.292501	-1.77349	1.12654
PCDH10	24	99	4	2	4539	7.89011	8.90572	21.5772	36.4367	12.1401	4.83344	4.75373	8.02747	2.67462	1.06487	6.3906	1.86975	0.292578	-1.77311	1.12872
CCND1	435	2262	60	73	3191	102.095	61.4955	391.086	832.523	182.102	176.421	122.559	260.897	57.0673	55.2869	191.728	56.1771	0.293004	-1.77101	0.602336
CSTF2	17	9	1	1	218	7.28337	7.28372	15.2838	3.31243	3.03503	2.41672	70.1093	15.1946	13.9222	11.0859	42.652	12.504	0.293164	-1.77022	1.00005
SLC17A5	15	64	2	2	1697	15.1731	10.7933	13.4857	23.555	6.07006	4.83344	7.9468	13.8804	3.57694	2.84823	10.9136	3.21258	0.294365	-1.76432	0.711344
RPL4	16	39	2	1	1391	1	1	14.3848	14.3539	6.07006	2.41672	10.3413	10.3191	4.36381	1.7374	10.3302	3.0506	0.295309	-1.7597	1
TAF1B	7	33	1	1	431	28.1822	38.6022	6.29334	12.1456	3.03503	2.41672	14.6017	28.18	7.04183	5.60724	21.3908	6.32454	0.295666	-1.75796	1.36974
TACC2	16	11	1	1	485	8.79636	7.92665	14.3848	4.04852	3.03503	2.41672	29.6593	8.34747	6.25779	4.98293	19.0034	5.62036	0.295756	-1.75752	0.901128
HECTD2	55	71	1	8	2441	18.2967	15.2581	49.4477	26.1314	3.03503	19.3338	20.2571	10.7052	1.24336	7.92043	15.4812	4.58189	0.295966	-1.7565	0.833926
FRMD5	77	106	1	12	3120	4.11834	7.06796	69.2267	39.013	3.03503	29.0006	22.1881	12.5042	0.972766	9.29508	17.3461	5.13392	0.295969	-1.75648	1.71622
FECH	42	64	2	5	1201	13.1431	12.4402	37.76	23.555	6.07006	12.0836	31.4405	19.6129	5.05417	10.0613	25.5267	7.55773	0.296072	-1.75598	0.946519
BMPR1B	215	247	19	11	3767	5.3201	6.44674	193.295	90.9077	57.6656	26.5839	51.3128	24.1327	15.3081	7.05705	37.7227	11.1826	0.296441	-1.75418	1.21177
MRM3	28	87	4	2	439	8.26884	9.15814	25.1734	32.0201	12.1401	4.83344	57.3425	72.9388	27.654	11.0101	65.1406	19.3321	0.296774	-1.75256	1.10755
MPP1	11	23	1	1	492	6.46758	6.86771	9.88953	8.46509	3.03503	2.41672	20.1007	17.2055	6.16876	4.91203	18.6531	5.5404	0.297023	-1.75135	1.06187
THAP1	11	23	1	1	1287	10.7847	10.5312	9.88953	8.46509	3.03503	2.41672	7.68418	6.57738	2.35822	1.87779	7.13078	2.11801	0.297023	-1.75135	0.976494
OPRK1	13	18	1	1	3572	0.367027	0.356635	11.6876	6.62485	3.03503	2.41672	3.27201	1.85466	0.849673	0.676573	2.56334	0.763123	0.297707	-1.74804	0.971686
MSI2	686	1447	82	39	5136	38.9737	49.3627	616.747	532.565	248.872	94.2521	120.083	103.692	48.4565	18.3513	111.888	33.4039	0.298548	-1.74397	1.26656
DTD2	49	155	2	10	2092	1	1	44.0534	57.0474	6.07006	24.1672	21.058	27.2693	2.90156	11.5522	24.1637	7.22688	0.299081	-1.74139	1
PIGV	17	8	1	1	553	4.22027	3.51985	15.2838	2.94438	3.03503	2.41672	27.638	5.32438	5.4883	4.3702	16.4812	4.92925	0.299083	-1.74138	0.834034
SYBU	21	42	1	3	729	7.61318	7.02468	18.88	15.458	3.03503	7.25016	25.8985	21.2044	4.16328	9.94535	23.5514	7.05431	0.299528	-1.73924	0.9227
LDLRAP1	52	197	7	6	1893	5.59696	9.49046	46.7505	72.5053	21.2452	14.5003	24.6965	38.3018	11.223	7.65997	31.4992	9.4415	0.299738	-1.73823	1.69565
RNF227	20	28	2	1	2197	0.733649	0.829519	17.981	10.3053	6.07006	2.41672	8.18433	4.69064	2.76289	1.10001	6.43748	1.93145	0.300031	-1.73681	1.13068
POLR2I	12	20	1	1	44	42.9768	59.3937	10.7886	7.36095	3.03503	2.41672	245.195	167.294	68.978	54.9255	206.245	61.9517	0.30038	-1.73514	1.38199
KANSL2	13	45	2	1	641	1	1	11.6876	16.5621	6.07006	2.41672	18.2334	25.838	9.46967	3.77023	22.0357	6.61995	0.300419	-1.73495	1
KCTD18	55	52	6	1	1147	5.92095	4.85113	49.4477	19.1385	18.2102	2.41672	43.1104	16.6857	15.8764	2.10699	29.8981	8.99167	0.300744	-1.73339	0.819316
CCDC171	14	15	1	1	2202	1.60619	2.4487	12.5867	5.52071	3.03503	2.41672	5.71602	2.50714	1.37831	1.09751	4.11158	1.23791	0.301079	-1.73179	1.52454
APEX1	7	32	1	1	263	180.514	129.445	6.29334	11.7775	3.03503	2.41672	23.929	44.7814	11.54	9.18905	34.3552	10.3645	0.301687	-1.72887	0.717091
DHFR	13	39	1	2	2858	15.1005	14.6466	11.6876	14.3539	3.03503	4.83344	4.08944	5.02234	1.06194	1.6912	4.55589	1.37657	0.302151	-1.72666	0.969941
PRAG1	11	22	1	1	417	27.9776	27.3702	9.88953	8.09704	3.03503	2.41672	23.7159	19.4174	7.27825	5.79549	21.5666	6.53687	0.303101	-1.72213	0.97829
AADAT	18	48	1	3	705	10.9014	9.31211	16.1829	17.6663	3.03503	7.25016	22.9544	25.0585	4.30501	10.2839	24.0065	7.29446	0.303854	-1.71855	0.854212
CDK6	1545	3336	135	160	10218	56.5291	42.8895	1389.03	1227.81	409.729	386.675	135.94	120.161	40.0988	37.8425	128.05	38.9707	0.304339	-1.71625	0.758715
NMUR2	6	34	1	1	658	1.93942	1.21327	5.39429	12.5136	3.03503	2.41672	8.19801	19.0176	4.61251	3.67283	13.6078	4.14267	0.304433	-1.71581	0.625584
LRFN1	6	34	1	1	1064	1	1	5.39429	12.5136	3.03503	2.41672	5.06982	11.7609	2.85247	2.27135	8.41537	2.56191	0.304433	-1.71581	1
SYNGR2	22	38	1	3	718	7.39875	7.03991	19.7791	13.9858	3.03503	7.25016	27.5474	19.4788	4.22706	10.0977	23.5131	7.16239	0.304612	-1.71495	0.9515
EFNA4	5	101	1	4	364	1	1	4.49524	37.1728	3.03503	9.66688	12.3496	102.123	8.338	26.5574	57.2363	17.4477	0.304836	-1.7139	1
NHS	14	79	1	4	3529	3.50995	2.50915	12.5867	29.0757	3.03503	9.66688	3.56664	8.23909	0.860026	2.73927	5.90287	1.79965	0.304877	-1.7137	0.714868
TRPA1	8	29	1	1	1654	3.83842	4.99456	7.19239	10.6734	3.03503	2.41672	4.34848	6.45307	1.83496	1.46114	5.40078	1.64805	0.305151	-1.71241	1.3012
KRBOX4	10	51	2	1	1626	6.89824	7.28074	8.99049	18.7704	6.07006	2.41672	5.5292	11.5439	3.73312	1.4863	8.53656	2.60971	0.30571	-1.70977	1.05545
C1orf21	136	351	15	13	9463	24.2224	18.5931	122.271	129.185	45.5255	31.4174	12.9209	13.6516	4.81089	3.32002	13.2862	4.06546	0.30599	-1.70844	0.767599
GABRG3	33	59	2	4	9109	2.62484	3.38243	29.6686	21.7148	6.07006	9.66688	3.25706	2.38388	0.666381	1.06124	2.82047	0.863813	0.306265	-1.70715	1.28862
USP53	3	41	1	1	2305	45.8763	44.9991	2.69715	15.0899	3.03503	2.41672	1.17013	6.54661	1.31672	1.04847	3.85837	1.18259	0.3065	-1.70604	0.980879
PSD	12	19	1	1	582	4.61334	4.82228	10.7886	6.9929	3.03503	2.41672	18.5371	12.0153	5.21483	4.15244	15.2762	4.68363	0.306597	-1.70558	1.04529
RNF152	51	406	11	11	7788	13.2887	10.2833	45.8515	149.427	33.3853	26.5839	5.88745	19.1869	4.28677	3.41345	12.5372	3.85011	0.307096	-1.70324	0.773838
ZNF625-ZNF20	20	53	3	1	1868	1	1	17.981	19.5065	9.10509	2.41672	9.62579	10.4425	4.87425	1.29375	10.0341	3.084	0.307351	-1.70204	1
VEZF1	7	31	1	1	713	1.69864	1.96142	6.29334	11.4095	3.03503	2.41672	8.82656	16.0021	4.2567	3.38951	12.4143	3.82311	0.30796	-1.69919	1.1547
MARK2	71	173	1	15	1781	13.7504	18.5426	63.8324	63.6722	3.03503	36.2508	35.8408	35.7508	1.70412	20.3542	35.7958	11.0291	0.308113	-1.69847	1.34851
SLC35D1	69	274	7	12	5007	10.201	9.56405	62.0343	100.845	21.2452	29.0006	12.3895	20.1408	4.2431	5.79202	16.2652	5.01756	0.308485	-1.69673	0.93756
ZBTB14	14	83	2	3	1838	10.5333	8.86147	12.5867	30.5479	6.07006	7.25016	6.84803	16.6202	3.30254	3.94459	11.7341	3.62356	0.308806	-1.69523	0.841281
CLSTN2	2	43	1	1	11143	0.211653	0.40418	1.7981	15.826	3.03503	2.41672	0.161366	1.42027	0.272371	0.216882	0.790817	0.244627	0.309334	-1.69276	1.90964
MAB21L2	2	43	1	1	583	2.68445	2.14103	1.7981	15.826	3.03503	2.41672	3.08421	27.1459	5.20588	4.14532	15.115	4.6756	0.309334	-1.69276	0.797567
MAGEL2	11	21	1	1	443	0.59357	0.433596	9.88953	7.729	3.03503	2.41672	22.324	17.4469	6.85108	5.45535	19.8855	6.15322	0.309433	-1.6923	0.730488
CENPA	21	39	1	3	781	1	1	18.88	14.3539	3.03503	7.25016	24.1742	18.3788	3.88608	9.28317	21.2765	6.58463	0.309479	-1.69209	1
ELFN1	13	16	1	1	870	0.553019	0.888884	11.6876	5.88876	3.03503	2.41672	13.4341	6.76869	3.48854	2.77784	10.1014	3.13319	0.310175	-1.68885	1.60733
FBXO42	31	147	6	3	3830	12.7437	11.6256	27.8705	54.103	18.2102	7.25016	7.27689	14.1261	4.75462	1.89299	10.7015	3.3238	0.310592	-1.68691	0.912263
SMIM15	48	125	2	9	2237	25.2803	19.5937	43.1543	46.0059	6.07006	21.7505	19.2912	20.5659	2.71348	9.72306	19.9285	6.21827	0.312028	-1.68025	0.775058
TMCC1	47	101	1	9	3688	1	1	42.2553	37.1728	3.03503	21.7505	11.4575	10.0794	0.822947	5.89764	10.7684	3.36029	0.31205	-1.68015	1
AGPAT2	30	27	3	1	608	5.71498	4.73569	26.9715	9.93728	9.10509	2.41672	44.3609	16.3442	14.9755	3.97487	30.3526	9.47517	0.31217	-1.67959	0.828645
ITGA8	1	45	1	1	3208	0.897943	0.944914	0.899049	16.5621	3.03503	2.41672	0.280252	5.16276	0.946082	0.753342	2.72151	0.849712	0.312221	-1.67936	1.05231
QSER1	318	803	24	45	3791	22.6507	24.2815	285.897	295.542	72.8407	108.752	75.4148	77.9589	19.2141	28.687	76.6868	23.9506	0.312316	-1.67892	1.072
ABCD4	10	44	1	2	1037	1	1	8.99049	16.1941	3.03503	4.83344	8.66971	15.6163	2.92674	4.66098	12.143	3.79386	0.312432	-1.67839	1
AP4M1	10	44	1	2	294	10.2775	10.2462	8.99049	16.1941	3.03503	4.83344	30.5799	55.0819	10.3232	16.4403	42.8309	13.3818	0.312432	-1.67839	0.996955
ASXL2	107	254	6	17	8275	11.5467	11.8185	96.1982	93.4841	18.2102	41.0842	11.6252	11.2972	2.20063	4.96486	11.4612	3.58274	0.312599	-1.67762	1.02354
ZFHX3	30	58	1	5	4278	7.85085	7.05121	26.9715	21.3468	3.03503	12.0836	6.30469	4.98989	0.709451	2.82459	5.64729	1.76702	0.312897	-1.67624	0.898146
LAPTM5	3	40	1	1	1358	1.01825	0.528067	2.69715	14.7219	3.03503	2.41672	1.98612	10.8409	2.23493	1.77962	6.41349	2.00727	0.312976	-1.67587	0.518603
REPS2	12	18	1	1	5798	0.98364	0.894557	10.7886	6.62485	3.03503	2.41672	1.86074	1.14261	0.523462	0.41682	1.50168	0.470141	0.313077	-1.67541	0.909435
KDSR	96	253	1	22	4055	11.7546	14.8796	86.3087	93.116	3.03503	53.1678	21.2845	22.9633	0.748466	13.1117	22.1239	6.93007	0.313239	-1.67466	1.26585
UCP2	49	64	3	5	339	14.3404	20.7708	44.0534	23.555	9.10509	12.0836	129.951	69.4839	26.8587	35.6448	99.7174	31.2518	0.313403	-1.67391	1.44841
SCUBE2	29	102	1	7	1546	8.37283	4.61216	26.0724	37.5408	3.03503	16.917	16.8644	24.2826	1.96315	10.9425	20.5735	6.4528	0.313646	-1.67279	0.550848
PPFIA2	5	35	1	1	1394	2.76263	1.79798	4.49524	12.8817	3.03503	2.41672	3.22471	9.24079	2.17721	1.73366	6.23275	1.95543	0.313735	-1.67238	0.650822
KIRREL3	14	13	1	1	1220	0.695477	1.1881	12.5867	4.78462	3.03503	2.41672	10.317	3.92182	2.48773	1.98092	7.11938	2.23432	0.313837	-1.67191	1.70832
PIGU	7	30	1	1	323	1	1	6.29334	11.0414	3.03503	2.41672	19.484	34.184	9.39638	7.4821	26.834	8.43924	0.314498	-1.66888	1
GMFB	324	872	42	27	3602	47.6093	50.2901	291.292	320.937	127.471	65.2514	80.8694	89.0998	35.389	18.1153	84.9846	26.7522	0.314789	-1.66755	1.05631
KCTD11	34	152	5	5	1302	5.95129	4.10332	30.5677	55.9432	15.1752	12.0836	23.4775	42.9671	11.6553	9.2808	33.2223	10.468	0.315091	-1.66616	0.689484
GPR83	9	25	1	1	2837	1.06439	0.776066	8.09144	9.20119	3.03503	2.41672	2.85211	3.24328	1.0698	0.851858	3.0477	0.96083	0.315265	-1.66537	0.729118
ZNF451	9	25	1	1	1837	43.8344	53.0167	8.09144	9.20119	3.03503	2.41672	4.4047	5.00881	1.65217	1.31558	4.70676	1.48387	0.315265	-1.66537	1.20948
ZMAT3	459	1164	50	47	7793	47.1886	32.3618	412.663	428.407	151.752	113.586	52.9531	54.9733	19.4728	14.5754	53.9632	17.0241	0.315476	-1.6644	0.685797
CDHR1	11	20	1	1	4074	1.8055	1.70038	9.88953	7.36095	3.03503	2.41672	2.42748	1.80681	0.744976	0.593206	2.11714	0.669091	0.316035	-1.66185	0.941778
KRBA2	11	20	1	1	478	1	1	9.88953	7.36095	3.03503	2.41672	20.6894	15.3995	6.34944	5.0559	18.0444	5.70267	0.316035	-1.66185	1
RBM47	15	31	1	2	2636	0.864831	2.75213	13.4857	11.4095	3.03503	4.83344	5.11598	4.32833	1.15138	1.83363	4.72215	1.4925	0.316064	-1.66171	3.18227
MAF	13	15	1	1	621	32.8749	30.3097	11.6876	5.52071	3.03503	2.41672	18.8207	8.89003	4.88733	3.89166	13.8553	4.38949	0.316809	-1.65832	0.921971
KCTD7	180	402	22	13	3022	1	1	161.829	147.955	66.7707	31.4174	53.5502	48.9593	22.0949	10.3962	51.2548	16.2455	0.316957	-1.65764	1
DPP10	65	54	5	4	3406	12.978	15.3485	58.4382	19.8746	15.1752	9.66688	17.1574	5.83516	4.45542	2.83819	11.4963	3.6468	0.317216	-1.65646	1.18266
TMEM38A	15	10	1	1	1657	1.04897	1.58738	13.4857	3.68047	3.03503	2.41672	8.13864	2.22117	1.83164	1.45849	5.1799	1.64507	0.317586	-1.65478	1.51327
RGS5	2	83	1	3	285	22.4292	13.1247	1.7981	30.5479	3.03503	7.25016	6.30911	107.186	10.6492	25.4392	56.7474	18.0442	0.317974	-1.65302	0.585161
GPR82	17	5	1	1	2097	1.0476	1.14957	15.2838	1.84024	3.03503	2.41672	7.28842	0.877557	1.44732	1.15247	4.08299	1.29989	0.318368	-1.65123	1.09734
SRD5A1	88	151	3	14	6117	13.895	15.3024	79.1163	55.5752	9.10509	33.8341	12.9338	9.08536	1.48849	5.53116	11.0096	3.50982	0.318797	-1.64929	1.10129
YTHDF3	10	22	1	1	398	38.1611	43.5996	8.99049	8.09704	3.03503	2.41672	22.5892	20.3443	7.6257	6.07216	21.4667	6.84893	0.319048	-1.64815	1.14251
DSC3	10	63	1	3	4166	6.62202	4.97206	8.99049	23.187	3.03503	7.25016	2.15806	5.56577	0.728524	1.74032	3.86191	1.23442	0.319639	-1.64548	0.750837
ARHGEF9	82	124	7	7	2171	31.3498	72.8955	73.722	45.6379	21.2452	16.917	33.9576	21.0216	9.78591	7.79228	27.4896	8.7891	0.319724	-1.6451	2.32523
HAUS4	12	17	1	1	296	1	1	10.7886	6.25681	3.03503	2.41672	36.4479	21.1379	10.2535	8.16459	28.7929	9.20904	0.319837	-1.64459	1
AL132780.3	12	17	1	1	254	1	1	10.7886	6.25681	3.03503	2.41672	42.4747	24.6331	11.9489	9.51465	33.5539	10.7318	0.319837	-1.64459	1
PNPLA8	29	78	1	6	845	1	1	26.0724	28.7077	3.03503	14.5003	30.8549	33.9736	3.59175	17.1601	32.4143	10.3759	0.320104	-1.64339	1
G6PD	71	155	4	11	609	35.2955	33.0509	63.8324	57.0474	12.1401	26.5839	104.815	93.6738	19.9345	43.6518	99.2445	31.7931	0.320352	-1.64227	0.936405
VSTM2L	28	24	2	2	1096	0.782521	0.880985	25.1734	8.83314	6.07006	4.83344	22.9684	8.05943	5.53838	4.41007	15.5139	4.97422	0.32063	-1.64102	1.12583
C6orf89	15	30	1	2	80	20.7549	20.0712	13.4857	11.0414	3.03503	4.83344	168.572	138.018	37.9379	60.418	153.295	49.1779	0.320807	-1.64022	0.967058
GDF6	8	47	1	2	2232	6.00035	4.22505	7.19239	17.2982	3.03503	4.83344	3.2224	7.7501	1.35978	2.16552	5.48625	1.76265	0.321285	-1.63807	0.704134
NPM3	7	29	1	1	307	16.9397	19.4776	6.29334	10.6734	3.03503	2.41672	20.4995	34.7667	9.88609	7.87205	27.6331	8.87907	0.32132	-1.63792	1.14982
WDFY3	94	195	7	12	3257	56.7358	71.3535	84.5106	71.7693	21.2452	29.0006	25.9474	22.0354	6.52294	8.9041	23.9914	7.71352	0.321512	-1.63706	1.25765
GK5	70	161	1	15	8094	14.2779	9.55387	62.9334	59.2556	3.03503	36.2508	7.77531	7.32093	0.374973	4.47872	7.54812	2.42685	0.321517	-1.63703	0.669137
CALCRL	113	163	6	14	3054	3.64083	2.80069	101.592	59.9917	18.2102	33.8341	33.2654	19.6437	5.96273	11.0786	26.4545	8.52067	0.322088	-1.63448	0.769245
NUCB2	18	48	2	2	791	47.9867	51.6769	16.1829	17.6663	6.07006	4.83344	20.4588	22.3341	7.67391	6.11054	21.3964	6.89223	0.32212	-1.63433	1.0769
KCNA3	11	19	1	1	616	0.960383	2.26102	9.88953	6.9929	3.03503	2.41672	16.0544	11.3521	4.927	3.92325	13.7033	4.42512	0.322924	-1.63073	2.35429
PPFIA1	11	19	1	1	2309	26.1789	27.4334	9.88953	6.9929	3.03503	2.41672	4.28304	3.02854	1.31443	1.04665	3.65579	1.18054	0.322924	-1.63073	1.04792
HACE1	4	36	1	1	1568	12.6866	14.1748	3.59619	13.2497	3.03503	2.41672	2.29349	8.45007	1.93561	1.54128	5.37178	1.73844	0.323625	-1.62761	1.1173
EIF4EBP2	870	2345	103	91	6870	29.4351	19.6795	782.172	863.071	312.608	219.922	113.853	125.629	45.5034	32.0119	119.741	38.7576	0.323678	-1.62737	0.668573
FBLN7	17	50	2	2	709	2.31491	2.8223	15.2838	18.4024	6.07006	4.83344	21.5569	25.9554	8.56144	6.81726	23.7561	7.68935	0.323679	-1.62737	1.21918
MCUR1	186	463	1	44	4251	14.3792	15.8708	167.223	170.406	3.03503	106.336	39.3373	40.0861	0.713957	25.0143	39.7117	12.8641	0.323938	-1.62621	1.10373
FAM19A3	6	31	1	1	554	0.54297	0.578247	5.39429	11.4095	3.03503	2.41672	9.73699	20.5947	5.47839	4.36231	15.1659	4.92035	0.324436	-1.62399	1.06497
2019-03-02	6	31	1	1	896	15.5247	7.96448	5.39429	11.4095	3.03503	2.41672	6.02041	12.7338	3.38731	2.69723	9.3771	3.04227	0.324436	-1.62399	0.51302
ANK1	20	17	1	2	2501	0.312772	0.805302	17.981	6.25681	3.03503	4.83344	7.18951	2.50172	1.21353	1.9326	4.84562	1.57306	0.324637	-1.6231	2.57473
YY1	151	389	2	35	5191	46.7822	42.4013	135.756	143.17	6.07006	84.5852	26.1522	27.5805	1.16934	16.2946	26.8664	8.73196	0.325015	-1.62142	0.906355
RAPGEF5	36	74	4	3	4114	4.24369	3.90427	32.3657	27.2355	12.1401	7.25016	7.86722	6.6202	2.95093	1.76231	7.24371	2.35662	0.325333	-1.62001	0.920018
FAM84A	20	22	2	1	5187	0.40716	0.553483	17.981	8.09704	6.07006	2.41672	3.46655	1.56103	1.17024	0.465919	2.51379	0.818082	0.325438	-1.61954	1.35937
KIF1B	275	683	13	51	3194	1	1	247.238	251.376	39.4554	123.253	77.4071	78.7027	12.353	38.5888	78.0549	25.4709	0.32632	-1.61564	1
KIAA1211L	3	38	1	1	685	0.818294	0.699268	2.69715	13.9858	3.03503	2.41672	3.93744	20.4172	4.4307	3.52806	12.1773	3.97938	0.326786	-1.61358	0.854544
POLI	17	29	2	1	3766	19.7296	17.8875	15.2838	10.6734	6.07006	2.41672	4.05837	2.83414	1.61181	0.641721	3.44626	1.12676	0.326953	-1.61285	0.906633
POC1B	13	84	3	2	1434	1	1	11.6876	30.916	9.10509	4.83344	8.15037	21.5593	6.34944	3.3706	14.8548	4.86002	0.327168	-1.6119	1
ENOSF1	5	33	1	1	404	16.3025	15.468	4.49524	12.1456	3.03503	2.41672	11.1268	30.0633	7.51245	5.98198	20.5951	6.74722	0.327613	-1.60993	0.948812
C3orf14	14	11	1	1	2823	12.9481	15.546	12.5867	4.04852	3.03503	2.41672	4.45862	1.43412	1.07511	0.856082	2.94637	0.965595	0.327724	-1.60945	1.20064
RELL2	14	11	1	1	406	1.379	1.47198	12.5867	4.04852	3.03503	2.41672	31.0017	9.97173	7.47544	5.95251	20.4867	6.71398	0.327724	-1.60945	1.06743
S1PR5	28	47	3	2	1072	2.02127	0.908245	25.1734	17.2982	9.10509	4.83344	23.4826	16.1364	8.49355	4.50881	19.8095	6.50118	0.328185	-1.60742	0.449344
RMND1	21	44	3	1	472	17.2875	18.8214	18.88	16.1941	9.10509	2.41672	40	34.3095	19.2904	5.12017	37.1548	12.2053	0.328499	-1.60604	1.08873
AQP4	417	364	32	29	4172	36.4243	49.8429	374.903	133.969	97.121	70.0849	89.8618	32.1115	23.2792	16.7989	60.9866	20.0391	0.328581	-1.60568	1.3684
KIAA1191	150	384	10	25	1538	73.2753	72.1911	134.857	141.33	30.3503	60.418	87.6835	91.8922	19.7336	39.2835	89.7879	29.5085	0.328647	-1.60539	0.985204
ALDH1B1	59	166	6	8	1358	17.1321	13.6565	53.0439	61.0959	18.2102	19.3338	39.0603	44.9896	13.4096	14.2369	42.0249	13.8232	0.32893	-1.60415	0.797129
GFRA2	9	43	1	2	2874	0.375579	1.07041	8.09144	15.826	3.03503	4.83344	2.81539	5.50662	1.05603	1.68178	4.16101	1.36891	0.328984	-1.60391	2.85003
CYP24A1	2	40	1	1	1312	1.24853	1.56817	1.7981	14.7219	3.03503	2.41672	1.3705	11.221	2.31329	1.84201	6.29573	2.07765	0.330009	-1.59942	1.25601
C3orf58	207	485	11	36	2517	14.7969	17.7722	186.103	178.503	33.3853	87.0019	73.9384	70.919	13.2639	34.5657	72.4287	23.9148	0.330184	-1.59866	1.20108
ZCCHC9	17	43	1	3	634	16.0461	10.7371	15.2838	15.826	3.03503	7.25016	24.107	24.9622	4.78711	11.4356	24.5346	8.11135	0.330609	-1.5968	0.669141
EZH1	46	82	7	1	2256	10.1843	8.75058	41.3562	30.1799	21.2452	2.41672	18.3317	13.3776	9.4172	1.07124	15.8546	5.24422	0.330769	-1.5961	0.859223
BDNF	4	35	1	1	2927	3.3307	4.01006	3.59619	12.8817	3.03503	2.41672	1.22863	4.40098	1.03691	0.825664	2.8148	0.931286	0.330853	-1.59574	1.20397
NGEF	13	13	1	1	802	0.289395	0.617332	11.6876	4.78462	3.03503	2.41672	14.5731	5.96586	3.78433	3.01337	10.2695	3.39885	0.330966	-1.59525	2.13318
SPOCK2	265	495	14	40	3724	2.87232	4.29708	238.248	182.183	42.4904	96.6688	63.9763	48.9215	11.4099	25.9583	56.4489	18.6841	0.330992	-1.59513	1.49603
ZNF28	36	66	3	4	2278	1	1	32.3657	24.2911	9.10509	9.66688	14.208	10.6634	3.99697	4.24358	12.4357	4.12027	0.331327	-1.59367	1
SRD5A3	6	30	1	1	3004	10.8239	12.0493	5.39429	11.0414	3.03503	2.41672	1.7957	3.67557	1.01033	0.804501	2.73564	0.907415	0.331701	-1.59204	1.11321
ZNF487	15	8	1	1	1256	2.91366	2.88372	13.4857	2.94438	3.03503	2.41672	10.737	2.34425	2.41643	1.92414	6.54065	2.17028	0.331815	-1.59155	0.989724
PGM2	10	40	1	2	1324	17.088	18.068	8.99049	14.7219	3.03503	4.83344	6.7904	11.1193	2.29232	3.65063	8.95483	2.97148	0.33183	-1.59149	1.05735
LRRK1	19	18	1	2	1263	1.65382	2.42103	17.0819	6.62485	3.03503	4.83344	13.5249	5.24533	2.40303	3.82695	9.38511	3.11499	0.331908	-1.59114	1.4639
SLC16A14	17	112	3	4	2405	4.12988	2.50482	15.2838	41.2213	9.10509	9.66688	6.35502	17.1398	3.7859	4.01949	11.7474	3.9027	0.332217	-1.5898	0.606512
LYPD1	26	169	3	8	1191	3.03814	5.28135	23.3753	62.2	9.10509	19.3338	19.6266	52.225	7.64491	16.2332	35.9258	11.9391	0.332326	-1.58933	1.73835
PDCD6	13	72	1	4	458	1	1	11.6876	26.4994	3.03503	9.66688	25.5188	57.859	6.6267	21.1067	41.6889	13.8667	0.332624	-1.58804	1
KCNA1	21	18	2	1	5389	1	1	18.88	6.62485	6.07006	2.41672	3.50344	1.22933	1.12638	0.448454	2.36638	0.787417	0.332751	-1.58748	1
POLR1A	253	573	29	24	7206	19.9785	20.6789	227.459	210.891	88.0159	58.0013	31.5653	29.2661	12.2142	8.04903	30.4157	10.1316	0.333106	-1.58595	1.03506
CELSR2	83	113	4	11	1700	2.64502	4.1722	74.621	41.5894	12.1401	26.5839	43.8947	24.4643	7.14125	15.6376	34.1795	11.3894	0.333224	-1.58544	1.57738
SETDB1	10	20	1	1	370	20.9839	20.6853	8.99049	7.36095	3.03503	2.41672	24.2986	19.8945	8.20278	6.53168	22.0965	7.36723	0.333411	-1.58463	0.98577
SPEG	10	20	1	1	845	20.8888	18.2805	8.99049	7.36095	3.03503	2.41672	10.6396	8.71118	3.59175	2.86002	9.6754	3.22589	0.333411	-1.58463	0.875134
C9orf64	10	20	1	1	1199	3.50097	3.77621	8.99049	7.36095	3.03503	2.41672	7.49832	6.13924	2.5313	2.01561	6.81878	2.27346	0.333411	-1.58463	1.07862
TRPM8	33	87	2	6	2223	10.3272	11.9548	29.6686	32.0201	6.07006	14.5003	13.3462	14.404	2.73057	6.52286	13.8751	4.62672	0.333454	-1.58444	1.1576
LIMS2	28	35	1	4	854	12.2932	8.47365	25.1734	12.8817	3.03503	9.66688	29.477	15.0839	3.5539	11.3195	22.2805	7.43672	0.333778	-1.58304	0.689296
PXMP4	57	146	2	12	4951	4.89245	4.85812	51.2458	53.7349	6.07006	29.0006	10.3506	10.8533	1.22603	5.85753	10.602	3.54178	0.334068	-1.58179	0.992983
CYS1	12	15	1	1	2072	1.35502	1.15604	10.7886	5.52071	3.03503	2.41672	5.20684	2.66444	1.46478	1.16637	3.93564	1.31558	0.334273	-1.5809	0.853153
MAGI1	80	178	4	14	3550	1	1	71.9239	65.5124	12.1401	33.8341	20.2602	18.4542	3.41975	9.53073	19.3572	6.47524	0.334513	-1.57987	1
BCAS4	5	32	1	1	641	43.2469	54.2334	4.49524	11.7775	3.03503	2.41672	7.01286	18.3737	4.73484	3.77023	12.6933	4.25254	0.335023	-1.57767	1.25404
XRCC4	5	32	1	1	544	4.68892	4.4871	4.49524	11.7775	3.03503	2.41672	8.26331	21.6498	5.5791	4.4425	14.9566	5.0108	0.335023	-1.57767	0.956958
RBM45	14	10	1	1	256	7.74752	11.4098	12.5867	3.68047	3.03503	2.41672	49.1667	14.3769	11.8556	9.44031	31.7718	10.6479	0.335139	-1.57717	1.4727
NMRK1	7	27	1	1	974	18.857	14.9192	6.29334	9.93728	3.03503	2.41672	6.46133	10.2025	3.11605	2.48123	8.33194	2.79864	0.335893	-1.57393	0.791176
KIAA0825	16	5	1	1	1040	2.80708	2.73976	14.3848	1.84024	3.03503	2.41672	13.8315	1.76946	2.9183	2.32377	7.80049	2.62103	0.336009	-1.57343	0.976018
SSBP2	157	341	16	17	3143	46.307	41.7379	141.151	125.504	48.5605	41.0842	44.9095	39.9313	15.4504	13.0717	42.4204	14.261	0.336183	-1.57268	0.90133
RAB9A	9	22	1	1	1153	34.9079	31.2204	8.09144	8.09704	3.03503	2.41672	7.01772	7.02259	2.63229	2.09603	7.02016	2.36416	0.336767	-1.57018	0.894365
KDM4C	9	22	1	1	918	1	1	8.09144	8.09704	3.03503	2.41672	8.8142	8.82031	3.30613	2.63259	8.81726	2.96936	0.336767	-1.57018	1
HSDL2	117	290	6	22	1865	15.3111	22.0059	105.189	106.734	18.2102	53.1678	56.4014	57.2299	9.76417	28.5082	56.8157	19.1362	0.336812	-1.56998	1.43725
WNT5A	55	349	11	11	4376	285.364	185.282	49.4477	128.449	33.3853	26.5839	11.2997	29.353	7.62919	6.07494	20.3264	6.85206	0.337102	-1.56874	0.649283
LONRF2	49	129	3	9	11006	1.00495	1.02133	44.0534	47.4781	9.10509	21.7505	4.00267	4.31384	0.827284	1.97624	4.15825	1.40176	0.337103	-1.56874	1.0163
PALD1	48	73	3	6	1715	2.18174	1.88429	43.1543	26.8675	9.10509	14.5003	25.1629	15.6662	5.30909	8.455	20.4145	6.88204	0.337115	-1.56869	0.863664
RBM39	20	34	1	3	870	1	1	17.981	12.5136	3.03503	7.25016	20.6678	14.3835	3.48854	8.33352	17.5256	5.91103	0.337279	-1.56798	1
F13A1	2	39	1	1	1533	1.80851	1.28736	1.7981	14.3539	3.03503	2.41672	1.17293	9.36324	1.9798	1.57646	5.26808	1.77813	0.337529	-1.56692	0.711835
TRIM58	11	17	1	1	1715	1.15375	2.26126	9.88953	6.25681	3.03503	2.41672	5.76649	3.64828	1.7697	1.40917	4.70739	1.58943	0.337646	-1.56642	1.95992
FGFR3	22	34	2	2	1609	9.91005	13.2179	19.7791	12.5136	6.07006	4.83344	12.2928	7.77726	3.77257	3.004	10.035	3.38828	0.337646	-1.56642	1.33379
MRPL53	11	17	1	1	160	1	1	9.88953	6.25681	3.03503	2.41672	61.8096	39.105	18.9689	15.1045	50.4573	17.0367	0.337646	-1.56642	1
CBX8	21	12	1	2	2502	0.874063	1.17803	18.88	4.41657	3.03503	4.83344	7.54597	1.76522	1.21304	1.93183	4.65559	1.57244	0.337752	-1.56596	1.34776
LRRC3	79	147	2	15	4777	2.62547	2.45855	71.0248	54.103	6.07006	36.2508	14.8681	11.3257	1.27068	7.58861	13.0969	4.42965	0.338221	-1.56396	0.936423
ZBTB39	18	58	1	4	3944	4.51296	5.12534	16.1829	21.3468	3.03503	9.66688	4.10316	5.41246	0.769531	2.45103	4.75781	1.61028	0.33845	-1.56298	1.13569
SOS1	66	193	5	12	4427	1	1	59.3372	71.0332	15.1752	29.0006	13.4035	16.0454	3.42786	6.55086	14.7245	4.98936	0.338848	-1.56129	1
ULK2	6	29	1	1	2398	19.4801	23.9484	5.39429	10.6734	3.03503	2.41672	2.2495	4.45095	1.26565	1.00781	3.35022	1.13673	0.339299	-1.55937	1.22938
ANKRD13A	149	252	15	13	2208	11.3651	12.0064	133.958	92.748	45.5255	31.4174	60.6695	42.0054	20.6184	14.2289	51.3375	17.4236	0.339394	-1.55897	1.05643
TBC1D25	25	26	2	2	1633	5.92632	4.50368	22.4762	9.56923	6.07006	4.83344	13.7638	5.85991	3.71712	2.95985	9.81183	3.33849	0.340251	-1.55533	0.759945
MBOAT2	155	516	21	20	5988	49.455	48.7372	139.353	189.912	63.7356	48.3344	23.272	31.7155	10.6439	8.07188	27.4937	9.35789	0.340364	-1.55485	0.985486
C3orf80	1	41	1	1	1833	2.57302	0.49541	0.899049	15.0899	3.03503	2.41672	0.490479	8.23238	1.65577	1.31845	4.36143	1.48711	0.340969	-1.55229	0.19254
MFSD9	18	67	3	2	2579	6.88577	7.72899	16.1829	24.6592	9.10509	4.83344	6.27486	9.56153	3.53047	1.87415	7.9182	2.70231	0.341279	-1.55098	1.12246
CDC42EP3	242	530	29	22	3940	29.6881	27.71	217.57	195.065	88.0159	53.1678	55.2207	49.5089	22.3391	13.4944	52.3648	17.9167	0.342152	-1.54729	0.933371
FAM210B	85	297	13	10	2375	25.3853	16.6338	76.4191	109.31	39.4554	24.1672	32.1765	46.0253	16.6128	10.1757	39.1009	13.3942	0.342556	-1.54559	0.655253
C8orf88	5	31	1	1	369	21.1398	15.4272	4.49524	11.4095	3.03503	2.41672	12.1822	30.92	8.22501	6.54938	21.5511	7.3872	0.342776	-1.54466	0.72977
CHST6	68	184	9	7	6588	2.47786	1.78731	61.1353	67.7207	27.3153	16.917	9.2798	10.2794	4.14622	2.56786	9.7796	3.35704	0.343269	-1.54259	0.721312
DCUN1D5	7	26	1	1	279	36.9874	32.7401	6.29334	9.56923	3.03503	2.41672	22.5568	34.2983	10.8782	8.66208	28.4276	9.77016	0.343686	-1.54084	0.885169
LAMP2	7	26	1	1	656	44.2538	66.8964	6.29334	9.56923	3.03503	2.41672	9.59351	14.5872	4.62657	3.68402	12.0904	4.1553	0.343686	-1.54084	1.51165
KIF2A	16	4	1	1	58	1	1	14.3848	1.47219	3.03503	2.41672	248.013	25.3826	52.3281	41.6676	136.698	46.9978	0.343808	-1.54033	1
GPD2	82	297	8	16	3484	19.7349	23.0048	73.722	109.31	24.2802	38.6675	21.1602	31.3749	6.96907	11.0986	26.2675	9.03383	0.343917	-1.53987	1.16569
DPF3	7	45	1	2	1790	5.93169	6.16565	6.29334	16.5621	3.03503	4.83344	3.51583	9.25259	1.69555	2.70025	6.38421	2.1979	0.344271	-1.53838	1.03944
BICC1	103	387	10	21	2545	9.84349	7.09827	92.602	142.434	30.3503	50.7511	36.3859	55.9664	11.9255	19.9415	46.1761	15.9335	0.345059	-1.53508	0.721113
NXT1	11	16	1	1	312	11.8625	9.83929	9.88953	5.88876	3.03503	2.41672	31.6972	18.8742	9.72766	7.7459	25.2857	8.73678	0.345522	-1.53315	0.829445
LRRC10B	227	106	11	21	1140	3.95997	3.00514	204.084	39.013	33.3853	50.7511	179.021	34.222	29.2854	44.5185	106.622	36.902	0.346102	-1.53073	0.758879
HTATSF1	13	30	1	2	332	12.3261	10.7119	11.6876	11.0414	3.03503	4.83344	35.2037	33.2573	9.14166	14.5586	34.2305	11.8501	0.346186	-1.53038	0.869042
CAD	4	33	1	1	424	1	1	3.59619	12.1456	3.03503	2.41672	8.48159	28.6452	7.15809	5.69981	18.5634	6.42895	0.346324	-1.52981	1
AL020996.2	13	11	1	1	100	1	1	11.6876	4.04852	3.03503	2.41672	116.876	40.4852	30.3503	24.1672	78.6808	27.2588	0.346447	-1.52929	1
L3MBTL3	8	47	2	1	1697	7.13837	5.21484	7.19239	17.2982	6.07006	2.41672	4.2383	10.1934	3.57694	1.42411	7.21586	2.50052	0.346532	-1.52894	0.730537
CAAP1	25	53	4	1	1615	11.2608	9.76969	22.4762	19.5065	12.1401	2.41672	13.9172	12.0783	7.5171	1.49642	12.9977	4.50676	0.346734	-1.5281	0.867584
VWA5A	6	28	1	1	1775	4.56654	5.92729	5.39429	10.3053	3.03503	2.41672	3.03904	5.80582	1.70988	1.36153	4.42243	1.5357	0.347254	-1.52594	1.29798
ZNF511	6	28	1	1	1211	1	1	5.39429	10.3053	3.03503	2.41672	4.45441	8.50977	2.50622	1.99564	6.48209	2.25093	0.347254	-1.52594	1
SCRN2	15	6	1	1	136	7.29717	4.34177	13.4857	2.20828	3.03503	2.41672	99.1598	16.2374	22.3164	17.77	57.6986	20.0432	0.347378	-1.52542	0.594994
AR	43	51	1	7	6777	2.87978	3.53498	38.6591	18.7704	3.03503	16.917	5.70445	2.76972	0.447843	2.49624	4.23709	1.47204	0.347418	-1.52525	1.22752
MRPS27	17	20	1	2	71	39.7048	50.9316	15.2838	7.36095	3.03503	4.83344	215.265	103.675	42.7469	68.0766	159.47	55.4118	0.347474	-1.52502	1.28276
TRAPPC6A	28	12	1	3	263	5.13206	5.52676	25.1734	4.41657	3.03503	7.25016	95.7162	16.793	11.54	27.5671	56.2546	19.5536	0.347591	-1.52454	1.07691
EME1	41	75	5	3	519	2.52346	4.16268	36.861	27.6036	15.1752	7.25016	71.0231	53.186	29.2392	13.9695	62.1046	21.6043	0.34787	-1.52338	1.64959
SLC12A9	65	87	8	3	402	16.5231	20.7602	58.4382	32.0201	24.2802	7.25016	145.369	79.6521	60.3986	18.0352	112.51	39.2169	0.348563	-1.52051	1.25643
MMP16	1166	2633	125	134	9451	28.6904	27.3489	1048.29	969.069	379.379	323.84	110.918	102.536	40.1417	34.2652	106.727	37.2034	0.348584	-1.52042	0.953242
WDR35	68	131	7	7	3297	10.7751	10.6153	61.1353	48.2142	21.2452	16.917	18.5427	14.6237	6.4438	5.13104	16.5832	5.78742	0.348993	-1.51873	0.98517
COL2A1	71	138	10	4	441	8.30354	7.15422	63.8324	50.7905	30.3503	9.66688	144.745	115.171	68.8215	21.9204	129.958	45.371	0.34912	-1.5182	0.861587
CUL5	116	272	6	22	3391	24.8578	28.2271	104.29	100.109	18.2102	53.1678	30.7548	29.5219	5.37015	15.6791	30.1384	10.5246	0.34921	-1.51783	1.13554
GNPDA2	33	75	5	2	941	1	1	29.6686	27.6036	15.1752	4.83344	31.5288	29.3343	16.1266	5.13649	30.4315	10.6316	0.34936	-1.51721	1
GPR153	112	117	7	12	1991	8.12528	4.48905	100.693	43.0616	21.2452	29.0006	50.5743	21.6281	10.6706	14.5659	36.1012	12.6182	0.349524	-1.51654	0.552479
TNFSF12-TNFSF13	16	22	1	2	767	0.602268	0.289864	14.3848	8.09704	3.03503	4.83344	18.7546	10.5568	3.95701	6.30175	14.6557	5.12938	0.349993	-1.5146	0.481287
TNFSF13	16	22	1	2	774	1	1	14.3848	8.09704	3.03503	4.83344	18.585	10.4613	3.92123	6.24475	14.5231	5.08299	0.349993	-1.5146	1
ZW10	16	78	1	5	506	13.4439	12.09	14.3848	28.7077	3.03503	12.0836	28.4284	56.7346	5.99808	23.8806	42.5815	14.9394	0.350842	-1.51111	0.899293
ABCC10	5	30	1	1	338	18.2671	19.0728	4.49524	11.0414	3.03503	2.41672	13.2995	32.6669	8.97938	7.15006	22.9832	8.06472	0.350896	-1.51089	1.04411
DFFA	188	413	22	19	4967	12.8121	12.2589	169.021	152.004	66.7707	45.9177	34.0288	30.6027	13.4429	9.24455	32.3158	11.3437	0.351027	-1.51035	0.956822
POM121C	29	37	3	2	2005	1	1	26.0724	13.6178	9.10509	4.83344	13.0037	6.7919	4.54119	2.41069	9.8978	3.47594	0.351184	-1.5097	1
UBR1	62	162	3	13	2431	1	1	55.741	59.6237	9.10509	31.4174	22.9293	24.5264	3.74541	12.9236	23.7278	8.33452	0.351255	-1.50941	1
FBXO28	58	163	9	5	4300	15.8995	18.8356	52.1448	59.9917	27.3153	12.0836	12.1267	13.9516	6.35239	2.81014	13.0391	4.58126	0.351347	-1.50903	1.18467
RALGPS1	48	79	2	8	4394	4.8144	4.17919	43.1543	29.0757	6.07006	19.3338	9.82119	6.61715	1.38144	4.40004	8.21917	2.89074	0.351707	-1.50755	0.86806
ZNF616	13	29	1	2	1726	1	1	11.6876	10.6734	3.03503	4.83344	6.77151	6.18388	1.75842	2.80037	6.4777	2.27939	0.351884	-1.50683	1
SLC18A1	17	24	2	1	907	1.25517	1.27557	15.2838	8.83314	6.07006	2.41672	16.851	9.73885	6.69246	2.66452	13.2949	4.67849	0.351901	-1.50676	1.01625
AJM1	29	32	2	3	1455	1	1	26.0724	11.7775	6.07006	7.25016	17.9192	8.09451	4.17186	4.98293	13.0068	4.5774	0.351922	-1.50667	1
C9orf78	50	116	3	9	870	23.102	17.1648	44.9524	42.6935	9.10509	21.7505	51.6695	49.073	10.4656	25.0006	50.3712	17.7331	0.352048	-1.50616	0.743001
RNF38	55	94	1	11	3355	18.3492	21.9116	49.4477	34.5965	3.03503	26.5839	14.7385	10.3119	0.904629	7.92367	12.5252	4.41415	0.352421	-1.50463	1.19414
SCN3A	9	20	1	1	2627	3.21954	3.69887	8.09144	7.36095	3.03503	2.41672	3.08011	2.80204	1.15532	0.919954	2.94107	1.03764	0.35281	-1.50304	1.14888
TCEANC	9	20	1	1	1844	2.40721	2.12045	8.09144	7.36095	3.03503	2.41672	4.38798	3.99184	1.64589	1.31059	4.18991	1.47824	0.35281	-1.50304	0.880875
RORB	9	20	1	1	1582	3.04454	5.90065	8.09144	7.36095	3.03503	2.41672	5.11469	4.65294	1.91848	1.52764	4.88381	1.72306	0.35281	-1.50304	1.93811
UTRN	76	229	5	16	2036	25.5952	20.5677	68.3277	84.2829	15.1752	38.6675	33.5598	41.3963	7.45341	18.9919	37.478	13.2227	0.352811	-1.50303	0.803576
SLC27A1	149	223	10	19	1555	12.857	13.0616	133.958	82.0746	30.3503	45.9177	86.1468	52.7811	19.5179	29.5291	69.4639	24.5235	0.353039	-1.5021	1.01591
MED31	27	69	1	6	1151	1	1	24.2743	25.3953	3.03503	14.5003	21.0898	22.0637	2.63686	12.598	21.5767	7.61744	0.35304	-1.5021	1
RNF214	8	41	1	2	536	1	1	7.19239	15.0899	3.03503	4.83344	13.4186	28.1529	5.66237	9.01761	20.7858	7.33999	0.353126	-1.50175	1
FAM241B	8	41	1	2	539	1.41657	1.41542	7.19239	15.0899	3.03503	4.83344	13.3439	27.9962	5.63085	8.96742	20.6701	7.29914	0.353126	-1.50175	0.999188
USP13	85	175	14	3	5259	14.0146	14.1645	76.4191	64.4083	42.4904	7.25016	14.5311	12.2473	8.07956	1.37862	13.3892	4.72909	0.353202	-1.50143	1.0107
CACNA1G	11	15	1	1	513	1.76077	2.36112	9.88953	5.52071	3.03503	2.41672	19.2778	10.7616	5.91624	4.71095	15.0197	5.3136	0.353774	-1.4991	1.34096
SHARPIN	11	15	1	1	151	38.6645	27.975	9.88953	5.52071	3.03503	2.41672	65.4936	36.561	20.0995	16.0048	51.0273	18.0522	0.353774	-1.4991	0.723532
EVC	128	241	15	11	3267	10.5238	9.17675	115.078	88.6994	45.5255	26.5839	35.2244	27.1501	13.9349	8.1371	31.1873	11.036	0.353863	-1.49874	0.872
AUTS2	49	75	2	8	2498	15.3523	16.6164	44.0534	27.6036	6.07006	19.3338	17.6355	11.0503	2.42997	7.7397	14.3429	5.08483	0.35452	-1.49606	1.08234
SAFB2	13	10	1	1	243	14.4324	20.7041	11.6876	3.68047	3.03503	2.41672	48.0972	15.146	12.4898	9.94535	31.6216	11.2176	0.354744	-1.49515	1.43456
PSMD1	36	144	6	5	292	71.6051	87.2236	32.3657	52.9988	18.2102	12.0836	110.842	181.503	62.3636	41.3822	146.172	51.8729	0.354875	-1.49462	1.21812
FDPS	18	21	2	1	55	171.531	120.146	16.1829	7.729	6.07006	2.41672	294.234	140.527	110.365	43.9404	217.381	77.1525	0.354919	-1.49444	0.700433
DDX6	1180	3225	149	143	4331	86.0929	73.4962	1060.88	1186.95	452.22	345.591	244.95	274.06	104.415	79.7947	259.505	92.1046	0.354925	-1.49442	0.853685
DOCK1	23	4	1	2	37	38.086	38.5034	20.6781	1.47219	3.03503	4.83344	558.868	39.7889	82.0278	130.634	299.328	106.331	0.355231	-1.49317	1.01096
FAM198B	66	175	1	17	2552	41.4634	27.9301	59.3372	64.4083	3.03503	41.0842	23.2513	25.2384	1.18928	16.0988	24.2448	8.64406	0.356532	-1.4879	0.673609
PTPRG	650	1684	69	91	4305	37.1677	47.3827	584.382	619.792	209.417	219.922	135.745	143.97	48.6451	51.0851	139.858	49.8651	0.356542	-1.48786	1.27484
MSANTD3	8	22	1	1	744	1	1	7.19239	8.09704	3.03503	2.41672	9.66719	10.8831	4.07934	3.24828	10.2752	3.66381	0.35657	-1.48774	1
NSA2	31	72	4	3	3441	1	1	27.8705	26.4994	12.1401	7.25016	8.09954	7.70108	3.52808	2.10699	7.90031	2.81754	0.356636	-1.48748	1
GTF2A1	246	589	30	27	4770	13.9562	16.3193	221.166	216.78	91.0509	65.2514	46.366	45.4465	19.0882	13.6795	45.9063	16.3839	0.356899	-1.48641	1.16932
MRPS10	71	209	7	12	1487	14.2558	11.9167	63.8324	76.9219	21.2452	29.0006	42.927	51.7296	14.2873	19.5028	47.3283	16.895	0.356975	-1.4861	0.835919
TBC1D22A	28	65	1	6	2066	2.52505	2.1705	25.1734	23.9231	3.03503	14.5003	12.1846	11.5794	1.46904	7.01855	11.882	4.24379	0.357161	-1.48535	0.859587
FCGR2A	10	17	1	1	1419	1	1	8.99049	6.25681	3.03503	2.41672	6.33579	4.40931	2.13885	1.70311	5.37255	1.92098	0.357555	-1.48376	1
PCDH19	105	304	6	23	4632	2.81669	9.41678	94.4001	111.886	18.2102	55.5846	20.38	24.1551	3.93139	12.0001	22.2675	7.96575	0.357729	-1.48306	3.34321
ITGA4	10	63	3	1	659	88.3738	63.9751	8.99049	23.187	9.10509	2.41672	13.6426	35.1851	13.8165	3.66725	24.4139	8.74189	0.358071	-1.48168	0.723915
CARD8	48	57	2	7	3605	23.4384	17.2389	43.1543	20.9787	6.07006	16.917	11.9707	5.81934	1.68379	4.69266	8.89501	3.18822	0.358428	-1.48024	0.735498
FAM122B	68	68	7	4	2571	3.56631	4.63221	61.1353	25.0272	21.2452	9.66688	23.7788	9.73443	8.2634	3.75997	16.7566	6.01169	0.358765	-1.47889	1.29888
DPY30	29	30	2	3	291	1	1	26.0724	11.0414	6.07006	7.25016	89.5959	37.943	20.8593	24.9146	63.7695	22.887	0.358902	-1.47834	1
AFMID	65	167	11	4	763	16.8484	12.1917	58.4382	61.4639	33.3853	9.66688	76.59	80.5556	43.7554	12.6696	78.5728	28.2125	0.359061	-1.4777	0.723612
GABRA3	17	18	1	2	1993	0.464007	0.532528	15.2838	6.62485	3.03503	4.83344	7.66875	3.32406	1.52285	2.42521	5.49641	1.97403	0.359149	-1.47735	1.14767
ASH1L	135	376	18	16	2391	1	1	121.372	138.386	54.6305	38.6675	50.7618	57.8778	22.8484	16.1721	54.3198	19.5103	0.359174	-1.47725	1
CAP2	135	252	15	13	1349	45.8807	33.0413	121.372	92.748	45.5255	31.4174	89.9715	68.7531	33.7476	23.2894	79.3623	28.5185	0.359345	-1.47656	0.720157
CISH	10	58	2	2	1110	1.61153	1.34927	8.99049	21.3468	6.07006	4.83344	8.09954	19.2313	5.46852	4.35445	13.6654	4.91149	0.35941	-1.4763	0.83726
HRH1	5	29	1	1	3055	1.23085	1.86796	4.49524	10.6734	3.03503	2.41672	1.47144	3.49374	0.993463	0.79107	2.48259	0.892267	0.35941	-1.4763	1.51762
NECAB1	46	89	4	6	3895	1.25965	1.3522	41.3562	32.7562	12.1401	14.5003	10.6178	8.40981	3.11685	3.7228	9.51379	3.41983	0.35946	-1.4761	1.07347
WNK1	201	629	17	40	2658	74.0553	101.548	180.709	231.502	51.5955	96.6688	67.9867	87.0963	19.4114	36.369	77.5415	27.8902	0.359681	-1.47521	1.37125
F2RL1	10	35	1	2	1513	40.4269	35.9561	8.99049	12.8817	3.03503	4.83344	5.94216	8.51399	2.00597	3.19461	7.22807	2.60029	0.359748	-1.47494	0.88941
ASXL3	12	53	2	2	4596	2.61247	2.80083	10.7886	19.5065	6.07006	4.83344	2.34739	4.24424	1.32073	1.05166	3.29581	1.18619	0.35991	-1.47429	1.0721
RLIM	261	760	26	44	6222	18.0096	19.8753	234.652	279.716	78.9108	106.336	37.7132	44.956	12.6825	17.0903	41.3346	14.8864	0.360144	-1.47335	1.10359
SKIDA1	7	24	1	1	1617	2.47358	2.49718	6.29334	8.83314	3.03503	2.41672	3.89199	5.46267	1.87695	1.49457	4.67733	1.68576	0.360411	-1.47228	1.00954
ARFGEF2	39	183	5	9	3493	12.4945	11.7316	35.0629	67.3527	15.1752	21.7505	10.038	19.2822	4.34445	6.22688	14.6601	5.28566	0.360547	-1.47174	0.938941
IQCK	138	503	24	16	1918	31.7884	39.4173	124.069	185.128	72.8407	38.6675	64.6865	96.5213	37.9774	20.1603	80.6039	29.0689	0.360639	-1.47137	1.23999
TMEM60	9	19	1	1	243	15.961	17.4873	8.09144	6.9929	3.03503	2.41672	33.2981	28.7774	12.4898	9.94535	31.0377	11.2176	0.361418	-1.46826	1.09563
TMOD2	74	138	10	5	7913	15.3044	10.0439	66.5296	50.7905	30.3503	12.0836	8.40763	6.41862	3.8355	1.52706	7.41313	2.68128	0.361693	-1.46716	0.656275
POC1A	50	105	2	10	633	6.15722	6.99244	44.9524	38.645	6.07006	24.1672	71.0149	61.0505	9.58935	38.1788	66.0327	23.8841	0.361701	-1.46713	1.13565
MCCC2	109	193	9	14	1843	11.41	13.5486	97.9963	71.0332	27.3153	33.8341	53.1722	38.5421	14.8211	18.3582	45.8571	16.5896	0.361767	-1.46687	1.18743
CSNK2A2	26	41	3	2	446	19.4606	22.9613	23.3753	15.0899	9.10509	4.83344	52.4109	33.834	20.415	10.8373	43.1224	15.6262	0.362367	-1.46448	1.17989
SCAF1	11	14	1	1	242	4.60961	4.82446	9.88953	5.15266	3.03503	2.41672	40.8658	21.292	12.5414	9.98645	31.0789	11.2639	0.36243	-1.46422	1.04661
CD44	1129	3199	140	153	3068	126.234	163.944	1015.03	1177.38	424.904	369.758	330.843	383.763	138.496	120.521	357.303	129.508	0.362461	-1.4641	1.29873
FAM120A	50	168	4	11	1566	45.0196	39.2969	44.9524	61.832	12.1401	26.5839	28.7053	39.484	7.75231	16.9757	34.0946	12.364	0.362638	-1.4634	0.872884
ZNF697	28	140	2	9	3282	4.94797	4.14922	25.1734	51.5266	6.07006	21.7505	7.67013	15.6998	1.8495	6.6272	11.6849	4.23835	0.362719	-1.46308	0.83857
SLX4IP	65	90	3	10	4654	3.58605	3.89559	58.4382	33.1243	9.10509	24.1672	12.5565	7.11738	1.9564	5.19278	9.83696	3.57459	0.363384	-1.46043	1.08632
TUBA4A	13	9	1	1	640	3.60157	10.5128	11.6876	3.31243	3.03503	2.41672	18.2619	5.17567	4.74223	3.77612	11.7188	4.25918	0.363449	-1.46018	2.91895
AMN1	13	9	1	1	1166	11.4769	39.9936	11.6876	3.31243	3.03503	2.41672	10.0237	2.84085	2.60294	2.07266	6.43227	2.3378	0.363449	-1.46018	3.4847
ZNF304	28	63	5	1	930	4.3098	5.79306	25.1734	23.187	15.1752	2.41672	27.0681	24.9322	16.3174	2.59862	26.0002	9.458	0.363766	-1.45892	1.34416
SFXN5	225	477	23	28	2985	1	1	202.286	175.559	69.8057	67.6682	67.7675	58.8136	23.3855	22.6694	63.2905	23.0274	0.363837	-1.45864	1
DDX19B	13	27	1	2	240	1	1	11.6876	9.93728	3.03503	4.83344	48.6985	41.4053	12.646	20.1393	45.0519	16.3926	0.363861	-1.45854	1
DOCK9	13	45	1	3	1161	29.8001	29.6053	11.6876	16.5621	3.03503	7.25016	10.0669	14.2654	2.61415	6.24475	12.1661	4.42945	0.364081	-1.45767	0.993463
GEM	6	26	1	1	1056	3.54349	3.99208	5.39429	9.56923	3.03503	2.41672	5.10823	9.06177	2.87408	2.28856	7.085	2.58132	0.364336	-1.45666	1.1266
LAYN	6	26	1	1	501	4.96255	4.74675	5.39429	9.56923	3.03503	2.41672	10.767	19.1003	6.05794	4.82379	14.9337	5.44087	0.364336	-1.45666	0.956514
NQO1	269	332	23	26	1574	74.171	89.4274	241.844	122.192	69.8057	62.8347	153.649	77.6314	44.3492	39.9204	115.64	42.1348	0.364361	-1.45656	1.20569
HOXD8	15	4	1	1	416	3.03	1.764	13.4857	1.47219	3.03503	2.41672	32.4176	3.53892	7.29575	5.80942	17.9783	6.55258	0.364473	-1.45612	0.582178
S100A16	288	370	22	32	647	44.3274	32.9902	258.926	136.178	66.7707	77.335	400.195	210.475	103.2	119.529	305.335	111.365	0.364729	-1.4551	0.744239
APOLD1	630	670	38	75	3813	1	1	566.401	246.592	115.331	181.254	148.545	64.6713	30.2468	47.5358	106.608	38.8913	0.364807	-1.4548	1
AFAP1L2	8	21	1	1	1217	14.6156	7.31439	7.19239	7.729	3.03503	2.41672	5.90993	6.35086	2.49386	1.9858	6.1304	2.23983	0.365365	-1.45259	0.500451
PTPRD	496	855	43	61	3627	38.7374	36.038	445.928	314.681	130.506	147.42	122.947	86.7606	35.9819	40.6451	104.854	38.3135	0.3654	-1.45245	0.930315
RUNDC1	46	99	7	3	1973	5.16587	5.61163	41.3562	36.4367	21.2452	7.25016	20.9611	18.4677	10.768	3.67469	19.7144	7.22133	0.366298	-1.44891	1.08629
AFDN	104	221	10	14	2087	32.1344	34.5234	93.501	81.3385	30.3503	33.8341	44.8017	38.9739	14.5426	16.2118	41.8878	15.3772	0.367105	-1.44574	1.07434
SLC35F2	8	79	2	3	1623	4.60622	5.24731	7.19239	29.0757	6.07006	7.25016	4.43154	17.9148	3.74003	4.46713	11.1732	4.10358	0.367271	-1.44508	1.13918
COL8A1	108	484	19	18	3089	100.984	59.7852	97.0972	178.135	57.6656	43.501	31.4332	57.6675	18.668	14.0825	44.5504	16.3753	0.367568	-1.44392	0.592026
VASH1	178	508	15	34	3996	1	1	160.031	186.968	45.5255	82.1685	40.0477	46.7888	11.3928	20.5627	43.4183	15.9777	0.367995	-1.44224	1
FST	24	4	2	1	1100	5.64683	6.64773	21.5772	1.47219	6.07006	2.41672	19.6156	1.33835	5.51824	2.19702	10.477	3.85763	0.3682	-1.44144	1.17725
C2orf80	28	61	1	6	459	27.3092	22.111	25.1734	22.4509	3.03503	14.5003	54.8439	48.9126	6.61227	31.5911	51.8783	19.1017	0.368202	-1.44143	0.809654
SESN3	939	2248	89	143	7741	53.8268	50.3547	844.207	827.371	270.118	345.591	109.057	106.882	34.8944	44.6442	107.969	39.7693	0.36834	-1.44089	0.935495
C9orf72	5	28	1	1	1127	6.36153	6.05587	4.49524	10.3053	3.03503	2.41672	3.98868	9.14404	2.69302	2.14438	6.56636	2.4187	0.368347	-1.44086	0.951952
HS2ST1	481	1261	54	69	5301	1	1	432.442	464.108	163.892	166.754	81.5775	87.551	30.9171	31.457	84.5642	31.1871	0.368797	-1.4391	1
ATP2B4	560	952	52	65	4226	32.8155	28.5452	503.467	350.381	157.822	157.087	119.136	82.9108	37.3454	37.1715	101.023	37.2584	0.368811	-1.43905	0.869869
ZNF41	12	51	2	2	1550	3.43628	3.1449	10.7886	18.7704	6.07006	4.83344	6.96038	12.1099	3.91617	3.11835	9.53516	3.51726	0.368872	-1.43881	0.915205
RPL7L1	80	309	17	7	3431	16.0076	16.0105	71.9239	113.727	51.5955	16.917	20.963	33.1468	15.038	4.93064	27.0549	9.98434	0.36904	-1.43815	1.00018
CHD3	48	119	5	7	1174	1	1	43.1543	43.7976	15.1752	16.917	36.7584	37.3063	12.926	14.4097	37.0324	13.6679	0.369079	-1.438	1
TPD52	34	15	2	3	1530	1	1	30.5677	5.52071	6.07006	7.25016	19.9789	3.60831	3.96736	4.73867	11.7936	4.35301	0.3691	-1.43792	1
CXADR	60	184	14	1	4407	4.74737	5.63815	53.9429	67.7207	42.4904	2.41672	12.2403	15.3666	9.64158	0.548382	13.8035	5.09498	0.369109	-1.43788	1.18764
SNF8	7	23	1	1	1158	58.6097	38.3394	6.29334	8.46509	3.03503	2.41672	5.43466	7.3101	2.62092	2.08698	6.37238	2.35395	0.369399	-1.43675	0.654148
FAM49A	58	108	8	4	3476	2.95005	2.42	52.1448	39.7491	24.2802	9.66688	15.0014	11.4353	6.98511	2.78104	13.2183	4.88307	0.369416	-1.43668	0.820325
FBXO5	11	31	1	2	633	18.0181	19.6291	9.88953	11.4095	3.03503	4.83344	15.6233	18.0244	4.79468	7.63577	16.8239	6.21522	0.369429	-1.43663	1.08941
SLCO2A1	4	48	1	2	6567	0.730597	2.61301	3.59619	17.6663	3.03503	4.83344	0.547616	2.69016	0.462164	0.736019	1.61889	0.599092	0.370064	-1.43415	3.57654
CDC40	9	18	1	1	2091	14.0266	17.5692	8.09144	6.62485	3.03503	2.41672	3.86965	3.16827	1.45147	1.15577	3.51896	1.30362	0.370457	-1.43262	1.25256
ZNF343	9	18	1	1	1337	1	1	8.09144	6.62485	3.03503	2.41672	6.05193	4.95501	2.27003	1.80757	5.50347	2.0388	0.370457	-1.43262	1
GP1BB	45	63	3	6	306	1	1	40.4572	23.187	9.10509	14.5003	132.213	75.7745	29.7552	47.3867	103.994	38.5709	0.370897	-1.43091	1
CNOT6	155	409	10	32	4204	11.6637	17.5586	139.353	150.531	30.3503	77.335	33.1476	35.8067	7.21939	18.3956	34.4772	12.8075	0.371477	-1.42865	1.50541
VIPAS39	11	13	1	1	101	16.0695	19.5815	9.88953	4.78462	3.03503	2.41672	97.9162	47.3724	30.0498	23.9279	72.6443	26.9889	0.371521	-1.42849	1.21855
HSD17B10	11	13	1	1	145	41.2631	44.7846	9.88953	4.78462	3.03503	2.41672	68.2037	32.9974	20.9312	16.667	50.6005	18.7991	0.371521	-1.42849	1.08534
FCGRT	25	54	2	4	213	55.8181	36.9404	22.4762	19.8746	6.07006	9.66688	105.522	93.3078	28.4979	45.3844	99.415	36.9412	0.371586	-1.42823	0.6618
C15orf41	17	78	3	3	1596	13.0825	17.3864	15.2838	28.7077	9.10509	7.25016	9.57633	17.9873	5.70494	4.54271	13.7818	5.12383	0.371782	-1.42747	1.32898
DCAF8	109	243	15	10	1876	1	1	97.9963	89.4355	45.5255	24.1672	52.2368	47.6735	24.2673	12.8823	49.9552	18.5748	0.371829	-1.42729	1
FANCE	40	101	1	10	757	3.24647	2.82589	35.9619	37.1728	3.03503	24.1672	47.5059	49.1054	4.00929	31.925	48.3056	17.9671	0.371947	-1.42683	0.87045
PTPN4	43	76	1	9	6747	37.5348	48.6393	38.6591	27.9716	3.03503	21.7505	5.72982	4.14578	0.449834	3.22373	4.9378	1.83678	0.371983	-1.42669	1.29585
EPHA4	56	256	1	21	2523	48.0071	56.3579	50.3467	94.2201	3.03503	50.7511	19.9551	37.3445	1.20295	20.1154	28.6498	10.6592	0.37205	-1.42643	1.17395
UTP6	20	66	2	4	2459	32.2423	38.9391	17.981	24.2911	6.07006	9.66688	7.31231	9.87846	2.46851	3.93122	8.59538	3.19987	0.372277	-1.42555	1.2077
NAA30	156	487	9	38	6400	14.2766	14.9833	140.252	179.239	27.3153	91.8354	21.9143	28.0061	4.26801	14.3493	24.9602	9.30864	0.372939	-1.42299	1.0495
EOGT	13	30	2	1	2403	19.4834	13.5411	11.6876	11.0414	6.07006	2.41672	4.86377	4.59485	2.52603	1.00571	4.72931	1.76587	0.373389	-1.42125	0.695007
STK33	6	25	1	1	638	10.5555	9.49933	5.39429	9.20119	3.03503	2.41672	8.455	14.4219	4.7571	3.78796	11.4385	4.27253	0.373523	-1.42073	0.899941
AHCTF1	15	3	1	1	1707	1	1	13.4857	1.10414	3.03503	2.41672	7.90025	0.646832	1.77799	1.41577	4.27354	1.59688	0.373667	-1.42018	1
THAP10	15	3	1	1	1111	3.96696	4.99794	13.4857	1.10414	3.03503	2.41672	12.1384	0.993827	2.7318	2.17527	6.5661	2.45353	0.373667	-1.42018	1.25989
ZNF227	15	3	1	1	437	9.18958	10.9163	13.4857	1.10414	3.03503	2.41672	30.8598	2.52664	6.94515	5.53025	16.6932	6.2377	0.373667	-1.42018	1.1879
BRD3OS	14	23	1	2	787	16.2727	15.7535	12.5867	8.46509	3.03503	4.83344	15.9932	10.7562	3.85646	6.1416	13.3747	4.99903	0.373768	-1.41979	0.968094
TRMT2B	15	25	2	1	1234	3.12679	3.28043	13.4857	9.20119	6.07006	2.41672	10.9285	7.45639	4.91901	1.95844	9.19243	3.43873	0.374083	-1.41857	1.04914
KIF3B	208	429	33	12	3691	14.8963	11.705	187.002	157.892	100.156	29.0006	50.6643	42.7777	27.1352	7.85712	46.721	17.4962	0.374482	-1.41703	0.785766
OXR1	16	18	1	2	231	22.8658	26.9932	14.3848	6.62485	3.03503	4.83344	62.2718	28.679	13.1387	20.924	45.4754	17.0313	0.374517	-1.4169	1.18051
NHLH1	8	20	1	1	1714	0.120017	0.0972761	7.19239	7.36095	3.03503	2.41672	4.19626	4.2946	1.77073	1.40999	4.24543	1.59036	0.374605	-1.41656	0.810519
STUM	8	20	1	1	7173	0.191502	0.115935	7.19239	7.36095	3.03503	2.41672	1.0027	1.0262	0.423119	0.336919	1.01445	0.380019	0.374605	-1.41656	0.605398
KDM6A	9	35	1	2	1186	20.8558	30.6883	8.09144	12.8817	3.03503	4.83344	6.82246	10.8614	2.55905	4.07541	8.84195	3.31723	0.37517	-1.41438	1.47145
KMO	9	70	1	4	3488	0.825675	1.05748	8.09144	25.7633	3.03503	9.66688	2.31979	7.38627	0.870135	2.77147	4.85303	1.8208	0.375188	-1.41431	1.28075
SNED1	116	137	4	19	3930	0.74933	0.640006	104.29	50.4225	12.1401	45.9177	26.5368	12.8302	3.08909	11.6839	19.6835	7.38649	0.375263	-1.41402	0.854104
OLFM1	27	26	1	4	734	7.44427	8.21198	24.2743	9.56923	3.03503	9.66688	33.0713	13.0371	4.13492	13.1701	23.0542	8.65253	0.375313	-1.41384	1.10313
NUDT9	10	15	1	1	323	12.0544	10.3691	8.99049	5.52071	3.03503	2.41672	27.8343	17.092	9.39638	7.4821	22.4632	8.43924	0.375693	-1.41238	0.860192
PLXNA1	631	946	56	72	3374	41.0048	34.6756	567.3	348.173	169.962	174.004	168.139	103.193	50.3739	51.572	135.666	50.973	0.375725	-1.41225	0.845647
WBP1	11	30	1	2	209	1	1	9.88953	11.0414	3.03503	4.83344	47.3183	52.8298	14.5217	23.1265	50.0741	18.8241	0.375925	-1.41148	1
MAGI2	63	117	2	13	2257	37.189	85.5424	56.6401	43.0616	6.07006	31.4174	25.0953	19.0791	2.68944	13.92	22.0872	8.3047	0.375996	-1.41121	2.30021
BCLAF3	12	32	2	1	1046	4.86045	6.83134	10.7886	11.7775	6.07006	2.41672	10.3141	11.2596	5.80312	2.31044	10.7869	4.05678	0.376085	-1.41087	1.4055
ARHGAP26	122	152	7	17	6564	6.88043	9.90742	109.684	55.9432	21.2452	41.0842	16.7099	8.52273	3.23663	6.25902	12.6163	4.74783	0.376324	-1.40995	1.43994
NRIP3	43	196	1	16	2968	4.50002	5.02633	38.6591	72.1373	3.03503	38.6675	13.0253	24.305	1.02258	13.0281	18.6652	7.02536	0.376389	-1.4097	1.11696
TATDN2	61	117	1	14	1997	1	1	54.842	43.0616	3.03503	33.8341	27.4622	21.5631	1.51979	16.9425	24.5126	9.23112	0.376586	-1.40895	1
RASSF2	729	960	36	112	4249	29.9619	28.9583	655.406	353.326	109.261	270.673	154.25	83.155	25.7145	63.7027	118.702	44.7086	0.376645	-1.40872	0.966504
ARHGAP19	245	606	24	39	3948	1	1	220.267	223.037	72.8407	94.2521	55.792	56.4936	18.45	23.8734	56.1428	21.1617	0.376926	-1.40765	1
AIFM2	28	58	1	6	1907	3.9626	5.78423	25.1734	21.3468	3.03503	14.5003	13.2005	11.1939	1.59152	7.60373	12.1972	4.59763	0.376941	-1.40759	1.45971
ATP5PF	14	5	1	1	57	76.6407	59.7061	12.5867	1.84024	3.03503	2.41672	220.819	32.2849	53.2461	42.3986	126.552	47.8224	0.377887	-1.40397	0.779039
DNAJA4	14	5	1	1	1735	2.6685	3.59711	12.5867	1.84024	3.03503	2.41672	7.25457	1.06066	1.7493	1.39292	4.15761	1.57111	0.377887	-1.40397	1.34799
THSD7A	72	176	1	19	5436	13.8959	7.44127	64.7315	64.7764	3.03503	45.9177	11.9079	11.9162	0.558321	8.44696	11.9121	4.50264	0.37799	-1.40358	0.535501
ST8SIA1	76	236	5	18	8160	1	1	68.3277	86.8592	15.1752	43.501	8.37349	10.6445	1.8597	5.331	9.509	3.59535	0.3781	-1.40316	1
CLCN4	31	129	7	3	4075	6.1529	5.83545	27.8705	47.4781	21.2452	7.25016	6.83939	11.6511	5.21355	1.77918	9.24523	3.49636	0.37818	-1.40285	0.948406
PDK3	21	27	2	2	672	1	1	18.88	9.93728	6.07006	4.83344	28.0953	14.7876	9.03283	7.19262	21.4414	8.11272	0.378366	-1.40214	1
DIRC2	28	101	3	6	1760	5.42625	7.3311	25.1734	37.1728	9.10509	14.5003	14.303	21.1209	5.17335	8.23882	17.712	6.70608	0.378619	-1.40118	1.35104
TSPAN2	1	54	1	2	2478	7.69209	5.80631	0.899049	19.8746	3.03503	4.83344	0.362812	8.0204	1.22479	1.95054	4.19161	1.58767	0.378772	-1.4006	0.754842
GCH1	7	22	1	1	2008	0.561236	3.196	6.29334	8.09704	3.03503	2.41672	3.13413	4.03239	1.51147	1.20355	3.58326	1.35751	0.378847	-1.40031	5.69457
MEGF9	312	589	35	34	4376	17.6098	14.9086	280.503	216.78	106.226	82.1685	64.1004	49.5384	24.2747	18.7771	56.8194	21.5259	0.378848	-1.40031	0.846608
IGF1R	125	633	24	24	7087	100.893	71.4309	112.381	232.974	72.8407	58.0013	15.8574	32.8734	10.2781	8.18418	24.3654	9.23113	0.378862	-1.40025	0.707987
VKORC1L1	64	178	9	8	5262	14.0711	11.736	57.5391	65.5124	27.3153	19.3338	10.9348	12.4501	5.19104	3.67422	11.6925	4.43263	0.379102	-1.39934	0.83405
RNF219	38	102	1	10	1288	6.91692	7.59622	34.1638	37.5408	3.03503	24.1672	26.5247	29.1466	2.35639	18.7634	27.8357	10.5599	0.379365	-1.39834	1.09821
TM4SF18	16	39	2	2	2979	1.06642	1.1836	14.3848	14.3539	6.07006	4.83344	4.82873	4.81835	2.03762	1.6225	4.82354	1.83006	0.379402	-1.3982	1.10988
HGF	22	37	1	4	3572	5.55862	4.43778	19.7791	13.6178	3.03503	9.66688	5.53725	3.81236	0.849673	2.70629	4.67481	1.77798	0.380333	-1.39467	0.79836
MLEC	1601	3528	162	228	5318	49.9436	44.3238	1439.38	1298.47	491.675	551.012	270.661	244.165	92.4549	103.613	257.413	98.0338	0.380842	-1.39274	0.887477
PSMC3IP	88	230	11	12	652	3.81109	5.21007	79.1163	84.6509	33.3853	29.0006	121.344	129.833	51.2045	44.4795	125.588	47.842	0.380943	-1.39235	1.36708
PHF21B	17	19	2	1	1923	7.31476	9.18383	15.2838	6.9929	6.07006	2.41672	7.94791	3.63645	3.15656	1.25674	5.79218	2.20665	0.380971	-1.39225	1.25552
FAM217B	37	104	5	5	3584	8.22034	8.17345	33.2648	38.2769	15.1752	12.0836	9.28147	10.6799	4.23414	3.37154	9.98071	3.80284	0.381019	-1.39207	0.994296
LAMTOR4	11	12	1	1	280	51.1746	42.6098	9.88953	4.41657	3.03503	2.41672	35.3198	15.7735	10.8394	8.63114	25.5466	9.73527	0.381079	-1.39184	0.832636
NKRF	11	12	1	1	1010	8.69317	9.9453	9.88953	4.41657	3.03503	2.41672	9.79162	4.37284	3.00498	2.39279	7.08223	2.69889	0.381079	-1.39184	1.14404
ZBTB47	84	97	10	5	1255	11.6736	10.355	75.5201	35.7006	30.3503	12.0836	60.1754	28.4467	24.1835	9.62837	44.311	16.9059	0.381529	-1.39014	0.887044
NPTX2	140	304	6	30	1238	3.00626	2.28027	125.867	111.886	18.2102	72.5016	101.669	90.3768	14.7094	58.5635	96.0231	36.6364	0.381538	-1.3901	0.758507
TRAPPC9	37	56	2	6	717	9.52487	12.3178	33.2648	20.6107	6.07006	14.5003	46.3944	28.7457	8.46591	20.2236	37.5701	14.3448	0.381814	-1.38906	1.29322
CDKAL1	62	120	7	7	1364	14.5105	20.0099	55.741	44.1657	21.2452	16.917	40.8658	32.3795	15.5757	12.4025	36.6227	13.9891	0.381979	-1.38844	1.37899
ATXN2	34	46	2	5	597	27.1844	29.0716	30.5677	16.9302	6.07006	12.0836	51.2021	28.3588	10.1676	20.2405	39.7804	15.2041	0.3822	-1.3876	1.06942
FRS3	13	7	1	1	442	3.04578	3.45754	11.6876	2.57633	3.03503	2.41672	26.4426	5.82881	6.86658	5.46769	16.1357	6.16714	0.382204	-1.38758	1.13519
LARP4	32	98	1	9	1652	18.1445	21.9372	28.7696	36.0686	3.03503	21.7505	17.415	21.8333	1.83719	13.1661	19.6242	7.50167	0.382267	-1.38735	1.20903
ALDH16A1	11	29	1	2	580	1	1	9.88953	10.6734	3.03503	4.83344	17.0509	18.4024	5.23281	8.33352	17.7266	6.78316	0.382654	-1.38589	1
RASEF	6	24	1	1	3091	0.98235	1.35432	5.39429	8.83314	3.03503	2.41672	1.74516	2.8577	0.981893	0.781857	2.30143	0.881875	0.383186	-1.38388	1.37865
CCPG1	6	24	1	1	980	1	1	5.39429	8.83314	3.03503	2.41672	5.50438	9.01341	3.09697	2.46604	7.25889	2.78151	0.383186	-1.38388	1
LRRFIP1	6	24	1	1	820	1	1	5.39429	8.83314	3.03503	2.41672	6.5784	10.7721	3.70126	2.94722	8.67526	3.32424	0.383186	-1.38388	1
GCLM	78	239	12	10	3784	8.50606	11.7704	70.1258	87.9633	36.4204	24.1672	18.5322	23.2461	9.62483	6.38668	20.8892	8.00576	0.383249	-1.38364	1.38377
BRAP	85	286	11	15	2052	8.07258	9.49797	76.4191	105.262	33.3853	36.2508	37.2413	51.2971	16.2697	17.6661	44.2692	16.9679	0.383289	-1.3835	1.17657
OPN3	9	68	1	4	1303	1	1	8.09144	25.0272	3.03503	9.66688	6.20985	19.2074	2.32926	7.41894	12.7086	4.8741	0.383527	-1.3826	1
POLR3D	149	421	19	22	4081	15.5316	13.1719	133.958	154.948	57.6656	53.1678	32.8249	37.9681	14.1303	13.0281	35.3965	13.5792	0.383631	-1.38221	0.848071
NCKAP5	44	68	1	9	1489	13.8647	14.1343	39.5581	25.0272	3.03503	21.7505	26.5669	16.8081	2.0383	14.6074	21.6875	8.32287	0.383764	-1.38171	1.01945
SLC12A2	272	572	5	66	3056	22.3542	21.3735	244.541	210.523	15.1752	159.504	80.02	68.8885	4.96569	52.1936	74.4542	28.5796	0.383855	-1.38137	0.956129
ZNF418	8	19	1	1	526	8.21828	12.4706	7.19239	6.9929	3.03503	2.41672	13.6737	13.2945	5.77002	4.59452	13.4841	5.18227	0.384324	-1.3796	1.51742
TMEM178A	8	19	1	1	711	1	1	7.19239	6.9929	3.03503	2.41672	10.1159	9.8353	4.26868	3.39904	9.97559	3.83386	0.384324	-1.3796	1
PTRH1	8	19	1	1	589	1	1	7.19239	6.9929	3.03503	2.41672	12.2112	11.8725	5.15285	4.10309	12.0418	4.62797	0.384324	-1.3796	1
ADGRB2	28	30	3	2	301	18.5971	20.4056	25.1734	11.0414	9.10509	4.83344	83.6324	36.6825	30.2495	16.0579	60.1574	23.1537	0.384885	-1.3775	1.09725
CLCN3	37	102	5	5	479	39.3081	41.4428	33.2648	37.5408	15.1752	12.0836	69.4463	78.3734	31.6809	25.2267	73.9098	28.4538	0.38498	-1.37714	1.05431
SORT1	997	2181	66	188	4472	95.7787	120.454	896.351	802.711	200.312	454.343	200.436	179.497	44.7925	101.597	189.967	73.1949	0.385304	-1.37593	1.25763
IRGQ	399	949	27	79	7656	1	1	358.72	349.277	81.9458	190.921	46.8548	45.6213	10.7035	24.9374	46.2381	17.8204	0.385406	-1.37555	1
SOWAHB	10	14	1	1	539	6.14324	3.19389	8.99049	5.15266	3.03503	2.41672	16.6799	9.55967	5.63085	4.48371	13.1198	5.05728	0.385469	-1.37531	0.519903
TNFAIP8L1	59	193	7	11	3137	3.228	2.14	53.0439	71.0332	21.2452	26.5839	16.9091	22.6437	6.77246	8.47431	19.7764	7.62339	0.385479	-1.37527	0.662949
SOWAHC	71	168	8	10	2922	9.84679	8.38536	63.8324	61.832	24.2802	24.1672	21.8455	21.1608	8.30946	8.27077	21.5032	8.29012	0.38553	-1.37508	0.851583
IQCG	10	31	1	2	504	10.0945	8.11822	8.99049	11.4095	3.03503	4.83344	17.8383	22.6378	6.02189	9.59016	20.2381	7.80602	0.38571	-1.37441	0.804222
CKS1B	44	101	1	11	471	16.8684	15.2308	39.5581	37.1728	3.03503	26.5839	83.9875	78.9231	6.4438	56.4414	81.4553	31.4426	0.386011	-1.37329	0.902919
HID1	12	9	1	1	825	1.361	1.26857	10.7886	3.31243	3.03503	2.41672	13.0771	4.01506	3.67882	2.92936	8.54607	3.30409	0.386621	-1.37101	0.932087
TMEM169	15	23	2	1	2240	2.17205	1.15375	13.4857	8.46509	6.07006	2.41672	6.02041	3.77906	2.70985	1.07889	4.89974	1.89437	0.386627	-1.37099	0.53118
ATP6V1A	142	291	14	20	2628	35.6152	38.8859	127.665	107.102	42.4904	48.3344	48.5787	40.7541	16.1684	18.3921	44.6664	17.2802	0.386873	-1.37007	1.09183
CHD7	5	43	1	2	2094	39.3844	41.0601	4.49524	15.826	3.03503	4.83344	2.14673	7.5578	1.44939	2.30823	4.85226	1.87881	0.387203	-1.36884	1.04255
PCLAF	5	26	1	1	341	1	1	4.49524	9.56923	3.03503	2.41672	13.1825	28.0623	8.90038	7.08715	20.6224	7.99377	0.387626	-1.36726	1
RYR3	14	4	1	1	871	61.8258	53.3394	12.5867	1.47219	3.03503	2.41672	14.4508	1.69023	3.48454	2.77465	8.07053	3.12959	0.38778	-1.36669	0.862737
CPE	18	45	1	4	709	23.4166	17.7484	16.1829	16.5621	3.03503	9.66688	22.8249	23.3599	4.28072	13.6345	23.0924	8.95762	0.387904	-1.36623	0.757941
PFAS	50	145	7	7	1220	18.6772	20.7061	44.9524	53.3669	21.2452	16.917	36.8463	43.7433	17.4141	13.8664	40.2948	15.6403	0.388146	-1.36533	1.10863
GBX2	87	97	9	7	677	7.96796	5.66073	78.2172	35.7006	27.3153	16.917	115.535	52.7335	40.3475	24.9882	84.1343	32.6679	0.388283	-1.36482	0.710437
SCLY	43	73	6	3	1057	1	1	38.6591	26.8675	18.2102	7.25016	36.5743	25.4186	17.2282	6.85919	30.9965	12.0437	0.38855	-1.36383	1
PLEKHG4B	22	35	1	4	7646	1.12822	0.972479	19.7791	12.8817	3.03503	9.66688	2.58685	1.68476	0.396944	1.26431	2.1358	0.830624	0.388905	-1.36251	0.861959
RSF1	189	494	26	24	6920	1	1	169.92	181.815	78.9108	58.0013	24.5549	26.2739	11.4033	8.38169	25.4144	9.89249	0.389247	-1.36124	1
AMER1	32	125	8	2	4761	2.33131	2.41426	28.7696	46.0059	24.2802	4.83344	6.04275	9.66308	5.09982	1.01522	7.85292	3.05752	0.389348	-1.36087	1.03558
ZNF850	11	28	1	2	4281	62.8606	14.68	9.88953	10.3053	3.03503	4.83344	2.3101	2.40722	0.708954	1.12904	2.35866	0.918999	0.389627	-1.35983	0.233533
STRN	282	544	28	38	5815	1	1	253.532	200.218	84.9808	91.8354	43.5996	34.4313	14.6141	15.7928	39.0154	15.2035	0.389678	-1.35965	1
SDHAF1	36	102	5	5	692	5.0736	4.34054	32.3657	37.5408	15.1752	12.0836	46.7713	54.2498	21.9294	17.4618	50.5105	19.6956	0.389931	-1.35871	0.855515
SLC25A15	30	32	1	5	443	1	1	26.9715	11.7775	3.03503	12.0836	60.8836	26.5858	6.85108	27.2767	43.7347	17.0639	0.390169	-1.35783	1
GNAI1	114	379	12	24	8687	22.7296	24.3599	102.492	139.49	36.4204	58.0013	11.7983	16.0573	4.19251	6.67679	13.9278	5.43465	0.390202	-1.35771	1.07173
ELK3	68	281	14	9	2654	47.129	27.0902	61.1353	103.421	42.4904	21.7505	23.0352	38.9681	16.01	8.19536	31.0016	12.1027	0.390388	-1.35702	0.57481
TLE3	28	188	1	14	1005	24.275	18.4716	25.1734	69.1929	3.03503	33.8341	25.0481	68.8487	3.01993	33.6657	46.9484	18.3428	0.390702	-1.35586	0.760931
BAG4	61	243	13	7	2807	12.2958	12.197	54.842	89.4355	39.4554	16.917	19.5376	31.8616	14.0561	6.02673	25.6996	10.0414	0.390722	-1.35578	0.991965
USP51	4	66	2	2	2187	2.10598	2.71908	3.59619	24.2911	6.07006	4.83344	1.64435	11.1071	2.77552	2.21008	6.3757	2.4928	0.390984	-1.35482	1.29112
EMX2	2	33	1	1	1313	0.0376655	0.246236	1.7981	12.1456	3.03503	2.41672	1.36946	9.25024	2.31152	1.84061	5.30985	2.07607	0.390984	-1.35482	6.53744
KIAA1549L	94	107	8	10	5947	5.84932	5.22539	84.5106	39.3811	24.2802	24.1672	14.2106	6.62201	4.08277	4.06376	10.4163	4.07327	0.391047	-1.35459	0.893333
LNPK	177	515	29	20	6069	36.8655	31.19	159.132	189.544	88.0159	48.3344	26.2204	31.2316	14.5025	7.96415	28.726	11.2333	0.391051	-1.35457	0.846048
CEP128	11	11	1	1	1004	4.37586	6.27945	9.88953	4.04852	3.03503	2.41672	9.85013	4.03239	3.02294	2.40709	6.94126	2.71502	0.391141	-1.35424	1.43502
SMC6	10	47	1	3	1686	13.3909	10.2771	8.99049	17.2982	3.03503	7.25016	5.33243	10.2599	1.80014	4.30021	7.79618	3.05017	0.39124	-1.35388	0.767469
OLA1	19	25	1	3	188	2.38246	3.19148	17.0819	9.20119	3.03503	7.25016	90.8613	48.9425	16.1438	38.5647	69.9019	27.3542	0.391323	-1.35357	1.33957
AFF3	15	39	2	2	352	7.79779	9.28913	13.4857	14.3539	6.07006	4.83344	38.3117	40.778	17.2445	13.7314	39.5449	15.4879	0.391655	-1.35235	1.19125
PRLR	8	35	1	2	9391	0.473473	0.86581	7.19239	12.8817	3.03503	4.83344	0.765881	1.3717	0.323185	0.514688	1.06879	0.418937	0.391972	-1.35118	1.82864
PLEKHA8	108	364	6	30	5875	1	1	97.0972	133.969	18.2102	72.5016	16.5272	22.8033	3.09961	12.3407	19.6652	7.72015	0.392579	-1.34895	1
KDM5C	74	121	8	8	814	39.9327	38.8001	66.5296	44.5337	24.2802	19.3338	81.7317	54.7098	29.8283	23.7515	68.2207	26.7899	0.392695	-1.34852	0.971637
UST	78	233	17	4	2873	6.95723	8.27954	70.1258	85.7551	51.5955	9.66688	24.4086	29.8486	17.9588	3.36473	27.1286	10.6617	0.393008	-1.34737	1.19006
P2RX4	24	21	3	1	520	7.8469	12.2704	21.5772	7.729	9.10509	2.41672	41.4945	14.8635	17.5098	4.64754	28.179	11.0787	0.393153	-1.34684	1.56373
BX255925.3	15	22	2	1	758	1	1	13.4857	8.09704	6.07006	2.41672	17.7912	10.6821	8.008	3.18828	14.2367	5.59814	0.39322	-1.34659	1
CYB5R2	6	23	1	1	273	10.5589	10.1273	5.39429	8.46509	3.03503	2.41672	19.7593	31.0077	11.1173	8.85245	25.3835	9.98489	0.393362	-1.34607	0.959125
METTL2A	32	60	5	2	1363	12.3936	13.4918	28.7696	22.0828	15.1752	4.83344	21.1075	16.2016	11.1336	3.54618	18.6546	7.33991	0.393464	-1.3457	1.08861
EMP2	121	385	11	27	4482	17.6881	21.9299	108.785	141.698	33.3853	65.2514	24.2715	31.615	7.44876	14.5586	27.9432	11.0037	0.393786	-1.34452	1.23981
TFDP2	324	846	48	38	8084	35.4695	30.7069	291.292	311.368	145.681	91.8354	36.0331	38.5166	18.021	11.3601	37.2749	14.6905	0.394114	-1.34331	0.865727
TSPAN15	16	65	1	5	690	15.5785	9.59907	14.3848	23.9231	3.03503	12.0836	20.8475	34.6711	4.39859	17.5125	27.7593	10.9555	0.394661	-1.34131	0.616174
TNS3	608	1195	59	87	2921	45.5996	47.4737	546.622	439.817	179.067	210.255	187.135	150.571	61.3032	71.9804	168.853	66.6418	0.394674	-1.34127	1.0411
RNF14	32	109	1	10	2500	22.7556	17.6758	28.7696	40.1172	3.03503	24.1672	11.5078	16.0469	1.21401	9.66688	13.7773	5.44045	0.394883	-1.3405	0.776767
ROBO1	490	1480	51	97	1671	1	1	440.534	544.71	154.787	234.422	263.635	325.979	92.6311	140.288	294.807	116.46	0.395038	-1.33994	1
NEK2	10	13	1	1	653	6.4925	6.36351	8.99049	4.78462	3.03503	2.41672	13.768	7.32713	4.64783	3.70095	10.5476	4.17439	0.395768	-1.33727	0.980132
FSD2	10	13	1	1	3985	0.272934	0.405404	8.99049	4.78462	3.03503	2.41672	2.25608	1.20066	0.761614	0.606454	1.72837	0.684034	0.395768	-1.33727	1.48536
MESP1	10	13	1	1	1482	1.05906	1.65193	8.99049	4.78462	3.03503	2.41672	6.06645	3.22849	2.04793	1.63072	4.64747	1.83932	0.395768	-1.33727	1.55981
ACAA1	14	53	1	4	336	1	1	12.5867	19.5065	3.03503	9.66688	37.4604	58.0551	9.03283	28.7705	47.7577	18.9017	0.395782	-1.33722	1
DMXL1	9	32	1	2	1907	35.1689	29.9226	8.09144	11.7775	3.03503	4.83344	4.24302	6.17594	1.59152	2.53458	5.20948	2.06305	0.396018	-1.33636	0.850826
CUTC	9	32	1	2	394	1	1	8.09144	11.7775	3.03503	4.83344	20.5366	29.8922	7.70312	12.2676	25.2144	9.98537	0.396018	-1.33636	1
SNX29	89	268	9	18	5659	4.39823	3.79126	80.0153	98.6367	27.3153	43.501	14.1395	17.4301	4.82687	7.68704	15.7848	6.25696	0.396392	-1.335	0.861997
WISP1	94	917	1	68	3979	140.361	69.8793	84.5106	337.5	3.03503	164.337	21.2391	84.8202	0.762762	41.3011	53.0297	21.0319	0.396607	-1.33422	0.497854
CBX5	1501	3485	137	260	10814	1	1	1349.47	1282.65	415.799	628.347	124.789	118.61	38.4501	58.105	121.7	48.2775	0.396694	-1.3339	1
CLASP1	278	722	26	52	3084	40.8521	42.1686	249.935	265.73	78.9108	125.669	81.0426	86.1642	25.5872	40.7488	83.6034	33.168	0.39673	-1.33377	1.03223
KCNK10	3	30	1	1	641	1.9309	7.01936	2.69715	11.0414	3.03503	2.41672	4.20772	17.2253	4.73484	3.77023	10.7165	4.25254	0.396821	-1.33344	3.63528
UTS2	12	8	1	1	859	0.200921	0.0941073	10.7886	2.94438	3.03503	2.41672	12.5595	3.42768	3.53321	2.81341	7.99358	3.17331	0.396983	-1.33285	0.46838
INSYN1	12	8	1	1	4485	7.12333	4.99209	10.7886	2.94438	3.03503	2.41672	2.40548	0.656495	0.676707	0.538845	1.53099	0.607776	0.396983	-1.33285	0.700808
CHRNE	12	8	1	1	961	0.911518	0.880236	10.7886	2.94438	3.03503	2.41672	11.2264	3.06387	3.1582	2.5148	7.14514	2.8365	0.396983	-1.33285	0.965681
LMBRD2	97	181	5	19	5633	9.94889	13.7577	87.2077	66.6166	15.1752	45.9177	15.4816	11.8261	2.69397	8.15155	13.6539	5.42276	0.39716	-1.33221	1.38284
TP53BP1	124	368	22	13	4321	52.9233	57.4964	111.482	135.441	66.7707	31.4174	25.8001	31.3449	15.4526	7.27085	28.5725	11.3617	0.397646	-1.33045	1.08641
MYCN	13	22	1	2	909	3.11448	2.25261	11.6876	8.09704	3.03503	4.83344	12.8577	8.90764	3.33887	5.31732	10.8827	4.32809	0.397705	-1.33023	0.72327
ANKS1A	23	97	5	3	1891	5.9915	5.32373	20.6781	35.7006	15.1752	7.25016	10.935	18.8792	8.02493	3.83403	14.9071	5.92948	0.397762	-1.33002	0.888547
ICE1	78	160	1	20	903	19.6956	21.7867	70.1258	58.8876	3.03503	48.3344	77.6587	65.2133	3.36105	53.5265	71.436	28.4438	0.398171	-1.32854	1.10617
GUCA1B	14	3	1	1	413	0.255392	0.380111	12.5867	1.10414	3.03503	2.41672	30.4762	2.67347	7.34874	5.85162	16.5748	6.60018	0.398205	-1.32842	1.48834
GRIA3	79	121	8	9	2202	12.4527	14.9892	71.0248	44.5337	24.2802	21.7505	32.2547	20.2242	11.0264	9.8776	26.2395	10.452	0.398332	-1.32796	1.20369
PROM1	178	502	23	28	1142	1	1	160.031	184.76	69.8057	67.6682	140.132	161.786	61.1258	59.2541	150.959	60.19	0.398717	-1.32656	1
IMPAD1	540	1696	75	89	5859	37.8365	48.0592	485.486	624.208	227.627	215.088	82.8616	106.538	38.8509	36.7107	94.7	37.7808	0.398952	-1.32571	1.27018
PARM1	21	262	8	9	3865	8.54982	4.84614	18.88	96.4284	24.2802	21.7505	4.88487	24.9491	6.28208	5.62755	14.917	5.95482	0.399196	-1.32483	0.566812
POMK	13	26	2	1	556	5.94832	6.50142	11.6876	9.56923	6.07006	2.41672	21.0209	17.2109	10.9174	4.34662	19.1159	7.632	0.399249	-1.32464	1.09298
SEZ6L2	7	20	1	1	537	5.1763	2.03945	6.29334	7.36095	3.03503	2.41672	11.7194	13.7075	5.65183	4.50041	12.7135	5.07612	0.39927	-1.32456	0.393998
COG7	7	20	1	1	426	13.6788	11.9467	6.29334	7.36095	3.03503	2.41672	14.7731	17.2792	7.12448	5.67305	16.0262	6.39877	0.39927	-1.32456	0.873373
SHPRH	7	20	1	1	1874	8.95162	8.87194	6.29334	7.36095	3.03503	2.41672	3.35824	3.92793	1.61955	1.28961	3.64309	1.45458	0.39927	-1.32456	0.991099
KDM6B	8	34	1	2	1274	2.38224	5.10836	7.19239	12.5136	3.03503	4.83344	5.64552	9.8223	2.38228	3.79391	7.73391	3.0881	0.399293	-1.32448	2.14435
NME1	18	96	2	6	215	1	1	16.1829	35.3326	6.07006	14.5003	75.2692	164.337	28.2328	67.4433	119.803	47.8381	0.399305	-1.32444	1
CASTOR2	9	48	1	3	98	13.155	8.83588	8.09144	17.6663	3.03503	7.25016	82.5657	180.268	30.9697	73.9812	131.417	52.4755	0.399305	-1.32444	0.671675
GRK6	26	60	2	5	797	9.59267	11.5724	23.3753	22.0828	6.07006	12.0836	29.3291	27.7075	7.61614	15.1614	28.5183	11.3887	0.399349	-1.32428	1.20638
AHRR	81	90	2	15	3456	1	1	72.8229	33.1243	6.07006	36.2508	21.0715	9.58457	1.75638	10.4892	15.328	6.12281	0.399452	-1.3239	1
KRT5	1	51	1	2	366	0.350177	1.11975	0.899049	18.7704	3.03503	4.83344	2.45642	51.2853	8.29243	13.2061	26.8709	10.7493	0.400035	-1.3218	3.19767
NDUFA4	21	72	2	5	1684	120.173	149.458	18.88	26.4994	6.07006	12.0836	11.2114	15.736	3.60455	7.17553	13.4737	5.39004	0.400042	-1.32178	1.24369
ETNK2	108	98	8	12	1194	2.19778	4.80199	97.0972	36.0686	24.2802	29.0006	81.321	30.2082	20.3352	24.2886	55.7646	22.3119	0.400109	-1.32153	2.18493
SCAF11	101	352	6	29	2916	69.6821	55.7078	90.8039	129.553	18.2102	70.0849	31.1399	44.4282	6.24492	24.0346	37.7841	15.1398	0.400692	-1.31944	0.799456
KIF5C	277	879	31	56	3681	42.1849	31.2113	249.036	323.514	94.0859	135.336	67.6546	87.8875	25.5599	36.7662	77.771	31.163	0.400702	-1.3194	0.739869
TWF2	58	80	6	6	423	1	1	52.1448	29.4438	18.2102	14.5003	123.274	69.6071	43.0501	34.2797	96.4404	38.6649	0.40092	-1.31861	1
TTLL5	25	25	1	4	631	1	1	22.4762	9.20119	3.03503	9.66688	35.62	14.5819	4.80987	15.3199	25.101	10.0649	0.400977	-1.31841	1
CALHM2	12	24	1	2	365	1.33061	1.74662	10.7886	8.83314	3.03503	4.83344	29.5578	24.2004	8.31515	13.2423	26.8791	10.7787	0.401008	-1.3183	1.31265
SYNDIG1	28	26	3	2	1111	1.79683	2.39063	25.1734	9.56923	9.10509	4.83344	22.6583	8.61317	8.1954	4.35053	15.6357	6.27297	0.401194	-1.31763	1.33047
MINDY2	128	195	4	26	7289	19.5288	12.5555	115.078	71.7693	12.1401	62.8347	15.7879	9.84624	1.66554	8.62049	12.8171	5.14301	0.401262	-1.31738	0.642922
TNR	61	121	2	14	8162	1.11229	1.15717	54.842	44.5337	6.07006	33.8341	6.71918	5.45623	0.743698	4.14532	6.08771	2.44451	0.401548	-1.31635	1.04035
FBXO3	2	32	1	1	961	26.9674	31.0222	1.7981	11.7775	3.03503	2.41672	1.87107	12.2555	3.1582	2.5148	7.06328	2.8365	0.401584	-1.31623	1.15036
SLFN13	2	32	1	1	5498	2.65602	5.04813	1.7981	11.7775	3.03503	2.41672	0.327046	2.14215	0.552024	0.439563	1.2346	0.495794	0.401584	-1.31623	1.90064
SHF	33	71	5	3	732	1	1	29.6686	26.1314	15.1752	7.25016	40.5309	35.6986	20.7311	9.90459	38.1147	15.3178	0.401888	-1.31514	1
TRIM2	312	576	35	38	4353	33.3285	34.4508	280.503	211.995	106.226	91.8354	64.439	48.701	24.403	21.097	56.57	22.75	0.402156	-1.31417	1.03367
USP33	39	121	1	12	1325	40.9951	36.0765	35.0629	44.5337	3.03503	29.0006	26.4626	33.6104	2.29059	21.8873	30.0365	12.0889	0.402475	-1.31303	0.88002
UBE4A	65	180	3	17	2766	25.1807	21.8713	58.4382	66.2485	9.10509	41.0842	21.1273	23.951	3.29179	14.8533	22.5392	9.07255	0.402524	-1.31285	0.868574
WNT2B	9	80	1	5	2156	2.2563	1.78068	8.09144	29.4438	3.03503	12.0836	3.75299	13.6567	1.40771	5.60464	8.70483	3.50618	0.402785	-1.31192	0.789204
CALN1	4	27	1	1	8283	0.139686	0.3976	3.59619	9.93728	3.03503	2.41672	0.434166	1.19972	0.366417	0.291769	0.816943	0.329093	0.402834	-1.31174	2.84638
ABCB10	4	27	1	1	1596	7.66144	6.64782	3.59619	9.93728	3.03503	2.41672	2.25325	6.22637	1.90165	1.51424	4.23981	1.70794	0.402834	-1.31174	0.867699
ANKRD11	13	5	1	1	858	26.346	36.1981	11.6876	1.84024	3.03503	2.41672	13.6219	2.1448	3.53733	2.81669	7.88337	3.17701	0.403001	-1.31114	1.37395
TCF7L1	31	55	4	3	925	7.83823	7.28753	27.8705	20.2426	12.1401	7.25016	30.1303	21.8839	13.1245	7.83801	26.0071	10.4812	0.403014	-1.3111	0.929742
IKZF1	14	23	2	1	4473	3.78324	2.12351	12.5867	8.46509	6.07006	2.41672	2.81392	1.89249	1.35704	0.540291	2.3532	0.948668	0.403139	-1.31065	0.561294
BCL2L11	63	99	6	8	4215	3.78843	5.85333	56.6401	36.4367	18.2102	19.3338	13.4377	8.64453	4.32033	4.58689	11.0411	4.45361	0.403365	-1.30984	1.54505
RYK	6	22	1	1	1018	1.10613	1.09687	5.39429	8.09704	3.03503	2.41672	5.29891	7.95387	2.98137	2.37399	6.62639	2.67768	0.404093	-1.30724	0.991628
ZFAT	6	22	1	1	689	3.51601	4.60314	5.39429	8.09704	3.03503	2.41672	7.82916	11.7519	4.40498	3.50758	9.79052	3.95628	0.404093	-1.30724	1.30919
RHOBTB3	714	2264	124	91	3192	116.812	139	641.921	833.259	376.344	219.922	201.103	261.046	117.902	68.8977	231.075	93.3999	0.404198	-1.30686	1.18995
SLC36A1	68	167	10	8	4126	7.38411	8.71115	61.1353	61.4639	30.3503	19.3338	14.8171	14.8967	7.35587	4.68584	14.8569	6.02085	0.405256	-1.30309	1.17972
VAMP7	98	296	8	23	1629	19.0154	16.6044	88.1068	108.942	24.2802	55.5846	54.0864	66.8766	14.905	34.1219	60.4815	24.5134	0.405305	-1.30292	0.873208
MYCBP2	8	17	1	1	722	1	1	7.19239	6.25681	3.03503	2.41672	9.96176	8.66594	4.20364	3.34726	9.31385	3.77545	0.405359	-1.30273	1
C5orf51	188	469	21	31	4336	25.8396	24.2842	169.021	172.614	63.7356	74.9183	38.9809	39.8096	14.6992	17.2782	39.3952	15.9887	0.405854	-1.30097	0.939806
BCL6	30	20	3	2	1080	16.6248	25.5971	26.9715	7.36095	9.10509	4.83344	24.9736	6.81569	8.43064	4.47541	15.8946	6.45302	0.405988	-1.30049	1.53969
ZKSCAN8	274	441	30	31	5454	5.32263	6.57257	246.339	162.309	91.0509	74.9183	45.1667	29.7596	16.6943	13.7364	37.4632	15.2154	0.406142	-1.29994	1.23484
SYT17	16	50	2	3	1257	1	1	14.3848	18.4024	6.07006	7.25016	11.4437	14.6399	4.82901	5.76783	13.0418	5.29842	0.406263	-1.29951	1
CELSR1	91	69	8	8	2343	1.88502	2.60608	81.8134	25.3953	24.2802	19.3338	34.9182	10.8388	10.3629	8.25171	22.8785	9.3073	0.406814	-1.29756	1.38252
KLF7	88	197	6	18	7075	1	1	79.1163	72.5053	18.2102	43.501	11.1825	10.2481	2.57388	6.14855	10.7153	4.36121	0.407008	-1.29687	1
AC008758.1	17	27	1	3	2436	1	1	15.2838	9.93728	3.03503	7.25016	6.27415	4.07934	1.24591	2.97626	5.17675	2.11108	0.407801	-1.29406	1
AC004593.3	8	37	2	1	1931	1	1	7.19239	13.6178	6.07006	2.41672	3.7247	7.05218	3.14348	1.25154	5.38844	2.19751	0.407819	-1.294	1
CHN2	8	37	2	1	1592	1	1	7.19239	13.6178	6.07006	2.41672	4.51783	8.55387	3.81285	1.51804	6.53585	2.66545	0.407819	-1.294	1
BAZ2A	59	158	3	15	2687	26.235	31.2634	53.0439	58.1515	9.10509	36.2508	19.7409	21.6418	3.38857	13.4912	20.6914	8.43988	0.407894	-1.29373	1.19167
ASPA	12	7	1	1	4330	3.39929	3.07416	10.7886	2.57633	3.03503	2.41672	2.49159	0.594996	0.700931	0.558134	1.54329	0.629532	0.407915	-1.29366	0.904354
SEMA4D	36	53	3	5	2317	2.85298	4.00815	32.3657	19.5065	9.10509	12.0836	13.9688	8.41887	3.92969	5.21519	11.1938	4.57244	0.408478	-1.29167	1.4049
HAGHL	19	38	1	4	546	10.4115	5.94437	17.0819	13.9858	3.03503	9.66688	31.2856	25.615	5.55866	17.7049	28.4503	11.6318	0.408846	-1.29037	0.570943
COQ7	48	96	5	7	1936	9.11967	8.96632	43.1543	35.3326	15.1752	16.917	22.2905	18.2503	7.8384	8.73814	20.2704	8.28827	0.408886	-1.29023	0.983185
ORC5	37	114	3	9	506	11.9894	11.0272	33.2648	41.9574	9.10509	21.7505	65.7407	82.9198	17.9943	42.9851	74.3302	30.4897	0.410192	-1.28563	0.919746
AVPR1A	7	19	1	1	4599	0.272967	0.315488	6.29334	6.9929	3.03503	2.41672	1.36841	1.52053	0.659933	0.525488	1.44447	0.59271	0.410331	-1.28514	1.15577
RUNDC3B	7	19	1	1	2265	0.714877	0.641302	6.29334	6.9929	3.03503	2.41672	2.77852	3.08737	1.33997	1.06698	2.93295	1.20348	0.410331	-1.28514	0.89708
PGAP2	52	69	1	11	912	9.62334	11.5268	46.7505	25.3953	3.03503	26.5839	51.2615	27.8457	3.32788	29.149	39.5536	16.2385	0.410543	-1.28439	1.1978
ADAMTS4	54	105	11	1	6829	12.8802	8.82204	48.5486	38.645	33.3853	2.41672	7.10918	5.65895	4.88876	0.353891	6.38407	2.62132	0.410604	-1.28418	0.68493
FGD1	46	124	7	6	654	6.98142	4.74678	41.3562	45.6379	21.2452	14.5003	63.2358	69.7827	32.485	22.1717	66.5093	27.3284	0.410896	-1.28315	0.679916
SPEN	53	115	9	4	1032	10.7718	13.7888	47.6496	42.3255	27.3153	9.66688	46.1721	41.013	26.4683	9.36713	43.5926	17.9177	0.411027	-1.2827	1.28008
SEMA5A	1004	2340	122	147	7870	40.494	36.817	902.645	861.231	370.274	355.258	114.694	109.432	47.0488	45.1408	112.063	46.0948	0.411328	-1.28164	0.909196
ARPC4-TTLL3	18	8	1	2	579	1	1	16.1829	2.94438	3.03503	4.83344	27.9497	5.08528	5.24185	8.34791	16.5175	6.79488	0.411375	-1.28147	1
PDE8A	11	57	1	4	1241	15.6784	14.2759	9.88953	20.9787	3.03503	9.66688	7.969	16.9047	2.44563	7.78959	12.4368	5.11761	0.411488	-1.28108	0.910546
TXNDC17	37	105	1	11	1521	105.656	94.8565	33.2648	38.645	3.03503	26.5839	21.8703	25.4076	1.99542	17.4779	23.639	9.73667	0.41189	-1.27967	0.897786
ARHGAP29	13	36	1	3	2117	16.3309	19.7576	11.6876	13.2497	3.03503	7.25016	5.52085	6.25872	1.43365	3.42473	5.88978	2.42919	0.412441	-1.27774	1.20983
DDX20	26	52	1	6	1116	10.2081	13.5705	23.3753	19.1385	3.03503	14.5003	20.9456	17.1492	2.71956	12.9931	19.0474	7.85634	0.412463	-1.27766	1.32939
TMEM262	11	9	1	1	82	0.529857	0.355553	9.88953	3.31243	3.03503	2.41672	120.604	40.3955	37.0126	29.4722	80.4998	33.2424	0.41295	-1.27596	0.671036
TMOD3	361	805	36	61	6914	29.1032	25.8513	324.557	296.278	109.261	147.42	46.9419	42.8519	15.8029	21.3219	44.8969	18.5624	0.413445	-1.27423	0.888263
MREG	13	24	2	1	934	1	1	11.6876	8.83314	6.07006	2.41672	12.5135	9.45732	6.49899	2.58749	10.9854	4.54324	0.41357	-1.2738	1
HERC3	13	24	2	1	1581	1	1	11.6876	8.83314	6.07006	2.41672	7.39256	5.58706	3.83938	1.5286	6.48981	2.68399	0.41357	-1.2738	1
RICTOR	80	190	5	18	2283	25.5483	27.4794	71.9239	69.929	15.1752	43.501	31.5041	30.6303	6.64702	19.0543	31.0672	12.8507	0.413641	-1.27355	1.07559
SNX13	90	193	4	21	3283	22.9209	23.9484	80.9144	71.0332	12.1401	50.7511	24.6465	21.6367	3.69787	15.4588	23.1416	9.57832	0.413901	-1.27264	1.04483
PLCL1	4	26	1	1	1438	2.11267	1.32275	3.59619	9.56923	3.03503	2.41672	2.50083	6.65454	2.11059	1.68061	4.57769	1.8956	0.414096	-1.27196	0.626103
ZBTB3	4	26	1	1	1126	3.74138	6.34424	3.59619	9.56923	3.03503	2.41672	3.19378	8.49843	2.69541	2.14629	5.8461	2.42085	0.414096	-1.27196	1.6957
YTHDF2	23	43	1	5	822	26.3201	49.1774	20.6781	15.826	3.03503	12.0836	25.1559	19.2531	3.69225	14.7002	22.2045	9.19625	0.414162	-1.27173	1.86844
ALDH3A2	146	192	18	12	2038	39.577	43.6762	131.261	70.6651	54.6305	29.0006	64.4068	34.6738	26.806	14.2299	49.5403	20.518	0.414167	-1.27172	1.10358
DPH6	13	4	1	1	1267	1	1	11.6876	1.47219	3.03503	2.41672	9.22465	1.16195	2.39545	1.90743	5.1933	2.15144	0.414272	-1.27135	1
HMGA1	99	306	14	17	1346	1	1	89.0058	112.623	42.4904	41.0842	66.1262	83.672	31.5679	30.5232	74.8991	31.0456	0.414499	-1.27056	1
TM6SF1	27	61	4	3	686	20.9908	15.9366	24.2743	22.4509	12.1401	7.25016	35.3853	32.7273	17.697	10.5687	34.0563	14.1329	0.414985	-1.26887	0.759218
TRMU	6	21	1	1	333	21.0729	15.1265	5.39429	7.729	3.03503	2.41672	16.1991	23.2102	9.11421	7.25742	19.7046	8.18581	0.415426	-1.26734	0.717818
PROSER2	10	27	1	2	1870	1.17079	0.480259	8.99049	9.93728	3.03503	4.83344	4.80775	5.31405	1.62301	2.58473	5.0609	2.10387	0.41571	-1.26635	0.410201
TRIM52	16	56	4	1	2266	4.42983	7.6527	14.3848	20.6107	12.1401	2.41672	6.34809	9.09561	5.35751	1.06651	7.72185	3.21201	0.415964	-1.26547	1.72754
ACOX1	350	813	38	58	5240	42.2244	29.1439	314.667	299.223	115.331	140.17	60.051	57.1035	22.0098	26.75	58.5772	24.3799	0.4162	-1.26465	0.690215
RNASEH2A	8	16	1	1	1734	1	1	7.19239	5.88876	3.03503	2.41672	4.14786	3.39605	1.75031	1.39373	3.77196	1.57202	0.416764	-1.2627	1
GNE	80	234	1	26	2923	14.566	14.6221	71.9239	86.1231	3.03503	62.8347	24.6062	29.4639	1.03833	21.4967	27.0351	11.2675	0.416773	-1.26267	1.00385
PPFIBP1	80	364	10	23	2681	31.8973	26.2854	71.9239	133.969	30.3503	55.5846	26.8273	49.9699	11.3205	20.7328	38.3986	16.0266	0.417376	-1.26058	0.824063
ETFDH	15	58	4	1	1095	13.2007	9.72225	13.4857	21.3468	12.1401	2.41672	12.3157	19.4948	11.0869	2.20705	15.9052	6.64696	0.41791	-1.25874	0.736495
TPPP3	10	11	1	1	364	1	1	8.99049	4.04852	3.03503	2.41672	24.6991	11.1223	8.338	6.63934	17.9107	7.48867	0.418111	-1.25804	1
SYNJ2	260	620	31	41	2811	21.8623	18.8531	233.753	228.189	94.0859	99.0855	83.1564	81.1773	33.4706	35.2492	82.1669	34.3599	0.418172	-1.25783	0.862357
FAM102B	165	414	20	27	4176	8.16577	7.02386	148.343	152.372	60.7006	65.2514	35.5228	36.4875	14.5356	15.6253	36.0051	15.0805	0.418842	-1.25552	0.860159
AC015802.6	78	198	7	16	2561	1	1	70.1258	72.8734	21.2452	38.6675	27.3822	28.4551	8.29567	15.0986	27.9186	11.6971	0.418973	-1.25507	1
PPP6R1	46	76	4	7	747	1	1	41.3562	27.9716	12.1401	16.917	55.3631	37.4453	16.2518	22.6466	46.4042	19.4492	0.419127	-1.25454	1
DEPDC1	24	63	3	4	2779	19.2288	12.0829	21.5772	23.187	9.10509	9.66688	7.76436	8.34364	3.27639	3.47855	8.054	3.37747	0.419353	-1.25376	0.628375
NDST3	12	6	1	1	2935	0.667265	0.609332	10.7886	2.20828	3.03503	2.41672	3.67584	0.752397	1.03408	0.823414	2.21412	0.928748	0.419466	-1.25337	0.913178
UBE2V2	12	6	1	1	181	43.4365	31.4935	10.7886	2.20828	3.03503	2.41672	59.6054	12.2005	16.7681	13.352	35.9029	15.0601	0.419466	-1.25337	0.725047
PTPN11	400	988	61	49	4088	31.7865	23.7427	359.619	363.631	185.137	118.419	87.9695	88.9508	45.2879	28.9675	88.4602	37.1277	0.419711	-1.25253	0.746943
STIMATE	62	201	6	15	3737	1	1	55.741	73.9775	18.2102	36.2508	14.916	19.796	4.87294	9.70051	17.356	7.28672	0.41984	-1.25209	1
WWC3	82	204	19	2	2976	18.4596	15.9333	73.722	75.0817	57.6656	4.83344	24.7722	25.2291	19.3769	1.62414	25.0006	10.5005	0.42001	-1.2515	0.863144
CCDC126	11	28	2	1	1592	8.88047	9.56372	9.88953	10.3053	6.07006	2.41672	6.21202	6.4732	3.81285	1.51804	6.34261	2.66545	0.420245	-1.2507	1.07694
AC107871.1	11	24	1	2	2975	1	1	9.88953	8.83314	3.03503	4.83344	3.32421	2.96912	1.02018	1.62469	3.14667	1.32243	0.420264	-1.25063	1
AC018512.1	16	51	3	2	606	1	1	14.3848	18.7704	9.10509	4.83344	23.7373	30.9743	15.0249	7.97597	27.3558	11.5004	0.420403	-1.25016	1
CXorf38	16	47	2	3	1129	4.12102	5.59303	14.3848	17.2982	6.07006	7.25016	12.7412	15.3217	5.37649	6.42175	14.0314	5.89912	0.420422	-1.25009	1.3572
APCDD1L	5	23	1	1	1688	0.24524	0.356635	4.49524	8.46509	3.03503	2.41672	2.66306	5.01486	1.798	1.43171	3.83896	1.61485	0.420649	-1.24931	1.45423
ITGB3BP	5	23	1	1	330	19.0675	19.4777	4.49524	8.46509	3.03503	2.41672	13.6219	25.6518	9.19706	7.32339	19.6369	8.26023	0.420649	-1.24931	1.02151
RBPMS	5	23	1	1	392	32.2465	21.928	4.49524	8.46509	3.03503	2.41672	11.4675	21.5946	7.74242	6.1651	16.531	6.95376	0.420649	-1.24931	0.680012
HDAC11	45	66	5	5	1732	4.98363	5.7815	40.4572	24.2911	15.1752	12.0836	23.3587	14.0249	8.76163	6.97667	18.6918	7.86915	0.420996	-1.24812	1.1601
IAH1	40	55	7	1	481	77.4804	67.6133	35.9619	20.2426	21.2452	2.41672	74.765	42.0844	44.1688	5.02437	58.4247	24.5966	0.420997	-1.24812	0.87265
CCND2	2634	9037	332	575	5340	1	1	2368.09	3326.04	1007.63	1389.61	443.463	622.855	188.695	260.227	533.159	224.461	0.421002	-1.2481	1
DMXL2	18	38	1	4	1195	22.6232	22.6337	16.1829	13.9858	3.03503	9.66688	13.5422	11.7036	2.53977	8.08944	12.6229	5.31461	0.42103	-1.24801	1.00046
NINL	13	19	1	2	745	14.3306	10.45	11.6876	6.9929	3.03503	4.83344	15.6881	9.38644	4.07387	6.48784	12.5373	5.28085	0.421212	-1.24738	0.729209
PPIA	184	433	22	29	1694	479.245	429.031	165.425	159.365	66.7707	70.0849	97.6534	94.0759	39.416	41.3724	95.8647	40.3942	0.421367	-1.24685	0.895223
CPOX	24	74	2	6	1236	1.98581	2.36449	21.5772	27.2355	6.07006	14.5003	17.4573	22.0352	4.91105	11.7316	19.7462	8.32135	0.421415	-1.24669	1.19069
RALGAPB	55	229	13	7	3893	25.6788	22.8399	49.4477	84.2829	39.4554	16.917	12.7017	21.6498	10.135	4.3455	17.1758	7.24023	0.421537	-1.24627	0.889446
SNX30	149	307	16	23	6143	7.68197	7.53888	133.958	112.991	48.5605	55.5846	21.8066	18.3934	7.90501	9.04844	20.1	8.47672	0.421727	-1.24562	0.981373
HSPD1	6	40	2	1	464	94.3503	88.2501	5.39429	14.7219	6.07006	2.41672	11.6256	31.7282	13.082	5.20845	21.6769	9.14524	0.421888	-1.24507	0.935345
EGFLAM	84	118	3	17	562	4.63537	6.00079	75.5201	43.4296	9.10509	41.0842	134.377	77.2769	16.2012	73.1036	105.827	44.6524	0.421937	-1.2449	1.29457
MSH3	7	18	1	1	597	7.36278	7.04884	6.29334	6.62485	3.03503	2.41672	10.5416	11.0969	5.0838	4.04811	10.8193	4.56595	0.422021	-1.24461	0.957361
PITPNM2	7	18	1	1	2546	3.14667	5.20834	6.29334	6.62485	3.03503	2.41672	2.47185	2.60206	1.19208	0.949222	2.53696	1.07065	0.422021	-1.24461	1.65519
AHNAK2	7	18	1	1	745	1.45138	0.900556	6.29334	6.62485	3.03503	2.41672	8.44744	8.89242	4.07387	3.24392	8.66993	3.65889	0.422021	-1.24461	0.620483
CREM	7	18	1	1	232	22.3116	27.7549	6.29334	6.62485	3.03503	2.41672	27.1265	28.5554	13.082	10.4169	27.8409	11.7495	0.422021	-1.24461	1.24397
GPR137C	13	81	1	6	2597	3.9178	4.21756	11.6876	29.8118	3.03503	14.5003	4.50044	11.4793	1.16867	5.58349	7.98989	3.37608	0.422544	-1.24283	1.07651
KBTBD8	17	9	1	2	2824	2.7523	5.10064	15.2838	3.31243	3.03503	4.83344	5.41212	1.17296	1.07473	1.71156	3.29254	1.39314	0.423121	-1.24086	1.85323
AXIN1	76	133	6	13	681	4.14174	6.06595	68.3277	48.9503	18.2102	31.4174	100.334	71.88	26.7404	46.1342	86.1072	36.4373	0.423162	-1.24072	1.46459
SHROOM3	143	408	11	35	4075	54.4195	48.2643	128.564	150.163	33.3853	84.5852	31.5494	36.8499	8.19272	20.7571	34.1997	14.4749	0.423247	-1.24043	0.886893
CPNE3	386	864	41	65	3087	306.343	157.911	347.033	317.993	124.436	157.087	112.417	103.01	40.3098	50.8866	107.714	45.5982	0.423327	-1.24016	0.515471
CELF4	9	13	1	1	2150	5.90474	0.857341	8.09144	4.78462	3.03503	2.41672	3.76346	2.2254	1.41164	1.12406	2.99443	1.26785	0.423402	-1.2399	0.145195
NUP43	226	698	18	58	2653	15.3485	18.3503	203.185	256.897	54.6305	140.17	76.5869	96.8327	20.592	52.8344	86.7098	36.7132	0.423403	-1.2399	1.19558
UGGT1	324	869	28	72	5934	23.5041	18.6195	291.292	319.833	84.9808	174.004	49.0886	53.8984	14.321	29.3232	51.4935	21.8221	0.423784	-1.2386	0.792181
ZNF746	38	74	3	7	1687	4.45106	4.88548	34.1638	27.2355	9.10509	16.917	20.2512	16.1443	5.39721	10.0279	18.1978	7.71255	0.423818	-1.23848	1.0976
GPI	204	382	15	38	2376	1	1	183.406	140.594	45.5255	91.8354	77.191	59.1726	19.1605	38.6512	68.1818	28.9059	0.423953	-1.23802	1
KIAA1024	10	26	1	2	3905	0.922351	0.712808	8.99049	9.56923	3.03503	4.83344	2.3023	2.45051	0.777216	1.23776	2.3764	1.00749	0.423954	-1.23802	0.772816
ZNF483	11	8	1	1	1261	4.35679	5.07926	9.88953	2.94438	3.03503	2.41672	7.84261	2.33496	2.40684	1.91651	5.08878	2.16168	0.424792	-1.23517	1.16583
ZSWIM8	11	8	1	1	277	1	1	9.88953	2.94438	3.03503	2.41672	35.7023	10.6295	10.9568	8.72462	23.1659	9.8407	0.424792	-1.23517	1
NALCN	11	8	1	1	1518	2.41882	1.10977	9.88953	2.94438	3.03503	2.41672	6.51484	1.93964	1.99936	1.59204	4.22724	1.7957	0.424792	-1.23517	0.458806
CLN6	11	8	1	1	72	1	1	9.88953	2.94438	3.03503	2.41672	137.355	40.8942	42.1532	33.5656	89.1244	37.8594	0.424792	-1.23517	1
ELL3	16	50	3	2	515	1	1	14.3848	18.4024	9.10509	4.83344	27.9316	35.7328	17.6798	9.38532	31.8322	13.5326	0.425122	-1.23405	1
AFF4	704	2206	79	155	5679	53.8355	59.9406	632.93	811.913	239.767	374.592	111.451	142.968	42.22	65.9608	127.209	54.0904	0.425208	-1.23376	1.1134
CLTCL1	14	16	1	2	496	3.72727	4.78653	12.5867	5.88876	3.03503	4.83344	25.3764	11.8725	6.11901	9.74484	18.6244	7.93193	0.425888	-1.23145	1.28419
LMTK2	82	205	9	15	4140	4.84878	5.64351	73.722	75.4497	27.3153	36.2508	17.8072	18.2246	6.59789	8.75623	18.0159	7.67706	0.426127	-1.23065	1.1639
ZNF135	13	3	1	1	1293	7.05869	4.33561	11.6876	1.10414	3.03503	2.41672	9.03916	0.853938	2.34728	1.86908	4.94655	2.10818	0.426192	-1.23042	0.614223
TMEM130	23	52	4	2	1567	0.848804	0.563314	20.6781	19.1385	12.1401	4.83344	13.196	12.2134	7.74737	3.08452	12.7047	5.41594	0.426294	-1.23008	0.663656
SPR	27	15	1	4	620	2.52661	1.83349	24.2743	5.52071	3.03503	9.66688	39.1521	8.90437	4.89521	15.5917	24.0282	10.2435	0.42631	-1.23003	0.725672
ARID2	84	111	6	13	2961	10.152	10.4697	75.5201	40.8533	18.2102	31.4174	25.5049	13.7971	6.15001	10.6104	19.651	8.3802	0.426451	-1.22955	1.03129
CCNY	86	269	20	6	2753	22.9816	28.0738	77.3182	99.0048	60.7006	14.5003	28.0851	35.9625	22.0489	5.2671	32.0238	13.658	0.426495	-1.2294	1.22158
DDHD2	18	64	4	2	2233	64.3212	61.3491	16.1829	23.555	12.1401	4.83344	7.24714	10.5486	5.43669	2.16455	8.89788	3.80062	0.427138	-1.22723	0.953793
PPARA	36	85	1	10	8375	8.57614	7.25125	32.3657	31.284	3.03503	24.1672	3.86457	3.73541	0.362392	2.88564	3.79999	1.62401	0.427373	-1.22643	0.845514
SLC39A8	6	20	1	1	1377	1	1	5.39429	7.36095	3.03503	2.41672	3.91742	5.34564	2.20409	1.75506	4.63153	1.97958	0.427413	-1.2263	1
SIMC1	6	20	1	1	545	1	1	5.39429	7.36095	3.03503	2.41672	9.89778	13.5063	5.56886	4.43435	11.7021	5.00161	0.427413	-1.2263	1
C18orf21	6	20	1	1	271	1	1	5.39429	7.36095	3.03503	2.41672	19.9051	27.1622	11.1994	8.91779	23.5337	10.0586	0.427413	-1.2263	1
ARID4A	22	27	1	4	1743	25.8746	20.6352	19.7791	9.93728	3.03503	9.66688	11.3477	5.70125	1.74127	5.54612	8.52448	3.64369	0.427438	-1.22621	0.797508
NSD1	150	469	25	23	4755	0.739956	1.2598	134.857	172.614	75.8758	55.5846	28.3612	36.3016	15.957	11.6897	32.3314	13.8234	0.427553	-1.22583	1.70253
HIC2	22	119	1	10	4719	2.69361	2.46795	19.7791	43.7976	3.03503	24.1672	4.19137	9.28113	0.643151	5.12125	6.73625	2.8822	0.427865	-1.22477	0.916224
COIL	11	27	2	1	883	10.8313	8.61934	9.88953	9.93728	6.07006	2.41672	11.1999	11.254	6.87436	2.73694	11.227	4.80565	0.428046	-1.22416	0.795781
MGAT5	394	574	48	40	5773	53.1698	42.571	354.225	211.259	145.681	96.6688	61.3589	36.5944	25.235	16.745	48.9766	20.99	0.428571	-1.22239	0.800661
RAP2A	302	712	34	52	4685	32.0181	32.1603	271.513	262.05	103.191	125.669	57.9536	55.9338	22.0258	26.8238	56.9437	24.4248	0.428929	-1.22119	1.00444
APPBP2	375	893	32	78	4431	35.773	43.9065	337.143	328.666	97.121	188.504	76.0874	74.1743	21.9185	42.5421	75.1308	32.2303	0.428989	-1.22099	1.22736
MLLT11	89	335	24	6	999	27.4755	10.8329	80.0153	123.296	72.8407	14.5003	80.0954	123.419	72.9136	14.5148	101.757	43.7142	0.429593	-1.21896	0.394275
TENM1	57	133	11	4	4627	6.43655	6.66458	51.2458	48.9503	33.3853	9.66688	11.0754	10.5793	7.21533	2.08923	10.8273	4.65228	0.42968	-1.21867	1.03543
TNFSF4	1	32	1	1	2780	12.5788	7.93925	0.899049	11.7775	3.03503	2.41672	0.323399	4.23652	1.09174	0.869324	2.27996	0.980531	0.430065	-1.21737	0.631161
PSAPL1	10	10	1	1	3019	0.0680557	0.0764953	8.99049	3.68047	3.03503	2.41672	2.97797	1.2191	1.00531	0.800503	2.09854	0.902907	0.430255	-1.21673	1.12401
EFCAB1	10	10	1	1	1333	3.79377	2.5313	8.99049	3.68047	3.03503	2.41672	6.74455	2.76105	2.27684	1.81299	4.7528	2.04492	0.430255	-1.21673	0.667225
FIBP	10	10	1	1	52	57.7733	63.4127	8.99049	3.68047	3.03503	2.41672	172.894	70.7784	58.366	46.4754	121.836	52.4207	0.430255	-1.21673	1.09761
IL6R	15	13	1	2	4069	0.602291	0.54838	13.4857	4.78462	3.03503	4.83344	3.31426	1.17587	0.745891	1.18787	2.24507	0.96688	0.430669	-1.21535	0.91049
TENM2	17	12	2	1	185	2.64887	4.23331	15.2838	4.41657	6.07006	2.41672	82.6153	23.8733	32.8111	13.0634	53.2443	22.9372	0.430792	-1.21494	1.59816
CNIH3	17	12	2	1	1192	1.86869	2.35071	15.2838	4.41657	6.07006	2.41672	12.822	3.70518	5.09233	2.02745	8.26359	3.55989	0.430792	-1.21494	1.25795
RPP30	13	37	2	2	1510	23.5332	27.5056	11.6876	13.6178	6.07006	4.83344	7.74015	9.01838	4.01991	3.20095	8.37927	3.61043	0.430877	-1.21465	1.1688
ESRRA	25	42	3	3	776	1	1	22.4762	15.458	9.10509	7.25016	28.9642	19.9201	11.7334	9.34299	24.4421	10.5382	0.431148	-1.21375	1
IARS	43	55	2	8	599	112	124.884	38.6591	20.2426	6.07006	19.3338	64.5394	33.794	10.1337	32.2767	49.1667	21.2052	0.431292	-1.21326	1.11504
MCM4	93	238	10	18	310	144.091	175.436	83.6115	87.5953	30.3503	43.501	269.715	282.565	97.9042	140.326	276.14	119.115	0.431357	-1.21305	1.21754
RELL1	109	123	14	8	441	17.8455	18.4462	97.9963	45.2698	42.4904	19.3338	222.214	102.653	96.3502	43.8407	162.433	70.0954	0.431534	-1.21245	1.03366
YPEL1	68	89	3	13	3584	4.44725	2.62687	61.1353	32.7562	9.10509	31.4174	17.0578	9.13957	2.54048	8.766	13.0987	5.65324	0.431588	-1.21227	0.590673
PIK3C2B	124	233	1	34	2223	14.9631	11.9783	111.482	85.7551	3.03503	82.1685	50.1494	38.5763	1.36529	36.9629	44.3628	19.1641	0.431985	-1.21095	0.800523
ATCAY	43	66	1	10	1733	1.75845	1.41443	38.6591	24.2911	3.03503	24.1672	22.3076	14.0168	1.75132	13.9453	18.1622	7.84831	0.432123	-1.21049	0.804362
ARL6	24	82	1	8	3192	8.9663	6.77936	21.5772	30.1799	3.03503	19.3338	6.75976	9.45485	0.950824	6.05694	8.10731	3.50388	0.432188	-1.21027	0.756093
SLC2A12	31	50	5	2	2457	0.555361	1.25712	27.8705	18.4024	15.1752	4.83344	11.3433	7.48977	6.17629	1.96721	9.41654	4.07175	0.432404	-1.20955	2.26361
UBLCP1	95	235	3	27	1108	24.2644	21.6491	85.4096	86.4911	9.10509	65.2514	77.0845	78.0606	8.21759	58.8912	77.5725	33.5544	0.432555	-1.20904	0.892217
NIPA2	53	193	1	20	1536	44.6915	39.5926	47.6496	71.0332	3.03503	48.3344	31.0219	46.2455	1.97593	31.4677	38.6337	16.7218	0.43283	-1.20813	0.885909
SYNJ2BP	99	222	14	13	6494	1	1	89.0058	81.7065	42.4904	31.4174	13.7059	12.5818	6.54303	4.83791	13.1439	5.69047	0.432938	-1.20777	1
HOXA9	5	22	1	1	1167	1	1	4.49524	8.09704	3.03503	2.41672	3.85196	6.93834	2.60071	2.07088	5.39515	2.3358	0.432944	-1.20775	1
CCDC15	5	22	1	1	775	4.00848	4.87891	4.49524	8.09704	3.03503	2.41672	5.80031	10.4478	3.91617	3.11835	8.12406	3.51726	0.432944	-1.20775	1.21715
RPL13A	20	46	1	5	27	1	1	17.981	16.9302	3.03503	12.0836	665.962	627.044	112.409	447.541	646.503	279.975	0.43306	-1.20736	1
LZTS3	17	23	1	3	1836	3.82869	2.55592	15.2838	8.46509	3.03503	7.25016	8.32452	4.61062	1.65307	3.94889	6.46757	2.80098	0.43308	-1.20729	0.66757
PSTPIP2	14	38	3	1	1914	2.25648	1.82491	12.5867	13.9858	9.10509	2.41672	6.57611	7.30711	4.7571	1.26265	6.94161	3.00988	0.433599	-1.20557	0.808742
GPR155	42	83	1	11	3877	6.04036	6.06682	37.76	30.5479	3.03503	26.5839	9.7395	7.87927	0.78283	6.85683	8.80939	3.81983	0.433609	-1.20553	1.00438
PLCD3	52	51	3	8	3648	44.247	40.9163	46.7505	18.7704	9.10509	19.3338	12.8154	5.1454	2.49591	5.29982	8.98039	3.89787	0.434042	-1.20409	0.924725
GIGYF1	42	106	7	5	2211	3.62204	4.2738	37.76	39.013	21.2452	12.0836	17.0783	17.645	9.60887	5.46522	17.3616	7.53704	0.434121	-1.20383	1.17994
TPMT	21	51	3	3	2356	3.92379	3.083	18.88	18.7704	9.10509	7.25016	8.01359	7.96707	3.86464	3.07732	7.99033	3.47098	0.434397	-1.20291	0.78572
DEPDC5	7	17	1	1	491	1	1	6.29334	6.25681	3.03503	2.41672	12.8174	12.743	6.18132	4.92204	12.7802	5.55168	0.434397	-1.20291	1
ABHD11	7	17	1	1	464	7.42462	9.42441	6.29334	6.25681	3.03503	2.41672	13.5632	13.4845	6.54101	5.20845	13.5239	5.87473	0.434397	-1.20291	1.26935
AGTR2	7	17	1	1	1599	0.198068	0.127036	6.29334	6.25681	3.03503	2.41672	3.9358	3.91295	1.89808	1.51139	3.92437	1.70474	0.434397	-1.20291	0.641376
AC012184.2	112	283	15	18	595	1	1	100.693	104.157	45.5255	43.501	169.233	175.054	76.5134	73.1109	172.144	74.8121	0.434591	-1.20227	1
RUFY2	63	126	6	11	2248	1	1	56.6401	46.374	18.2102	26.5839	25.1958	20.629	8.10061	11.8256	22.9124	9.9631	0.434835	-1.20146	1
ATP7A	26	80	2	7	3824	1	1	23.3753	29.4438	6.07006	16.917	6.11278	7.69974	1.58736	4.42391	6.90626	3.00564	0.435205	-1.20023	1
VOPP1	49	115	10	3	2241	17.6958	16.1302	44.0534	42.3255	30.3503	7.25016	19.6579	18.8869	13.5432	3.23523	19.2724	8.38922	0.435297	-1.19993	0.911527
SLC7A8	211	142	22	16	1881	3.95232	2.58632	189.699	52.2627	66.7707	38.6675	100.85	27.7845	35.4974	20.5569	64.3174	28.0272	0.435763	-1.19838	0.65438
SDHAF3	9	12	1	1	547	17.3793	12.1631	8.09144	4.41657	3.03503	2.41672	14.7924	8.07417	5.5485	4.41813	11.4333	4.98332	0.435861	-1.19806	0.699861
ZBTB1	9	12	1	1	251	46.1791	44.1633	8.09144	4.41657	3.03503	2.41672	32.2368	17.5959	12.0918	9.62837	24.9163	10.8601	0.435861	-1.19806	0.956348
TNFRSF10C	9	12	1	1	405	1	1	8.09144	4.41657	3.03503	2.41672	19.9789	10.9051	7.4939	5.96721	15.442	6.73056	0.435861	-1.19806	1
ATL1	9	12	1	1	728	27.4168	33.5457	8.09144	4.41657	3.03503	2.41672	11.1146	6.06672	4.169	3.31967	8.59066	3.74433	0.435861	-1.19806	1.22355
MMADHC	9	12	1	1	301	38.5791	46.625	8.09144	4.41657	3.03503	2.41672	26.8818	14.673	10.0832	8.02897	20.7774	9.05606	0.435861	-1.19806	1.20856
KCNQ3	9	12	1	1	8403	0.15052	0.368702	8.09144	4.41657	3.03503	2.41672	0.962922	0.525594	0.361184	0.287602	0.744258	0.324393	0.435861	-1.19806	2.44952
RBM19	9	12	1	1	1444	8.14427	7.98249	8.09144	4.41657	3.03503	2.41672	5.60349	3.05857	2.10182	1.67363	4.33103	1.88773	0.435861	-1.19806	0.980136
NACC2	283	454	16	56	4978	31.5346	28.5445	254.431	167.094	48.5605	135.336	51.111	33.5664	9.75502	27.1869	42.3387	18.471	0.436266	-1.19672	0.90518
FAM8A1	269	698	16	70	3379	13.0371	9.30415	241.844	256.897	48.5605	169.17	71.5727	76.0276	14.3713	50.0652	73.8001	32.2182	0.436561	-1.19575	0.713667
ECI1	18	5	1	2	583	13.6015	13.2164	16.1829	1.84024	3.03503	4.83344	27.7579	3.1565	5.20588	8.29063	15.4572	6.74826	0.436577	-1.19569	0.971687
ETNK1	112	415	11	32	5710	39.43	54.1956	100.693	152.74	33.3853	77.335	17.6346	26.7495	5.84682	13.5438	22.192	9.6953	0.436882	-1.19468	1.37448
ADA	2	29	1	1	311	6.85092	8.8981	1.7981	10.6734	3.03503	2.41672	5.78166	34.3195	9.75894	7.7708	20.0506	8.76487	0.437138	-1.19384	1.29882
POP7	11	7	1	1	241	16.0541	13.9787	9.88953	2.57633	3.03503	2.41672	41.0354	10.6902	12.5935	10.0279	25.8628	11.3107	0.437334	-1.19319	0.870725
PLK1	22	59	2	5	303	34.1592	30.025	19.7791	21.7148	6.07006	12.0836	65.2775	71.666	20.0332	39.8799	68.4717	29.9565	0.437502	-1.19264	0.878973
BMPR1A	99	326	15	19	9118	1	1	89.0058	119.983	45.5255	45.9177	9.76155	13.159	4.99292	5.03594	11.4603	5.01443	0.437549	-1.19248	1
PAPPA	25	142	6	6	5705	21.2656	10.8615	22.4762	52.2627	18.2102	14.5003	3.93974	9.16087	3.19197	2.54169	6.5503	2.86683	0.437663	-1.19211	0.510754
MFF	17	45	3	2	715	46.8932	38.8796	15.2838	16.5621	9.10509	4.83344	21.376	23.1638	12.7344	6.76006	22.2699	9.74722	0.437686	-1.19203	0.82911
FAM126A	150	462	13	39	11377	20.5888	22.3827	134.857	170.038	39.4554	94.2521	11.8535	14.9458	3.468	8.28444	13.3996	5.87622	0.438536	-1.18923	1.08713
CHD1L	4	24	1	1	252	1	1	3.59619	8.83314	3.03503	2.41672	14.2706	35.0521	12.0438	9.59016	24.6614	10.817	0.43862	-1.18896	1
TMEM70	4	24	1	1	1161	1	1	3.59619	8.83314	3.03503	2.41672	3.0975	7.60822	2.61415	2.08158	5.35286	2.34787	0.43862	-1.18896	1
GEMIN6	4	24	1	1	3107	11.2382	8.42359	3.59619	8.83314	3.03503	2.41672	1.15745	2.84298	0.976836	0.777831	2.00021	0.877333	0.43862	-1.18896	0.74955
TUB	138	419	14	33	4492	2.82531	2.69465	124.069	154.212	42.4904	79.7518	27.6199	34.3303	9.45913	17.7542	30.9751	13.6067	0.439277	-1.1868	0.953754
PRKCZ	6	19	1	1	385	1.93323	2.17075	5.39429	6.9929	3.03503	2.41672	14.0111	18.1634	7.8832	6.27719	16.0873	7.0802	0.440112	-1.18406	1.12286
TMEM121	6	19	1	1	407	4.97723	3.57539	5.39429	6.9929	3.03503	2.41672	13.2538	17.1816	7.45708	5.93789	15.2177	6.69748	0.440112	-1.18406	0.718349
AC004805.1	6	19	1	1	930	1	1	5.39429	6.9929	3.03503	2.41672	5.80031	7.51925	3.26347	2.59862	6.65978	2.93105	0.440112	-1.18406	1
GPRC5C	6	19	1	1	400	7.62498	4.42009	5.39429	6.9929	3.03503	2.41672	13.4857	17.4823	7.58758	6.0418	15.484	6.81469	0.440112	-1.18406	0.579685
ZNF568	8	29	1	2	1652	10.648	10.3788	7.19239	10.6734	3.03503	4.83344	4.35375	6.46088	1.83719	2.92581	5.40731	2.3815	0.440422	-1.18304	0.974718
DCTN6	17	7	1	2	466	1	1	15.2838	2.57633	3.03503	4.83344	32.7979	5.52861	6.51294	10.3722	19.1633	8.44256	0.44056	-1.18259	1
ZNF510	50	109	2	13	2912	9.87808	9.32859	44.9524	40.1172	6.07006	31.4174	15.437	13.7765	2.0845	10.7889	14.6067	6.43671	0.440668	-1.18224	0.944373
FAM171A1	86	204	11	14	1271	16.3773	13.1199	77.3182	75.0817	33.3853	33.8341	60.8326	59.0729	26.267	26.62	59.9527	26.4435	0.441073	-1.18091	0.801103
BTBD9	52	167	3	16	6533	6.47278	8.42596	46.7505	61.4639	9.10509	38.6675	7.15606	9.40822	1.39371	5.9188	8.28214	3.65625	0.441462	-1.17964	1.30175
PRRC1	43	223	12	7	1195	44.3663	30.9033	38.6591	82.0746	36.4204	16.917	32.3507	68.6817	30.4773	14.1565	50.5162	22.3169	0.441777	-1.17861	0.696549
COX10	24	53	2	5	1463	7.271	8.35272	21.5772	19.5065	6.07006	12.0836	14.7486	13.3332	4.14905	8.25947	14.0409	6.20426	0.44187	-1.1783	1.14877
DCHS1	66	129	10	7	455	29.6152	26.3772	59.3372	47.4781	30.3503	16.917	130.411	104.348	66.704	37.1803	117.379	51.9421	0.442515	-1.1762	0.890664
TNKS	766	1804	81	146	5609	29.3929	38.5167	688.671	663.958	245.837	352.841	122.78	118.374	43.8291	62.9062	120.577	53.3677	0.442604	-1.17591	1.31041
RNMT	35	130	6	7	2395	12.463	11.8911	31.4667	47.8462	18.2102	16.917	13.1385	19.9775	7.60342	7.06348	16.558	7.33345	0.442894	-1.17497	0.954112
TEX22	10	9	1	1	2025	1	1	8.99049	3.31243	3.03503	2.41672	4.43975	1.63577	1.49878	1.19344	3.03776	1.34611	0.443127	-1.17421	1
SLC16A13	10	9	1	1	158	2.18	2.08294	8.99049	3.31243	3.03503	2.41672	56.9018	20.9647	19.2091	15.2957	38.9333	17.2524	0.443127	-1.17421	0.955477
TRAF6	51	131	1	16	2810	8.99955	8.65632	45.8515	48.2142	3.03503	38.6675	16.3173	17.1581	1.08008	13.7607	16.7377	7.42038	0.443334	-1.17353	0.961861
UNC5C	255	1169	24	91	6729	5.77705	2.75181	229.257	430.247	72.8407	219.922	34.0701	63.9393	10.8249	32.6826	49.0047	21.7538	0.443912	-1.17165	0.476335
PLEKHD1	12	67	2	4	3131	0.66822	0.431762	10.7886	24.6592	6.07006	9.66688	3.44573	7.87582	1.9387	3.08747	5.66077	2.51309	0.443947	-1.17154	0.646137
TIMM9	17	51	1	5	539	27.5584	22.2935	15.2838	18.7704	3.03503	12.0836	28.3559	34.8245	5.63085	22.4186	31.5902	14.0247	0.443957	-1.17151	0.808955
WWC2	31	132	8	4	2704	20.8947	20.339	27.8705	48.5823	24.2802	9.66688	10.3071	17.9668	8.97938	3.57503	14.137	6.2772	0.444027	-1.17128	0.973405
NFAT5	55	129	11	4	1122	1	1	49.4477	47.4781	33.3853	9.66688	44.071	42.3156	29.7552	8.61576	43.1933	19.1855	0.444177	-1.17079	1
M1AP	12	4	1	1	832	1.36812	2.23251	10.7886	1.47219	3.03503	2.41672	12.967	1.76946	3.64787	2.90471	7.36825	3.27629	0.44465	-1.16926	1.63181
MYO9A	103	233	19	9	4290	29.9759	32.1976	92.602	85.7551	57.6656	21.7505	21.5855	19.9895	13.4419	5.07004	20.7875	9.25595	0.445264	-1.16727	1.07412
ADAM12	236	859	60	22	4897	4.56598	2.78684	212.175	316.153	182.102	53.1678	43.3276	64.5605	37.1864	10.8572	53.9441	24.0218	0.44531	-1.16712	0.610349
GPR158	31	46	1	7	2951	6.01444	4.25872	27.8705	16.9302	3.03503	16.917	9.44443	5.7371	1.02848	5.73265	7.59076	3.38056	0.445352	-1.16698	0.708083
L1CAM	19	138	2	10	1148	1	1	17.0819	50.7905	6.07006	24.1672	14.8797	44.2426	5.28751	21.0516	29.5612	13.1695	0.445501	-1.1665	1
KIF1C	46	83	1	12	4249	21.9098	14.346	41.3562	30.5479	3.03503	29.0006	9.73317	7.18944	0.714293	6.82529	8.46131	3.76979	0.445533	-1.1664	0.654775
DGKQ	28	57	2	6	1732	3.51254	3.2134	25.1734	20.9787	6.07006	14.5003	14.5343	12.1124	3.50465	8.37201	13.3233	5.93833	0.445709	-1.16583	0.914837
ADAMTS17	14	47	2	3	2812	1.67382	2.73905	12.5867	17.2982	6.07006	7.25016	4.47606	6.15158	2.15863	2.57829	5.31382	2.36846	0.445717	-1.1658	1.63641
TMEM115	71	89	11	4	593	17.1346	14.018	63.8324	32.7562	33.3853	9.66688	107.643	55.2381	56.299	16.3017	81.4407	36.3003	0.445727	-1.16577	0.818111
PAXIP1	5	21	1	1	461	7.48993	10.9985	4.49524	7.729	3.03503	2.41672	9.75107	16.7657	6.58358	5.24234	13.2584	5.91296	0.445979	-1.16495	1.46844
TRNAU1AP	5	21	1	1	908	12.8226	16.4204	4.49524	7.729	3.03503	2.41672	4.95071	8.51211	3.34254	2.66159	6.73141	3.00207	0.445979	-1.16495	1.28058
LCMT1	5	21	1	1	207	26.7902	19.179	4.49524	7.729	3.03503	2.41672	21.7161	37.3381	14.662	11.675	29.5271	13.1685	0.445979	-1.16495	0.715896
MYO5A	126	263	11	25	6412	25.1278	21.4218	113.28	96.7965	33.3853	60.418	17.6669	15.0961	5.2067	9.42264	16.3815	7.31467	0.44652	-1.1632	0.852514
CCDC25	124	304	5	35	2904	16.0748	15.1939	111.482	111.886	15.1752	84.5852	38.3891	38.5284	5.2256	29.1271	38.4588	17.1764	0.446618	-1.16289	0.9452
DENND6A	91	301	18	13	2756	23.0611	32.3278	81.8134	110.782	54.6305	31.4174	29.6856	40.1968	19.8224	11.3996	34.9412	15.611	0.44678	-1.16236	1.40183
NTMT1	31	97	3	8	666	20.1334	18.9664	27.8705	35.7006	9.10509	19.3338	41.8476	53.6045	13.6713	29.0297	47.7261	21.3505	0.447355	-1.16051	0.942037
ARPC1A	7	16	1	1	327	1	1	6.29334	5.88876	3.03503	2.41672	19.2457	18.0084	9.28144	7.39058	18.6271	8.33601	0.447521	-1.15997	1
SNRPN	7	16	1	1	94	1	1	6.29334	5.88876	3.03503	2.41672	66.9504	62.6464	32.2876	25.7098	64.7984	28.9987	0.447521	-1.15997	1
BDKRB2	13	16	1	2	2659	1	1	11.6876	5.88876	3.03503	4.83344	4.3955	2.21465	1.14142	1.81777	3.30508	1.47959	0.447673	-1.15948	1
OSER1	37	104	1	12	555	15.5368	14.5008	33.2648	38.2769	3.03503	29.0006	59.9366	68.9674	5.46852	52.2534	64.452	28.861	0.44779	-1.15911	0.93332
DPYSL2	2840	6640	337	503	2466	150.205	118.456	2553.3	2443.84	1022.81	1215.61	1035.4	991.012	414.763	492.948	1013.21	453.855	0.44794	-1.15862	0.788629
EPB41L5	303	744	56	31	4211	31.102	32.3986	272.412	273.827	169.962	74.9183	64.6905	65.0267	40.3614	17.7911	64.8586	29.0762	0.448302	-1.15746	1.04169
HIST1H3H	10	27	2	1	815	67.1788	97.561	8.99049	9.93728	6.07006	2.41672	11.0313	12.193	7.44793	2.9653	11.6121	5.20661	0.448377	-1.15721	1.45226
CFAP97	65	98	6	10	3132	20.3116	18.4281	58.4382	36.0686	18.2102	24.1672	18.6584	11.5162	5.81423	7.71622	15.0873	6.76523	0.448406	-1.15712	0.90727
SEC62	261	609	28	50	5309	52.7185	44.6765	234.652	224.141	84.9808	120.836	44.1988	42.219	16.0069	22.7606	43.2089	19.3838	0.448605	-1.15648	0.847454
SPCS3	527	1617	57	127	3914	55.3193	64.8308	473.799	595.133	172.997	306.923	121.052	152.052	44.1995	78.4168	136.552	61.3081	0.448972	-1.1553	1.17194
ARHGAP33	9	11	1	1	392	10.7268	14.1153	8.09144	4.04852	3.03503	2.41672	20.6414	10.3279	7.74242	6.1651	15.4846	6.95376	0.449075	-1.15497	1.31589
ACP6	9	11	1	1	5187	7.96773	7.45833	8.09144	4.04852	3.03503	2.41672	1.55995	0.780513	0.585122	0.465919	1.17023	0.525521	0.449075	-1.15497	0.936067
MCM7	9	11	1	1	150	1	1	8.09144	4.04852	3.03503	2.41672	53.9429	26.9901	20.2335	16.1115	40.4665	18.1725	0.449075	-1.15497	1
CCDC8	28	38	5	1	864	6.5368	3.74072	25.1734	13.9858	15.1752	2.41672	29.1358	16.1873	17.5638	2.79713	22.6616	10.1805	0.44924	-1.15444	0.572256
FUK	12	22	2	1	593	2.8094	3.943	10.7886	8.09704	6.07006	2.41672	18.1932	13.6544	10.2362	4.07541	15.9238	7.1558	0.449378	-1.154	1.4035
UBE3B	89	152	9	14	1922	17.2941	17.471	80.0153	55.9432	27.3153	33.8341	41.6313	29.1068	14.2119	17.6036	35.369	15.9077	0.449765	-1.15276	1.01023
MATR3	87	124	12	8	2275	1	1	78.2172	45.6379	36.4204	19.3338	34.3812	20.0606	16.009	8.49836	27.2209	12.2537	0.450156	-1.1515	1
DCX	256	628	35	42	7907	3.74667	5.4627	230.156	231.134	106.226	101.502	29.1079	29.2315	13.4344	12.837	29.1697	13.1357	0.45032	-1.15098	1.45801
RBP1	11	6	1	1	192	9.27634	7.74567	9.88953	2.20828	3.03503	2.41672	51.508	11.5015	15.8074	12.5871	31.5047	14.1973	0.450639	-1.14996	0.834992
YDJC	11	6	1	1	328	4.23509	4.28686	9.88953	2.20828	3.03503	2.41672	30.151	6.73258	9.25314	7.36805	18.4418	8.31059	0.450639	-1.14996	1.01222
MDK	11	6	1	1	379	145.263	118.505	9.88953	2.20828	3.03503	2.41672	26.0938	5.82661	8.008	6.37657	15.9602	7.19228	0.450639	-1.14996	0.815796
PTDSS1	145	368	14	32	3428	29.7784	32.6434	130.362	135.441	42.4904	77.335	38.0286	39.5103	12.3951	22.5598	38.7695	17.4775	0.450805	-1.14943	1.09621
SMNDC1	73	116	1	19	3419	10.0456	12.2953	65.6305	42.6935	3.03503	45.9177	19.1958	12.4871	0.887695	13.4301	15.8415	7.15892	0.45191	-1.14589	1.22395
PIGK	87	148	11	11	3383	1.79823	1.31978	78.2172	54.471	33.3853	26.5839	23.1207	16.1014	9.86856	7.85809	19.611	8.86332	0.451956	-1.14575	0.733933
NUDT18	13	1	1	1	427	1.61052	1.42021	11.6876	0.368047	3.03503	2.41672	27.3715	0.861938	7.1078	5.65977	14.1167	6.38378	0.452214	-1.14492	0.881833
C5orf38	13	1	1	1	355	2.73777	3.04783	11.6876	0.368047	3.03503	2.41672	32.9229	1.03675	8.54938	6.80766	16.9798	7.67852	0.452214	-1.14492	1.11325
HMCN1	27	112	1	11	1070	138.684	82.7509	24.2743	41.2213	3.03503	26.5839	22.6863	38.5246	2.83648	24.8448	30.6054	13.8406	0.452228	-1.14488	0.596687
RAB11A	191	392	24	29	4150	113.738	101.002	171.718	144.275	72.8407	70.0849	41.3779	34.765	17.552	16.8879	38.0714	17.22	0.452306	-1.14463	0.888023
SLC5A9	23	13	3	1	1100	5.46229	5.05956	20.6781	4.78462	9.10509	2.41672	18.7983	4.34965	8.27736	2.19702	11.574	5.23719	0.452497	-1.14402	0.926271
PPP2R3A	31	131	1	13	2724	6.27662	5.07979	27.8705	48.2142	3.03503	31.4174	10.2315	17.6998	1.11418	11.5335	13.9656	6.32386	0.452816	-1.143	0.809319
DIS3L	14	13	1	2	431	15.4766	21.6908	12.5867	4.78462	3.03503	4.83344	29.2034	11.1012	7.04183	11.2145	20.1523	9.12816	0.452958	-1.14255	1.40152
ANKRD40	224	665	22	56	2806	21.6897	18.3254	201.387	244.752	66.7707	135.336	71.7701	87.2244	23.7957	48.231	79.4972	36.0134	0.453014	-1.14237	0.84489
FBXO46	11	53	2	3	1054	1	1	9.88953	19.5065	6.07006	7.25016	9.38286	18.5071	5.75907	6.87871	13.945	6.31889	0.45313	-1.142	1
ZNRF2	26	49	3	4	1657	1	1	23.3753	18.0343	9.10509	9.66688	14.107	10.8837	5.49493	5.83396	12.4953	5.66444	0.453324	-1.14138	1
CTSL	7	30	1	2	284	22.4198	21.3355	6.29334	11.0414	3.03503	4.83344	22.1596	38.8783	10.6867	17.0192	30.5189	13.8529	0.453913	-1.13951	0.951636
DTYMK	84	182	3	23	384	33.0067	28.9208	75.5201	66.9846	9.10509	55.5846	196.667	174.439	23.7112	144.751	185.553	84.2313	0.453947	-1.1394	0.87621
PIGM	43	207	14	4	5514	4.08274	3.29391	38.6591	76.1858	42.4904	9.66688	7.01108	13.8168	7.70592	1.75315	10.4139	4.72953	0.454154	-1.13875	0.806789
CRNKL1	60	117	1	17	1826	16.1085	16.3443	53.9429	43.0616	3.03503	41.0842	29.5416	23.5824	1.66212	22.4996	26.562	12.0809	0.454817	-1.13664	1.01464
SLC25A12	20	27	1	4	903	18.1275	18.1825	17.981	9.93728	3.03503	9.66688	19.9125	11.0047	3.36105	10.7053	15.4586	7.03317	0.454968	-1.13616	1.00303
VAX2	8	13	1	1	241	1	1	7.19239	4.78462	3.03503	2.41672	29.8439	19.8532	12.5935	10.0279	24.8486	11.3107	0.455185	-1.13548	1
FAM111B	8	13	1	1	1107	10.053	16.0547	7.19239	4.78462	3.03503	2.41672	6.49719	4.32215	2.74167	2.18313	5.40967	2.4624	0.455185	-1.13548	1.59701
SORCS1	120	151	7	22	3756	5.75124	6.80469	107.886	55.5752	21.2452	53.1678	28.7236	14.7964	5.65634	14.1554	21.76	9.90589	0.455234	-1.13532	1.18317
GRPEL2	39	107	4	9	3300	11.3538	12.665	35.0629	39.3811	12.1401	21.7505	10.6251	11.9337	3.67882	6.59105	11.2794	5.13494	0.45525	-1.13527	1.11549
AP003108.2	42	60	5	5	159	1	1	37.76	22.0828	15.1752	12.0836	237.485	138.886	95.4412	75.9975	188.185	85.7193	0.455505	-1.13446	1
PPP2R5C	154	429	19	32	2716	104.444	91.9322	138.453	157.892	57.6656	77.335	50.977	58.1342	21.2318	28.4739	54.5556	24.8528	0.455551	-1.13432	0.880206
MED13L	35	91	1	11	2004	59.9094	126.119	31.4667	33.4923	3.03503	26.5839	15.7019	16.7127	1.51449	13.2654	16.2073	7.38996	0.455964	-1.13301	2.10516
CPNE8	87	151	1	24	1696	24.1265	29.3678	78.2172	55.5752	3.03503	58.0013	46.1186	32.7684	1.78952	34.1989	39.4435	17.9942	0.456202	-1.13226	1.21724
DCAF12L2	8	31	2	1	1033	1.1375	1.16958	7.19239	11.4095	6.07006	2.41672	6.96262	11.045	5.87615	2.33952	9.0038	4.10783	0.456233	-1.13216	1.0282
SLC38A2	1266	5219	229	290	2921	205.004	180.61	1138.2	1920.84	695.022	700.849	389.66	657.597	237.94	239.935	523.628	238.937	0.456311	-1.13191	0.881007
CAVIN4	10	8	1	1	1454	1	1	8.99049	2.94438	3.03503	2.41672	6.18328	2.02502	2.08737	1.66212	4.10415	1.87474	0.456792	-1.13039	1
SLC10A4	10	8	1	1	256	6.7784	8.98751	8.99049	2.94438	3.03503	2.41672	35.1191	11.5015	11.8556	9.44031	23.3103	10.6479	0.456792	-1.13039	1.3259
BMP2K	10	8	1	1	151	31.2895	33.4656	8.99049	2.94438	3.03503	2.41672	59.5396	19.4992	20.0995	16.0048	39.5194	18.0522	0.456792	-1.13039	1.06955
EP400	169	334	4	47	3428	5.94097	6.37177	151.939	122.928	12.1401	113.586	44.323	35.8599	3.54146	33.1347	40.0915	18.3381	0.457406	-1.12845	1.07251
ANAPC11	35	69	3	7	153	1	1	31.4667	25.3953	9.10509	16.917	205.665	165.982	59.5104	110.569	185.823	85.0396	0.457637	-1.12773	1
ELF1	19	29	1	4	1390	12.383	19.0404	17.0819	10.6734	3.03503	9.66688	12.2892	7.67869	2.18348	6.95459	9.98392	4.56903	0.457639	-1.12772	1.53762
2019-03-06	221	521	35	30	6703	90.7174	101.182	198.69	191.753	106.226	72.5016	29.6419	28.607	15.8475	10.8163	29.1245	13.3319	0.457757	-1.12735	1.11535
ARNT	63	162	4	17	2315	16.9662	18.0528	56.6401	59.6237	12.1401	41.0842	24.4665	25.7554	5.24411	17.747	25.111	11.4955	0.45779	-1.12724	1.06404
LZTFL1	28	122	5	7	2997	13.5698	10.1145	25.1734	44.9018	15.1752	16.917	8.39952	14.9822	5.06345	5.64466	11.6909	5.35405	0.457968	-1.12668	0.745368
SUZ12	64	167	10	10	2041	15.1312	20.4562	57.5391	61.4639	30.3503	24.1672	28.1916	30.1146	14.8703	11.8409	29.1531	13.3556	0.458119	-1.12621	1.35192
ZNF25	15	28	2	2	2554	8.52712	6.81418	13.4857	10.3053	6.07006	4.83344	5.28024	4.03498	2.37669	1.8925	4.65761	2.13459	0.458302	-1.12563	0.799119
TREX1	12	3	1	1	44	1	1	10.7886	1.10414	3.03503	2.41672	245.195	25.0941	68.978	54.9255	135.145	61.9517	0.458411	-1.12529	1
SEC14L1	47	118	1	15	536	1	1	42.2553	43.4296	3.03503	36.2508	78.8345	81.0254	5.66237	67.6321	79.9299	36.6472	0.458492	-1.12503	1
SMC2	61	159	2	19	2101	18.5796	20.001	54.842	58.5195	6.07006	45.9177	26.1028	27.8532	2.88913	21.8552	26.978	12.3721	0.458601	-1.12469	1.0765
BPGM	11	77	1	6	781	32.6692	26.1247	9.88953	28.3397	3.03503	14.5003	12.6627	36.2864	3.88608	18.5663	24.4745	11.2262	0.45869	-1.12441	0.799674
AC114490.2	8	27	1	2	586	1	1	7.19239	9.93728	3.03503	4.83344	12.2737	16.9578	5.17923	8.24819	14.6158	6.71371	0.459347	-1.12234	1
ZNF274	17	5	1	2	408	9.95941	10.2557	15.2838	1.84024	3.03503	4.83344	37.4604	4.51039	7.4388	11.8467	20.9854	9.64273	0.459498	-1.12187	1.02975
HDAC6	13	47	2	3	369	38.1794	32.1033	11.6876	17.2982	6.07006	7.25016	31.6738	46.8787	16.45	19.6481	39.2762	18.0491	0.459542	-1.12173	0.840854
SCFD2	13	47	2	3	986	10.1306	7.98949	11.6876	17.2982	6.07006	7.25016	11.8536	17.5438	6.15625	7.3531	14.6987	6.75468	0.459542	-1.12173	0.788649
DDX19A	187	467	26	32	1396	1	1	168.122	171.878	78.9108	77.335	120.431	123.122	56.5264	55.3976	121.777	55.962	0.459546	-1.12172	1
PROSER1	21	56	2	5	1498	21.8041	24.449	18.88	20.6107	6.07006	12.0836	12.6035	13.7588	4.05211	8.06649	13.1811	6.0593	0.459695	-1.12125	1.1213
SLITRK1	36	23	3	4	2211	0.116519	0.128343	32.3657	8.46509	9.10509	9.66688	14.6385	3.82863	4.11809	4.37218	9.23357	4.24513	0.45975	-1.12108	1.10148
LRRC17	15	60	3	3	341	62.6629	35.7736	13.4857	22.0828	9.10509	7.25016	39.5476	64.7591	26.7011	21.2615	52.1533	23.9813	0.459823	-1.12085	0.57089
RAB4B	29	33	5	1	365	1	1	26.0724	12.1456	15.1752	2.41672	71.4313	33.2755	41.5758	6.62115	52.3534	24.0985	0.460304	-1.11934	1
MIA-RAB4B	29	33	5	1	373	1	1	26.0724	12.1456	15.1752	2.41672	69.8992	32.5618	40.6841	6.47914	51.2305	23.5816	0.460304	-1.11934	1
ZNF785	51	169	14	3	1903	5.8746	4.38287	45.8515	62.2	42.4904	7.25016	24.0943	32.6852	22.3281	3.80986	28.3898	13.069	0.460341	-1.11922	0.746071
MYO5B	10	22	1	2	3657	1	1	8.99049	8.09704	3.03503	4.83344	2.45843	2.21412	0.829924	1.3217	2.33628	1.07581	0.46048	-1.11879	1
POLDIP2	149	254	17	22	939	26.7188	26.5138	133.958	93.4841	51.5955	53.1678	142.661	99.557	54.9473	56.6218	121.109	55.7845	0.460615	-1.11837	0.992327
C1RL	63	85	3	13	1836	1	1	56.6401	31.284	9.10509	31.4174	30.8497	17.0392	4.9592	17.1119	23.9445	11.0355	0.46088	-1.11754	1
LRRC8B	49	148	7	10	4820	2.41225	3.02406	44.0534	54.471	21.2452	24.1672	9.13971	11.301	4.40772	5.01394	10.2204	4.71083	0.460926	-1.11739	1.25363
C20orf27	66	167	8	13	549	16.6883	15.5876	59.3372	61.4639	24.2802	31.4174	108.082	111.956	44.2263	57.2265	110.019	50.7264	0.461069	-1.11695	0.934044
INHBB	18	6	2	1	1933	0.0774398	0.0997603	16.1829	2.20828	6.07006	2.41672	8.3719	1.14241	3.14023	1.25024	4.75715	2.19524	0.46146	-1.11572	1.28823
MIF4GD	7	15	1	1	755	8.56524	6.66932	6.29334	5.52071	3.03503	2.41672	8.33555	7.3122	4.01991	3.20095	7.82388	3.61043	0.461463	-1.11571	0.77865
TCTN1	7	15	1	1	85	24.6109	21.3412	6.29334	5.52071	3.03503	2.41672	74.0393	64.9495	35.7062	28.432	69.4944	32.0691	0.461463	-1.11571	0.867144
XYLT1	153	471	21	33	6925	3.03578	5.01196	137.554	173.35	63.7356	79.7518	19.8635	25.0325	9.2037	11.5165	22.448	10.3601	0.461516	-1.11555	1.65096
C15orf39	47	85	8	4	1052	4.67136	4.85159	42.2553	31.284	24.2802	9.66688	40.1666	29.7377	23.0801	9.18905	34.9521	16.1346	0.461619	-1.11523	1.03858
TMEM132C	12	17	1	2	1619	0.139266	0.240782	10.7886	6.25681	3.03503	4.83344	6.66373	3.86461	1.87463	2.98545	5.26417	2.43004	0.461619	-1.11523	1.72894
COL25A1	76	658	13	43	5201	16.4092	8.17625	68.3277	242.175	39.4554	103.919	13.1374	46.5632	7.58612	19.9806	29.8503	13.7833	0.461749	-1.11482	0.498272
EMILIN2	13	36	3	1	2588	5.06271	3.88567	11.6876	13.2497	9.10509	2.41672	4.51609	5.11967	3.5182	0.933818	4.81788	2.22601	0.46203	-1.11394	0.767508
FADS1	1190	2638	142	212	2785	1	1	1069.87	970.909	430.974	512.345	384.154	348.621	154.748	183.966	366.387	169.357	0.462235	-1.1133	1
CCM2	25	42	1	6	411	16.0626	18.0156	22.4762	15.458	3.03503	14.5003	54.6867	37.6107	7.3845	35.2806	46.1487	21.3325	0.462257	-1.11323	1.12159
VPS41	72	184	17	4	3282	24.1765	38.5142	64.7315	67.7207	51.5955	9.66688	19.7232	20.634	15.7208	2.94542	20.1786	9.33309	0.462524	-1.1124	1.59304
MCPH1	18	59	1	6	5454	10.9802	10.9771	16.1829	21.7148	3.03503	14.5003	2.96716	3.98144	0.556478	2.65866	3.4743	1.60757	0.462703	-1.11184	0.999718
ELMO1	51	82	10	2	1189	5.24897	5.16325	45.8515	30.1799	30.3503	4.83344	38.5631	25.3826	25.5259	4.06513	31.9728	14.7955	0.462753	-1.11169	0.983669
MOB3B	139	211	11	25	5377	3.20196	2.76861	124.968	77.658	33.3853	60.418	23.2412	14.4426	6.20891	11.2364	18.8419	8.72265	0.462939	-1.11111	0.864661
BLOC1S5	56	101	3	13	2081	1	1	50.3467	37.1728	9.10509	31.4174	24.1935	17.8629	4.37534	15.0972	21.0282	9.73629	0.46301	-1.11088	1
ZNF69	9	10	1	1	168	10.5959	8.92993	8.09144	3.68047	3.03503	2.41672	48.1633	21.9076	18.0657	14.3852	35.0355	16.2254	0.463115	-1.11056	0.842772
FAM155A	9	10	1	1	6986	1.85874	1.41935	8.09144	3.68047	3.03503	2.41672	1.15824	0.526836	0.434445	0.345938	0.842536	0.390191	0.463115	-1.11056	0.763609
GSTK1	43	122	8	6	277	46.7553	35.3919	38.6591	44.9018	24.2802	14.5003	139.563	162.1	87.6543	52.3477	150.832	70.001	0.4641	-1.10749	0.75696
SAP30L	72	186	14	8	5025	25.5386	20.1749	64.7315	68.4568	42.4904	19.3338	12.8819	13.6232	8.45581	3.84751	13.2526	6.15166	0.464186	-1.10722	0.789977
AQR	45	96	10	2	5009	27.5708	26.2868	40.4572	35.3326	30.3503	4.83344	8.0769	7.05381	6.05915	0.964951	7.56536	3.51205	0.464228	-1.10709	0.953429
MICAL2	15	13	2	1	225	40.0054	29.6315	13.4857	4.78462	6.07006	2.41672	59.9366	21.265	26.978	10.741	40.6008	18.8595	0.464511	-1.10621	0.740688
FBH1	2	27	1	1	312	27.3565	25.6917	1.7981	9.93728	3.03503	2.41672	5.76313	31.8503	9.72766	7.7459	18.8067	8.73678	0.464557	-1.10607	0.939144
CCDC120	11	5	1	1	110	3.34452	2.88378	9.88953	1.84024	3.03503	2.41672	89.9049	16.7294	27.5912	21.9702	53.3171	24.7807	0.464779	-1.10538	0.86224
AC037459.1	11	5	1	1	369	1	1	9.88953	1.84024	3.03503	2.41672	26.8009	4.98709	8.22501	6.54938	15.894	7.3872	0.464779	-1.10538	1
TMED8	163	595	25	39	6749	5.57347	5.58557	146.545	218.988	75.8758	94.2521	21.7136	32.4475	11.2425	13.9653	27.0805	12.6039	0.465424	-1.10338	1.00217
SATB2	15	27	2	2	2710	11.2539	11.9272	13.4857	9.93728	6.07006	4.83344	4.97628	3.66689	2.23987	1.78356	4.32159	2.01172	0.465504	-1.10314	1.05983
YIPF6	345	627	36	59	5285	25.3083	27.6474	310.172	230.766	109.261	142.586	58.6891	43.6643	20.6738	26.9795	51.1767	23.8266	0.465576	-1.10291	1.09242
CHIC2	4	22	1	1	305	21.1658	26.8298	3.59619	8.09704	3.03503	2.41672	11.7908	26.5477	9.95092	7.92367	19.1692	8.9373	0.466231	-1.10088	1.2676
NUDT13	4	22	1	1	924	5.50423	5.57365	3.59619	8.09704	3.03503	2.41672	3.89199	8.76303	3.28466	2.6155	6.32751	2.95008	0.466231	-1.10088	1.01261
DIP2A	63	93	6	10	2229	14.1516	11.9843	56.6401	34.2284	18.2102	24.1672	25.4105	15.3559	8.16966	10.8422	20.3832	9.50592	0.46636	-1.10049	0.846851
KCNMB4	25	101	2	9	3638	8.91052	5.95306	22.4762	37.1728	6.07006	21.7505	6.17818	10.2179	1.66852	5.97869	8.19805	3.8236	0.466404	-1.10035	0.668093
RANGRF	18	30	1	4	155	19.6292	12.1482	16.1829	11.0414	3.03503	9.66688	104.406	71.235	19.5808	62.367	87.8203	40.9739	0.466565	-1.09985	0.618884
BMP5	19	56	5	1	1887	5.2305	3.59962	17.0819	20.6107	15.1752	2.41672	9.05242	10.9224	8.04195	1.28072	9.98743	4.66133	0.46672	-1.09937	0.688198
RSL24D1	39	169	7	10	1345	24.779	20.3125	35.0629	62.2	21.2452	24.1672	26.0691	46.2454	15.7957	17.9682	36.1572	16.8819	0.466904	-1.0988	0.819747
HDGFL3	214	654	30	46	11516	1	1	192.396	240.703	91.0509	111.169	16.7069	20.9016	7.90647	9.65345	18.8042	8.77996	0.466914	-1.09877	1
KCTD10	571	1277	55	121	2938	78.1785	58.427	513.357	469.997	166.927	292.423	174.73	159.972	56.8164	99.5313	167.351	78.1739	0.467126	-1.09812	0.747354
UNC119B	328	735	52	44	3607	1	1	294.888	270.515	157.822	106.336	81.7543	74.9972	43.7542	29.4804	78.3758	36.6173	0.467202	-1.09788	1
JTB	13	14	1	2	409	1	1	11.6876	5.15266	3.03503	4.83344	28.5761	12.5982	7.42061	11.8177	20.5872	9.61916	0.467241	-1.09776	1
NF2	328	783	42	60	3795	27.9892	23.9628	294.888	288.181	127.471	145.003	77.7043	75.9371	33.5893	38.209	76.8207	35.8991	0.467311	-1.09755	0.856145
EHBP1L1	12	20	2	1	347	15.0151	7.41414	10.7886	7.36095	6.07006	2.41672	31.091	21.2131	17.493	6.96461	26.1521	12.2288	0.467603	-1.09664	0.493779
TNFRSF10D	66	244	19	5	2281	26.3528	7.50257	59.3372	89.8036	57.6656	12.0836	26.0137	39.3703	25.2808	5.2975	32.692	15.2892	0.467673	-1.09643	0.284697
MMP24OS	23	46	5	1	936	1	1	20.6781	16.9302	15.1752	2.41672	22.092	18.0878	16.2128	2.58197	20.0899	9.39737	0.467766	-1.09614	1
ZNF536	6	17	1	1	894	1	1	5.39429	6.25681	3.03503	2.41672	6.03388	6.99867	3.39489	2.70327	6.51627	3.04908	0.467917	-1.09567	1
ITCH	6	17	1	1	240	88.8112	79.8388	5.39429	6.25681	3.03503	2.41672	22.4762	26.07	12.646	10.0697	24.2731	11.3578	0.467917	-1.09567	0.898972
OPA1	99	331	19	17	3205	1	1	89.0058	121.824	57.6656	41.0842	27.7709	38.0105	17.9924	12.8188	32.8907	15.4056	0.468387	-1.09423	1
DENND5B	15	9	1	2	209	15.7944	15.8282	13.4857	3.31243	3.03503	4.83344	64.525	15.8489	14.5217	23.1265	40.187	18.8241	0.468413	-1.09415	1.00214
XKR5	6	45	1	3	2680	0.549269	0.455096	5.39429	16.5621	3.03503	7.25016	2.0128	6.1799	1.13247	2.70528	4.09635	1.91888	0.468436	-1.09407	0.828548
SLC35B4	174	502	24	36	5500	18.0446	16.5853	156.434	184.76	72.8407	87.0019	28.4426	33.5927	13.2438	15.8185	31.0177	14.5311	0.46848	-1.09394	0.919128
B4GALT5	363	967	44	77	3366	24.5053	25.3034	326.355	355.902	133.541	186.087	96.9562	105.734	39.6736	55.2844	101.345	47.479	0.468488	-1.09392	1.03257
TWIST2	15	23	1	3	701	2.40948	2.09148	13.4857	8.46509	3.03503	7.25016	19.2378	12.0757	4.32957	10.3426	15.6568	7.33608	0.468556	-1.09371	0.868021
INTS13	8	12	1	1	315	58.9642	52.1237	7.19239	4.41657	3.03503	2.41672	22.833	14.0209	9.63502	7.67213	18.4269	8.65357	0.469616	-1.09045	0.883989
METTL22	8	12	1	1	3510	25.4116	35.5062	7.19239	4.41657	3.03503	2.41672	2.04911	1.25828	0.864681	0.688524	1.6537	0.776603	0.469616	-1.09045	1.39724
WFDC1	8	12	1	1	529	14.056	7.82127	7.19239	4.41657	3.03503	2.41672	13.5962	8.3489	5.7373	4.56847	10.9725	5.15288	0.469616	-1.09045	0.556436
RPRD2	8	12	1	1	221	11.1807	10.1972	7.19239	4.41657	3.03503	2.41672	32.5447	19.9845	13.7332	10.9354	26.2646	12.3343	0.469616	-1.09045	0.912036
KLF10	85	223	11	17	1352	8.20802	9.41933	76.4191	82.0746	33.3853	41.0842	56.523	60.7061	24.6933	30.3877	58.6145	27.5405	0.469858	-1.0897	1.14758
RPL27A	342	877	49	61	4065	1	1	307.475	322.778	148.716	147.42	75.6395	79.4041	36.5846	36.2657	77.5218	36.4251	0.46987	-1.08967	1
MAN1A2	197	713	37	39	5914	46.1064	52.4441	177.113	262.418	112.296	94.2521	29.948	44.3723	18.9882	15.9371	37.1602	17.4626	0.469929	-1.08948	1.13746
PHF19	208	234	20	28	2245	22.7258	24.7464	187.002	86.1231	60.7006	67.6682	83.2971	38.3622	27.0381	30.1417	60.8297	28.5899	0.47	-1.08927	1.08891
NUCKS1	1834	3983	218	332	5460	190.154	93.1542	1648.86	1465.93	661.637	802.351	301.988	268.486	121.179	146.951	285.237	134.065	0.470012	-1.08923	0.489888
NIPAL2	17	53	3	3	3144	1	1	15.2838	19.5065	9.10509	7.25016	4.86127	6.20436	2.89602	2.30603	5.53281	2.60103	0.470109	-1.08893	1
TTC5	69	164	11	10	3398	1	1	62.0343	60.3598	33.3853	24.1672	18.2561	17.7633	9.825	7.11218	18.0097	8.46859	0.470223	-1.08858	1
MAX	60	182	6	16	931	24.6137	25.4669	53.9429	66.9846	18.2102	38.6675	57.9408	71.9491	19.5598	41.5333	64.945	30.5466	0.470345	-1.08821	1.03466
MMAB	104	133	3	24	3290	1	1	93.501	48.9503	9.10509	58.0013	28.4198	14.8785	2.7675	17.6296	21.6491	10.1985	0.471083	-1.08595	1
RPS3	10	7	1	1	105	1	1	8.99049	2.57633	3.03503	2.41672	85.6237	24.5365	28.9051	23.0164	55.0801	25.9607	0.471327	-1.0852	1
Z82190.2	10	7	1	1	87	1	1	8.99049	2.57633	3.03503	2.41672	103.339	29.613	34.8854	27.7784	66.476	31.3319	0.471327	-1.0852	1
MRPL19	120	261	7	31	2574	1	1	107.886	96.0604	21.2452	74.9183	41.9137	37.3195	8.25377	29.1058	39.6166	18.6798	0.471514	-1.08463	1
C12orf4	19	86	2	7	2078	22.1579	21.3692	17.0819	31.6521	6.07006	16.917	8.22037	15.232	2.92111	8.14102	11.7262	5.53106	0.471685	-1.0841	0.964405
INTS9	25	82	5	4	484	18.2152	21.9189	22.4762	30.1799	15.1752	9.66688	46.4385	62.3551	31.3536	19.9729	54.3968	25.6633	0.471779	-1.08382	1.20333
PPM1D	12	16	1	2	2727	8.7868	8.81698	10.7886	5.88876	3.03503	4.83344	3.95621	2.15943	1.11296	1.77244	3.05782	1.4427	0.471806	-1.08373	1.00343
FBXW4	35	47	6	2	624	7.30096	10.5985	31.4667	17.2982	18.2102	4.83344	50.4274	27.7215	29.183	7.7459	39.0745	18.4644	0.472545	-1.08148	1.45166
IFNAR2	36	83	9	1	1024	1	1	32.3657	30.5479	27.3153	2.41672	31.6072	29.832	26.6751	2.36008	30.7196	14.5176	0.472584	-1.08136	1
TFAP2C	3	24	1	1	1269	4.22524	3.04092	2.69715	8.83314	3.03503	2.41672	2.12541	6.96071	2.39167	1.90443	4.54306	2.14805	0.47282	-1.08064	0.719703
ALG10B	15	26	2	2	8514	3.21663	3.70189	13.4857	9.56923	6.07006	4.83344	1.58395	1.12394	0.712951	0.567705	1.35394	0.640328	0.472935	-1.08029	1.15086
AVPI1	12	2	1	1	444	1.18166	1.15154	10.7886	0.736095	3.03503	2.41672	24.2986	1.65787	6.83565	5.44306	12.9782	6.13936	0.47305	-1.07994	0.97451
AC090227.1	12	2	1	1	166	1	1	10.7886	0.736095	3.03503	2.41672	64.9915	4.43431	18.2833	14.5586	34.7129	16.4209	0.47305	-1.07994	1
RBPJ	175	607	18	52	4120	37.2092	45.9218	157.333	223.405	54.6305	125.669	38.1877	54.2245	13.2598	30.5023	46.2061	21.8811	0.473554	-1.0784	1.23415
ZNF555	6	34	2	1	6531	5.58322	5.6729	5.39429	12.5136	6.07006	2.41672	0.825952	1.91603	0.929423	0.370038	1.37099	0.649731	0.473913	-1.07731	1.01606
RPS6KA2	145	246	13	27	3373	1	1	130.362	90.5397	39.4554	65.2514	38.6487	26.8425	11.6974	19.3452	32.7456	15.5213	0.473997	-1.07705	1
SLC16A3	9	44	3	1	1109	1	1	8.09144	16.1941	9.10509	2.41672	7.29616	14.6024	8.21018	2.17919	10.9493	5.19468	0.474431	-1.07573	1
TGFB1I1	128	377	15	31	381	32.6706	21.6693	115.078	138.754	45.5255	74.9183	302.043	364.183	119.489	196.636	333.113	158.063	0.474502	-1.07551	0.663266
ERC2	5	19	1	1	2968	1.39791	2.15758	4.49524	6.9929	3.03503	2.41672	1.51457	2.3561	1.02258	0.814259	1.93533	0.918422	0.474554	-1.07535	1.54343
FNBP1	484	645	63	53	3351	32.6981	41.7785	435.139	237.391	191.207	128.086	129.854	70.8417	57.0597	38.2233	100.348	47.6415	0.474764	-1.07472	1.2777
NEK4	26	68	2	7	3327	11.143	11.9666	23.3753	25.0272	6.07006	16.917	7.02593	7.52246	1.82448	5.08477	7.27419	3.45463	0.474916	-1.07426	1.07391
RFC2	38	56	3	7	568	25.9682	39.8236	34.1638	20.6107	9.10509	16.917	60.1476	36.2864	16.0301	29.7835	48.217	22.9068	0.475077	-1.07377	1.53355
SCN2A	9	23	1	2	2485	5.26998	5.40215	8.09144	8.46509	3.03503	4.83344	3.25611	3.40648	1.22134	1.94505	3.33129	1.58319	0.475249	-1.07325	1.02508
CBLN2	9	23	1	2	1495	2.36009	0.179802	8.09144	8.46509	3.03503	4.83344	5.41233	5.66227	2.03012	3.23307	5.5373	2.6316	0.475249	-1.07325	0.0761844
TYW1	11	39	3	1	984	10.2931	11.1437	9.88953	14.3539	9.10509	2.41672	10.0503	14.5872	9.25314	2.45602	12.3188	5.85458	0.475256	-1.07322	1.08264
RPTOR	95	145	9	16	2037	10.1616	13.3027	85.4096	53.3669	27.3153	38.6675	41.9291	26.1988	13.4096	18.9826	34.0639	16.1961	0.475461	-1.0726	1.30911
ENTPD4	82	246	13	16	3773	1	1	73.722	90.5397	39.4554	38.6675	19.5394	23.9967	10.4573	10.2485	21.768	10.3529	0.4756	-1.07218	1
NFX1	16	89	5	3	1178	15.2713	18.7618	14.3848	32.7562	15.1752	7.25016	12.2112	27.8066	12.8821	6.15463	20.0089	9.51838	0.475707	-1.07185	1.22857
AGO1	466	1014	43	102	10920	1	1	418.957	373.2	130.506	246.505	38.366	34.1758	11.9511	22.5738	36.2709	17.2624	0.475931	-1.07118	1
SFT2D2	488	1030	63	82	10484	15.9392	14.7098	438.736	379.089	191.207	198.171	41.8481	36.1588	18.238	18.9022	39.0035	18.5701	0.476114	-1.07062	0.922869
SYT16	7	14	1	1	11842	1.26287	1.50393	6.29334	5.15266	3.03503	2.41672	0.531442	0.435118	0.256294	0.20408	0.48328	0.230187	0.476302	-1.07005	1.19088
AGAP3	19	26	1	4	488	33.8383	29.9024	17.0819	9.56923	3.03503	9.66688	35.0039	19.6091	6.21932	19.8092	27.3065	13.0143	0.476599	-1.06915	0.883685
PPID	9	61	4	1	601	12.8459	11.5232	8.09144	22.4509	12.1401	2.41672	13.4633	37.3559	20.1999	4.02116	25.4096	12.1105	0.476612	-1.06911	0.897033
PLEKHM3	70	191	5	20	7030	2.35947	2.14367	62.9334	70.2971	15.1752	48.3344	8.95212	9.99958	2.15863	6.87545	9.47585	4.51704	0.476689	-1.06888	0.908539
CHP1	190	537	34	30	2500	38.1034	30.3497	170.819	197.641	103.191	72.5016	68.3277	79.0566	41.2764	29.0006	73.6921	35.1385	0.476829	-1.06846	0.796509
UCK1	143	333	10	37	1238	15.4419	13.5905	128.564	122.56	30.3503	89.4186	103.848	98.9982	24.5156	72.2283	101.423	48.3719	0.476932	-1.06814	0.880105
STXBP4	86	189	4	24	13720	9.73884	11.1858	77.3182	69.561	12.1401	58.0013	5.63544	5.07004	0.884848	4.2275	5.35274	2.55617	0.477545	-1.06629	1.14858
BTBD6	22	46	1	6	420	7.26331	5.86199	19.7791	16.9302	3.03503	14.5003	47.093	40.31	7.22626	34.5246	43.7015	20.8754	0.477682	-1.06588	0.807069
SIKE1	316	895	48	61	4791	29.4303	34.3612	284.099	329.402	145.681	147.42	59.2985	68.7544	30.4073	30.7702	64.0265	30.5887	0.477751	-1.06567	1.16755
PACS2	48	124	10	5	3474	26.0921	21.6247	43.1543	45.6379	30.3503	12.0836	12.4221	13.137	8.73641	3.4783	12.7795	6.10735	0.477901	-1.06522	0.828783
C1orf123	89	196	16	10	559	1	1	80.0153	72.1373	48.5605	24.1672	143.14	129.047	86.8703	43.2329	136.094	65.0516	0.477992	-1.06494	1
HTT	112	281	21	14	3900	82.9248	114.72	100.693	103.421	63.7356	33.8341	25.8188	26.5183	16.3425	8.6754	26.1686	12.5089	0.478014	-1.06488	1.38342
PAQR7	44	164	3	16	1588	3.60933	3.21217	39.5581	60.3598	9.10509	38.6675	24.9107	38.0099	5.73368	24.3498	31.4603	15.0418	0.478119	-1.06456	0.889963
ADCYAP1R1	19	12	1	3	159	3.95836	4.60484	17.0819	4.41657	3.03503	7.25016	107.433	27.7772	19.0882	45.5985	67.6053	32.3434	0.478414	-1.06367	1.16332
SENP8	10	41	3	1	3425	3.5036	5.36018	8.99049	15.0899	9.10509	2.41672	2.62496	4.40582	2.65842	0.705612	3.51539	1.68202	0.478472	-1.06349	1.52991
TMEM132B	24	24	4	1	7660	1.29573	1.53608	21.5772	8.83314	12.1401	2.41672	2.81686	1.15315	1.58487	0.315499	1.98501	0.950185	0.478681	-1.06286	1.18549
IGSF11	88	163	10	15	1892	15.1925	21.2265	79.1163	59.9917	30.3503	36.2508	41.8162	31.7081	16.0414	19.16	36.7622	17.6007	0.478773	-1.06259	1.39717
SMARCE1	121	206	14	19	3822	1	1	108.785	75.8178	42.4904	45.9177	28.4628	19.8372	11.1173	12.014	24.15	11.5657	0.47891	-1.06217	1
PNMA2	331	552	40	49	2974	20.7162	24.2139	297.585	203.162	121.401	118.419	100.062	68.3128	40.8209	39.8182	84.1875	40.3195	0.478925	-1.06213	1.16884
PIP4K2A	210	685	25	56	2351	25.5464	19.1156	188.8	252.113	75.8758	135.336	80.3063	107.236	32.2738	57.5654	93.7713	44.9196	0.479034	-1.0618	0.74827
NCAPH	62	113	9	8	493	12.6285	14.2677	55.741	41.5894	27.3153	19.3338	113.065	84.3598	55.4062	39.2165	98.7123	47.3114	0.479285	-1.06104	1.1298
EMC6	7	31	2	1	188	36.668	46.5082	6.29334	11.4095	6.07006	2.41672	33.4752	60.6887	32.2876	12.8549	47.0819	22.5712	0.479403	-1.06069	1.26836
ZNF550	2	26	1	1	1407	5.67544	5.0974	1.7981	9.56923	3.03503	2.41672	1.27797	6.80116	2.15709	1.71764	4.03956	1.93737	0.479598	-1.0601	0.898151
APOBEC3C	28	79	3	7	1964	1	1	25.1734	29.0757	9.10509	16.917	12.8174	14.8044	4.63599	8.61356	13.8109	6.62478	0.479678	-1.05986	1
PFKFB2	19	163	9	4	5451	3.61225	6.51723	17.0819	59.9917	27.3153	9.66688	3.13372	11.0056	5.01106	1.77341	7.06968	3.39224	0.479829	-1.05941	1.8042
SV2C	11	4	1	1	8408	0.103994	0.0907628	9.88953	1.47219	3.03503	2.41672	1.17621	0.175094	0.360969	0.287431	0.67565	0.3242	0.479835	-1.05939	0.87277
C17orf51	91	292	14	20	6981	1	1	81.8134	107.47	42.4904	48.3344	11.7194	15.3946	6.08658	6.92371	13.557	6.50514	0.479835	-1.05939	1
ICMT	419	922	75	48	3886	43.0614	38.0653	376.701	339.34	227.627	116.003	96.9381	87.3237	58.5762	29.8514	92.1309	44.2138	0.479902	-1.05919	0.883977
AHR	106	172	2	29	3085	1	1	95.2991	63.3042	6.07006	70.0849	30.8911	20.52	1.9676	22.7179	25.7056	12.3428	0.48016	-1.05841	1
STAT5B	151	282	18	25	2569	20.9094	16.087	135.756	103.789	54.6305	60.418	52.844	40.4007	21.2653	23.5181	46.6224	22.3917	0.480278	-1.05806	0.769367
ALPK2	20	23	1	4	575	16.7788	10.1385	17.981	8.46509	3.03503	9.66688	31.2713	14.7219	5.27831	16.812	22.9966	11.0451	0.480295	-1.05801	0.604245
RALGPS2	136	418	23	26	3743	27.576	23.643	122.271	153.844	69.8057	62.8347	32.6665	41.1017	18.6497	16.7873	36.8841	17.7185	0.480382	-1.05775	0.857376
SLC35D2	15	25	2	2	535	1	1	13.4857	9.20119	6.07006	4.83344	25.207	17.1985	11.3459	9.03447	21.2027	10.1902	0.480607	-1.05707	1
USP12	13	81	1	7	3140	2.49538	1.54743	11.6876	29.8118	3.03503	16.917	3.72218	9.49422	0.96657	5.38759	6.6082	3.17708	0.480779	-1.05655	0.620118
WDHD1	13	40	1	4	2539	7.67793	9.54662	11.6876	14.7219	3.03503	9.66688	4.60324	5.79831	1.19536	3.80736	5.20077	2.50136	0.480959	-1.05601	1.24338
GREB1	28	116	2	11	2333	11.9537	12.0884	25.1734	42.6935	6.07006	26.5839	10.7901	18.2998	2.60183	11.3947	14.545	6.99828	0.481148	-1.05545	1.01127
ELOF1	10	20	1	2	206	19.4094	17.4935	8.99049	7.36095	3.03503	4.83344	43.6431	35.7328	14.7332	23.4633	39.6879	19.0982	0.48121	-1.05526	0.90129
NOG	4	21	1	1	667	15.0512	16.2812	3.59619	7.729	3.03503	2.41672	5.3916	11.5877	4.55027	3.62327	8.48965	4.08677	0.481383	-1.05474	1.08172
KCNK5	4	21	1	1	1916	0.0286529	0.0755954	3.59619	7.729	3.03503	2.41672	1.87693	4.03392	1.58405	1.26134	2.95543	1.42269	0.481383	-1.05474	2.63832
RNF112	4	21	1	1	1100	0.592551	0.756037	3.59619	7.729	3.03503	2.41672	3.26927	7.02636	2.75912	2.19702	5.14781	2.47807	0.481383	-1.05474	1.2759
SUMO1	19	56	2	5	602	51.9094	35.5811	17.0819	20.6107	6.07006	12.0836	28.3753	34.237	10.0832	20.0724	31.3061	15.0778	0.481624	-1.05402	0.685446
SNRPC	34	91	3	9	223	58.2178	65.539	30.5677	33.4923	9.10509	21.7505	137.075	150.19	40.83	97.5358	143.632	69.1829	0.481667	-1.05389	1.12576
SEMA3G	35	116	7	6	2549	0.273897	0.308761	31.4667	42.6935	21.2452	14.5003	12.3447	16.7491	8.33472	5.68863	14.5469	7.01168	0.482004	-1.05288	1.12729
ZACN	13	16	2	1	12	11.1799	14.3956	11.6876	5.88876	6.07006	2.41672	973.969	490.73	505.838	201.393	732.35	353.616	0.482851	-1.05035	1.28763
ANAPC13	176	483	24	37	883	32.6107	30.7799	158.233	177.767	72.8407	89.4186	179.199	201.322	82.4923	101.267	190.26	91.8796	0.482916	-1.05016	0.943859
EDN1	1	69	1	4	1126	20.1808	13.5545	0.899049	25.3953	3.03503	9.66688	0.798445	22.5535	2.69541	8.58515	11.676	5.64028	0.483067	-1.04971	0.671653
PTPN18	108	240	12	22	2184	11.6835	10.0023	97.0972	88.3314	36.4204	53.1678	44.4584	40.4448	16.676	24.3442	42.4516	20.5101	0.483141	-1.04948	0.856105
KCNS1	6	16	1	1	2559	0.409185	0.760649	5.39429	5.88876	3.03503	2.41672	2.10797	2.3012	1.18602	0.9444	2.20458	1.06521	0.483181	-1.04937	1.85894
RGS12	6	16	1	1	226	34.4271	24.7955	5.39429	5.88876	3.03503	2.41672	23.8685	26.0565	13.4293	10.6935	24.9625	12.0614	0.483181	-1.04937	0.720232
BBS9	6	16	1	1	841	16.6928	13.7263	5.39429	5.88876	3.03503	2.41672	6.41414	7.00209	3.60884	2.87363	6.70812	3.24123	0.483181	-1.04937	0.822289
XKR6	6	16	1	1	1428	0.359386	0.367747	5.39429	5.88876	3.03503	2.41672	3.77751	4.12378	2.12537	1.69238	3.95065	1.90888	0.483181	-1.04937	1.02326
AARD	6	16	1	1	1785	0.727671	0.931979	5.39429	5.88876	3.03503	2.41672	3.02201	3.29902	1.7003	1.3539	3.16052	1.5271	0.483181	-1.04937	1.28077
ZNF880	29	14	1	5	480	9.56529	8.94657	26.0724	5.15266	3.03503	12.0836	54.3175	10.7347	6.32298	25.1742	32.5261	15.7486	0.484182	-1.04638	0.935316
PHAX	76	157	5	19	2407	39.7781	38.3892	68.3277	57.7834	15.1752	45.9177	28.3871	24.0064	6.30459	19.0767	26.1967	12.6907	0.484436	-1.04562	0.965084
PIMREG	156	288	21	23	632	19.2694	14.7988	140.252	105.998	63.7356	55.5846	221.917	167.718	100.848	87.9502	194.817	94.3989	0.484551	-1.04528	0.767995
PBLD	14	37	1	4	1516	1	1	12.5867	13.6178	3.03503	9.66688	8.30256	8.98269	2.002	6.37657	8.64262	4.18928	0.484724	-1.04477	1
ATP11A	144	449	20	34	5103	24.5247	27.8318	129.463	165.253	60.7006	82.1685	25.37	32.3836	11.8951	16.102	28.8768	13.9985	0.484768	-1.04463	1.13485
ABHD1	7	27	1	2	67	1.21511	2.19214	6.29334	9.93728	3.03503	4.83344	93.9304	148.318	45.299	72.1409	121.124	58.7199	0.484792	-1.04456	1.80407
TOGARAM1	7	27	1	2	869	18.0778	18.1409	6.29334	9.93728	3.03503	4.83344	7.24205	11.4353	3.49256	5.56207	9.33868	4.52731	0.484792	-1.04456	1.00349
MPZL1	625	1824	119	98	3997	119.271	99.9051	561.905	671.319	361.169	236.839	140.582	167.956	90.3599	59.2541	154.269	74.807	0.484914	-1.0442	0.837631
KATNB1	8	11	1	1	303	10.1924	10.4371	7.19239	4.04852	3.03503	2.41672	23.7373	13.3615	10.0166	7.97597	18.5494	8.99629	0.484992	-1.04397	1.02401
RLF	8	11	1	1	473	10.2058	13.7239	7.19239	4.04852	3.03503	2.41672	15.2059	8.55924	6.41655	5.10934	11.8826	5.76295	0.484992	-1.04397	1.34472
TCF3	201	349	16	42	1207	83.7701	53.6991	180.709	128.449	48.5605	101.502	149.717	106.42	40.2324	84.0946	128.068	62.1635	0.485393	-1.04278	0.641029
AC005943.1	24	26	1	5	199	1	1	21.5772	9.56923	3.03503	12.0836	108.428	48.0866	15.2514	60.7216	78.2573	37.9865	0.485405	-1.04274	1
SRP72	209	536	25	46	1819	68.5262	82.6648	187.901	197.273	75.8758	111.169	103.299	108.452	41.7129	61.1155	105.875	51.4142	0.485611	-1.04213	1.20632
CDC5L	66	235	9	18	3714	20.4804	22.5816	59.3372	86.4911	27.3153	43.501	15.9766	23.2879	7.35468	11.7127	19.6323	9.53369	0.485614	-1.04212	1.1026
TMEM187	19	18	3	1	346	5.51578	6.57205	17.0819	6.62485	9.10509	2.41672	49.3697	19.147	26.3153	6.98474	34.2583	16.65	0.486013	-1.04093	1.1915
PRELID1	9	22	1	2	388	49.7078	52.5234	8.09144	8.09704	3.03503	4.83344	20.8542	20.8687	7.82224	12.4573	20.8614	10.1398	0.486054	-1.04081	1.05664
GABRQ	22	92	7	2	4252	2.79721	3.1649	19.7791	33.8604	21.2452	4.83344	4.65171	7.9634	4.99652	1.13674	6.30755	3.06663	0.486184	-1.04042	1.13145
SKIL	28	195	2	17	4417	49.2073	47.7867	25.1734	71.7693	6.07006	41.0842	5.6992	16.2484	1.37425	9.30139	10.9738	5.33782	0.486415	-1.03974	0.97113
CDC42BPA	115	314	12	29	4402	42.4274	44.4653	103.391	115.567	36.4204	70.0849	23.4872	26.2533	8.27359	15.9211	24.8702	12.0974	0.48642	-1.03973	1.04803
ZNF367	20	29	3	2	2295	2.39303	2.86455	17.981	10.6734	9.10509	4.83344	7.83485	4.65071	3.96736	2.10607	6.24278	3.03672	0.486437	-1.03968	1.19704
ACER2	10	6	1	1	1383	0.90594	1.83518	8.99049	2.20828	3.03503	2.41672	6.50071	1.59674	2.19453	1.74745	4.04872	1.97099	0.486817	-1.03855	2.02572
HACD2	223	408	26	38	3333	17.693	26.0546	200.488	150.163	78.9108	91.8354	60.1524	45.0535	23.6756	27.5534	52.6029	25.6145	0.48694	-1.03818	1.47259
ZNF718	20	22	1	4	1866	4.31476	4.57659	17.981	8.09704	3.03503	9.66688	9.6361	4.33925	1.62649	5.18054	6.98768	3.40351	0.487073	-1.03779	1.06068
MAP3K3	82	127	5	18	2525	11.7704	11.3113	73.722	46.742	15.1752	43.501	29.1968	18.5117	6.00996	17.2281	23.8543	11.619	0.487084	-1.03776	0.960995
FSCN1	1258	2138	144	206	1180	203.755	189.439	1131	786.885	437.044	497.844	958.477	666.852	370.377	421.902	812.665	396.139	0.487457	-1.03665	0.929739
INPP5B	63	92	1	17	1617	9.1108	11.1124	56.6401	33.8604	3.03503	41.0842	35.0279	20.9402	1.87695	25.4077	27.9841	13.6423	0.487503	-1.03652	1.2197
ZSWIM7	26	78	2	8	1486	16.7357	16.3524	23.3753	28.7077	6.07006	19.3338	15.7303	19.3188	4.08483	13.0106	17.5246	8.54772	0.487757	-1.03577	0.977097
TMEM121B	48	95	3	12	3090	0.707334	0.780798	43.1543	34.9645	9.10509	29.0006	13.9658	11.3154	2.94663	9.38532	12.6406	6.16598	0.487792	-1.03566	1.10386
TSNAX	74	183	4	22	1618	1	1	66.5296	67.3527	12.1401	53.1678	41.1184	41.6271	7.50317	32.8602	41.3728	20.1817	0.487801	-1.03563	1
MIGA2	66	82	12	3	1628	6.3812	5.79138	59.3372	30.1799	36.4204	7.25016	36.4479	18.538	22.3712	4.45341	27.493	13.4123	0.487846	-1.0355	0.907569
SNRNP27	69	162	10	12	835	1	1	62.0343	59.6237	30.3503	29.0006	74.2926	71.4056	36.3477	34.7313	72.8491	35.5395	0.487851	-1.03549	1
2019-09-06	42	177	7	12	1122	18.3426	13.3605	37.76	65.1444	21.2452	29.0006	33.6542	58.061	18.9351	25.8473	45.8576	22.3912	0.488277	-1.03423	0.728386
MSMP	3	23	1	1	109	1	1	2.69715	8.46509	3.03503	2.41672	24.7445	77.6614	27.8443	22.1717	51.2029	25.008	0.48841	-1.03383	1
CD99L2	389	725	73	33	2694	6.59388	4.8902	349.73	266.834	221.557	79.7518	129.818	99.0477	82.241	29.6035	114.433	55.9222	0.48869	-1.03301	0.741627
KLHL42	293	790	55	43	4873	22.1543	20.0206	263.421	290.757	166.927	103.919	54.0573	59.667	34.2554	21.3255	56.8622	27.7904	0.488733	-1.03288	0.903689
NDP	102	141	12	14	1022	23.8584	20.3827	91.703	51.8947	36.4204	33.8341	89.7289	50.7776	35.6364	33.1058	70.2532	34.3711	0.489245	-1.03137	0.85432
TNMD	21	46	1	6	167	55.5992	32.112	18.88	16.9302	3.03503	14.5003	113.054	101.378	18.1738	86.8283	107.216	52.501	0.489675	-1.0301	0.577562
NANOS1	11	37	3	1	3051	0.366141	0.000972285	9.88953	13.6178	9.10509	2.41672	3.24141	4.46337	2.9843	0.792107	3.85239	1.8882	0.490138	-1.02874	0.00265549
ZNF425	5	18	1	1	827	2.03925	2.67539	4.49524	6.62485	3.03503	2.41672	5.4356	8.01071	3.66993	2.92227	6.72315	3.2961	0.490261	-1.02838	1.31195
CDH6	749	2892	116	207	5837	1	1	673.387	1064.39	352.064	500.261	115.365	182.353	60.3158	85.7052	148.859	73.0105	0.490467	-1.02777	1
NAV1	1115	2111	122	208	7036	1	1	1002.44	776.948	370.274	502.678	142.473	110.425	52.6256	71.4437	126.449	62.0346	0.490591	-1.02741	1
KIAA1324L	16	58	1	6	3564	17.0032	14.9208	14.3848	21.3468	3.03503	14.5003	4.03613	5.98955	0.85158	4.06855	5.01284	2.46007	0.490753	-1.02693	0.877529
RAB22A	242	454	20	53	7803	10.8043	12.0828	217.57	167.094	60.7006	128.086	27.8828	21.414	7.77914	16.415	24.6484	12.0971	0.490784	-1.02684	1.11833
STXBP5	8	61	4	1	5720	10.8597	8.9413	7.19239	22.4509	12.1401	2.41672	1.25741	3.92498	2.1224	0.422503	2.5912	1.27245	0.491067	-1.02601	0.823347
UBA5	19	81	6	2	1417	16.2465	18.7775	17.0819	29.8118	18.2102	4.83344	12.055	21.0387	12.8512	3.41104	16.5468	8.13113	0.491401	-1.02503	1.15579
ESCO2	24	65	1	8	1877	18.023	21.5567	21.5772	23.9231	3.03503	19.3338	11.4956	12.7454	1.61696	10.3004	12.1205	5.95865	0.491619	-1.02439	1.19607
BACE1	414	1025	80	52	4358	1	1	372.206	377.249	242.802	125.669	85.4075	86.5646	55.7142	28.8365	85.9861	42.2753	0.491653	-1.02429	1
CHODL	55	197	11	11	1334	4.94399	5.26552	49.4477	72.5053	33.3853	26.5839	37.0672	54.3518	25.0265	19.928	45.7095	22.4772	0.491741	-1.02403	1.06503
ZIC4	90	209	20	7	2810	11.7584	13.4675	80.9144	76.9219	60.7006	16.917	28.7951	27.3743	21.6016	6.0203	28.0847	13.811	0.49176	-1.02397	1.14535
CDK16	68	132	13	6	1224	110.115	113.935	61.1353	48.5823	39.4554	14.5003	49.9471	39.6914	32.2348	11.8467	44.8193	22.0407	0.491769	-1.02395	1.03469
AC008878.3	97	161	11	16	1596	1	1	87.2077	59.2556	33.3853	38.6675	54.6414	37.1276	20.9181	24.2278	45.8845	22.5729	0.491951	-1.02341	1
ADGRL1	213	456	28	38	3129	39.3232	44.315	191.497	167.83	84.9808	91.8354	61.2008	53.6368	27.1591	29.3497	57.4188	28.2544	0.492076	-1.02305	1.12694
FNIP1	7	13	1	1	247	1	1	6.29334	4.78462	3.03503	2.41672	25.4791	19.3709	12.2876	9.78429	22.425	11.0359	0.492126	-1.0229	1
XRCC1	7	13	1	1	351	1	1	6.29334	4.78462	3.03503	2.41672	17.9297	13.6314	8.64681	6.88524	15.7806	7.76603	0.492126	-1.0229	1
POLR3G	7	13	1	1	2413	4.69945	6.07278	6.29334	4.78462	3.03503	2.41672	2.6081	1.98285	1.25778	1.00154	2.29547	1.12966	0.492126	-1.0229	1.29223
PPP2R2B	7	13	1	1	442	1	1	6.29334	4.78462	3.03503	2.41672	14.2383	10.8249	6.86658	5.46769	12.5316	6.16714	0.492126	-1.0229	1
DDX41	7	13	1	1	213	43.9808	45.4376	6.29334	4.78462	3.03503	2.41672	29.5462	22.463	14.249	11.3461	26.0046	12.7975	0.492126	-1.0229	1.03312
FOXH1	7	13	1	1	825	0.139572	0.280391	6.29334	4.78462	3.03503	2.41672	7.62829	5.79954	3.67882	2.92936	6.71391	3.30409	0.492126	-1.0229	2.00893
FANCG	7	13	1	1	269	16.8329	12.1406	6.29334	4.78462	3.03503	2.41672	23.3953	17.7867	11.2826	8.98409	20.591	10.1334	0.492126	-1.0229	0.721242
KIFC2	7	13	1	1	664	2.86294	3.51329	6.29334	4.78462	3.03503	2.41672	9.47792	7.20575	4.57083	3.63964	8.34183	4.10523	0.492126	-1.0229	1.22716
FLNC	113	202	15	17	748	18.658	14.9805	101.592	74.3456	45.5255	41.0842	135.819	99.3925	60.8629	54.9255	117.606	57.8942	0.492274	-1.02247	0.8029
GXYLT1	92	564	32	19	5940	8.46745	7.08147	82.7125	207.579	97.121	45.9177	13.9247	34.9459	16.3503	7.73025	24.4353	12.0403	0.492742	-1.0211	0.836317
ATRN	321	718	38	65	4274	9.60203	10.2352	288.595	264.258	115.331	157.087	67.5233	61.8292	26.9844	36.754	64.6763	31.8692	0.49275	-1.02107	1.06594
MINOS1	48	113	5	11	3418	1	1	43.1543	41.5894	15.1752	26.5839	12.6256	12.1677	4.43978	7.77762	12.3967	6.1087	0.492769	-1.02102	1
MEGF8	79	124	11	10	1010	28.3776	8.27232	71.0248	45.6379	33.3853	24.1672	70.3216	45.186	33.0548	23.9279	57.7538	28.4914	0.493324	-1.01939	0.291509
CTXND1	209	516	24	47	6285	14.4781	11.1856	187.901	189.912	72.8407	113.586	29.8968	30.2168	11.5896	18.0725	30.0568	14.8311	0.493435	-1.01907	0.772588
SEMA6C	12	14	1	2	798	6.82499	5.2289	10.7886	5.15266	3.03503	4.83344	13.5195	6.45697	3.8033	6.05694	9.98825	4.93012	0.493592	-1.01861	0.76614
MR1	12	14	1	2	6672	0.942626	2.05622	10.7886	5.15266	3.03503	4.83344	1.61699	0.772282	0.454891	0.724436	1.19464	0.589664	0.493592	-1.01861	2.18137
OSBPL6	9	8	1	1	212	3.12698	3.07141	8.09144	2.94438	3.03503	2.41672	38.1672	13.8886	14.3162	11.3996	26.0279	12.8579	0.494005	-1.0174	0.982229
GNRHR	9	8	1	1	1151	2.09019	3.2372	8.09144	2.94438	3.03503	2.41672	7.02992	2.55811	2.63686	2.09967	4.79401	2.36827	0.494005	-1.0174	1.54876
CPLX1	9	8	1	1	1543	0.150574	0.579699	8.09144	2.94438	3.03503	2.41672	5.24396	1.90822	1.96697	1.56625	3.57609	1.76661	0.494005	-1.0174	3.84993
SFI1	19	50	1	6	167	1	1	17.0819	18.4024	3.03503	14.5003	102.287	110.194	18.1738	86.8283	106.24	52.501	0.494172	-1.01691	1
CIT	96	205	16	13	2441	1	1	86.3087	75.4497	48.5605	31.4174	35.3579	30.9094	19.8937	12.8707	33.1336	16.3822	0.494428	-1.01617	1
ZNF253	45	66	1	12	1926	11.8997	15.8277	40.4572	24.2911	3.03503	29.0006	21.0058	12.6122	1.57582	15.0574	16.809	8.31663	0.494772	-1.01516	1.33009
REV1	10	32	1	3	765	27.9461	28.01	8.99049	11.7775	3.03503	7.25016	11.7523	15.3954	3.96736	9.47733	13.5739	6.72235	0.495242	-1.01379	1.00229
TMTC2	242	578	32	48	2462	26.6974	27.8841	217.57	212.731	97.121	116.003	88.3711	86.4059	39.448	47.1172	87.3885	43.2826	0.495289	-1.01366	1.04445
GNAZ	36	85	8	3	1605	5.83001	5.26737	32.3657	31.284	24.2802	7.25016	20.1656	19.4916	15.1279	4.51723	19.8286	9.82256	0.495373	-1.01341	0.903492
LAGE3	11	3	1	1	174	5.30182	5.04174	9.88953	1.10414	3.03503	2.41672	56.8364	6.34565	17.4427	13.8892	31.591	15.6659	0.495899	-1.01188	0.950945
ZFP91-CNTF	11	3	1	1	532	1	1	9.88953	1.10414	3.03503	2.41672	18.5893	2.07546	5.70494	4.54271	10.3324	5.12383	0.495899	-1.01188	1
VPS16	11	3	1	1	157	1	1	9.88953	1.10414	3.03503	2.41672	62.9907	7.03275	19.3314	15.3931	35.0117	17.3623	0.495899	-1.01188	1
ADARB2	11	3	1	1	5874	0.149395	0.4076	9.88953	1.10414	3.03503	2.41672	1.68361	0.187971	0.516689	0.411427	0.935791	0.464058	0.495899	-1.01188	2.72834
PTPRN2	50	54	9	2	1647	1.55001	1.92703	44.9524	19.8746	27.3153	4.83344	27.2935	12.0671	16.5849	2.93469	19.6803	9.75978	0.495916	-1.01183	1.24324
FBXW2	275	526	45	34	7584	21.2221	23.2113	247.238	193.593	136.576	82.1685	32.6	25.5265	18.0085	10.8345	29.0632	14.4215	0.49621	-1.01098	1.09373
CTCF	123	323	20	22	1312	15.9767	13.8186	110.583	118.879	60.7006	53.1678	84.2858	90.6092	46.2657	40.5243	87.4475	43.395	0.49624	-1.01089	0.864922
KIT	13	51	1	5	2157	4.42418	4.3979	11.6876	18.7704	3.03503	12.0836	5.41847	8.7021	1.40706	5.60204	7.06028	3.50455	0.496375	-1.0105	0.99406
DPH2	50	103	4	12	829	10.0764	8.03544	44.9524	37.9089	12.1401	29.0006	54.2249	45.7285	14.6443	34.9827	49.9767	24.8135	0.496501	-1.01013	0.797451
CRAMP1	60	149	17	1	3862	1	1	53.9429	54.8391	51.5955	2.41672	13.9676	14.1997	13.3598	0.625769	14.0836	6.99278	0.496518	-1.01008	1
UROS	10	22	2	1	281	26.8838	27.2126	8.99049	8.09704	6.07006	2.41672	31.9946	28.8151	21.6016	8.60043	30.4049	15.101	0.496665	-1.00965	1.01223
ST8SIA4	209	406	17	48	4911	8.39418	6.54801	187.901	149.427	51.5955	116.003	38.2613	30.4271	10.5061	23.621	34.3442	17.0635	0.496839	-1.00915	0.780065
MRAS	143	465	26	29	3263	24.5224	22.5452	128.564	171.142	78.9108	70.0849	39.4005	52.4493	24.1835	21.4787	45.9249	22.8311	0.497139	-1.00828	0.919372
FRYL	39	100	7	6	2060	56.1934	64.1288	35.0629	36.8047	21.2452	14.5003	17.0208	17.8664	10.3132	7.03899	17.4436	8.6761	0.49738	-1.00758	1.14122
NME2	31	40	3	5	142	1	1	27.8705	14.7219	9.10509	12.0836	196.271	103.675	64.1204	85.0958	149.973	74.6081	0.497476	-1.0073	1
NME1-NME2	31	40	3	5	137	1	1	27.8705	14.7219	9.10509	12.0836	203.434	107.459	66.4605	88.2015	155.447	77.331	0.497476	-1.0073	1
FZD2	4	20	1	1	183	27.5907	29.133	3.59619	7.36095	3.03503	2.41672	19.6513	40.2238	16.5849	13.2061	29.9375	14.8955	0.497552	-1.00708	1.0559
APOL4	4	20	1	1	1945	6.05916	11.5896	3.59619	7.36095	3.03503	2.41672	1.84894	3.78455	1.56043	1.24253	2.81675	1.40148	0.497552	-1.00708	1.91274
LIX1	51	266	18	7	2880	8.28337	7.72647	45.8515	97.9006	54.6305	16.917	15.9207	33.9933	18.9689	5.87397	24.957	12.4215	0.497715	-1.00661	0.932769
ATF6	178	432	38	18	5415	12.7058	12.9652	160.031	158.996	115.331	43.501	29.5532	29.3622	21.2985	8.03342	29.4577	14.6659	0.497864	-1.00618	1.02042
TPST2	35	96	3	10	4284	0.848033	0.488074	31.4667	35.3326	9.10509	24.1672	7.34517	8.24756	2.12537	5.64127	7.79636	3.88332	0.498094	-1.00551	0.575537
SWI5	14	35	1	4	271	11.3368	6.8135	12.5867	12.8817	3.03503	9.66688	46.4453	47.5338	11.1994	35.6711	46.9896	23.4353	0.498733	-1.00366	0.601007
GSX2	9	34	1	3	582	4.42636	6.13976	8.09144	12.5136	3.03503	7.25016	13.9028	21.5011	5.21483	12.4573	17.7019	8.83607	0.499159	-1.00243	1.38709
THEM4	6	15	1	1	1303	6.17629	5.52687	5.39429	5.52071	3.03503	2.41672	4.1399	4.23692	2.32926	1.85474	4.18841	2.092	0.499473	-1.00152	0.894853
TXNDC16	6	48	3	1	1713	4.71165	5.69554	5.39429	17.6663	9.10509	2.41672	3.14903	10.3131	5.31529	1.41081	6.73105	3.36305	0.499633	-1.00106	1.20882
NUDT3	1165	2420	171	186	9073	1	1	1047.39	890.675	518.99	449.51	115.44	98.1676	57.2016	49.5437	106.804	53.3726	0.499725	-1.00079	1
NBEA	28	70	6	3	1743	4.41662	9.17554	25.1734	25.7633	18.2102	7.25016	14.4425	14.781	10.4476	4.15959	14.6118	7.3036	0.499843	-1.00045	2.0775
GNAL	70	151	2	22	4549	4.07208	5.67472	62.9334	55.5752	6.07006	53.1678	13.8346	12.217	1.33437	11.6878	13.0258	6.51109	0.499862	-1.0004	1.39357
RAB6B	137	254	11	31	4548	18.1049	15.4974	123.17	93.4841	33.3853	74.9183	27.0822	20.555	7.34066	16.4728	23.8186	11.9067	0.499893	-1.00031	0.855978
FICD	13	11	1	2	1734	3.53646	6.02019	11.6876	4.04852	3.03503	4.83344	6.74027	2.33479	1.75031	2.78745	4.53753	2.26888	0.500025	-0.999928	1.70232
MB21D2	20	76	2	7	1570	9.91878	9.24606	17.981	27.9716	6.07006	16.917	11.4528	17.8163	3.86628	10.7752	14.6346	7.32073	0.500235	-0.999321	0.932177
USP24	244	585	39	41	2685	52.7156	57.9062	219.368	215.308	118.366	99.0855	81.7012	80.1891	44.0842	36.9034	80.9452	40.4938	0.500262	-0.999244	1.09846
MGA	103	350	15	27	2662	1	1	92.602	128.817	45.5255	65.2514	34.7866	48.3909	17.102	24.5122	41.5888	20.8071	0.500305	-0.99912	1
FAT3	163	456	16	45	5338	36.3262	30.214	146.545	167.83	48.5605	108.752	27.4531	31.4405	9.09713	20.3732	29.4468	14.7352	0.5004	-0.998848	0.831741
GABBR2	53	120	4	14	2501	16.7719	41.1708	47.6496	44.1657	12.1401	33.8341	19.0522	17.6592	4.85411	13.5282	18.3557	9.19116	0.500725	-0.99791	2.45475
CNOT7	112	294	9	32	5755	39.5388	49.6196	100.693	108.206	27.3153	77.335	17.4967	18.8021	4.74635	13.4379	18.1494	9.09212	0.50096	-0.997232	1.25496
RCBTB1	99	264	18	16	2175	13.7214	16.57	89.0058	97.1645	54.6305	38.6675	40.9222	44.6733	25.1175	17.7782	42.7978	21.4478	0.501144	-0.996704	1.2076
ZNF224	6	28	1	2	1601	12.112	8.89617	5.39429	10.3053	3.03503	4.83344	3.36933	6.43681	1.89571	3.01901	4.90307	2.45736	0.501189	-0.996575	0.734492
AFF1	81	341	24	11	5352	20.0994	23.2256	72.8229	125.504	72.8407	26.5839	13.6067	23.45	13.61	4.9671	18.5283	9.28855	0.501316	-0.996206	1.15554
BEST3	8	10	1	1	1297	1.13463	1.9422	7.19239	3.68047	3.03503	2.41672	5.5454	2.83768	2.34004	1.86332	4.19154	2.10168	0.501409	-0.99594	1.71175
CDKN3	8	10	1	1	139	67.4635	87.8255	7.19239	3.68047	3.03503	2.41672	51.7438	26.4782	21.8348	17.3865	39.111	19.6106	0.501409	-0.99594	1.30182
ZNF569	8	10	1	1	1441	6.86073	7.83224	7.19239	3.68047	3.03503	2.41672	4.99125	2.55411	2.1062	1.67711	3.77268	1.89166	0.501409	-0.99594	1.1416
LANCL3	8	10	1	1	1580	0.259239	0.293671	7.19239	3.68047	3.03503	2.41672	4.55214	2.32941	1.92091	1.52957	3.44078	1.72524	0.501409	-0.99594	1.13282
TSHZ1	8	10	1	1	1308	5.07428	5.02913	7.19239	3.68047	3.03503	2.41672	5.49877	2.81382	2.32036	1.84765	4.15629	2.084	0.501409	-0.99594	0.991102
ABRAXAS2	39	108	6	8	1698	11.3045	11.6367	35.0629	39.7491	18.2102	19.3338	20.6495	23.4094	10.7245	11.3862	22.0295	11.0553	0.501844	-0.99469	1.02939
EEF1A1	45	155	1	19	2059	1002.37	603.416	40.4572	57.0474	3.03503	45.9177	19.6489	27.7063	1.47403	22.301	23.6776	11.8875	0.502056	-0.994081	0.601989
PRMT1	8	23	1	2	201	1	1	7.19239	8.46509	3.03503	4.83344	35.783	42.1149	15.0997	24.047	38.949	19.5733	0.502537	-0.992697	1
ZNF805	8	23	1	2	431	6.07188	7.19732	7.19239	8.46509	3.03503	4.83344	16.6877	19.6406	7.04183	11.2145	18.1641	9.12816	0.502537	-0.992697	1.18535
ARRDC4	47	114	2	15	2650	6.5402	7.21684	42.2553	41.9574	6.07006	36.2508	15.9454	15.833	2.29059	13.6795	15.8892	7.98507	0.502547	-0.992669	1.10346
PSD3	316	615	28	71	8439	1	1	284.099	226.349	84.9808	171.587	33.665	26.8218	10.07	20.3326	30.2434	15.2013	0.502632	-0.992424	1
TRMT61A	105	175	8	23	2251	2.69058	3.19312	94.4001	64.4083	24.2802	55.5846	41.937	28.6132	10.7864	24.6933	35.2751	17.7398	0.5029	-0.991656	1.18678
EIF3F	228	415	33	33	5839	84.6922	57.551	204.983	152.74	100.156	79.7518	35.1059	26.1585	17.1529	13.6585	30.6322	15.4057	0.502925	-0.991585	0.679531
ANOS1	373	1425	78	81	4120	19.8851	22.4258	335.345	524.468	236.732	195.754	81.3944	127.298	57.4593	47.5132	104.346	52.4862	0.503001	-0.991367	1.12777
HOXC11	1	27	1	1	787	1	1	0.899049	9.93728	3.03503	2.41672	1.14237	12.6268	3.85646	3.0708	6.88458	3.46363	0.503099	-0.991085	1
SGPP1	93	273	13	22	1890	11.4169	10.2138	83.6115	100.477	39.4554	53.1678	44.2389	53.1624	20.8759	28.1311	48.7007	24.5035	0.503145	-0.990953	0.894621
NRP2	502	956	87	58	3074	93.082	59.552	451.322	351.853	264.048	140.17	146.819	114.461	85.8971	45.5985	130.64	65.7478	0.503274	-0.990584	0.63978
BCL11A	10	5	1	1	3211	2.97942	4.19169	8.99049	1.84024	3.03503	2.41672	2.7999	0.573104	0.945198	0.752638	1.6865	0.848918	0.50336	-0.990338	1.40688
PDE9A	10	5	1	1	215	18.7026	20.2292	8.99049	1.84024	3.03503	2.41672	41.8162	8.55924	14.1164	11.2406	25.1877	12.6785	0.50336	-0.990338	1.08163
SENP1	103	274	13	24	2347	18.9797	20.0905	92.602	100.845	39.4554	58.0013	39.4555	42.9676	16.811	24.7129	41.2115	20.762	0.50379	-0.989106	1.05853
TGFBR1	500	1901	104	109	4352	104.575	99.5099	449.524	699.658	315.643	263.422	103.291	160.767	72.5283	60.5291	132.029	66.5287	0.503894	-0.988809	0.951565
ESS2	20	59	5	2	3916	8.31473	6.3494	17.981	21.7148	15.1752	4.83344	4.59167	5.54515	3.87517	1.23428	5.06841	2.55472	0.504048	-0.988366	0.763633
CPD	351	1049	64	66	5174	43.5408	34.0706	315.566	386.082	194.242	159.504	60.9907	74.6196	37.5419	30.8279	67.8052	34.1849	0.504164	-0.988035	0.782498
LNPEP	157	295	20	27	8981	10.0182	16.7605	141.151	108.574	60.7006	65.2514	15.7166	12.0893	6.75878	7.2655	13.9029	7.01214	0.504364	-0.987464	1.67301
2019-03-01	64	150	6	16	6238	9.97044	9.90215	57.5391	55.2071	18.2102	38.6675	9.22397	8.85013	2.91923	6.1987	9.03705	4.55897	0.504475	-0.987144	0.993151
GAS2L1	3	22	1	1	287	10.8404	10.1694	2.69715	8.09704	3.03503	2.41672	9.39772	28.2127	10.575	8.42063	18.8052	9.49782	0.505063	-0.985464	0.938102
IQGAP2	66	96	7	11	818	25.255	32.9989	59.3372	35.3326	21.2452	26.5839	72.5394	43.1938	25.9721	32.4987	57.8666	29.2354	0.505221	-0.985014	1.30663
AMOT	251	892	19	92	4063	1	1	225.661	328.298	57.6656	222.338	55.5405	80.8019	14.1929	54.7227	68.1712	34.4578	0.505459	-0.984334	1
PLCE1	44	81	2	12	4855	4.44602	4.87237	39.5581	29.8118	6.07006	29.0006	8.14792	6.14044	1.25027	5.97335	7.14418	3.61181	0.50556	-0.984045	1.09589
USP30	60	218	12	13	2094	9.45364	11.8069	53.9429	80.2343	36.4204	31.4174	25.7607	38.3163	17.3927	15.0035	32.0385	16.1981	0.505583	-0.983981	1.24893
RTN1	65	111	7	12	767	99.4086	113.468	58.4382	40.8533	21.2452	29.0006	76.1906	53.2637	27.6991	37.8105	64.7271	32.7548	0.506044	-0.982665	1.14143
ERO1A	48	217	3	22	3653	20.7652	17.1604	43.1543	79.8663	9.10509	53.1678	11.8134	21.8632	2.4925	14.5546	16.8383	8.52353	0.506199	-0.982223	0.826402
KMT2A	167	342	11	44	4659	1	1	150.141	125.872	33.3853	106.336	32.226	27.017	7.16577	22.8237	29.6215	14.9947	0.506211	-0.982189	1
TMED4	196	418	28	34	1584	34.8295	45.332	176.214	153.844	84.9808	82.1685	111.246	97.1236	53.6495	51.874	104.185	52.7618	0.506425	-0.981579	1.30154
KIRREL1	80	174	2	26	532	50.0945	40.7246	71.9239	64.0403	6.07006	62.8347	135.195	120.376	11.4099	118.11	127.786	64.7601	0.506786	-0.98055	0.812956
DIP2B	319	920	28	96	3827	36.9347	40.4927	286.796	338.604	84.9808	232.005	74.9403	88.4776	22.2056	60.6232	81.7089	41.4144	0.506853	-0.980361	1.09633
SHOC2	49	140	8	10	1848	48.8341	56.9075	44.0534	51.5266	24.2802	24.1672	23.8384	27.8824	13.1387	13.0775	25.8604	13.1081	0.506878	-0.980289	1.16532
FLRT1	16	29	1	4	880	1	1	14.3848	10.6734	3.03503	9.66688	16.3463	12.1288	3.4489	10.9851	14.2376	7.21699	0.506897	-0.980235	1
B4GALT6	35	129	10	4	2444	1.18343	0.442248	31.4667	47.4781	30.3503	9.66688	12.8751	19.4264	12.4183	3.95535	16.1507	8.18682	0.506901	-0.980225	0.3737
CRB1	5	17	1	1	575	5.09443	7.52087	4.49524	6.25681	3.03503	2.41672	7.81781	10.8814	5.27831	4.20299	9.34961	4.74065	0.507043	-0.97982	1.47629
KIAA1958	63	128	3	18	5239	11.5146	14.1618	56.6401	47.1101	9.10509	43.501	10.8112	8.99219	1.73794	8.30329	9.90171	5.02062	0.507046	-0.979813	1.2299
CPM	84	41	4	14	5261	1	1	75.5201	15.0899	12.1401	33.8341	14.3547	2.86827	2.30757	6.43111	8.61148	4.36934	0.507385	-0.978846	1
POLD4	35	41	7	1	446	1	1	31.4667	15.0899	21.2452	2.41672	70.5531	33.834	47.635	5.41865	52.1935	26.5268	0.50824	-0.976419	1
AP003419.1	35	41	7	1	422	1	1	31.4667	15.0899	21.2452	2.41672	74.5656	35.7582	50.3441	5.72682	55.1619	28.0355	0.50824	-0.976419	1
SNAI1	13	49	1	5	829	7.06847	4.45976	11.6876	18.0343	3.03503	12.0836	14.0985	21.7543	3.66107	14.5761	17.9264	9.11859	0.508669	-0.975202	0.630937
NECAB3	15	57	1	6	741	9.11077	10.5815	13.4857	20.9787	3.03503	14.5003	18.1994	28.3113	4.09586	19.5686	23.2554	11.8322	0.508796	-0.974842	1.16143
CXCR5	35	157	7	10	3135	0.0599295	2.21288e-09	31.4667	57.7834	21.2452	24.1672	10.0372	18.4317	6.77678	7.70884	14.2345	7.24281	0.508822	-0.974768	3.69247e-08
DHFR2	12	16	2	1	3025	2.41139	2.68207	10.7886	5.88876	6.07006	2.41672	3.56647	1.9467	2.00663	0.798916	2.75659	1.40277	0.508881	-0.9746	1.11225
RFFL	153	592	19	51	5977	1	1	137.554	217.884	57.6656	123.253	23.014	36.4538	9.64791	20.6212	29.7339	15.1345	0.509	-0.974262	1
UCHL1	7	12	1	1	26	124.365	102.887	6.29334	4.41657	3.03503	2.41672	242.052	169.868	116.732	92.9508	205.96	104.841	0.509038	-0.974155	0.827299
IPMK	14	24	2	2	4558	3.34745	2.82539	12.5867	8.83314	6.07006	4.83344	2.76145	1.93794	1.33174	1.06043	2.34969	1.19608	0.509038	-0.974155	0.844042
EDRF1	7	12	1	1	178	20.2066	20.7258	6.29334	4.41657	3.03503	2.41672	35.3558	24.8122	17.0507	13.5771	30.084	15.3139	0.509038	-0.974155	1.02569
SHC4	7	12	1	1	2235	1.69273	1.62032	6.29334	4.41657	3.03503	2.41672	2.81581	1.97609	1.35796	1.08131	2.39595	1.21963	0.509038	-0.974155	0.957223
POLR3GL	9	20	1	2	400	1	1	8.09144	7.36095	3.03503	4.83344	20.2286	18.4024	7.58758	12.0836	19.3155	9.83559	0.509207	-0.973675	1
NDST1	907	1587	113	153	4878	73.9702	53.6336	815.437	584.091	342.958	369.758	167.166	119.74	70.3072	75.8012	143.453	73.0542	0.509255	-0.97354	0.72507
XRCC2	11	57	2	4	2137	3.24682	3.47914	9.88953	20.9787	6.07006	9.66688	4.62777	9.81689	2.84046	4.52357	7.22233	3.68202	0.50981	-0.971968	1.07155
COPA	62	158	8	14	883	1	1	55.741	58.1515	24.2802	33.8341	63.1269	65.8567	27.4974	38.3172	64.4918	32.9073	0.510256	-0.970707	1
CD248	20	22	2	3	266	56.247	32.8505	17.981	8.09704	6.07006	7.25016	67.5976	30.44	22.8198	27.2562	49.0188	25.038	0.510784	-0.969216	0.58404
CDRT4	27	76	8	1	1757	1.58774	2.09537	24.2743	27.9716	24.2802	2.41672	13.8158	15.9201	13.8191	1.37548	14.8679	7.59731	0.510987	-0.968643	1.31972
ACTR8	43	91	1	14	1652	31.2546	35.182	38.6591	33.4923	3.03503	33.8341	23.4014	20.2738	1.83719	20.4807	21.8376	11.1589	0.510996	-0.968615	1.12566
AK5	9	7	1	1	1298	26.4682	19.9924	8.09144	2.57633	3.03503	2.41672	6.23377	1.98485	2.33824	1.86188	4.10931	2.10006	0.511049	-0.968467	0.755337
IGFLR1	9	7	1	1	478	1	1	8.09144	2.57633	3.03503	2.41672	16.9277	5.38982	6.34944	5.0559	11.1588	5.70267	0.511049	-0.968467	1
GPR63	9	7	1	1	4345	1.20364	1.42077	8.09144	2.57633	3.03503	2.41672	1.86224	0.592942	0.698511	0.556207	1.22759	0.627359	0.511049	-0.968467	1.18039
DNAL1	45	150	1	19	7789	13.6079	12.0159	40.4572	55.2071	3.03503	45.9177	5.19414	7.08783	0.389656	5.8952	6.14099	3.14243	0.511713	-0.966592	0.883009
GNA14	27	37	4	3	899	14.9852	6.66063	24.2743	13.6178	12.1401	7.25016	27.0015	15.1477	13.504	8.06469	21.0746	10.7844	0.511724	-0.966562	0.444481
ANO6	288	570	44	44	2470	38.5975	35.6931	258.926	209.787	133.541	106.336	104.828	84.934	54.0653	43.0509	94.8812	48.5581	0.511778	-0.96641	0.924752
SYT6	18	107	3	8	2755	0.492055	0.266221	16.1829	39.3811	9.10509	19.3338	5.874	14.2944	3.30493	7.0177	10.0842	5.16132	0.511822	-0.966286	0.541039
VPS13A	11	31	2	2	5534	13.9528	11.3613	9.88953	11.4095	6.07006	4.83344	1.78705	2.0617	1.09687	0.873408	1.92438	0.985137	0.511925	-0.965995	0.814267
ACTR2	296	1045	66	55	1411	99.627	72.025	266.118	384.61	200.312	132.92	188.603	272.579	141.965	94.2024	230.591	118.083	0.51209	-0.965529	0.722947
VTI1B	183	407	18	44	4309	1	1	164.526	149.795	54.6305	106.336	38.1819	34.7634	12.6782	24.6776	36.4726	18.6779	0.512107	-0.965482	1
ZNF354C	41	99	6	8	3439	5.76924	5.06883	36.861	36.4367	18.2102	19.3338	10.7185	10.5951	5.2952	5.62191	10.6568	5.45855	0.512212	-0.965188	0.878596
MEOX2	150	644	19	55	1174	16.8892	9.69444	134.857	237.023	57.6656	132.92	114.87	201.893	49.1189	113.219	158.382	81.1692	0.512491	-0.964401	0.574002
ANK3	41	67	8	3	3528	7.10544	9.00141	36.861	24.6592	24.2802	7.25016	10.4481	6.98956	6.88215	2.05503	8.71884	4.46859	0.512521	-0.964316	1.26683
BMPR2	150	407	25	29	7804	1.30837	0.75167	134.857	149.795	75.8758	70.0849	17.2805	19.1947	9.72268	8.98063	18.2376	9.35166	0.512768	-0.963623	0.574509
SPRTN	2	24	1	1	1661	10.5674	10.9141	1.7981	8.83314	3.03503	2.41672	1.08254	5.31796	1.82723	1.45498	3.20025	1.6411	0.512805	-0.963518	1.03281
TCERG1	61	207	11	14	1318	1	1	54.842	76.1858	33.3853	33.8341	41.61	57.8041	25.3303	25.6708	49.707	25.5005	0.513016	-0.962923	1
ADGRV1	11	2	1	1	536	36.3009	55.098	9.88953	0.736095	3.03503	2.41672	18.4506	1.37331	5.66237	4.50881	9.91197	5.08559	0.513076	-0.962757	1.51781
MAMDC4	11	2	1	1	193	1	1	9.88953	0.736095	3.03503	2.41672	51.2411	3.81396	15.7255	12.5219	27.5275	14.1237	0.513076	-0.962757	1
COX6B2	11	2	1	1	1497	1	1	9.88953	0.736095	3.03503	2.41672	6.60624	0.491713	2.02741	1.61438	3.54897	1.82089	0.513076	-0.962757	1
NUMBL	15	69	1	7	1562	14.5919	9.85776	13.4857	25.3953	3.03503	16.917	8.63363	16.2582	1.94304	10.8304	12.4459	6.38671	0.513157	-0.962527	0.675564
OSBPL8	160	423	18	41	4088	64.1922	45.9453	143.848	155.684	54.6305	99.0855	35.1878	38.0832	13.3636	24.2381	36.6355	18.8009	0.513188	-0.962441	0.715746
UQCRFS1	6	27	1	2	2226	13.1683	12.8012	5.39429	9.93728	3.03503	4.83344	2.42331	4.46419	1.36345	2.17136	3.44375	1.7674	0.51322	-0.962351	0.972122
C9orf3	6	27	1	2	536	1	1	5.39429	9.93728	3.03503	4.83344	10.064	18.5397	5.66237	9.01761	14.3018	7.33999	0.51322	-0.962351	1
PLXNA2	172	298	24	26	5000	18.3542	19.1001	154.636	109.678	72.8407	62.8347	30.9273	21.9356	14.5681	12.5669	26.4314	13.5675	0.513311	-0.962096	1.04064
GNAQ	197	467	24	44	5235	26.5394	25.8911	177.113	171.878	72.8407	106.336	33.8324	32.8325	13.9142	20.3124	33.3324	17.1133	0.513413	-0.961808	0.975572
SHTN1	14	33	1	4	2966	2.72043	2.56695	12.5867	12.1456	3.03503	9.66688	4.24365	4.09493	1.02327	3.25923	4.16929	2.14125	0.513577	-0.961348	0.943582
ATRX	145	584	25	42	3472	78.599	57.8051	130.362	214.94	75.8758	101.502	37.5467	61.9066	21.8536	29.2345	49.7266	25.5441	0.51369	-0.961031	0.735443
RAC3	17	64	1	7	372	27.4667	23.3851	15.2838	23.555	3.03503	16.917	41.0856	63.32	8.15868	45.4759	52.2028	26.8173	0.513714	-0.960963	0.851398
ELP5	12	25	1	3	254	22.2435	17.9815	10.7886	9.20119	3.03503	7.25016	42.4747	36.2251	11.9489	28.5439	39.3499	20.2464	0.514523	-0.958693	0.808393
FAM168B	1196	3902	159	335	4576	30.3008	22.9099	1075.26	1436.12	482.57	809.601	234.979	313.838	105.457	176.923	274.408	141.19	0.514526	-0.958685	0.756082
SNTB2	230	602	40	41	8127	1	1	206.781	221.565	121.401	99.0855	25.4437	27.2628	14.938	12.1921	26.3533	13.5651	0.51474	-0.958084	1
PPIP5K1	4	19	1	1	1211	5.85516	6.52669	3.59619	6.9929	3.03503	2.41672	2.96961	5.77449	2.50622	1.99564	4.37205	2.25093	0.514846	-0.957788	1.11469
ACER3	354	717	55	55	6469	21.2676	29.3181	318.263	263.89	166.927	132.92	49.1982	40.793	25.8041	20.5472	44.9956	23.1756	0.515064	-0.957176	1.37853
UEVLD	95	225	19	12	2710	16.1322	13.6965	85.4096	82.8107	57.6656	29.0006	31.5165	30.5574	21.2788	10.7013	31.037	15.9901	0.515195	-0.95681	0.849016
RAB31	904	2177	126	186	3225	88.1954	137.285	812.74	801.239	382.414	449.51	252.012	248.446	118.578	139.383	250.229	128.98	0.515449	-0.956099	1.5566
SDK2	437	708	64	59	4202	37.1908	26.3894	392.884	260.578	194.242	142.586	93.4993	62.0128	46.2261	33.933	77.756	40.0795	0.515452	-0.956089	0.709568
MTMR2	120	195	13	22	2407	38.8598	32.8096	107.886	71.7693	39.4554	53.1678	44.8217	29.8169	16.3919	22.0888	37.3193	19.2404	0.515561	-0.955784	0.844307
GOLGA3	223	744	32	61	4195	1	1	200.488	273.827	97.121	147.42	47.7921	65.2747	23.1516	35.1418	56.5334	29.1467	0.515566	-0.95577	1
AP3B1	23	46	4	3	2376	1	1	20.6781	16.9302	12.1401	7.25016	8.70291	7.1255	5.10948	3.05141	7.9142	4.08045	0.515585	-0.955717	1
STK11	35	122	9	5	842	11.5186	19.0484	31.4667	44.9018	27.3153	12.0836	37.3714	53.3275	32.4409	14.3511	45.3495	23.396	0.515905	-0.954823	1.65371
RNASE4	11	56	2	4	1399	1	1	9.88953	20.6107	6.07006	9.66688	7.069	14.7324	4.33886	6.90985	10.9007	5.62435	0.515962	-0.954663	1
SYT12	10	17	1	2	2105	0.795868	0.977041	8.99049	6.25681	3.03503	4.83344	4.27101	2.97235	1.44182	2.29617	3.62168	1.869	0.516057	-0.954398	1.22764
KCNA2	403	480	59	41	9702	7.33226	8.83319	362.317	176.663	179.067	99.0855	37.3445	18.2089	18.4567	10.2129	27.7767	14.3348	0.516072	-0.954355	1.2047
ZFP1	75	202	5	24	1901	27.7627	20.9143	67.4286	74.3456	15.1752	58.0013	35.4701	39.1087	7.98272	30.5109	37.2894	19.2468	0.516148	-0.954144	0.753324
KCTD21	120	249	22	15	2522	10.5511	7.80967	107.886	91.6438	66.7707	36.2508	42.7779	36.3378	26.4753	14.3738	39.5578	20.4246	0.516322	-0.953658	0.740176
TCHP	85	207	18	10	1445	5.52739	5.61672	76.4191	76.1858	54.6305	24.1672	52.8852	52.7238	37.8066	16.7247	52.8045	27.2657	0.516351	-0.953575	1.01616
PXN	293	512	53	30	2129	28.0493	17.5823	263.421	188.44	160.857	72.5016	123.73	88.5112	75.555	34.0543	106.121	54.8047	0.516437	-0.953335	0.626836
NVL	6	14	1	1	291	40.0157	31.9286	5.39429	5.15266	3.03503	2.41672	18.5371	17.7067	10.4297	8.30488	18.1219	9.36727	0.516903	-0.952035	0.797902
SFR1	6	14	1	1	680	3.35256	4.8791	5.39429	5.15266	3.03503	2.41672	7.93278	7.57745	4.46328	3.554	7.75511	4.00864	0.516903	-0.952035	1.45534
ZNF761	6	14	1	1	1512	1	1	5.39429	5.15266	3.03503	2.41672	3.56765	3.40785	2.0073	1.59836	3.48775	1.80283	0.516903	-0.952035	1
UGT8	6	14	1	1	1935	1.2402	0.856871	5.39429	5.15266	3.03503	2.41672	2.78775	2.66288	1.56849	1.24895	2.72531	1.40872	0.516903	-0.952035	0.690914
PLPP4	6	14	1	1	352	1.46014	1.27357	5.39429	5.15266	3.03503	2.41672	15.3247	14.6383	8.62225	6.86568	14.9815	7.74396	0.516903	-0.952035	0.872225
DOP1B	6	14	1	1	702	4.35592	3.88336	5.39429	5.15266	3.03503	2.41672	7.68418	7.33998	4.32341	3.44262	7.51208	3.88301	0.516903	-0.952035	0.891513
C12orf43	13	35	1	4	359	7.23435	5.73946	11.6876	12.8817	3.03503	9.66688	32.5561	35.8821	8.45412	26.9272	34.2191	17.6907	0.516983	-0.951811	0.793362
DCUN1D3	39	45	8	1	4960	1	1	35.0629	16.5621	24.2802	2.41672	7.06913	3.33914	4.89521	0.487242	5.20414	2.69123	0.517132	-0.951395	1
SOX5	41	116	4	12	1866	42.5304	51.4848	36.861	42.6935	12.1401	29.0006	19.754	22.8797	6.50596	15.5416	21.3169	11.0238	0.517139	-0.951375	1.21054
PRRC2B	1090	2418	123	246	4296	1	1	979.963	889.939	373.309	594.513	228.111	207.155	86.8968	138.388	217.633	112.642	0.517579	-0.950149	1
PCYOX1	366	917	46	85	3798	22.9826	17.0762	329.052	337.5	139.611	205.421	86.6382	88.8624	36.7592	54.0867	87.7503	45.4229	0.517638	-0.949983	0.743006
CELSR3	16	50	4	2	1735	1	1	14.3848	18.4024	12.1401	4.83344	8.29094	10.6066	6.99719	2.78584	9.44875	4.89152	0.517689	-0.949841	1
CENPL	36	74	3	9	897	9.14582	11.0474	32.3657	27.2355	9.10509	21.7505	36.0822	30.3629	10.1506	24.248	33.2226	17.1993	0.5177	-0.949812	1.20792
DCAF7	830	1825	117	157	5093	48.247	53.8784	746.21	671.687	355.099	379.425	146.517	131.884	69.7229	74.4993	139.201	72.1111	0.518037	-0.948872	1.11672
SLC4A8	66	140	3	20	8324	4.89452	4.07262	59.3372	51.5266	9.10509	48.3344	7.12845	6.19013	1.09384	5.80663	6.65929	3.45023	0.518108	-0.948674	0.832078
MAPK9	97	157	16	11	3240	17.3328	15.0033	87.2077	57.7834	48.5605	26.5839	26.916	17.8344	14.9878	8.20491	22.3752	11.5964	0.518269	-0.948227	0.865602
ZNF703	23	36	5	1	1346	9.05327	7.09832	20.6781	13.2497	15.1752	2.41672	15.3626	9.84377	11.2743	1.79548	12.6032	6.53487	0.518509	-0.94756	0.784061
BRI3BP	50	141	7	12	5800	0.378211	1.36065	44.9524	51.8947	21.2452	29.0006	7.75042	8.94736	3.66297	5.00011	8.34889	4.33154	0.518816	-0.946705	3.59759
FAM172A	61	178	15	7	2917	1	1	54.842	65.5124	45.5255	16.917	18.8008	22.4588	15.6069	5.79946	20.6298	10.7032	0.518822	-0.946689	1
GEMIN4	8	9	1	1	451	11.8523	11.6001	7.19239	3.31243	3.03503	2.41672	15.9476	7.34463	6.72956	5.35858	11.6461	6.04407	0.518976	-0.946259	0.978721
TTC16	8	9	1	1	194	0.0876946	0.133354	7.19239	3.31243	3.03503	2.41672	37.0742	17.0744	15.6445	12.4573	27.0743	14.0509	0.518976	-0.946259	1.52066
AKAP9	8	9	1	1	513	16.9163	14.9248	7.19239	3.31243	3.03503	2.41672	14.0203	6.45697	5.91624	4.71095	10.2386	5.3136	0.518976	-0.946259	0.882273
SLC30A6	10	20	2	1	810	14.1147	15.5389	8.99049	7.36095	6.07006	2.41672	11.0994	9.08759	7.4939	2.9836	10.0935	5.23875	0.519024	-0.946128	1.1009
ST7L	44	73	5	8	2494	17.3238	23.4055	39.5581	26.8675	15.1752	19.3338	15.8613	10.7728	6.08466	7.75211	13.3171	6.91839	0.519512	-0.94477	1.35106
MORC4	25	18	1	5	744	9.98336	7.50305	22.4762	6.62485	3.03503	12.0836	30.21	8.90437	4.07934	16.2414	19.5572	10.1604	0.519521	-0.944745	0.751556
TIMM50	64	144	3	20	1067	36.8827	41.6553	57.5391	52.9988	9.10509	48.3344	53.9261	49.6709	8.53336	45.2993	51.7985	26.9163	0.519636	-0.944427	1.1294
ANGPT1	87	306	8	31	2372	38.7155	23.6399	78.2172	112.623	24.2802	74.9183	32.9752	47.48	10.2362	31.5844	40.2276	20.9103	0.5198	-0.943971	0.610606
ELAVL3	126	170	15	19	3199	1	1	113.28	62.5681	45.5255	45.9177	35.4111	19.5586	14.2312	14.3538	27.4849	14.2925	0.520012	-0.943384	1
RBMXL1	20	68	1	8	3197	1	1	17.981	25.0272	3.03503	19.3338	5.62433	7.82835	0.949337	6.04747	6.72634	3.4984	0.520105	-0.943124	1
NNT	41	172	10	9	3000	42.4983	38.5985	36.861	63.3042	30.3503	21.7505	12.287	21.1014	10.1168	7.25016	16.6942	8.68346	0.520149	-0.943004	0.908236
SH3GLB2	77	103	12	8	644	1	1	69.2267	37.9089	36.4204	19.3338	107.495	58.8647	56.5534	30.0214	83.1798	43.2874	0.520407	-0.942288	1
NF1	166	378	24	32	3521	78.0167	95.4469	149.242	139.122	72.8407	77.335	42.3863	39.5121	20.6875	21.9639	40.9492	21.3257	0.520785	-0.941239	1.22342
MPZ	15	17	1	3	1140	0.907862	0.686203	13.4857	6.25681	3.03503	7.25016	11.8296	5.48843	2.66231	6.35979	8.65901	4.51105	0.520966	-0.940739	0.755845
RNF6	10	4	1	1	1061	1	1	8.99049	1.47219	3.03503	2.41672	8.4736	1.38755	2.86054	2.27778	4.93057	2.56916	0.521067	-0.94046	1
PRKCA	368	825	58	64	6705	20.3033	15.4062	330.85	303.639	176.032	154.67	49.3438	45.2855	26.2538	23.0679	47.3146	24.6608	0.52121	-0.940064	0.758803
FKBP7	5	54	1	4	2105	27.4375	16.0071	4.49524	19.8746	3.03503	9.66688	2.13551	9.4416	1.44182	4.59234	5.78855	3.01708	0.521215	-0.940049	0.583402
RAB5C	9	19	1	2	115	1	1	8.09144	6.9929	3.03503	4.83344	70.3603	60.8078	26.3916	42.0299	65.5841	34.2107	0.521632	-0.938896	1
KPNA6	277	640	18	82	5673	1	1	249.036	235.55	54.6305	198.171	43.8985	41.5213	9.62992	34.9323	42.7099	22.2811	0.521685	-0.93875	1
PTPN3	21	40	1	6	3855	1.60976	2.45037	18.88	14.7219	3.03503	14.5003	4.89754	3.81891	0.787297	3.76143	4.35823	2.27436	0.521856	-0.938277	1.5222
PELI2	15	83	2	7	4359	4.9898	6.38147	13.4857	30.5479	6.07006	16.917	3.09377	7.00802	1.39254	3.88094	5.05089	2.63674	0.522035	-0.937783	1.2789
SLITRK5	43	112	1	16	18006	0.218779	0.193771	38.6591	41.2213	3.03503	38.6675	2.14701	2.28931	0.168557	2.14748	2.21816	1.15802	0.522062	-0.937706	0.885693
ATG2B	48	163	9	11	6552	11.1197	13.371	43.1543	59.9917	27.3153	26.5839	6.58644	9.15625	4.169	4.05737	7.87134	4.11319	0.522552	-0.936353	1.20246
ACVR2A	48	157	15	3	3549	5.76167	6.98701	43.1543	57.7834	45.5255	7.25016	12.1596	16.2816	12.8277	2.04287	14.2206	7.43528	0.522853	-0.935523	1.21267
IL17RD	1006	3267	183	226	6410	46.6065	39.6562	904.443	1202.41	555.411	546.179	141.099	187.584	86.6475	85.2073	164.341	85.9274	0.52286	-0.935504	0.850873
MBD6	11	33	3	1	913	5.41388	6.369	9.88953	12.1456	9.10509	2.41672	10.8319	13.3029	9.97272	2.64701	12.0674	6.30986	0.522884	-0.935436	1.17642
NQO2	3	21	1	1	9213	1	1	2.69715	7.729	3.03503	2.41672	0.292754	0.838923	0.329429	0.262316	0.565839	0.295873	0.522892	-0.935414	1
PHLPP2	3	21	1	1	719	7.98645	8.57634	2.69715	7.729	3.03503	2.41672	3.75125	10.7496	4.22118	3.36122	7.25045	3.7912	0.522892	-0.935414	1.07386
SLC35F5	120	387	28	19	2403	76.89	85.5888	107.886	142.434	84.9808	45.9177	44.8963	59.2736	35.3645	19.1085	52.0849	27.2365	0.522924	-0.935326	1.11313
PHKG2	11	14	1	2	233	1	1	9.88953	5.15266	3.03503	4.83344	42.4444	22.1144	13.0259	20.7444	32.2794	16.8851	0.523093	-0.93486	1
GPBP1L1	23	60	1	8	951	47.584	42.988	20.6781	22.0828	3.03503	19.3338	21.7436	23.2207	3.19141	20.3299	22.4821	11.7607	0.523112	-0.934807	0.903413
B4GALT1	300	830	49	63	2816	8.79715	7.82712	269.715	305.479	148.716	152.253	95.7793	108.48	52.8113	54.0672	102.13	53.4392	0.523249	-0.93443	0.889734
ITGB8	264	496	31	52	5756	20.5443	24.4667	237.349	182.552	94.0859	125.669	41.235	31.715	16.3457	21.8328	36.475	19.0892	0.523351	-0.934149	1.19092
SGPL1	631	1460	99	115	3837	21.2747	25.392	567.3	537.349	300.468	277.923	147.85	140.044	78.3081	72.4323	143.947	75.3702	0.523597	-0.933471	1.19353
ZDHHC24	96	123	2	26	3630	4.61824	3.90681	86.3087	45.2698	6.07006	62.8347	23.7765	12.471	1.67219	17.3098	18.1238	9.49102	0.523678	-0.933248	0.845952
PRXL2A	244	609	20	71	5015	56.8707	46.1843	219.368	224.141	60.7006	171.587	43.7423	44.6941	12.1038	34.2148	44.2182	23.1593	0.52375	-0.93305	0.812093
GALNT1	88	306	10	29	2063	57.3036	43.5738	79.1163	112.623	30.3503	70.0849	38.3501	54.5916	14.7117	33.9723	46.4709	24.342	0.523813	-0.932878	0.760402
ACAA2	64	186	13	11	1679	1	1	57.5391	68.4568	39.4554	26.5839	34.2699	40.7724	23.4993	15.8332	37.5211	19.6663	0.524138	-0.93198	1
VPS13D	38	77	10	1	3022	1	1	34.1638	28.3397	30.3503	2.41672	11.305	9.37778	10.0431	0.799709	10.3414	5.42141	0.524243	-0.931692	1
GABPB2	9	22	2	1	7285	2.53423	3.47181	8.09144	8.09704	6.07006	2.41672	1.1107	1.11147	0.833227	0.331739	1.11108	0.582483	0.524248	-0.931678	1.36997
TMEM221	9	22	2	1	948	1	1	8.09144	8.09704	6.07006	2.41672	8.53527	8.54119	6.40302	2.54928	8.53823	4.47615	0.524248	-0.931678	1
CCNDBP1	13	9	1	2	2334	1	1	11.6876	3.31243	3.03503	4.83344	5.00755	1.41921	1.30036	2.07088	3.21338	1.68562	0.524563	-0.930813	1
PGBD5	167	138	26	11	8942	4.48502	4.42721	150.141	50.7905	78.9108	26.5839	16.7906	5.68	8.82474	2.97293	11.2353	5.89883	0.525028	-0.929534	0.98711
HIPK3	32	91	6	6	3454	46.1381	38.0939	28.7696	33.4923	18.2102	14.5003	8.32934	9.69668	5.2722	4.19812	9.01301	4.73516	0.52537	-0.928595	0.82565
NAALADL2	25	36	3	4	7348	9.17642	5.24937	22.4762	13.2497	9.10509	9.66688	3.05882	1.80317	1.23913	1.31558	2.431	1.27735	0.525444	-0.928391	0.57205
PRELID2	11	17	2	1	1506	3.46589	4.53876	9.88953	6.25681	6.07006	2.41672	6.56676	4.15459	4.03058	1.60473	5.36067	2.81766	0.525616	-0.927918	1.30955
MYRF	17	68	3	5	2374	3.65354	2.26108	15.2838	25.0272	9.10509	12.0836	6.43801	10.5422	3.83534	5.08997	8.49011	4.46266	0.52563	-0.927881	0.618874
PTP4A2	284	641	62	29	2430	174.494	141.53	255.33	235.918	188.172	70.0849	105.074	97.0858	77.437	28.8415	101.08	53.1393	0.525715	-0.927646	0.811088
C11orf87	39	36	2	8	4886	0.937433	0.506107	35.0629	13.2497	6.07006	19.3338	7.1762	2.71177	1.24234	3.95697	4.94398	2.59965	0.525822	-0.927354	0.539886
SHROOM2	82	265	9	26	2505	16.6898	12.7299	73.722	97.5326	27.3153	62.8347	29.4299	38.9352	10.9043	25.0837	34.1825	17.994	0.526409	-0.925743	0.762735
ADORA2B	16	14	1	3	403	8.37416	10.333	14.3848	5.15266	3.03503	7.25016	35.6942	12.7858	7.53109	17.9905	24.24	12.7608	0.526435	-0.925673	1.23391
RFX7	49	186	2	22	6061	28.1574	25.8464	44.0534	68.4568	6.07006	53.1678	7.26833	11.2946	1.00149	8.77212	9.28149	4.88681	0.526511	-0.925464	0.917926
TERF2	80	145	9	16	1336	1	1	71.9239	53.3669	27.3153	38.6675	53.8352	39.9453	20.4456	28.9428	46.8903	24.6942	0.526637	-0.925118	1
PRKG1	196	608	32	47	4449	14.098	12.7345	176.214	223.773	97.121	113.586	39.6074	50.2973	21.8298	25.5306	44.9524	23.6802	0.526785	-0.924714	0.903284
EMC8	87	137	8	18	1083	1	1	78.2172	50.4225	24.2802	43.501	72.2227	46.5582	22.4194	40.1671	59.3905	31.2933	0.526907	-0.924379	1
PTPMT1	7	11	1	1	139	1	1	6.29334	4.04852	3.03503	2.41672	45.2758	29.1261	21.8348	17.3865	37.2009	19.6106	0.527154	-0.923705	1
PHTF1	8	21	1	2	502	1	1	7.19239	7.729	3.03503	4.83344	14.3275	15.3964	6.04588	9.62837	14.8619	7.83712	0.527328	-0.923226	1
PDE3B	8	21	1	2	2383	6.85225	4.61552	7.19239	7.729	3.03503	4.83344	3.01821	3.24339	1.27362	2.0283	3.1308	1.65096	0.527328	-0.923226	0.673577
KCNJ2	9	31	1	3	3724	0.540537	0.686013	8.09144	11.4095	3.03503	7.25016	2.17278	3.06377	0.814992	1.94687	2.61827	1.38093	0.527421	-0.922973	1.26913
ZNF268	34	73	6	5	10300	1	1	30.5677	26.8675	18.2102	12.0836	2.96773	2.60849	1.76798	1.17316	2.78811	1.47057	0.527444	-0.922911	1
RNF168	141	457	33	23	3035	4.31672	4.83747	126.766	168.198	100.156	55.5846	41.768	55.4193	33.0003	18.3145	48.5937	25.6574	0.527999	-0.921392	1.12064
ZNF558	24	66	4	5	5110	11.5332	9.8452	21.5772	24.2911	12.1401	12.0836	4.22254	4.75365	2.37576	2.3647	4.48809	2.37023	0.528115	-0.921077	0.85364
ZNF14	15	7	2	1	880	3.06644	3.60248	13.4857	2.57633	6.07006	2.41672	15.3247	2.92765	6.8978	2.74627	9.12617	4.82203	0.528374	-0.920368	1.17481
SPG7	52	113	13	3	820	50.2269	46.814	46.7505	41.5894	39.4554	7.25016	57.0128	50.7187	48.1163	8.84166	53.8658	28.479	0.528703	-0.919471	0.93205
CCDC80	282	558	29	64	8622	123.436	92.9601	253.532	205.37	88.0159	154.67	29.4052	23.8194	10.2083	17.939	26.6123	14.0736	0.52884	-0.919096	0.753104
ZADH2	105	200	3	33	6307	12.3748	13.1734	94.4001	73.6095	9.10509	79.7518	14.9675	11.6711	1.44365	12.645	13.3193	7.0443	0.52888	-0.918989	1.06453
FAM20B	254	496	31	51	4417	17.647	19.5353	228.358	182.552	94.0859	123.253	51.6999	41.3293	21.3009	27.9042	46.5146	24.6025	0.528921	-0.918877	1.107
SLC50A1	47	112	5	12	571	25.3485	20.699	42.2553	41.2213	15.1752	29.0006	74.0022	72.1914	26.5764	50.7892	73.0968	38.6828	0.5292	-0.918116	0.816577
NUDT10	38	140	3	15	1285	5.11625	4.11518	34.1638	51.5266	9.10509	36.2508	26.5866	40.0986	7.08567	28.2107	33.3426	17.6482	0.529299	-0.917845	0.804335
PCDHB12	9	6	1	1	1275	2.17517	1.41287	8.09144	2.20828	3.03503	2.41672	6.34622	1.73199	2.38042	1.89547	4.03911	2.13794	0.52931	-0.917814	0.649545
HACD1	9	6	1	1	1331	51.9641	37.4046	8.09144	2.20828	3.03503	2.41672	6.07922	1.65912	2.28026	1.81572	3.86917	2.04799	0.52931	-0.917814	0.719816
NT5C3B	9	6	1	1	1	42.1542	44.3886	8.09144	2.20828	3.03503	2.41672	8091.44	2208.28	3035.03	2416.72	5149.86	2725.88	0.52931	-0.917814	1.05301
PPP3CB	67	103	2	19	1435	21.0868	23.7019	60.2363	37.9089	6.07006	45.9177	41.9765	26.4173	4.23001	31.9984	34.1969	18.1142	0.529703	-0.916745	1.12402
KCNIP3	13	21	1	3	2033	1.92709	2.66765	11.6876	7.729	3.03503	7.25016	5.74896	3.80177	1.49288	3.56624	4.77536	2.52956	0.52971	-0.916724	1.38429
PLEC	564	1286	82	112	1023	42.0725	32.104	507.063	473.309	248.872	270.673	495.663	462.668	243.277	264.587	479.165	253.932	0.529947	-0.916081	0.763064
ARNT2	925	2243	158	165	4238	1	1	831.62	825.53	479.535	398.759	196.229	194.792	113.151	94.0913	195.511	103.621	0.530002	-0.915929	1
TTL	242	709	43	51	12943	60.1194	57.5653	217.57	260.946	130.506	123.253	16.8098	20.1611	10.0832	9.52273	18.4855	9.80294	0.530305	-0.915106	0.957516
YY1AP1	12	11	1	2	213	1	1	10.7886	4.04852	3.03503	4.83344	50.6506	19.0071	14.249	22.6922	34.8289	18.4706	0.530324	-0.915055	1
TENM3	33	71	1	11	2672	21.7707	24.0321	29.6686	26.1314	3.03503	26.5839	11.1035	9.7797	1.13586	9.94907	10.4416	5.54247	0.530806	-0.913744	1.10387
PRSS35	13	58	1	6	1020	3.17347	2.5997	11.6876	21.3468	3.03503	14.5003	11.4585	20.9282	2.97552	14.216	16.1933	8.59576	0.530821	-0.913702	0.819198
PDCL	99	223	14	20	1740	0.439986	0.509055	89.0058	82.0746	42.4904	48.3344	51.1528	47.1693	24.4198	27.7784	49.161	26.0991	0.53089	-0.913516	1.15698
NAP1L3	22	36	1	6	853	11.395	7.36621	19.7791	13.2497	3.03503	14.5003	23.1877	15.5331	3.55807	16.9992	19.3604	10.2786	0.530911	-0.913457	0.646442
CCT3	96	193	14	17	230	170.103	171.046	86.3087	71.0332	42.4904	41.0842	375.255	308.84	184.741	178.627	342.047	181.684	0.531166	-0.912765	1.00554
PXMP2	2	23	1	1	79	1	1	1.7981	8.46509	3.03503	2.41672	22.7607	107.153	38.4181	30.5914	64.9569	34.5047	0.531195	-0.912688	1
AKR1A1	2	23	1	1	92	80.6046	88.0904	1.7981	8.46509	3.03503	2.41672	19.5445	92.0119	32.9895	26.2687	55.7782	29.6291	0.531195	-0.912688	1.09287
WRB-SH3BGR	2	23	1	1	418	1	1	1.7981	8.46509	3.03503	2.41672	4.30167	20.2514	7.26084	5.78163	12.2765	6.52123	0.531195	-0.912688	1
SH3BGR	2	23	1	1	418	1	1	1.7981	8.46509	3.03503	2.41672	4.30167	20.2514	7.26084	5.78163	12.2765	6.52123	0.531195	-0.912688	1
EIF2B5	11	1	1	1	22	17.2878	18.9494	9.88953	0.368047	3.03503	2.41672	449.524	16.7294	137.956	109.851	233.127	123.903	0.531485	-0.911899	1.09611
AL162231.1	11	1	1	1	870	1	1	9.88953	0.368047	3.03503	2.41672	11.3673	0.423043	3.48854	2.77784	5.89516	3.13319	0.531485	-0.911899	1
HSPB9	11	1	1	1	21	0.169292	0.0893973	9.88953	0.368047	3.03503	2.41672	470.93	17.5261	144.525	115.082	244.228	129.804	0.531485	-0.911899	0.528066
GLTP	117	364	22	25	1611	22.9074	18.2669	105.189	133.969	66.7707	60.418	65.294	83.1591	41.4467	37.5034	74.2266	39.4751	0.531819	-0.910994	0.797424
NOTCH2	836	2101	139	161	3752	43.2182	56.738	751.605	773.268	421.869	389.092	200.321	206.095	112.438	103.703	203.208	108.071	0.531822	-0.910984	1.31283
TRABD	8	33	1	3	440	5.34117	4.92941	7.19239	12.1456	3.03503	7.25016	16.3463	27.6036	6.8978	16.4776	21.9749	11.6877	0.531865	-0.910867	0.922908
GRIPAP1	8	33	1	3	469	8.06705	9.28716	7.19239	12.1456	3.03503	7.25016	15.3356	25.8967	6.47128	15.4588	20.6162	10.965	0.531865	-0.910867	1.15125
ZNF710	47	83	4	11	2370	1	1	42.2553	30.5479	12.1401	26.5839	17.8292	12.8894	5.12241	11.2168	15.3593	8.16963	0.5319	-0.910773	1
ISCA1	46	141	6	13	1496	21.9475	19.6751	41.3562	51.8947	18.2102	31.4174	27.6445	34.689	12.1726	21.0009	31.1668	16.5867	0.532194	-0.909977	0.896462
NRIP2	56	157	11	10	1858	0.681947	0.656208	50.3467	57.7834	33.3853	24.1672	27.0973	31.0998	17.9684	13.0071	29.0985	15.4878	0.532252	-0.909818	0.962257
PIK3R3	275	590	48	42	3532	1	1	247.238	217.148	145.681	101.502	69.9995	61.4802	41.2462	28.7379	65.7399	34.992	0.53228	-0.909742	1
SLC1A2	129	210	18	20	1818	7.68834	7.22514	115.977	77.29	54.6305	48.3344	63.7939	42.5137	30.0498	26.5866	53.1538	28.3182	0.532759	-0.908444	0.939753
PTGES	34	31	1	8	1279	0.80292	1.46346	30.5677	11.4095	3.03503	19.3338	23.8996	8.92062	2.37297	15.1163	16.4101	8.74464	0.53288	-0.908116	1.82267
SLC9A9	30	41	5	3	1479	1.37879	2.27919	26.9715	15.0899	15.1752	7.25016	18.2363	10.2028	10.2604	4.90207	14.2195	7.58124	0.533157	-0.907369	1.65304
CPNE4	4	18	1	1	1632	10.4639	11.3782	3.59619	6.62485	3.03503	2.41672	2.20355	4.05935	1.8597	1.48083	3.13145	1.67027	0.533385	-0.906752	1.08738
TMEM184C	96	265	14	23	2286	23.9402	33.1504	86.3087	97.5326	42.4904	55.5846	37.7553	42.6652	18.5872	24.3152	40.2102	21.4512	0.533477	-0.906503	1.38472
DKK2	20	53	5	2	2151	4.39446	3.41305	17.981	19.5065	15.1752	4.83344	8.35935	9.06858	7.05493	2.24707	8.71397	4.651	0.533741	-0.905789	0.776671
PAFAH1B1	569	1437	93	113	3812	1	1	511.559	528.884	282.258	273.089	134.197	138.742	74.0445	71.6394	136.469	72.842	0.53376	-0.905736	1
PLXNA4	38	43	8	1	7146	0.528596	0.662818	34.1638	15.826	24.2802	2.41672	4.78083	2.21467	3.39774	0.338192	3.49775	1.86797	0.534047	-0.904961	1.25392
MIB1	174	511	32	36	6290	35.9473	35.5036	156.434	188.072	97.121	87.0019	24.8703	29.9002	15.4405	13.8318	27.3853	14.6362	0.534454	-0.903863	0.987657
ATL3	302	935	71	47	5231	23.6984	18.4175	271.513	344.124	215.487	113.586	51.9045	65.7856	41.1943	21.714	58.8451	31.4541	0.534524	-0.903672	0.777162
MTRNR2L1	9	18	1	2	526	520.288	1288.18	8.09144	6.62485	3.03503	4.83344	15.383	12.5948	5.77002	9.18905	13.9889	7.47953	0.534678	-0.903259	2.4759
TMEM170B	154	386	12	47	7962	11.4175	8.42896	138.453	142.066	36.4204	113.586	17.3893	17.843	4.57427	14.266	17.6162	9.42013	0.534744	-0.90308	0.738249
SEMA4G	21	50	1	7	1483	5.87231	5.71744	18.88	18.4024	3.03503	16.917	12.731	12.4089	2.04655	11.4073	12.5699	6.72693	0.535161	-0.901956	0.973627
SLC30A4	32	85	9	2	5551	4.5681	5.18182	28.7696	31.284	27.3153	4.83344	5.18277	5.63575	4.92078	0.870733	5.40926	2.89576	0.535334	-0.901489	1.13435
IQGAP1	368	869	67	60	2134	147.742	116.961	330.85	319.833	203.347	145.003	155.037	149.875	95.2891	67.949	152.456	81.6191	0.535361	-0.901417	0.791657
ZXDB	49	95	2	15	3084	4.25895	4.89729	44.0534	34.9645	6.07006	36.2508	14.2845	11.3374	1.96824	11.7545	12.8109	6.86136	0.535586	-0.90081	1.14988
SLC12A6	6	13	1	1	621	3.88334	4.59881	5.39429	4.78462	3.03503	2.41672	8.68646	7.7047	4.88733	3.89166	8.19558	4.38949	0.535593	-0.900791	1.18424
CPT1C	6	13	1	1	125	23.8389	25.733	5.39429	4.78462	3.03503	2.41672	43.1543	38.2769	24.2802	19.3338	40.7156	21.807	0.535593	-0.900791	1.07945
STRADB	6	13	1	1	670	24.7943	21.0166	5.39429	4.78462	3.03503	2.41672	8.05118	7.14122	4.5299	3.60704	7.5962	4.06847	0.535593	-0.900791	0.847638
WIPF3	6	13	1	1	2549	0.323406	0.285465	5.39429	4.78462	3.03503	2.41672	2.11624	1.87706	1.19067	0.948105	1.99665	1.06939	0.535593	-0.900791	0.882683
SLC8A3	6	13	1	1	1729	1.52363	1.38276	5.39429	4.78462	3.03503	2.41672	3.11989	2.76727	1.75537	1.39776	2.94358	1.57656	0.535593	-0.900791	0.907543
TMEM265	6	13	1	1	337	1	1	5.39429	4.78462	3.03503	2.41672	16.0068	14.1977	9.00602	7.17128	15.1022	8.08865	0.535593	-0.900791	1
BUD13	6	13	1	1	311	9.41347	8.71913	5.39429	4.78462	3.03503	2.41672	17.345	15.3846	9.75894	7.7708	16.3648	8.76487	0.535593	-0.900791	0.92624
SSTR2	6	13	1	1	6203	1	1	5.39429	4.78462	3.03503	2.41672	0.869626	0.771339	0.489284	0.389605	0.820483	0.439445	0.535593	-0.900791	1
OXNAD1	23	39	3	4	2523	7.12718	10.5097	20.6781	14.3539	9.10509	9.66688	8.19584	5.6892	3.60884	3.8315	6.94252	3.72017	0.535853	-0.900092	1.47459
SEMA3C	93	350	20	22	2355	41.6433	30.5267	83.6115	128.817	60.7006	53.1678	35.5038	54.6992	25.7752	22.5766	45.1015	24.1759	0.536033	-0.899607	0.733052
AP2B1	61	182	4	22	386	72.4717	81.6124	54.842	66.9846	12.1401	53.1678	142.078	173.535	31.4511	137.741	157.806	84.5958	0.536073	-0.899498	1.12613
NCOR1	55	169	3	21	3138	89.8781	90.6932	49.4477	62.2	9.10509	50.7511	15.7577	19.8215	2.90156	16.1731	17.7896	9.53732	0.536117	-0.899381	1.00907
TMX4	303	741	39	72	4902	12.9746	12.5326	272.412	272.723	118.366	174.004	55.5715	55.6351	24.1465	35.4965	55.6033	29.8215	0.536326	-0.898818	0.965933
STK38	124	347	20	28	1891	20.5457	15.0046	111.482	127.712	60.7006	67.6682	58.954	67.537	32.0997	35.7843	63.2455	33.942	0.536671	-0.89789	0.730304
GABPB1	62	100	10	8	1368	14.169	21.0794	55.741	36.8047	30.3503	19.3338	40.7464	26.9041	22.1859	14.1329	33.8252	18.1594	0.536859	-0.897384	1.48771
YIPF2	373	865	44	90	989	15.205	11.9022	335.345	318.361	133.541	217.505	339.075	321.902	135.027	219.924	330.488	177.475	0.537009	-0.896982	0.782782
ZBTB10	94	285	16	22	6736	13.7137	16.5822	84.5106	104.894	48.5605	53.1678	12.5461	15.5721	7.2091	7.89309	14.0591	7.55109	0.537097	-0.896746	1.20917
XPOT	96	222	17	16	2995	35.677	33.467	86.3087	81.7065	51.5955	38.6675	28.8176	27.281	17.2272	12.9107	28.0493	15.069	0.537231	-0.896385	0.938055
RTTN	9	30	1	3	1119	13.0763	14.6	8.09144	11.0414	3.03503	7.25016	7.23095	9.86722	2.71227	6.47914	8.54909	4.59571	0.537567	-0.895484	1.11652
CPLX2	28	8	1	5	3974	0.2521	0.283785	25.1734	2.94438	3.03503	12.0836	6.33451	0.740911	0.763722	3.04066	3.53771	1.90219	0.53769	-0.895153	1.12568
MLANA	8	8	1	1	1897	3.09263	2.33917	7.19239	2.94438	3.03503	2.41672	3.79145	1.55212	1.59991	1.27397	2.67179	1.43694	0.537819	-0.894806	0.756369
CDH13	8	8	1	1	345	34.905	18.1674	7.19239	2.94438	3.03503	2.41672	20.8475	8.53443	8.79719	7.00499	14.691	7.90109	0.537819	-0.894806	0.520481
GHR	8	8	1	1	2453	4.3227	3.38738	7.19239	2.94438	3.03503	2.41672	2.93208	1.20032	1.23727	0.98521	2.0662	1.11124	0.537819	-0.894806	0.783626
ORC1	11	16	2	1	351	4.03594	5.35634	9.88953	5.88876	6.07006	2.41672	28.1753	16.7771	17.2936	6.88524	22.4762	12.0894	0.537877	-0.894652	1.32716
RIMS3	18	69	1	8	5837	1.58729	1.00651	16.1829	25.3953	3.03503	19.3338	2.77246	4.35074	0.519964	3.31228	3.5616	1.91612	0.537994	-0.894338	0.634106
PRKAR2A	278	729	33	74	5005	29.6791	22.2325	249.935	268.307	100.156	178.837	49.9372	53.6077	20.0112	35.7317	51.7724	27.8715	0.538345	-0.893396	0.749096
AACS	63	185	11	14	1090	9.31699	9.86576	56.6401	68.0888	33.3853	33.8341	51.9634	62.4668	30.6287	31.0404	57.2151	30.8346	0.538924	-0.891845	1.0589
SNX4	40	125	5	12	1134	25.6124	30.0759	35.9619	46.0059	15.1752	29.0006	31.7125	40.5696	13.382	25.5738	36.141	19.4779	0.53894	-0.891803	1.17427
SAR1B	186	342	21	39	5805	40.025	48.3759	167.223	125.872	63.7356	94.2521	28.8067	21.6834	10.9794	16.2364	25.2451	13.6079	0.539032	-0.891557	1.20864
DENND1B	6	25	1	2	5711	4.58392	5.14552	5.39429	9.20119	3.03503	4.83344	0.944544	1.61113	0.531436	0.846339	1.27784	0.688887	0.539103	-0.891366	1.12252
TRO	6	25	1	2	227	1	1	5.39429	9.20119	3.03503	4.83344	23.7634	40.5339	13.3702	21.2927	32.1486	17.3314	0.539103	-0.891366	1
MPZL3	4	33	2	1	3203	0.482749	0.610573	3.59619	12.1456	6.07006	2.41672	1.12276	3.79193	1.89512	0.754518	2.45735	1.32482	0.539125	-0.891308	1.26478
SYNM	149	475	23	40	2530	14.1836	15.1294	133.958	174.823	69.8057	96.6688	52.9479	69.0998	27.5912	38.209	61.0239	32.9001	0.539135	-0.891282	1.06668
UBE2Q1	81	174	6	23	1860	35.0056	46.9041	72.8229	64.0403	18.2102	55.5846	39.1521	34.4302	9.79042	29.8842	36.7912	19.8373	0.539186	-0.891145	1.3399
RBMX	45	171	12	8	680	4.72184	4.15503	40.4572	62.9361	36.4204	19.3338	59.4959	92.5531	53.5594	28.432	76.0245	40.9957	0.539243	-0.890992	0.87996
MPPED2	62	123	10	10	1396	28.4416	46.8049	55.741	45.2698	30.3503	24.1672	39.9291	32.4282	21.7409	17.3117	36.1787	19.5263	0.539719	-0.889719	1.64565
HAPLN1	1	25	1	1	3690	0.211664	0.344979	0.899049	9.20119	3.03503	2.41672	0.243645	2.49355	0.822501	0.654938	1.3686	0.73872	0.539765	-0.889597	1.62984
MYOCD	1	25	1	1	5304	9.82143	3.73889	0.899049	9.20119	3.03503	2.41672	0.169504	1.73476	0.572215	0.455641	0.952134	0.513928	0.539765	-0.889597	0.380687
CDKN2B	20	140	6	8	3083	39.824	19.033	17.981	51.5266	18.2102	19.3338	5.8323	16.7132	5.90664	6.27109	11.2727	6.08886	0.540141	-0.888591	0.477928
ARHGEF39	25	67	6	3	2642	3.19604	3.94452	22.4762	24.6592	18.2102	7.25016	8.50727	9.33353	6.89257	2.74419	8.9204	4.81838	0.540153	-0.888559	1.23419
HIP1	761	1217	111	114	4871	25.9359	24.4807	684.176	447.914	336.888	275.506	140.459	91.9552	69.1621	56.5605	116.207	62.8613	0.540942	-0.886455	0.943892
CDK4	89	290	11	28	797	88.5405	94.5486	80.0153	106.734	33.3853	67.6682	100.396	133.919	41.8887	84.9036	117.158	63.3962	0.541119	-0.885982	1.06786
SART1	15	15	1	3	797	22.8122	17.2253	13.4857	5.52071	3.03503	7.25016	16.9206	6.92687	3.80807	9.09681	11.9237	6.45244	0.541142	-0.88592	0.755092
DIMT1	110	233	17	20	1755	17.9885	15.0504	98.8953	85.7551	51.5955	48.3344	56.3506	48.8633	29.3992	27.541	52.6069	28.4701	0.541184	-0.885808	0.836668
PRDM2	13	32	1	4	1920	16.5291	14.4547	11.6876	11.7775	3.03503	9.66688	6.08731	6.13412	1.58074	5.03483	6.11072	3.30779	0.54131	-0.885474	0.8745
KNL1	91	161	18	9	2153	1	1	81.8134	59.2556	54.6305	21.7505	37.9997	27.5224	25.3742	10.1024	32.761	17.7383	0.541444	-0.885115	1
LTBP2	45	136	5	14	2713	16.7175	6.66794	40.4572	50.0545	15.1752	33.8341	14.9123	18.4499	5.59349	12.4711	16.6811	9.03229	0.541469	-0.88505	0.39886
AARS2	16	52	2	5	892	6.91268	6.54086	14.3848	19.1385	6.07006	12.0836	16.1264	21.4557	6.805	13.5466	18.7911	10.1758	0.541525	-0.884901	0.946212
PJA2	306	787	53	60	2521	67.9049	65.5431	275.109	289.653	160.857	145.003	109.127	114.896	63.8067	57.5181	112.012	60.6624	0.541573	-0.884773	0.965219
ADAMTS12	95	351	16	28	3652	50.1708	27.6709	85.4096	129.185	48.5605	67.6682	23.3871	35.3737	13.297	18.5291	29.3804	15.913	0.54162	-0.884646	0.551534
CDK2AP2	66	179	12	13	447	31.2484	23.8799	59.3372	65.8805	36.4204	31.4174	132.745	147.384	81.4773	70.2849	140.065	75.8811	0.541758	-0.884279	0.764196
TRIP12	3	20	1	1	112	121.513	130.292	2.69715	7.36095	3.03503	2.41672	24.0817	65.7228	27.0985	21.5779	44.9022	24.3382	0.542026	-0.883566	1.07225
APLNR	3	20	1	1	2268	0.0490072	0.0619238	2.69715	7.36095	3.03503	2.41672	1.18922	3.24557	1.3382	1.06557	2.21739	1.20188	0.542026	-0.883566	1.26357
LINC00672	3	20	1	1	2967	0.774932	0.555372	2.69715	7.36095	3.03503	2.41672	0.909048	2.48094	1.02293	0.814533	1.69499	0.918731	0.542026	-0.883566	0.716672
RBFOX2	3	20	1	1	602	3.4508	1.90459	2.69715	7.36095	3.03503	2.41672	4.48031	12.2275	5.04158	4.01448	8.3539	4.52803	0.542026	-0.883566	0.551927
STX2	52	107	13	3	1143	19.4298	15.8375	46.7505	39.3811	39.4554	7.25016	40.9016	34.4541	34.5192	6.3431	37.6779	20.4311	0.542258	-0.882949	0.815114
TRAK2	67	228	17	11	3335	35.8519	26.9026	60.2363	83.9148	51.5955	26.5839	18.0618	25.1619	15.4709	7.97119	21.6119	11.7211	0.542344	-0.882721	0.750381
UBE2W	70	157	16	7	1738	1	1	62.9334	57.7834	48.5605	16.917	36.2102	33.2471	27.9404	9.73362	34.7287	18.837	0.542406	-0.882555	1
DNMT3B	16	85	1	9	1452	3.01056	2.34566	14.3848	31.284	3.03503	21.7505	9.90687	21.5455	2.09024	14.9797	15.7262	8.53495	0.542723	-0.881712	0.779144
C19orf53	52	85	6	10	262	1	1	46.7505	31.284	18.2102	24.1672	178.437	119.405	69.5045	92.2412	148.921	80.8729	0.543059	-0.880819	1
ENDOV	17	22	1	4	1937	1	1	15.2838	8.09704	3.03503	9.66688	7.89046	4.1802	1.56687	4.99064	6.03533	3.27876	0.543261	-0.880283	1
KNOP1	70	189	7	21	4975	9.9926	7.87678	62.9334	69.561	21.2452	50.7511	12.6499	13.9821	4.27039	10.2012	13.316	7.23581	0.543392	-0.879936	0.788261
ZNF586	17	34	1	5	780	1	1	15.2838	12.5136	3.03503	12.0836	19.5946	16.0431	3.89106	15.4918	17.8189	9.69143	0.543886	-0.878625	1
HPS4	15	63	1	7	1752	16.7793	15.2358	13.4857	23.187	3.03503	16.917	7.69733	13.2346	1.73232	9.65584	10.466	5.69408	0.544058	-0.878169	0.908012
ARVCF	109	251	19	19	847	33.4935	36.7781	97.9963	92.3799	57.6656	45.9177	115.698	109.067	68.0821	54.2121	112.383	61.1471	0.544098	-0.878062	1.09807
ZNF704	186	492	33	37	12914	15.8817	11.4213	167.223	181.079	100.156	89.4186	12.949	14.0219	7.75561	6.92416	13.4855	7.33989	0.544282	-0.877574	0.719148
AMMECR1	38	110	11	3	4333	11.9075	10.5143	34.1638	40.4852	33.3853	7.25016	7.88457	9.34346	7.7049	1.67324	8.61402	4.68907	0.544354	-0.877384	0.882998
LMAN1	226	853	45	60	3269	88.7218	76.2287	203.185	313.944	136.576	145.003	62.1551	96.0369	41.7792	44.357	79.096	43.0681	0.544505	-0.876983	0.859188
C1QL1	50	101	2	16	494	20.5649	24.0755	44.9524	37.1728	6.07006	38.6675	90.9968	75.2486	12.2876	78.2743	83.1227	45.2809	0.544748	-0.876338	1.17071
CAPN2	261	588	38	54	1160	86.6566	60.8269	234.652	216.412	115.331	130.503	202.286	186.562	99.4234	112.502	194.424	105.963	0.54501	-0.875646	0.70193
COL19A1	19	11	3	1	2701	1.01636	1.02594	17.0819	4.04852	9.10509	2.41672	6.3243	1.4989	3.37101	0.89475	3.9116	2.13288	0.545271	-0.874956	1.00943
COMMD5	27	76	7	3	497	12.666	10.6437	24.2743	27.9716	21.2452	7.25016	48.8417	56.2809	42.7469	14.5878	52.5613	28.6674	0.545409	-0.874591	0.840336
STXBP6	5	39	1	3	3052	1.18132	2.27194	4.49524	14.3539	3.03503	7.25016	1.47288	4.7031	0.99444	2.37554	3.08799	1.68499	0.54566	-0.873927	1.92322
EMC1	365	923	58	78	3638	43.2196	52.7657	328.153	339.708	176.032	188.504	90.2014	93.3776	48.387	51.8153	91.7895	50.1011	0.545826	-0.873486	1.22087
TMEM106A	19	80	2	8	2239	4.8325	6.24212	17.0819	29.4438	6.07006	19.3338	7.62926	13.1504	2.71106	8.635	10.3898	5.67303	0.546017	-0.872983	1.2917
RBM17	40	98	5	10	1900	23.0901	24.9997	35.9619	36.0686	15.1752	24.1672	18.9273	18.9835	7.98692	12.7196	18.9554	10.3532	0.546189	-0.872527	1.0827
PABPC1	30	50	1	9	443	1	1	26.9715	18.4024	3.03503	21.7505	60.8836	41.5403	6.85108	49.0981	51.212	27.9746	0.546251	-0.872364	1
FAM114A1	101	401	27	20	2181	1	1	90.8039	147.587	81.9458	48.3344	41.6341	67.6694	37.5726	22.1616	54.6517	29.8671	0.546498	-0.871711	1
LRRC15	7	10	1	1	1370	0.185623	0.173795	6.29334	3.68047	3.03503	2.41672	4.59368	2.68648	2.21535	1.76403	3.64008	1.98969	0.546606	-0.871426	0.936279
SYN1	7	10	1	1	965	1	1	6.29334	3.68047	3.03503	2.41672	6.5216	3.81396	3.14511	2.50437	5.16778	2.82474	0.546606	-0.871426	1
GALK2	7	10	1	1	358	14.5744	15.6543	6.29334	3.68047	3.03503	2.41672	17.5792	10.2807	8.47774	6.75061	13.9299	7.61418	0.546606	-0.871426	1.0741
MMGT1	69	208	17	10	2953	15.8232	14.1687	62.0343	76.5539	51.5955	24.1672	21.0072	25.9241	17.4722	8.18395	23.4657	12.8281	0.546675	-0.871245	0.895438
FLI1	22	142	9	5	2278	3.20126	2.42535	19.7791	52.2627	27.3153	12.0836	8.68265	22.9424	11.9909	5.30448	15.8125	8.64769	0.546889	-0.87068	0.757624
IPO8	190	471	27	44	1871	34.215	43.4794	170.819	173.35	81.9458	106.336	91.2984	92.6512	43.7979	56.8336	91.9748	50.3157	0.54706	-0.870228	1.27077
PHLDA1	489	1279	59	132	4645	37.2396	33.8258	439.635	470.733	179.067	319.007	94.6469	101.342	38.5504	68.6775	97.9943	53.614	0.547113	-0.870089	0.908329
SLC25A29	57	116	5	15	1171	1	1	51.2458	42.6935	15.1752	36.2508	43.7624	36.459	12.9591	30.9571	40.1107	21.9581	0.547438	-0.869232	1
AAGAB	150	411	11	51	1787	22.68	27.6628	134.857	151.268	33.3853	123.253	75.4657	84.6489	18.6823	68.9719	80.0573	43.8271	0.547447	-0.86921	1.2197
RBL1	54	138	2	20	2409	4.91736	5.2188	48.5486	50.7905	6.07006	48.3344	20.153	21.0837	2.51974	20.0641	20.6183	11.2919	0.547664	-0.868638	1.0613
CHST2	9	41	1	4	1604	1	1	8.09144	15.0899	3.03503	9.66688	5.04454	9.4077	1.89216	6.02673	7.22612	3.95945	0.547936	-0.867921	1
EIF2S1	488	1215	74	108	3075	74.3982	96.2089	438.736	447.178	224.592	261.006	142.678	145.424	73.0381	84.8799	144.051	78.959	0.548133	-0.867403	1.29316
GSE1	118	183	17	18	3664	13.3996	13.8427	106.088	67.3527	51.5955	43.501	28.9541	18.3823	14.0817	11.8725	23.6682	12.9771	0.548295	-0.866976	1.03307
CYBRD1	354	1046	53	93	3305	25.411	29.0098	318.263	384.978	160.857	224.755	96.2975	116.483	48.6707	68.0045	106.39	58.3376	0.548335	-0.866871	1.14162
ATP5IF1	9	17	1	2	121	65.9364	59.1395	8.09144	6.25681	3.03503	4.83344	66.8714	51.7091	25.0829	39.9458	59.2903	32.5143	0.548393	-0.866719	0.896917
FOXJ1	29	16	1	6	1019	1.68343	3.61569	26.0724	5.88876	3.03503	14.5003	25.5863	5.77896	2.97844	14.2299	15.6826	8.60419	0.548645	-0.866054	2.14781
LPCAT2	71	121	18	2	3571	1	1	63.8324	44.5337	54.6305	4.83344	17.8752	12.4709	15.2984	1.35353	15.1731	8.32596	0.548732	-0.865827	1
TCEA1	36	101	7	7	1547	34.904	39.6281	32.3657	37.1728	21.2452	16.917	20.9216	24.029	13.7332	10.9354	22.4753	12.3343	0.548793	-0.865666	1.13535
CARD14	9	5	1	1	985	0.336437	1.29519	8.09144	1.84024	3.03503	2.41672	8.21466	1.86826	3.08125	2.45352	5.04146	2.76739	0.548926	-0.865317	3.84973
ZNF559-ZNF177	9	5	1	1	839	1	1	8.09144	1.84024	3.03503	2.41672	9.64414	2.19337	3.61744	2.88048	5.91876	3.24896	0.548926	-0.865317	1
C11orf1	9	5	1	1	188	9.07391	7.90812	8.09144	1.84024	3.03503	2.41672	43.0396	9.7885	16.1438	12.8549	26.414	14.4993	0.548926	-0.865317	0.871523
AC013489.1	9	5	1	1	599	1	1	8.09144	1.84024	3.03503	2.41672	13.5082	3.07218	5.06683	4.03459	8.29021	4.55071	0.548926	-0.865317	1
DET1	9	5	1	1	467	3.44319	7.49192	8.09144	1.84024	3.03503	2.41672	17.3264	3.94055	6.49899	5.17499	10.6335	5.83699	0.548926	-0.865317	2.17587
PSMB6	9	5	1	1	80	83.4798	100.221	8.09144	1.84024	3.03503	2.41672	101.143	23.003	37.9379	30.209	62.073	34.0734	0.548926	-0.865317	1.20054
ZNF177	9	5	1	1	837	1	1	8.09144	1.84024	3.03503	2.41672	9.66719	2.19861	3.62608	2.88736	5.9329	3.25672	0.548926	-0.865317	1
AL163636.2	11	51	2	4	1211	1	1	9.88953	18.7704	6.07006	9.66688	8.16642	15.4999	5.01244	7.98256	11.8332	6.4975	0.549092	-0.864881	1
DFFB	9	20	2	1	1678	3.61415	2.88099	8.09144	7.36095	6.07006	2.41672	4.82207	4.38674	3.61744	1.44024	4.60441	2.52884	0.549221	-0.86454	0.797142
BNIP3L	243	698	32	68	2716	47.1791	46.0614	218.469	256.897	97.121	164.337	80.4377	94.5866	35.7588	60.507	87.5121	48.1329	0.550014	-0.86246	0.976309
FAM220A	15	98	5	5	965	27.9849	26.8136	13.4857	36.0686	15.1752	12.0836	13.9748	37.3768	15.7255	12.5219	25.6758	14.1237	0.550078	-0.862293	0.958145
GRAMD2B	13	34	2	3	651	1	1	11.6876	12.5136	6.07006	7.25016	17.9534	19.2221	9.32421	11.137	18.5877	10.2306	0.550394	-0.861463	1
PRICKLE2	17	93	5	5	5179	18.0793	14.4249	15.2838	34.2284	15.1752	12.0836	2.95112	6.60908	2.93013	2.33319	4.7801	2.63166	0.550546	-0.861066	0.797868
CPSF2	228	644	38	53	10400	39.5479	40.5791	204.983	237.023	115.331	128.086	19.7099	22.7906	11.0895	12.316	21.2503	11.7028	0.550711	-0.860633	1.02607
BRCA1	30	82	4	8	1382	1	1	26.9715	30.1799	12.1401	19.3338	19.5162	21.8378	8.78446	13.9897	20.677	11.3871	0.550711	-0.860632	1
RPL22	201	507	38	36	1651	1	1	180.709	186.6	115.331	87.0019	109.454	113.022	69.8553	52.6965	111.238	61.2759	0.550853	-0.860261	1
SNW1	2	22	1	1	109	32.55	33.1524	1.7981	8.09704	3.03503	2.41672	16.4963	74.2848	27.8443	22.1717	45.3906	25.008	0.550952	-0.860001	1.01851
SOGA1	356	899	72	58	9042	14.2485	9.581	320.061	330.875	218.522	140.17	35.3972	36.5931	24.1675	15.5021	35.9951	19.8348	0.55104	-0.85977	0.672422
DNMT3A	433	891	61	87	6423	23.9176	28.1404	389.288	327.93	185.137	210.255	60.6084	51.0556	28.824	32.7346	55.832	30.7793	0.551285	-0.859131	1.17656
PLXDC2	90	189	13	18	10036	12.0645	7.8096	80.9144	69.561	39.4554	43.501	8.06241	6.93114	3.93139	4.33449	7.49678	4.13294	0.551295	-0.859103	0.647321
DDX55	15	14	1	3	800	1	1	13.4857	5.15266	3.03503	7.25016	16.8572	6.44083	3.79379	9.0627	11.649	6.42824	0.551828	-0.857709	1
GPR12	17	21	1	4	3622	1.52822	1.35509	15.2838	7.729	3.03503	9.66688	4.21972	2.1339	0.837943	2.66893	3.17681	1.75344	0.551949	-0.857392	0.886711
ATP11B	45	164	8	13	3530	27.0516	28.4212	40.4572	60.3598	24.2802	31.4174	11.461	17.0991	6.87826	8.9001	14.28	7.88918	0.552463	-0.856051	1.05063
MLLT3	47	180	11	11	4777	1	1	42.2553	66.2485	33.3853	26.5839	8.84557	13.8682	6.98877	5.56498	11.3569	6.27687	0.552693	-0.855451	1
SPIRE2	4	17	1	1	1046	2.30622	1.5592	3.59619	6.25681	3.03503	2.41672	3.43804	5.98165	2.90156	2.31044	4.70985	2.606	0.553309	-0.853844	0.676085
TRMT10C	4	17	1	1	452	16.9821	16.2187	3.59619	6.25681	3.03503	2.41672	7.95618	13.8425	6.71467	5.34673	10.8993	6.0307	0.553309	-0.853844	0.955047
FGF13	4	17	1	1	146	4.52744	5.35414	3.59619	6.25681	3.03503	2.41672	24.6315	42.8548	20.7879	16.5529	33.7432	18.6704	0.553309	-0.853844	1.1826
CEP120	4	17	1	1	1633	16.6388	14.1335	3.59619	6.25681	3.03503	2.41672	2.2022	3.83148	1.85856	1.47993	3.01684	1.66924	0.553309	-0.853844	0.84943
ARMC8	27	56	5	4	2496	57.766	81.601	24.2743	20.6107	15.1752	9.66688	9.72528	8.25747	6.07979	3.87295	8.99138	4.97637	0.55346	-0.853449	1.41261
GNA13	118	258	8	36	3541	25.6493	28.1402	106.088	94.9562	24.2802	87.0019	29.9598	26.8162	6.85689	24.5699	28.388	15.7134	0.553521	-0.853289	1.09711
C12orf65	31	76	7	4	927	1	1	27.8705	27.9716	21.2452	9.66688	30.0653	30.1743	22.9182	10.4281	30.1198	16.6732	0.553562	-0.853182	1
PDE6D	46	81	9	5	526	15.0362	11.9904	41.3562	29.8118	27.3153	12.0836	78.624	56.6765	51.9302	22.9726	67.6503	37.4514	0.553603	-0.853076	0.797436
MOB2	15	5	2	1	209	6.0802	4.82604	13.4857	1.84024	6.07006	2.41672	64.525	8.80496	29.0434	11.5633	36.665	20.3033	0.553752	-0.852689	0.79373
RER1	218	482	53	19	2319	72.0996	68.6183	195.993	177.399	160.857	45.9177	84.516	76.498	69.3646	19.8006	80.507	44.5826	0.553773	-0.852632	0.951715
DCAF17	54	109	13	4	3937	13.5019	15.496	48.5486	40.1172	39.4554	9.66688	12.3314	10.1898	10.0217	2.45539	11.2606	6.23854	0.554016	-0.852	1.14769
IL6ST	431	1430	92	94	5986	233.955	217.603	387.49	526.308	279.223	227.172	64.7327	87.9231	46.646	37.9505	76.3279	42.2982	0.554165	-0.851613	0.930106
ZNF708	30	78	3	9	2113	2.7607	1.62696	26.9715	28.7077	9.10509	21.7505	12.7645	13.5862	4.30908	10.2936	13.1754	7.30137	0.554167	-0.851606	0.589329
SPRY1	156	381	17	43	1208	208.711	200.048	140.252	140.226	51.5955	103.919	116.102	116.081	42.7115	86.0256	116.092	64.3686	0.554463	-0.850837	0.958493
NUDT21	364	1089	55	98	3578	51.4662	59.142	327.254	400.804	166.927	236.839	91.4627	112.019	46.6536	66.193	101.741	56.4233	0.554579	-0.850535	1.14914
DPYSL5	1113	1601	129	203	3355	21.1165	37.5087	1000.64	589.244	391.519	490.594	298.254	175.632	116.697	146.228	236.943	131.462	0.554828	-0.849887	1.77627
AGPS	47	164	10	11	5640	22.7279	18.0004	42.2553	60.3598	30.3503	26.5839	7.49207	10.7021	5.38126	4.71346	9.09708	5.04736	0.554833	-0.849875	0.791996
ZNF260	62	230	5	26	3304	27.3066	20.2476	55.741	84.6509	15.1752	62.8347	16.8708	25.6207	4.59296	19.0178	21.2458	11.8054	0.555658	-0.847731	0.741491
BSCL2	6	12	1	1	91	1	1	5.39429	4.41657	3.03503	2.41672	59.2779	48.5337	33.352	26.5574	53.9058	29.9547	0.555685	-0.84766	1
METTL7A	352	869	60	71	2366	18.245	15.4331	316.465	319.833	182.102	171.587	133.755	135.179	76.9661	72.522	134.467	74.7441	0.555854	-0.847222	0.845881
GPD1L	118	307	25	19	2802	10.169	10.3527	106.088	112.991	75.8758	45.9177	37.8614	40.325	27.0791	16.3875	39.0932	21.7333	0.555936	-0.84701	1.01806
TMEM223	15	49	1	6	651	1	1	13.4857	18.0343	3.03503	14.5003	20.7154	27.7025	4.6621	22.2739	24.2089	13.468	0.556324	-0.846004	1
PPP3CA	98	337	15	30	2434	15.0536	16.7565	88.1068	124.032	45.5255	72.5016	36.1983	50.9581	18.704	29.787	43.5782	24.2455	0.556367	-0.845891	1.11312
JAKMIP2	70	160	8	18	6247	29.6064	25.7431	62.9334	58.8876	24.2802	43.501	10.0742	9.42654	3.8867	6.9635	9.75036	5.4251	0.5564	-0.845806	0.869511
GOT1	70	172	12	14	676	14.9958	14.3097	62.9334	63.3042	36.4204	33.8341	93.0967	93.6452	53.8763	50.0504	93.371	51.9633	0.556526	-0.84548	0.954247
CAND2	20	37	5	1	820	1	1	17.981	13.6178	15.1752	2.41672	21.928	16.607	18.5063	2.94722	19.2675	10.7268	0.556727	-0.844957	1
GALNT2	766	1627	112	156	2665	26.2993	19.8321	688.671	598.813	339.923	377.008	258.413	224.695	127.551	141.467	241.554	134.509	0.556847	-0.844647	0.754092
TIPRL	178	471	19	53	2067	17.5641	17.2808	160.031	173.35	57.6656	128.086	77.4217	83.8657	27.8982	61.9672	80.6437	44.9327	0.557176	-0.843796	0.983871
CCDC186	10	67	3	4	4280	1	1	8.99049	24.6592	9.10509	9.66688	2.10058	5.76149	2.12736	2.25862	3.93104	2.19299	0.557865	-0.842012	1
AP2A1	27	49	3	6	351	32.9328	26.8708	24.2743	18.0343	9.10509	14.5003	69.1576	51.3798	25.9404	41.3115	60.2687	33.6259	0.557934	-0.841835	0.815928
ZNF132	8	7	1	1	508	5.72173	5.44669	7.19239	2.57633	3.03503	2.41672	14.1582	5.07152	5.97447	4.75732	9.61488	5.3659	0.558082	-0.84145	0.951931
USP21	8	7	1	1	275	13.1553	10.9415	7.19239	2.57633	3.03503	2.41672	26.1541	9.36848	11.0365	8.78807	17.7613	9.91227	0.558082	-0.84145	0.831718
CEP70	8	7	1	1	670	8.59922	8.19447	7.19239	2.57633	3.03503	2.41672	10.7349	3.84527	4.5299	3.60704	7.29009	4.06847	0.558082	-0.84145	0.952932
ZNF835	8	7	1	1	1603	0.828591	1.07011	7.19239	2.57633	3.03503	2.41672	4.48683	1.60719	1.89334	1.50762	3.04701	1.70048	0.558082	-0.84145	1.29148
MOSPD3	12	12	2	1	200	8.31311	4.52746	10.7886	4.41657	6.07006	2.41672	53.9429	22.0828	30.3503	12.0836	38.0129	21.217	0.558152	-0.841271	0.544617
KIF3C	52	97	8	9	2381	33.7395	20.0202	46.7505	35.7006	24.2802	21.7505	19.6348	14.994	10.1975	9.13502	17.3144	9.66626	0.558279	-0.840942	0.593376
PDIK1L	50	93	9	7	2965	6.17616	7.84948	44.9524	34.2284	27.3153	16.917	15.161	11.5442	9.21257	5.70558	13.3526	7.45907	0.558624	-0.840051	1.27093
FOXK2	193	641	30	57	3107	49.9838	43.1162	173.516	235.918	91.0509	137.753	55.8469	75.9313	29.3051	44.3363	65.8891	36.8207	0.558829	-0.839522	0.862603
ZKSCAN1	301	812	27	98	7491	26.463	19.31	270.614	298.855	81.9458	236.839	36.1252	39.8951	10.9392	31.6164	38.0102	21.2778	0.559793	-0.837034	0.729698
EXTL2	96	341	12	34	1554	27.2729	23.8769	86.3087	125.504	36.4204	82.1685	55.5397	80.762	23.4365	52.8755	68.1508	38.156	0.559876	-0.836822	0.875481
TMEM186	15	25	1	4	771	4.34908	3.93134	13.4857	9.20119	3.03503	9.66688	17.4912	11.9341	3.93649	12.5381	14.7127	8.2373	0.559878	-0.836815	0.903948
ERC1	30	62	6	4	498	9.85988	11.5213	26.9715	22.8189	18.2102	9.66688	54.1596	45.8212	36.5666	19.4114	49.9904	27.989	0.559888	-0.836789	1.1685
COG4	42	94	3	13	440	30.9093	27.8624	37.76	34.5965	9.10509	31.4174	85.8183	78.6283	20.6934	71.4031	82.2233	46.0482	0.560039	-0.836401	0.901424
HOXD11	1	24	1	1	445	1	1	0.899049	8.83314	3.03503	2.41672	2.02033	19.8497	6.82029	5.43083	10.935	6.12556	0.560177	-0.836045	1
PCNX1	97	230	15	21	5446	59.8186	78.2184	87.2077	84.6509	45.5255	50.7511	16.0132	15.5437	8.35943	9.31897	15.7784	8.8392	0.560208	-0.835966	1.30759
TRABD2B	11	23	1	3	5373	1	1	9.88953	8.46509	3.03503	7.25016	1.8406	1.57549	0.564867	1.34937	1.70804	0.957118	0.56036	-0.835575	1
ENDOG	21	34	5	1	66	7.83086	6.78675	18.88	12.5136	15.1752	2.41672	286.061	189.6	229.927	36.617	237.831	133.272	0.560364	-0.835563	0.866667
TCAIM	21	34	5	1	1768	20.0084	15.4725	18.88	12.5136	15.1752	2.41672	10.6787	7.07784	8.58323	1.36692	8.87829	4.97508	0.560364	-0.835563	0.7733
CDS1	10	2	1	1	2651	0.160763	0.350301	8.99049	0.736095	3.03503	2.41672	3.39136	0.277667	1.14486	0.911626	1.83451	1.02824	0.5605	-0.835213	2.17899
RPP40	10	2	1	1	345	9.38766	10.1348	8.99049	0.736095	3.03503	2.41672	26.0594	2.13361	8.79719	7.00499	14.0965	7.90109	0.5605	-0.835213	1.07959
GLI4	10	2	1	1	126	1	1	8.99049	0.736095	3.03503	2.41672	71.3531	5.84202	24.0875	19.1803	38.5975	21.6339	0.5605	-0.835213	1
MAP6	10	2	1	1	140	25.7054	22.6547	8.99049	0.736095	3.03503	2.41672	64.2178	5.25782	21.6788	17.2623	34.7378	19.4705	0.5605	-0.835213	0.881321
STAC2	10	2	1	1	1755	0.301149	0.327101	8.99049	0.736095	3.03503	2.41672	5.12278	0.419427	1.72936	1.37705	2.77111	1.55321	0.5605	-0.835213	1.08618
TSHR	10	2	1	1	1948	0.560579	0.437874	8.99049	0.736095	3.03503	2.41672	4.61524	0.377872	1.55802	1.24062	2.49656	1.39932	0.5605	-0.835213	0.78111
ADAMTS6	17	20	1	4	3099	10.8784	7.31932	15.2838	7.36095	3.03503	9.66688	4.93186	2.37527	0.979358	3.11935	3.65356	2.04936	0.56092	-0.834133	0.672831
RPS10-NUDT3	969	1993	166	164	3865	1	1	871.178	733.519	503.815	396.342	225.402	189.785	130.353	102.546	207.593	116.45	0.560952	-0.834052	1
SP4	35	114	8	7	3552	9.26014	10.4135	31.4667	41.9574	24.2802	16.917	8.85887	11.8123	6.83565	4.76268	10.3356	5.79917	0.561087	-0.833705	1.12455
SAYSD1	23	26	4	2	1367	0.316219	0.38924	20.6781	9.56923	12.1401	4.83344	15.1266	7.00017	8.88085	3.5358	11.0634	6.20833	0.561159	-0.833519	1.23092
FPGS	21	60	2	7	464	20.1929	24.4239	18.88	22.0828	6.07006	16.917	40.6897	47.5923	13.082	36.4591	44.141	24.7706	0.561169	-0.833492	1.20953
HDAC9	26	48	6	2	6353	16.6981	21.2511	23.3753	17.6663	18.2102	4.83344	3.67941	2.78078	2.86639	0.760812	3.23009	1.8136	0.561471	-0.832717	1.27267
CYREN	69	142	10	14	825	26.3319	39.7393	62.0343	52.2627	30.3503	33.8341	75.1932	63.3488	36.7882	41.011	69.271	38.8996	0.561557	-0.832494	1.50917
MKS1	10	37	1	4	641	7.69709	8.50662	8.99049	13.6178	3.03503	9.66688	14.0257	21.2445	4.73484	15.0809	17.6351	9.90789	0.561827	-0.831803	1.10517
SUV39H1	51	104	10	7	1439	4.75875	6.85997	45.8515	38.2769	30.3503	16.917	31.8634	26.5997	21.0912	11.7561	29.2316	16.4237	0.561848	-0.831749	1.44155
CYTH1	64	110	7	14	2042	9.02144	9.40573	57.5391	40.4852	21.2452	33.8341	28.1778	19.8263	10.4041	16.5691	24.002	13.4866	0.561894	-0.83163	1.0426
E2F1	41	93	6	9	1048	7.59158	7.65181	36.861	34.2284	18.2102	21.7505	35.1727	32.6607	17.3761	20.7543	33.9167	19.0652	0.562118	-0.831054	1.00793
AC027644.4	59	122	7	14	2303	1	1	53.0439	44.9018	21.2452	33.8341	23.0325	19.4971	9.22502	14.6913	21.2648	11.9582	0.562345	-0.830471	1
C16orf91	12	41	4	1	501	6.38029	7.64353	10.7886	15.0899	12.1401	2.41672	21.5341	30.1197	24.2318	4.82379	25.8269	14.5278	0.562507	-0.830058	1.19799
CCZ1	3	19	1	1	286	39.8176	38.9215	2.69715	6.9929	3.03503	2.41672	9.43058	24.4507	10.612	8.45007	16.9406	9.53103	0.562613	-0.829784	0.977495
HDDC3	3	19	1	1	1310	3.28645	2.83599	2.69715	6.9929	3.03503	2.41672	2.05889	5.33809	2.31682	1.84482	3.69849	2.08082	0.562613	-0.829784	0.862934
ARRDC2	3	19	1	1	1135	0.872447	1.50052	2.69715	6.9929	3.03503	2.41672	2.37634	6.16115	2.67404	2.12927	4.26874	2.40165	0.562613	-0.829784	1.7199
GSPT1	425	984	52	108	4990	85.6108	82.6833	382.096	362.159	157.822	261.006	76.5723	72.5769	31.6276	52.3058	74.5746	41.9667	0.562748	-0.82944	0.965805
ARL14EP	48	169	6	17	1431	25.2098	27.0515	43.1543	62.2	18.2102	41.0842	30.1568	43.4661	12.7255	28.7102	36.8114	20.7178	0.562809	-0.829282	1.07305
FAM83G	9	16	1	2	2569	1.20861	1.197	8.09144	5.88876	3.03503	4.83344	3.14964	2.29224	1.18141	1.88145	2.72094	1.53143	0.56283	-0.82923	0.990394
SLC25A35	9	16	1	2	445	0.832459	0.771628	8.09144	5.88876	3.03503	4.83344	18.183	13.2332	6.82029	10.8617	15.7081	8.84098	0.56283	-0.82923	0.926926
GPM6B	1146	2933	190	253	1849	186.649	227.337	1030.31	1079.48	576.656	611.43	557.225	583.82	311.874	330.682	570.523	321.278	0.563129	-0.828462	1.21799
BAHD1	125	237	2	44	2111	5.65844	4.53967	112.381	87.2272	6.07006	106.336	53.2359	41.3203	2.87544	50.3722	47.2781	26.6238	0.563132	-0.828456	0.802283
SLC25A16	25	50	6	2	5430	18.4861	27.9126	22.4762	18.4024	18.2102	4.83344	4.13927	3.38902	3.35362	0.890136	3.76414	2.12188	0.563709	-0.826978	1.50992
GULP1	11	46	1	5	1919	16.8518	16.4283	9.88953	16.9302	3.03503	12.0836	5.15348	8.8224	1.58157	6.29682	6.98794	3.93919	0.563713	-0.826967	0.974869
TMEM151B	11	46	1	5	2916	1	1	9.88953	16.9302	3.03503	12.0836	3.39147	5.80596	1.04082	4.1439	4.59872	2.59236	0.563713	-0.826967	1
HOMER3	40	51	3	9	239	1	1	35.9619	18.7704	9.10509	21.7505	150.468	78.5373	38.0966	91.0062	114.503	64.5514	0.563754	-0.826863	1
LSM14B	242	678	51	45	1215	21.1216	22.1449	217.57	249.536	154.787	108.752	179.07	205.38	127.396	89.5081	192.225	108.452	0.564195	-0.825734	1.04845
FNBP4	17	8	1	3	904	1	1	15.2838	2.94438	3.03503	7.25016	16.9069	3.25706	3.35733	8.02009	10.082	5.68871	0.564246	-0.825604	1
DSCC1	2	33	1	2	916	7.22725	8.26401	1.7981	12.1456	3.03503	4.83344	1.96299	13.2594	3.31335	5.27668	7.61117	4.29502	0.564304	-0.825455	1.14345
SEC22C	39	68	8	4	323	1	1	35.0629	25.0272	24.2802	9.66688	108.554	77.4837	75.171	29.9284	93.0188	52.5497	0.564937	-0.823839	1
[truncated: 11,794 more rows]

## Sheet: MA_Plot_3UTR
ENSG00000162804	SNED1	ENSG00000162804	26.5874	-6.53964	2.78266	4.82607e-05	0.00413761
ENSG00000197892	KIF13B	ENSG00000197892	25.6997	-6.47079	2.7793	5.55979e-05	0.00462508
ENSG00000117598	PLPPR5	ENSG00000117598	17.4443	-5.45115	2.8932	0.000520474	0.0291535
ENSG00000150893	FREM2	ENSG00000150893	175.132	-4.46596	0.581254	1.62816e-15	4.88564e-13
ENSG00000126217	MCF2L	ENSG00000126217	23.1555	-4.21241	1.74785	0.00172939	0.0663486
ENSG00000176463	SLCO3A1	ENSG00000176463	23.2586	-4.14796	1.73009	0.00164463	0.0656294
ENSG00000003137	CYP26B1	ENSG00000003137	64.7155	-3.69914	1.05863	2.26465e-05	0.00213793
ENSG00000121207	LRAT	ENSG00000121207	77.8581	-3.55393	0.810932	6.47541e-07	8.72517e-05
ENSG00000177363	LRRN4CL	ENSG00000177363	18.2964	-3.42469	2.00528	0.00483149	0.126857
ENSG00000277586	NEFL	ENSG00000277586	61.6663	-3.20293	0.873631	1.45582e-05	0.00145617
ENSG00000171877	FRMD5	ENSG00000171877	21.2507	-3.06513	1.70429	0.00348254	0.101952
ENSG00000183454	GRIN2A	ENSG00000183454	20.2907	-2.92311	1.7774	0.00433568	0.118659
ENSG00000148053	NTRK2	ENSG00000148053	27.8378	-2.91837	1.48089	0.00178437	0.0672299
ENSG00000099284	H2AFY2	ENSG00000099284	19.0548	-2.64204	1.88118	0.00550771	0.139275
ENSG00000118322	ATP10B	ENSG00000118322	36.9195	-2.52015	1.20345	0.00126002	0.0557193
ENSG00000145864	GABRB2	ENSG00000145864	23.2192	-2.51336	1.71047	0.00435732	0.118853
ENSG00000166206	GABRB3	ENSG00000166206	44.3564	-2.48287	1.05853	0.000816271	0.040343
ENSG00000162490	DRAXIN	ENSG00000162490	61.6378	-2.36041	0.838861	0.000216558	0.0148822
ENSG00000151834	GABRA2	ENSG00000151834	38.4205	-2.35291	1.15906	0.00144829	0.0608428
ENSG00000138759	FRAS1	ENSG00000138759	69.8612	-2.34792	0.786888	0.000125181	0.00973863
ENSG00000162104	ADCY9	ENSG00000162104	36.258	-2.2985	1.34535	0.00246583	0.0812468
ENSG00000138175	ARL3	ENSG00000138175	39.921	-2.27484	1.02884	0.00115376	0.0515631
ENSG00000117602	RCAN3	ENSG00000117602	57.8948	-2.23277	0.795071	0.000246275	0.0162929
ENSG00000082153	BZW1	ENSG00000082153	21.0081	-2.22936	1.99758	0.0066722	0.155441
ENSG00000101109	STK4	ENSG00000101109	51.0071	-2.16702	0.851361	0.000503307	0.0286797
ENSG00000260230	FRRS1L	ENSG00000260230	62.3544	-2.16662	0.843893	0.000451415	0.0261571
ENSG00000175445	LPL	ENSG00000175445	229.745	-2.161	0.442753	6.0706e-08	9.62362e-06
ENSG00000139971	C14orf37	ENSG00000139971	35.4631	-2.09642	1.2663	0.00293766	0.0923907
ENSG00000162493	PDPN	ENSG00000162493	68.928	-2.04707	0.780874	0.000419477	0.0244753
ENSG00000072840	EVC	ENSG00000072840	45.0815	-2.02033	0.998209	0.00175988	0.0670032
ENSG00000135272	MDFIC	ENSG00000135272	26.4089	-2.0184	1.70405	0.00594869	0.143711
ENSG00000184985	SORCS2	ENSG00000184985	86.73	-2.00187	0.696742	0.000199627	0.0142141
ENSG00000115226	FNDC4	ENSG00000115226	30.356	-1.995	1.41463	0.00437104	0.118853
ENSG00000023516	AKAP11	ENSG00000023516	69.1469	-1.97086	0.847677	0.000914708	0.0441688
ENSG00000196914	ARHGEF12	ENSG00000196914	365.257	-1.9356	0.38205	2.44941e-08	4.03529e-06
ENSG00000095303	PTGS1	ENSG00000095303	58.3961	-1.9294	0.967453	0.0017624	0.0670032
ENSG00000101938	CHRDL1	ENSG00000101938	39.3452	-1.90272	1.06266	0.00267603	0.0864768
ENSG00000047932	GOPC	ENSG00000047932	44.7885	-1.8263	1.0359	0.0030076	0.0939399
ENSG00000272325	NUDT3	ENSG00000272325	78.3443	-1.81601	0.729073	0.000658297	0.0343541
ENSG00000108852	MPP2	ENSG00000108852	29.4997	-1.79346	1.39357	0.00571676	0.140177
ENSG00000143147	GPR161	ENSG00000143147	72.7879	-1.78648	0.684577	0.00048468	0.0278923
ENSG00000173406	DAB1	ENSG00000173406	56.4706	-1.76746	0.916197	0.00227414	0.0770456
ENSG00000054793	ATP9A	ENSG00000054793	191.999	-1.75583	0.426911	2.5985e-06	0.000311894
ENSG00000133687	TMTC1	ENSG00000133687	29.3581	-1.75371	1.49407	0.00647403	0.152794
ENSG00000153561	RMND5A	ENSG00000153561	71.4164	-1.73626	0.712588	0.000746187	0.0379968
ENSG00000137142	IGFBPL1	ENSG00000137142	36.6633	-1.72614	1.78057	0.00616507	0.147156
ENSG00000113594	LIFR	ENSG00000113594	604.931	-1.71629	0.311917	2.71018e-09	5.3068e-07
ENSG00000105810	CDK6	ENSG00000105810	668.799	-1.65173	0.247862	2.10074e-12	5.19131e-10
ENSG00000104219	ZDHHC2	ENSG00000104219	66.2362	-1.64827	0.735172	0.00129817	0.0568083
ENSG00000154127	UBASH3B	ENSG00000154127	60.5784	-1.61059	0.823422	0.00234772	0.0785879
ENSG00000110092	CCND1	ENSG00000110092	306.415	-1.59046	0.401982	5.47597e-06	0.000606739
ENSG00000178904	DPY19L3	ENSG00000178904	163.643	-1.58297	0.438854	2.21818e-05	0.00211786
ENSG00000186732	MPPED1	ENSG00000186732	55.5207	-1.57003	1.06588	0.004667	0.125064
ENSG00000131711	MAP1B	ENSG00000131711	1240.56	-1.56386	0.199773	4.28381e-16	1.38342e-13
ENSG00000148730	EIF4EBP2	ENSG00000148730	425.43	-1.53287	0.302242	3.10659e-08	5.01954e-06
ENSG00000091129	NRCAM	ENSG00000091129	99.9871	-1.50318	0.622273	0.000933134	0.0448011
ENSG00000060749	QSER1	ENSG00000060749	148.137	-1.46886	0.471866	0.000136148	0.0103992
ENSG00000071246	VASH1	ENSG00000071246	86.8305	-1.4687	0.61816	0.00107342	0.0492834
ENSG00000142166	IFNAR1	ENSG00000142166	128.448	-1.46869	0.517496	0.00030935	0.0196906
ENSG00000198121	LPAR1	ENSG00000198121	52.0751	-1.46832	0.906194	0.00466085	0.125064
ENSG00000153944	MSI2	ENSG00000153944	301.241	-1.4681	0.434352	5.11172e-05	0.00433825
ENSG00000128050	PAICS	ENSG00000128050	137.631	-1.43931	0.573101	0.000739988	0.0379864
ENSG00000156103	MMP16	ENSG00000156103	532.006	-1.43712	0.267488	6.79633e-09	1.18964e-06
ENSG00000154678	PDE1C	ENSG00000154678	36.6912	-1.4331	1.58759	0.0080884	0.174701
ENSG00000110367	DDX6	ENSG00000110367	595.601	-1.41331	0.262135	6.2121e-09	1.11051e-06
ENSG00000153012	LGI2	ENSG00000153012	32.1098	-1.40503	1.40258	0.00867405	0.18343
ENSG00000187323	DCC	ENSG00000187323	44.7533	-1.39812	1.24253	0.00760797	0.168066
ENSG00000026508	CD44	ENSG00000026508	586.43	-1.39356	0.25533	4.43714e-09	8.28463e-07
ENSG00000197045	GMFB	ENSG00000197045	163.869	-1.38725	0.462352	0.000198547	0.0142141
ENSG00000152492	CCDC50	ENSG00000152492	56.4374	-1.37761	0.825866	0.00470368	0.125064
ENSG00000144724	PTPRG	ENSG00000144724	318.213	-1.37058	0.318119	1.48169e-06	0.000183076
ENSG00000149212	SESN3	ENSG00000149212	445.647	-1.34963	0.292786	3.83725e-07	5.37343e-05
ENSG00000213160	KLHL23	ENSG00000213160	27.2007	-1.33894	1.92078	0.0101418	0.201519
ENSG00000181826	RELL1	ENSG00000181826	137.534	-1.32195	0.567367	0.00134371	0.0581949
ENSG00000110917	MLEC	ENSG00000110917	740.772	-1.31946	0.236782	2.50364e-09	5.13063e-07
ENSG00000156687	UNC5D	ENSG00000156687	86.6177	-1.31193	0.674772	0.00302912	0.0941049
ENSG00000172667	ZMAT3	ENSG00000172667	225.791	-1.30601	0.371647	3.91894e-05	0.00346599
ENSG00000131374	TBC1D5	ENSG00000131374	135.172	-1.30285	0.486053	0.000565991	0.0304837
ENSG00000183049	CAMK1D	ENSG00000183049	53.1764	-1.2987	0.891055	0.00660285	0.154532
ENSG00000117298	ECE1	ENSG00000117298	123.319	-1.2865	0.554141	0.00146495	0.0609765
ENSG00000058668	ATP2B4	ENSG00000058668	230.59	-1.28578	0.398528	0.000107909	0.00855328
ENSG00000130477	UNC13A	ENSG00000130477	43.693	-1.28578	1.27876	0.00943819	0.192475
ENSG00000204131	NHSL2	ENSG00000204131	57.5629	-1.28347	0.931686	0.0075407	0.167169
ENSG00000215790	SLC35E2	ENSG00000215790	28.0322	-1.28038	2.71458	0.0094153	0.192475
ENSG00000100028	SNRPD3	ENSG00000100028	101.845	-1.27209	0.594923	0.00225882	0.0769371
ENSG00000153707	PTPRD	ENSG00000153707	203.394	-1.26884	0.42015	0.00021766	0.0148822
ENSG00000109572	CLCN3	ENSG00000109572	117.847	-1.26492	0.557439	0.00170921	0.0661263
ENSG00000107742	SPOCK2	ENSG00000107742	109.991	-1.26363	0.612161	0.00264036	0.0858801
ENSG00000165417	GTF2A1	ENSG00000165417	119.581	-1.26277	0.525653	0.00120684	0.0536503
ENSG00000116667	C1orf21	ENSG00000116667	63.4113	-1.25248	0.775566	0.00572255	0.140177
ENSG00000082701	GSK3B	ENSG00000082701	231.438	-1.2473	0.385924	0.000114162	0.00896437
ENSG00000094916	CBX5	ENSG00000094916	719.611	-1.24243	0.259715	1.83517e-07	2.6134e-05
ENSG00000070367	EXOC5	ENSG00000070367	90.1437	-1.24027	0.612289	0.0028936	0.0917435
ENSG00000163171	CDC42EP3	ENSG00000163171	107.293	-1.23548	0.577166	0.00226178	0.0769371
ENSG00000175161	CADM2	ENSG00000175161	60.3383	-1.23218	0.792119	0.00642848	0.152577
ENSG00000114554	PLXNA1	ENSG00000114554	246.884	-1.23214	0.405877	0.000212902	0.0148822
ENSG00000171885	AQP4	ENSG00000171885	132.931	-1.23187	0.645432	0.00353994	0.102915
ENSG00000110436	SLC1A2	ENSG00000110436	102.462	-1.22869	0.579995	0.00245263	0.08113
ENSG00000082196	C1QTNF3	ENSG00000082196	39.4589	-1.22623	1.39228	0.0109203	0.208528
ENSG00000131263	RLIM	ENSG00000131263	135.556	-1.21928	0.490082	0.00105297	0.0488789
ENSG00000144040	SFXN5	ENSG00000144040	103.273	-1.21738	0.565629	0.00230175	0.0776679
ENSG00000082805	ERC1	ENSG00000082805	175.31	-1.2149	0.445364	0.000563084	0.0304837
ENSG00000167378	IRGQ	ENSG00000167378	187.813	-1.21148	0.462833	0.000764516	0.0386956
ENSG00000009954	BAZ1B	ENSG00000009954	171.984	-1.20464	0.44173	0.000552327	0.0301341
ENSG00000182168	UNC5C	ENSG00000182168	167.568	-1.2016	0.531354	0.00185125	0.068824
ENSG00000138696	BMPR1B	ENSG00000138696	71.5469	-1.20159	0.858518	0.00772246	0.168969
ENSG00000153936	HS2ST1	ENSG00000153936	243.578	-1.20056	0.359843	8.28622e-05	0.00669431
ENSG00000118007	STAG1	ENSG00000118007	71.0765	-1.19809	0.714021	0.00563134	0.140177
ENSG00000101654	RNMT	ENSG00000101654	39.4799	-1.19582	1.17362	0.010987	0.208853
ENSG00000112902	SEMA5A	ENSG00000112902	487.161	-1.18737	0.268873	1.09663e-06	0.000139605
ENSG00000006607	FARP2	ENSG00000006607	109.224	-1.1856	0.716213	0.0059801	0.143968
ENSG00000178878	APOLD1	ENSG00000178878	223.362	-1.18224	0.498538	0.00144544	0.0608428
ENSG00000060237	WNK1	ENSG00000060237	107.185	-1.17871	0.581082	0.00319572	0.0967879
ENSG00000181744	C3orf58	ENSG00000181744	93.6888	-1.1712	0.67046	0.00534707	0.13697
ENSG00000169855	ROBO1	ENSG00000169855	267.307	-1.17107	0.366192	0.000140619	0.010644
ENSG00000118971	CCND2	ENSG00000118971	1579.88	-1.16801	0.223668	2.08866e-08	3.58142e-06
ENSG00000145687	SSBP2	ENSG00000145687	80.4794	-1.15881	0.681957	0.00570367	0.140177
ENSG00000134243	SORT1	ENSG00000134243	468.259	-1.15166	0.32771	4.75863e-05	0.00412185
ENSG00000101265	RASSF2	ENSG00000101265	272.334	-1.14847	0.480678	0.00146599	0.0609765
ENSG00000213390	ARHGAP19	ENSG00000213390	119.129	-1.13284	0.520512	0.00248259	0.0814793
ENSG00000106780	MEGF9	ENSG00000106780	133.558	-1.13083	0.507656	0.00217383	0.0753417
ENSG00000068654	POLR1A	ENSG00000068654	117.192	-1.12995	0.522979	0.00255578	0.0835552
ENSG00000153827	TRIP12	ENSG00000153827	90.3352	-1.11928	0.640646	0.00563546	0.140177
ENSG00000188846	RPL14	ENSG00000188846	57.6117	-1.11527	0.885055	0.0106791	0.206266
ENSG00000116747	TROVE2	ENSG00000116747	254.773	-1.10974	0.352382	0.00017849	0.013155
ENSG00000162599	NFIA	ENSG00000162599	353.024	-1.10338	0.363989	0.00026138	0.0171571
ENSG00000122203	KIAA1191	ENSG00000122203	70.5888	-1.09865	0.751363	0.00894886	0.185424
ENSG00000092964	DPYSL2	ENSG00000092964	1417.83	-1.09778	0.196018	2.71593e-09	5.3068e-07
ENSG00000168280	KIF5C	ENSG00000168280	155.462	-1.0629	0.464613	0.00217542	0.0753417
ENSG00000188643	S100A16	ENSG00000188643	105.076	-1.06258	0.625139	0.00672074	0.155558
ENSG00000169139	UBE2V2	ENSG00000169139	72.8541	-1.05784	0.700978	0.00890531	0.185424
ENSG00000074054	CLASP1	ENSG00000074054	139.744	-1.05334	0.491306	0.00303576	0.0941049
ENSG00000138594	TMOD3	ENSG00000138594	170.868	-1.04534	0.436067	0.00171573	0.0661263
ENSG00000107951	MTPAP	ENSG00000107951	38.6605	-1.04488	1.18849	0.0139975	0.246555
ENSG00000198887	SMC5	ENSG00000198887	45.6318	-1.04018	1.1553	0.0142776	0.248881
ENSG00000164292	RHOBTB3	ENSG00000164292	420.402	-1.03254	0.319765	0.000150089	0.0111597
ENSG00000128989	ARPP19	ENSG00000128989	394.297	-1.02689	0.300066	7.82579e-05	0.00638371
ENSG00000085719	CPNE3	ENSG00000085719	184.433	-1.02608	0.416241	0.00148588	0.061198
ENSG00000181019	NQO1	ENSG00000181019	96.7574	-1.02586	0.660575	0.00881821	0.184765
ENSG00000115808	STRN	ENSG00000115808	127.901	-1.02549	0.503957	0.00395405	0.111858
ENSG00000149485	FADS1	ENSG00000149485	585.729	-1.02152	0.256473	9.24088e-06	0.000946852
ENSG00000149311	ATM	ENSG00000149311	36.5973	-1.01981	1.37058	0.0145703	0.251356
ENSG00000069275	NUCKS1	ENSG00000069275	897.706	-1.00947	0.227502	1.29503e-06	0.000162401
ENSG00000136010	ALDH1L2	ENSG00000136010	39.8774	-1.00433	1.14316	0.0149377	0.254062
ENSG00000159023	EPB41	ENSG00000159023	50.327	-0.993462	0.953302	0.0148755	0.254033
ENSG00000072364	AFF4	ENSG00000072364	408.842	-0.988641	0.329078	0.000347684	0.0213229
ENSG00000140443	IGF1R	ENSG00000140443	92.9141	-0.986831	0.651386	0.0101313	0.201519
ENSG00000187416	LHFPL3	ENSG00000187416	35.7328	-0.985888	1.3965	0.0147573	0.252527
ENSG00000048649	RSF1	ENSG00000048649	94.4917	-0.984607	0.596488	0.00843586	0.180811
ENSG00000109654	TRIM2	ENSG00000109654	137.58	-0.983869	0.490177	0.00452573	0.122267
ENSG00000125249	RAP2A	ENSG00000125249	149.352	-0.982998	0.457048	0.00339981	0.100582
ENSG00000100167	2022-09-03	ENSG00000100167	144.327	-0.979154	0.510578	0.00539743	0.137762
ENSG00000111913	RIPOR2	ENSG00000111913	43.9532	-0.974226	1.19906	0.0157578	0.262225
ENSG00000134294	SLC38A2	ENSG00000134294	907.78	-0.972759	0.260179	2.62369e-05	0.00244936
ENSG00000078269	SYNJ2	ENSG00000078269	128.932	-0.970057	0.490365	0.00495106	0.129189
ENSG00000129128	SPCS3	ENSG00000129128	301.543	-0.965938	0.366592	0.00106256	0.0490527
ENSG00000137486	ARRB1	ENSG00000137486	51.9287	-0.96184	0.887467	0.015714	0.262225
ENSG00000114126	TFDP2	ENSG00000114126	169.125	-0.96177	0.450698	0.00359746	0.103869
ENSG00000054523	KIF1B	ENSG00000054523	388.84	-0.95683	0.319214	0.000375178	0.0225714
ENSG00000173273	TNKS	ENSG00000173273	389.914	-0.953176	0.317872	0.0003761	0.0225714
ENSG00000168495	POLR3D	ENSG00000168495	77.8038	-0.953089	0.662053	0.0119972	0.220549
ENSG00000179295	PTPN11	ENSG00000179295	203.919	-0.943054	0.423775	0.00304648	0.0941049
ENSG00000136205	TNS3	ENSG00000136205	287.478	-0.940875	0.368622	0.00139548	0.0600058
ENSG00000062725	APPBP2	ENSG00000062725	191.371	-0.940041	0.446145	0.00408877	0.114513
ENSG00000115109	EPB41L5	ENSG00000115109	152.521	-0.935162	0.509054	0.00677644	0.155988
ENSG00000152127	MGAT5	ENSG00000152127	158.047	-0.915286	0.507391	0.00751504	0.167041
ENSG00000075618	FSCN1	ENSG00000075618	560.191	-0.915072	0.289456	0.000235229	0.0156856
ENSG00000104331	IMPAD1	ENSG00000104331	322.244	-0.914128	0.328554	0.000769589	0.0387191
ENSG00000205765	C5orf51	ENSG00000205765	92.8324	-0.907277	0.588776	0.0117817	0.218313
ENSG00000257218	GATC	ENSG00000257218	85.5613	-0.901151	0.697134	0.015761	0.262225
ENSG00000130304	SLC27A1	ENSG00000130304	56.5028	-0.89622	0.866867	0.0183821	0.278282
ENSG00000161533	ACOX1	ENSG00000161533	183.439	-0.887928	0.411729	0.00404499	0.113666
ENSG00000213064	SFT2D2	ENSG00000213064	235.842	-0.886533	0.366694	0.00220035	0.0757678
ENSG00000122870	BICC1	ENSG00000122870	60.3396	-0.881268	0.821247	0.0189913	0.279314
ENSG00000144810	COL8A1	ENSG00000144810	72.0684	-0.880945	0.74067	0.0176646	0.274847
ENSG00000109452	INPP4B	ENSG00000109452	61.8422	-0.878805	0.830852	0.019209	0.280222
ENSG00000090863	GLG1	ENSG00000090863	256.736	-0.869261	0.354198	0.00209029	0.0737926
ENSG00000158470	B4GALT5	ENSG00000158470	194.952	-0.868721	0.403844	0.00432861	0.118659
ENSG00000139977	NAA30	ENSG00000139977	85.739	-0.862667	0.737582	0.0189077	0.279301
ENSG00000077279	DCX	ENSG00000077279	129.925	-0.855483	0.482701	0.00932064	0.19185
ENSG00000120253	NUP43	ENSG00000120253	127.881	-0.850762	0.569491	0.0143796	0.249622
ENSG00000164402	2022-09-08	ENSG00000164402	218.236	-0.849246	0.416583	0.00567515	0.140177
ENSG00000160049	DFFA	ENSG00000160049	103.041	-0.8488	0.563008	0.0141707	0.248047
ENSG00000101350	KIF3B	ENSG00000101350	91.9656	-0.84879	0.733986	0.0189142	0.279301
ENSG00000113300	CNOT6	ENSG00000113300	76.4721	-0.84774	0.73083	0.0198654	0.284243
ENSG00000196262	PPIA	ENSG00000196262	89.6029	-0.840147	0.593147	0.0161332	0.264095
ENSG00000110906	KCTD10	ENSG00000110906	295.788	-0.834702	0.361423	0.00326194	0.0978815
ENSG00000052723	SIKE1	ENSG00000052723	176.292	-0.83336	0.412011	0.00619397	0.147427
ENSG00000175970	UNC119B	ENSG00000175970	161.679	-0.831187	0.451568	0.00868902	0.18343
ENSG00000143970	ASXL2	ENSG00000143970	47.4497	-0.830806	0.985151	0.0215896	0.299355
ENSG00000070614	NDST1	ENSG00000070614	414.375	-0.830258	0.31103	0.00126975	0.0558559
ENSG00000129657	SEC14L1	ENSG00000129657	153.454	-0.83002	0.503457	0.0122035	0.222899
ENSG00000092421	SEMA6A	ENSG00000092421	350.016	-0.829254	0.360569	0.00329531	0.0980295
ENSG00000144730	IL17RD	ENSG00000144730	626.497	-0.828918	0.251915	0.000184928	0.013511
ENSG00000135686	KLHL36	ENSG00000135686	49.2274	-0.823536	0.935151	0.0216375	0.299503
ENSG00000136485	DCAF7	ENSG00000136485	420.983	-0.822565	0.284086	0.000673134	0.0349115
ENSG00000181704	YIPF6	ENSG00000181704	154.577	-0.815695	0.463833	0.0105633	0.205447
ENSG00000113361	CDH6	ENSG00000113361	512.814	-0.814656	0.312037	0.00157733	0.0637151
ENSG00000143797	MBOAT2	ENSG00000143797	98.9296	-0.813169	0.611203	0.0186447	0.279065
ENSG00000138411	HECW2	ENSG00000138411	32.019	-0.812579	1.4015	0.0179253	0.276744
ENSG00000152102	FAM168B	ENSG00000152102	746.661	-0.81019	0.272127	0.00054299	0.0298183
ENSG00000172379	ARNT2	ENSG00000172379	496.442	-0.802726	0.268246	0.000518481	0.0291535
ENSG00000134250	NOTCH2	ENSG00000134250	468.826	-0.800758	0.266552	0.000505189	0.0286797
ENSG00000162636	FAM102B	ENSG00000162636	82.2619	-0.797809	0.616518	0.0204619	0.289917
ENSG00000105220	GPI	ENSG00000105220	91.5225	-0.796707	0.636516	0.0213506	0.299155
ENSG00000068489	PRR11	ENSG00000068489	57.9779	-0.796599	0.777775	0.0236528	0.311003
ENSG00000106799	TGFBR1	ENSG00000106799	340.89	-0.79488	0.338005	0.00321	0.0967879
ENSG00000198668	CALM1	ENSG00000198668	1322.4	-0.793418	0.199975	1.49556e-05	0.00147832
ENSG00000166224	SGPL1	ENSG00000166224	329.161	-0.787668	0.310547	0.00203649	0.0721965
ENSG00000144320	LNPK	ENSG00000144320	98.3851	-0.783586	0.563072	0.019244	0.280222
ENSG00000118257	NRP2	ENSG00000118257	277.468	-0.783254	0.368677	0.00555604	0.139766
ENSG00000111145	ELK3	ENSG00000111145	36.9976	-0.781594	1.3208	0.0180469	0.276744
ENSG00000130723	PRRC2B	ENSG00000130723	561.86	-0.778828	0.281235	0.00109095	0.049816
ENSG00000138758	2022-09-11	ENSG00000138758	1190.12	-0.778645	0.212306	5.23514e-05	0.00439856
ENSG00000011201	ANOS1	ENSG00000011201	251.285	-0.778328	0.376996	0.00645019	0.152661
ENSG00000007062	PROM1	ENSG00000007062	108.758	-0.777402	0.529134	0.0180829	0.276744
ENSG00000145495	2022-03-06	ENSG00000145495	109.979	-0.775107	0.539456	0.0186265	0.279065
ENSG00000116005	PCYOX1	ENSG00000116005	195.623	-0.764877	0.41373	0.0102693	0.202488
ENSG00000186575	NF2	ENSG00000186575	170.101	-0.764227	0.419584	0.0110629	0.209348
ENSG00000154945	ANKRD40	ENSG00000154945	125.449	-0.758939	0.528995	0.0199599	0.284243
ENSG00000008952	SEC62	ENSG00000008952	136.441	-0.757929	0.475843	0.0161777	0.264095
ENSG00000197965	MPZL1	ENSG00000197965	371.785	-0.757404	0.308782	0.00273032	0.0875579
ENSG00000178209	PLEC	ENSG00000178209	293.153	-0.754698	0.324617	0.00381745	0.108359
ENSG00000240694	PNMA2	ENSG00000240694	144.506	-0.752308	0.47663	0.0166052	0.264856
ENSG00000088812	ATRN	ENSG00000088812	160.641	-0.746473	0.435879	0.0136698	0.24437
ENSG00000154380	ENAH	ENSG00000154380	470.235	-0.742239	0.310298	0.00329378	0.0980295
ENSG00000166441	RPL27A	ENSG00000166441	187.184	-0.741971	0.392994	0.0102528	0.202488
ENSG00000104738	MCM4	ENSG00000104738	158.885	-0.741184	0.433187	0.013989	0.246555
ENSG00000092847	AGO1	ENSG00000092847	242.564	-0.739881	0.366833	0.00799951	0.173227
ENSG00000108582	CPD	ENSG00000108582	211.555	-0.738161	0.380589	0.00933906	0.19185
ENSG00000187446	CHP1	ENSG00000187446	107.671	-0.734919	0.533411	0.0225438	0.303733
ENSG00000198791	CNOT7	ENSG00000198791	66.7472	-0.721737	0.816627	0.02929	0.348305
ENSG00000155111	CDK19	ENSG00000155111	29.9427	-0.716933	1.25672	0.0197175	0.283386
ENSG00000119471	HSDL2	ENSG00000119471	53.7847	-0.716371	0.862695	0.0290524	0.347718
ENSG00000007168	PAFAH1B1	ENSG00000007168	319.679	-0.716323	0.307819	0.00421945	0.117035
ENSG00000140718	FTO	ENSG00000140718	176.754	-0.715266	0.431322	0.0163525	0.264207
ENSG00000143641	GALNT2	ENSG00000143641	391.999	-0.712919	0.291814	0.00317328	0.0967879
ENSG00000131844	MCCC2	ENSG00000131844	46.0121	-0.709949	0.877145	0.0288003	0.346181
ENSG00000213853	EMP2	ENSG00000213853	66.8903	-0.706224	0.710234	0.031633	0.360136
ENSG00000127946	HIP1	ENSG00000127946	342.478	-0.704539	0.345692	0.00833553	0.179118
ENSG00000116704	SLC35D1	ENSG00000116704	40.2227	-0.704022	0.974512	0.0267777	0.334303
ENSG00000143126	CELSR2	ENSG00000143126	26.3748	-0.703709	1.51329	0.0145242	0.251095
ENSG00000187676	B3GLCT	ENSG00000187676	35.9752	-0.703323	1.3686	0.0158766	0.263489
ENSG00000138071	ACTR2	ENSG00000138071	321.166	-0.701998	0.32001	0.00605582	0.145374
ENSG00000136044	APPL2	ENSG00000136044	33.0455	-0.701512	1.10759	0.0229782	0.305903
ENSG00000137414	FAM8A1	ENSG00000137414	136.984	-0.699295	0.573819	0.0294854	0.348305
ENSG00000148411	NACC2	ENSG00000148411	117.517	-0.698687	0.598962	0.0304584	0.35118
ENSG00000186318	BACE1	ENSG00000186318	198.46	-0.697197	0.475799	0.0226465	0.303879
ENSG00000122778	KIAA1549	ENSG00000122778	25.6608	-0.696542	1.44629	0.0153988	0.259012
ENSG00000134369	NAV1	ENSG00000134369	547.197	-0.694465	0.282477	0.00321398	0.0967879
ENSG00000124098	FAM210B	ENSG00000124098	47.2375	-0.69328	0.862214	0.029763	0.348305
ENSG00000086062	B4GALT1	ENSG00000086062	170.76	-0.69091	0.406472	0.0167072	0.264856
ENSG00000069188	SDK2	ENSG00000069188	193.85	-0.690248	0.427134	0.0189864	0.279314
ENSG00000127463	EMC1	ENSG00000127463	204.815	-0.687468	0.373625	0.0131992	0.237881
ENSG00000150867	PIP4K2A	ENSG00000150867	126.132	-0.685133	0.505733	0.0275325	0.337705
ENSG00000134001	EIF2S1	ENSG00000134001	268.175	-0.684219	0.332697	0.00863321	0.183172
ENSG00000157851	DPYSL5	ENSG00000157851	485.886	-0.6841	0.325152	0.00771497	0.168969
ENSG00000162402	USP24	ENSG00000162402	126.989	-0.682424	0.472768	0.0247869	0.320373
ENSG00000100580	TMED8	ENSG00000100580	102.899	-0.67923	0.538201	0.0305697	0.351845
ENSG00000162441	LZIC	ENSG00000162441	237.631	-0.676085	0.353172	0.0118841	0.219451
ENSG00000091986	CCDC80	ENSG00000091986	132.958	-0.675401	0.483659	0.0270139	0.33503
ENSG00000116191	RALGPS2	ENSG00000116191	91.25	-0.675194	0.557336	0.0321905	0.361101
ENSG00000114853	ZBTB47	ENSG00000114853	40.05	-0.673156	1.07036	0.0229294	0.305797
ENSG00000168807	SNTB2	ENSG00000168807	129.203	-0.671687	0.466076	0.0257827	0.325754
ENSG00000187239	FNBP1	ENSG00000187239	218.742	-0.670995	0.42378	0.0214344	0.299155
ENSG00000148158	SNX30	ENSG00000148158	67.6425	-0.669817	0.656612	0.0354365	0.377547
ENSG00000103769	RAB11A	ENSG00000103769	91.9864	-0.66968	0.556683	0.032828	0.364918
ENSG00000103342	GSPT1	ENSG00000103342	219.885	-0.669508	0.383053	0.0165261	0.264856
ENSG00000198162	MAN1A2	ENSG00000198162	127.631	-0.669452	0.48121	0.0277097	0.339384
ENSG00000116237	ICMT	ENSG00000116237	226.933	-0.668961	0.379798	0.015931	0.263489
ENSG00000179104	TMTC2	ENSG00000179104	133.061	-0.668121	0.456677	0.0255043	0.323402
ENSG00000185585	OLFML2A	ENSG00000185585	737.748	-0.667283	0.245077	0.00168168	0.0656294
ENSG00000176641	RNF152	ENSG00000176641	48.0128	-0.666238	0.935673	0.0284576	0.34538
ENSG00000185432	METTL7A	ENSG00000185432	189.055	-0.665744	0.387861	0.0175284	0.273743
ENSG00000029364	SLC39A9	ENSG00000029364	167.564	-0.664482	0.419911	0.0220048	0.301114
ENSG00000174780	SRP72	ENSG00000174780	110.883	-0.663124	0.508516	0.031149	0.356559
ENSG00000148848	ADAM12	ENSG00000148848	150.345	-0.662282	0.549759	0.0330566	0.366414
ENSG00000160131	VMA21	ENSG00000160131	148.439	-0.660323	0.432034	0.0239946	0.313409
ENSG00000103994	ZNF106	ENSG00000103994	215.359	-0.659581	0.412379	0.0214195	0.299155
ENSG00000087448	KLHL42	ENSG00000087448	167.705	-0.658123	0.422591	0.0230175	0.305903
ENSG00000104435	STMN2	ENSG00000104435	43.2593	-0.655648	0.972981	0.0274424	0.337591
ENSG00000103489	XYLT1	ENSG00000103489	87.5826	-0.654652	0.565755	0.0358788	0.379187
ENSG00000119402	FBXW2	ENSG00000119402	128.513	-0.64961	0.497009	0.0318968	0.361101
ENSG00000139289	PHLDA1	ENSG00000139289	274.99	-0.648176	0.362031	0.0164378	0.264213
ENSG00000163625	WDFY3	ENSG00000163625	39.2188	-0.647061	0.898823	0.0310021	0.355361
ENSG00000125827	TMX4	ENSG00000125827	164.725	-0.645466	0.421551	0.0251133	0.322141
ENSG00000050393	MCUR1	ENSG00000050393	99.2357	-0.644356	0.752442	0.0366947	0.382043
ENSG00000140526	ABHD2	ENSG00000140526	414.464	-0.64381	0.293879	0.00714997	0.162362
ENSG00000076513	ANKRD13A	ENSG00000076513	63.6164	-0.642554	0.72868	0.0370231	0.384035
ENSG00000168461	RAB31	ENSG00000168461	527.871	-0.642163	0.253589	0.00307305	0.094578
ENSG00000116199	FAM20B	ENSG00000116199	119.511	-0.641487	0.487144	0.0329885	0.366142
ENSG00000115159	GPD2	ENSG00000115159	47.5783	-0.640321	0.80628	0.0354441	0.377547
ENSG00000155252	PI4K2A	ENSG00000155252	123.712	-0.638482	0.473715	0.0321734	0.361101
ENSG00000175414	ARL10	ENSG00000175414	183.434	-0.638144	0.388372	0.0216881	0.29971
ENSG00000110395	CBL	ENSG00000110395	319.417	-0.636778	0.30983	0.009935	0.198747
ENSG00000099194	SCD	ENSG00000099194	5830.95	-0.634504	0.163841	3.31265e-05	0.00305856
ENSG00000115461	IGFBP5	ENSG00000115461	227.406	-0.634013	0.360623	0.0182006	0.27718
ENSG00000198961	PJA2	ENSG00000198961	169.484	-0.633692	0.402101	0.0243667	0.31594
ENSG00000072071	ADGRL1	ENSG00000072071	103.916	-0.633124	0.510739	0.0364558	0.380566
ENSG00000129055	ANAPC13	ENSG00000129055	96.2862	-0.633081	0.528621	0.0378256	0.390431
ENSG00000004142	POLDIP2	ENSG00000004142	67.3233	-0.632501	0.645499	0.0404495	0.405154
ENSG00000166266	CUL5	ENSG00000166266	53.9063	-0.630986	0.791848	0.0364976	0.380566
ENSG00000106086	PLEKHA8	ENSG00000106086	65.6354	-0.630198	0.740016	0.0391284	0.396996
ENSG00000106636	YKT6	ENSG00000106636	267.99	-0.627883	0.334171	0.0146863	0.251825
ENSG00000071054	MAP4K4	ENSG00000071054	430.184	-0.626426	0.293121	0.00863096	0.183172
ENSG00000138771	SHROOM3	ENSG00000138771	75.4352	-0.626351	0.661757	0.0415308	0.409756
ENSG00000259417	CTXND1	ENSG00000259417	109.209	-0.624272	0.506716	0.0381532	0.391408
ENSG00000206527	HACD2	ENSG00000206527	101.225	-0.623538	0.525802	0.0392591	0.396996
ENSG00000167005	NUDT21	ENSG00000167005	220.049	-0.623523	0.370683	0.0215129	0.299355
ENSG00000114999	TTL	ENSG00000114999	142.148	-0.620611	0.435155	0.031502	0.359132
ENSG00000175390	EIF3F	ENSG00000175390	106.009	-0.619658	0.518698	0.0393656	0.397059
ENSG00000221983	UBA52	ENSG00000221983	81.4252	-0.615997	0.614217	0.0434989	0.41843
ENSG00000177301	KCNA2	ENSG00000177301	156.511	-0.615879	0.512255	0.0390882	0.396996
ENSG00000175224	ATG13	ENSG00000175224	93.9752	-0.614929	0.534776	0.0414028	0.409737
ENSG00000149639	SOGA1	ENSG00000149639	196.933	-0.613865	0.395284	0.0269214	0.33503
ENSG00000090615	GOLGA3	ENSG00000090615	142.555	-0.610073	0.451175	0.0356955	0.378201
ENSG00000165194	PCDH19	ENSG00000165194	53.4142	-0.609877	0.77416	0.0392718	0.396996
ENSG00000184743	ATL3	ENSG00000184743	183.891	-0.609565	0.430491	0.0328013	0.364918
ENSG00000106723	SPIN1	ENSG00000106723	263.932	-0.609021	0.330612	0.016813	0.265531
ENSG00000138107	ACTR1A	ENSG00000138107	432.099	-0.608808	0.277355	0.00797474	0.173136
ENSG00000166402	TUB	ENSG00000166402	76.3606	-0.603436	0.606539	0.0457934	0.429369
ENSG00000124422	USP22	ENSG00000124422	969.525	-0.602208	0.211732	0.0013998	0.0600058
ENSG00000138606	SHF	ENSG00000138606	22.2027	-0.60181	1.23302	0.0132528	0.237927
ENSG00000162923	WDR26	ENSG00000162923	197.296	-0.601225	0.401307	0.0304702	0.35118
ENSG00000101638	ST8SIA5	ENSG00000101638	40.8992	-0.600969	1.12087	0.0163119	0.264095
ENSG00000213639	PPP1CB	ENSG00000213639	1238.95	-0.598191	0.22459	0.00240129	0.0800619
ENSG00000114978	MOB1A	ENSG00000114978	209.005	-0.597268	0.433202	0.0365075	0.380566
ENSG00000071537	SEL1L	ENSG00000071537	262.995	-0.595975	0.342775	0.0214087	0.299155
ENSG00000063660	GPC1	ENSG00000063660	260.149	-0.59587	0.346798	0.021949	0.301114
ENSG00000110900	TSPAN11	ENSG00000110900	318.99	-0.591946	0.327792	0.0191934	0.280222
ENSG00000177119	ANO6	ENSG00000177119	153.333	-0.59165	0.417509	0.0354895	0.377547
ENSG00000117461	PIK3R3	ENSG00000117461	138.398	-0.589944	0.449619	0.0398614	0.401097
ENSG00000145087	STXBP5L	ENSG00000145087	17.915	-0.58708	1.56568	0.00531176	0.136481
ENSG00000104660	LEPROTL1	ENSG00000104660	144.086	-0.586798	0.481591	0.0435647	0.41843
ENSG00000136193	SCRN1	ENSG00000136193	853.321	-0.586353	0.214211	0.00202329	0.0721926
ENSG00000071967	CYBRD1	ENSG00000071967	215.156	-0.585486	0.370228	0.0288934	0.346665
ENSG00000112078	KCTD20	ENSG00000112078	265.616	-0.581241	0.332995	0.0220896	0.301114
ENSG00000196549	MME	ENSG00000196549	31.1228	-0.580563	1.03585	0.01941	0.281178
ENSG00000114302	PRKAR2A	ENSG00000114302	154.844	-0.580041	0.436493	0.0414873	0.409756
ENSG00000186469	GNG2	ENSG00000186469	879.877	-0.578439	0.220136	0.00285189	0.0907637
ENSG00000124209	RAB22A	ENSG00000124209	111.317	-0.578429	0.524126	0.048706	0.444813
ENSG00000074695	LMAN1	ENSG00000074695	154.781	-0.576679	0.426847	0.0407115	0.406245
ENSG00000018408	WWTR1	ENSG00000018408	524.598	-0.571222	0.256676	0.00833312	0.179118
ENSG00000105855	ITGB8	ENSG00000105855	124.008	-0.571001	0.468556	0.0471286	0.434659
ENSG00000057019	DCBLD2	ENSG00000057019	71.4109	-0.570989	0.592901	0.0520168	0.458936
ENSG00000129116	PALLD	ENSG00000129116	381.013	-0.5708	0.292483	0.0154137	0.259012
ENSG00000165934	CPSF2	ENSG00000165934	132.859	-0.570095	0.436902	0.0437728	0.418691
ENSG00000198315	ZKSCAN8	ENSG00000198315	126.761	-0.569174	0.475785	0.048025	0.440029
ENSG00000163281	GNPDA2	ENSG00000163281	26.4434	-0.568389	1.03267	0.017945	0.276744
ENSG00000137309	HMGA1	ENSG00000137309	54.4864	-0.568028	0.664126	0.0494196	0.449376
ENSG00000135677	GNS	ENSG00000135677	338.1	-0.567617	0.29651	0.0166535	0.264856
ENSG00000078124	ACER3	ENSG00000078124	183.565	-0.566968	0.386652	0.036208	0.380274
ENSG00000111371	SLC38A1	ENSG00000111371	97.0063	-0.565472	0.576398	0.0533698	0.46133
ENSG00000064651	SLC12A2	ENSG00000064651	122.514	-0.564739	0.684921	0.048001	0.440029
ENSG00000198756	COLGALT2	ENSG00000198756	210.14	-0.564574	0.38395	0.0361932	0.380274
ENSG00000162909	CAPN2	ENSG00000162909	135.365	-0.563518	0.433618	0.0443747	0.419861
ENSG00000154229	PRKCA	ENSG00000154229	206.815	-0.561975	0.360504	0.0323796	0.361773
ENSG00000046889	PREX2	ENSG00000046889	36.8386	-0.561779	0.920055	0.0271202	0.335094
ENSG00000106236	NPTX2	ENSG00000106236	63.0463	-0.560246	0.702991	0.0478172	0.440029
ENSG00000136731	UGGT1	ENSG00000136731	194.441	-0.560185	0.402395	0.0411221	0.407712
ENSG00000119772	DNMT3A	ENSG00000119772	229.908	-0.5598	0.348036	0.0299089	0.348305
ENSG00000072062	PRKACA	ENSG00000072062	281.083	-0.559718	0.334277	0.0268245	0.334391
ENSG00000218739	CEBPZOS	ENSG00000218739	122.524	-0.558374	0.486647	0.0519	0.458936
ENSG00000168214	RBPJ	ENSG00000168214	112.155	-0.556461	0.500523	0.0540088	0.462918
ENSG00000178695	KCTD12	ENSG00000178695	576.45	-0.556451	0.27593	0.0140836	0.247037
ENSG00000102181	CD99L2	ENSG00000102181	197.692	-0.556051	0.397199	0.0409171	0.407329
ENSG00000123575	FAM199X	ENSG00000123575	297.441	-0.555627	0.344795	0.0302292	0.349843
ENSG00000066777	ARFGEF1	ENSG00000066777	28.7397	-0.554313	0.917759	0.0263881	0.33141
ENSG00000172380	GNG12	ENSG00000172380	395.71	-0.553781	0.309615	0.0225577	0.303733
ENSG00000166503	HDGFL3	ENSG00000166503	144.237	-0.553676	0.448558	0.050347	0.454117
ENSG00000156052	GNAQ	ENSG00000156052	102.266	-0.553654	0.495335	0.0540705	0.462918
ENSG00000072210	ALDH3A2	ENSG00000072210	57.9787	-0.55241	0.68173	0.0491896	0.447769
ENSG00000116539	ASH1L	ENSG00000116539	75.9152	-0.549833	0.567244	0.0564376	0.4723
ENSG00000104765	BNIP3L	ENSG00000104765	143.702	-0.549288	0.438296	0.0503932	0.454117
ENSG00000145349	CAMK2D	ENSG00000145349	304.065	-0.549218	0.306654	0.0226689	0.303879
ENSG00000142453	CARM1	ENSG00000142453	206.327	-0.548205	0.357704	0.0354926	0.377547
ENSG00000158186	MRAS	ENSG00000158186	86.4968	-0.546702	0.52723	0.0574153	0.474433
ENSG00000114251	WNT5A	ENSG00000114251	44.7076	-0.545771	0.765539	0.041619	0.409945
ENSG00000110841	PPFIBP1	ENSG00000110841	56.9882	-0.545694	0.666185	0.0526283	0.459172
ENSG00000064989	CALCRL	ENSG00000064989	42.6768	-0.543706	0.7621	0.0424805	0.413103
ENSG00000078237	TIGAR	ENSG00000078237	44.6396	-0.543545	0.711055	0.0479745	0.440029
ENSG00000146223	RPL7L1	ENSG00000146223	49.6047	-0.543059	0.740404	0.0438026	0.418691
ENSG00000107669	ATE1	ENSG00000107669	34.9221	-0.54301	0.893309	0.0274429	0.337591
ENSG00000115364	MRPL19	ENSG00000115364	84.9557	-0.541123	0.540324	0.059121	0.477656
ENSG00000100023	PPIL2	ENSG00000100023	69.5621	-0.540293	0.603095	0.0578082	0.474461
ENSG00000158604	TMED4	ENSG00000158604	129.36	-0.538922	0.449714	0.0546892	0.465193
ENSG00000149657	LSM14B	ENSG00000149657	142.976	-0.536324	0.427323	0.0520648	0.458936
ENSG00000130396	AFDN	ENSG00000130396	60.3079	-0.53629	0.621938	0.0571442	0.474433
ENSG00000113532	ST8SIA4	ENSG00000113532	98.818	-0.535564	0.533581	0.060067	0.48065
ENSG00000151892	GFRA1	ENSG00000151892	192.252	-0.534363	0.367007	0.0417334	0.410411
ENSG00000171681	ATF7IP	ENSG00000171681	157.482	-0.533796	0.440945	0.0560268	0.470267
ENSG00000134352	IL6ST	ENSG00000134352	302.831	-0.533701	0.311597	0.0277731	0.339665
ENSG00000124333	VAMP7	ENSG00000124333	59.6545	-0.530566	0.613762	0.0590158	0.477656
ENSG00000173726	TOMM20	ENSG00000173726	285.177	-0.52547	0.335047	0.0361806	0.380274
ENSG00000135862	LAMC1	ENSG00000135862	1192	-0.524865	0.21462	0.00551994	0.139275
ENSG00000107779	BMPR1A	ENSG00000107779	57.4342	-0.524743	0.615805	0.0596804	0.480116
ENSG00000057935	MTA3	ENSG00000057935	42.7933	-0.523975	0.750267	0.0436768	0.418674
ENSG00000115084	SLC35F5	ENSG00000115084	124.401	-0.52338	0.452847	0.0606487	0.483923
ENSG00000171444	MCC	ENSG00000171444	160.37	-0.521983	0.397088	0.0530845	0.460285
ENSG00000163933	RFT1	ENSG00000163933	19.4747	-0.52018	1.02713	0.00984965	0.198583
ENSG00000205060	SLC35B4	ENSG00000205060	100.97	-0.520163	0.47856	0.0631682	0.493699
ENSG00000089234	BRAP	ENSG00000089234	46.5348	-0.518166	0.667245	0.055128	0.466921
ENSG00000196586	MYO6	ENSG00000196586	30.3647	-0.516882	0.844127	0.0293648	0.348305
ENSG00000140350	ANP32A	ENSG00000140350	199.642	-0.516205	0.383249	0.0516222	0.458555
ENSG00000101752	MIB1	ENSG00000101752	102.258	-0.515931	0.474569	0.064373	0.498458
ENSG00000113657	DPYSL3	ENSG00000113657	634.357	-0.514676	0.232676	0.0102777	0.202488
ENSG00000132549	VPS13B	ENSG00000132549	34.7987	-0.514472	0.76834	0.0404575	0.405154
ENSG00000126016	AMOT	ENSG00000126016	161.367	-0.513557	0.504595	0.0667675	0.505843
ENSG00000149294	NCAM1	ENSG00000149294	383.61	-0.513366	0.291395	0.0270927	0.335094
ENSG00000186918	ZNF395	ENSG00000186918	42.0581	-0.512709	0.69792	0.0506484	0.45416
ENSG00000173402	DAG1	ENSG00000173402	519.082	-0.511443	0.277812	0.0233912	0.308529
ENSG00000166326	TRIM44	ENSG00000166326	341.18	-0.509068	0.289651	0.0275266	0.337705
ENSG00000204950	LRRC10B	ENSG00000204950	63.7208	-0.508578	0.720573	0.046695	0.433037
ENSG00000049759	NEDD4L	ENSG00000049759	139.777	-0.507131	0.41963	0.0621462	0.489523
ENSG00000135108	FBXO21	ENSG00000135108	156.699	-0.506461	0.40472	0.059238	0.477656
ENSG00000168079	SCARA5	ENSG00000168079	31.1458	-0.506303	0.900363	0.0178966	0.276744
ENSG00000265241	RBM8A	ENSG00000265241	132.995	-0.505871	0.423374	0.0622899	0.489579
ENSG00000113712	CSNK1A1	ENSG00000113712	509.922	-0.505622	0.270238	0.022677	0.303879
ENSG00000138443	ABI2	ENSG00000138443	364.99	-0.505312	0.28381	0.0269903	0.33503
ENSG00000166025	AMOTL1	ENSG00000166025	203.861	-0.5026	0.402378	0.0599481	0.480274
ENSG00000164684	ZNF704	ENSG00000164684	104.177	-0.502348	0.46427	0.0686789	0.514296
ENSG00000115419	GLS	ENSG00000115419	70.6917	-0.501199	0.559237	0.0692646	0.515044
ENSG00000122378	FAM213A	ENSG00000122378	131.008	-0.500776	0.485688	0.0709812	0.521771
ENSG00000116962	NID1	ENSG00000116962	417.79	-0.500577	0.273476	0.0249566	0.321603
ENSG00000119403	PHF19	ENSG00000119403	78.1997	-0.499528	0.569376	0.0682982	0.512358
ENSG00000188636	RTL6	ENSG00000188636	180.39	-0.497884	0.392997	0.0605356	0.483923
ENSG00000116251	RPL22	ENSG00000116251	110.498	-0.497687	0.456771	0.0698831	0.517032
ENSG00000100568	VTI1B	ENSG00000100568	93.4633	-0.497273	0.500698	0.0722034	0.524541
ENSG00000169604	ANTXR1	ENSG00000169604	662.72	-0.492985	0.226338	0.0119647	0.220455
ENSG00000165323	FAT3	ENSG00000165323	90.97	-0.492981	0.520604	0.0739902	0.531485
ENSG00000171109	MFN1	ENSG00000171109	21.7484	-0.492574	0.883579	0.017167	0.269603
ENSG00000134324	LPIN1	ENSG00000134324	114.822	-0.492545	0.446089	0.0715983	0.524541
ENSG00000173757	STAT5B	ENSG00000173757	68.4095	-0.492268	0.553985	0.071823	0.524541
ENSG00000005156	LIG3	ENSG00000005156	86.0891	-0.490774	0.495961	0.0743423	0.531485
ENSG00000115935	WIPF1	ENSG00000115935	206.284	-0.489905	0.362858	0.0571943	0.474433
ENSG00000107263	RAPGEF1	ENSG00000107263	154.091	-0.489887	0.392641	0.0641218	0.497462
ENSG00000125691	RPL23	ENSG00000125691	31.557	-0.489866	0.750649	0.0406907	0.406245
ENSG00000182628	SKA2	ENSG00000182628	220.874	-0.488864	0.343783	0.0522535	0.459172
ENSG00000140575	IQGAP1	ENSG00000140575	215.237	-0.488791	0.349528	0.0536327	0.462448
ENSG00000205542	TMSB4X	ENSG00000205542	201.788	-0.487115	0.360645	0.0574266	0.474433
ENSG00000176055	MBLAC2	ENSG00000176055	27.4633	-0.486488	0.798179	0.0297324	0.348305
ENSG00000134247	PTGFRN	ENSG00000134247	517.939	-0.484649	0.269028	0.0279654	0.341024
ENSG00000060982	BCAT1	ENSG00000060982	348.097	-0.483601	0.369567	0.0617794	0.487849
ENSG00000136379	ABHD17C	ENSG00000136379	204.616	-0.483233	0.436494	0.073992	0.531485
ENSG00000171033	PKIA	ENSG00000171033	175.025	-0.482345	0.388206	0.0671159	0.508025
ENSG00000129195	PIMREG	ENSG00000129195	77.2989	-0.482193	0.523968	0.0768011	0.537706
ENSG00000188559	RALGAPA2	ENSG00000188559	190.539	-0.482035	0.384579	0.0657786	0.502324
ENSG00000166479	TMX3	ENSG00000166479	159.361	-0.481809	0.387754	0.067319	0.509103
ENSG00000118217	ATF6	ENSG00000118217	92.6045	-0.481214	0.529947	0.0759364	0.537162
ENSG00000091039	OSBPL8	ENSG00000091039	87.4445	-0.479428	0.505818	0.078529	0.544353
ENSG00000184007	PTP4A2	ENSG00000184007	154.964	-0.478873	0.468211	0.0774436	0.539537
ENSG00000184254	ALDH1A3	ENSG00000184254	295.848	-0.478771	0.389469	0.069	0.514865
ENSG00000235106	BRD3OS	ENSG00000235106	29.7229	-0.477855	0.773339	0.0336454	0.368084
ENSG00000023909	GCLM	ENSG00000023909	41.4883	-0.477218	0.659388	0.0581641	0.474461
ENSG00000048471	SNX29	ENSG00000048471	47.9325	-0.476751	0.626545	0.0655608	0.501221
ENSG00000111897	SERINC1	ENSG00000111897	214.318	-0.476632	0.344439	0.0576908	0.474461
ENSG00000152578	GRIA4	ENSG00000152578	74.6068	-0.476248	0.536927	0.0779029	0.540942
ENSG00000140396	NCOA2	ENSG00000140396	136.627	-0.475908	0.423327	0.0760647	0.537162
ENSG00000162378	ZYG11B	ENSG00000162378	138.545	-0.475143	0.405137	0.0731572	0.528518
ENSG00000147862	NFIB	ENSG00000147862	269.474	-0.474719	0.344275	0.0579266	0.474461
ENSG00000162738	VANGL2	ENSG00000162738	188.536	-0.474128	0.403423	0.0735879	0.530262
ENSG00000106261	ZKSCAN1	ENSG00000106261	171.885	-0.473952	0.44694	0.0793761	0.546206
ENSG00000106511	MEOX2	ENSG00000106511	108.302	-0.473848	0.501696	0.0812271	0.551268
ENSG00000123374	CDK2	ENSG00000123374	193.369	-0.473344	0.366517	0.0658844	0.502324
ENSG00000164929	BAALC	ENSG00000164929	423.025	-0.473235	0.382924	0.0689682	0.514865
ENSG00000204217	BMPR2	ENSG00000204217	88.8855	-0.473194	0.48194	0.0811369	0.551268
ENSG00000110400	NECTIN1	ENSG00000110400	33.7426	-0.472264	0.738001	0.0406079	0.406176
ENSG00000105887	MTPN	ENSG00000105887	721.745	-0.470911	0.22023	0.0140488	0.246941
ENSG00000257315	ZBED6	ENSG00000257315	103.976	-0.47058	0.491925	0.0815415	0.551414
ENSG00000151276	MAGI1	ENSG00000151276	35.8884	-0.469774	0.709732	0.0469628	0.434659
ENSG00000078304	PPP2R5C	ENSG00000078304	99.7034	-0.4694	0.462464	0.0827579	0.552289
ENSG00000110090	CPT1A	ENSG00000110090	179.917	-0.467461	0.378193	0.0710878	0.522097
ENSG00000196821	C6orf106	ENSG00000196821	192.823	-0.467389	0.382495	0.0728791	0.527416
ENSG00000092199	HNRNPC	ENSG00000092199	38.256	-0.467067	0.67018	0.05597	0.47026
ENSG00000130517	PGPEP1	ENSG00000130517	154.868	-0.466302	0.386803	0.0740424	0.531485
ENSG00000119487	MAPKAP1	ENSG00000119487	83.1565	-0.462614	0.498064	0.0849454	0.557847
ENSG00000113441	LNPEP	ENSG00000113441	72.5588	-0.461797	0.522091	0.0838766	0.555749
ENSG00000048544	MRPS10	ENSG00000048544	36.0369	-0.460551	0.668914	0.0561445	0.470315
ENSG00000146938	NLGN4X	ENSG00000146938	76.8852	-0.459092	0.527802	0.0844608	0.557759
ENSG00000145012	LPP	ENSG00000145012	243.543	-0.458754	0.329371	0.0612064	0.486403
ENSG00000137413	TAF8	ENSG00000137413	53.1404	-0.458409	0.603693	0.072232	0.524541
ENSG00000146281	PM20D2	ENSG00000146281	32.4684	-0.458112	0.736791	0.0355597	0.377547
ENSG00000152377	SPOCK1	ENSG00000152377	72.5525	-0.457392	0.518227	0.0861138	0.557847
ENSG00000076356	PLXNA2	ENSG00000076356	77.4343	-0.457022	0.512358	0.0860968	0.557847
ENSG00000168175	MAPK1IP1L	ENSG00000168175	411.051	-0.455316	0.275492	0.0409664	0.407337
ENSG00000111707	SUDS3	ENSG00000111707	145.115	-0.45461	0.401413	0.0826968	0.552289
ENSG00000120802	TMPO	ENSG00000120802	170.567	-0.454491	0.371589	0.0770466	0.537706
ENSG00000104177	MYEF2	ENSG00000104177	101.481	-0.454418	0.471595	0.0889042	0.564483
ENSG00000134086	VHL	ENSG00000134086	268.053	-0.453743	0.312873	0.0573926	0.474433
ENSG00000075223	SEMA3C	ENSG00000075223	67.6623	-0.453583	0.529568	0.0858878	0.557847
ENSG00000078246	TULP3	ENSG00000078246	48.1508	-0.453307	0.594675	0.0742988	0.531485
ENSG00000121152	NCAPH	ENSG00000121152	39.2017	-0.452942	0.652777	0.0588803	0.477521
ENSG00000152818	UTRN	ENSG00000152818	39.0148	-0.452235	0.661379	0.0578189	0.474461
ENSG00000135074	ADAM19	ENSG00000135074	545.685	-0.451463	0.250812	0.0312888	0.357186
ENSG00000147044	CASK	ENSG00000147044	74.8671	-0.451052	0.507729	0.0892824	0.564498
ENSG00000157985	AGAP1	ENSG00000157985	170.009	-0.451007	0.387735	0.0824504	0.552289
ENSG00000182180	MRPS16	ENSG00000182180	220.632	-0.450806	0.360941	0.0756662	0.536044
ENSG00000179134	SAMD4B	ENSG00000179134	129.148	-0.450193	0.410981	0.0861025	0.557847
ENSG00000008441	NFIX	ENSG00000008441	697.439	-0.449733	0.279884	0.0446125	0.421429
ENSG00000196376	SLC35F1	ENSG00000196376	493.732	-0.448991	0.273041	0.0423545	0.413085
ENSG00000136450	SRSF1	ENSG00000136450	315.336	-0.448726	0.301815	0.0552986	0.466954
ENSG00000125484	GTF3C4	ENSG00000125484	151.956	-0.448238	0.383846	0.0832227	0.553667
ENSG00000058056	USP13	ENSG00000058056	40.3433	-0.447562	0.697843	0.0437012	0.418674
ENSG00000130717	UCK1	ENSG00000130717	72.1921	-0.446033	0.549983	0.0855799	0.557847
ENSG00000147065	MSN	ENSG00000147065	294.598	-0.445893	0.314815	0.0622139	0.489523
ENSG00000068650	ATP11A	ENSG00000068650	98.0281	-0.445835	0.458123	0.0934889	0.571116
ENSG00000116117	PARD3B	ENSG00000116117	32.6146	-0.445504	0.752986	0.028487	0.34538
ENSG00000184640	2022-09-09	ENSG00000184640	988.785	-0.444882	0.215625	0.0180749	0.276744
ENSG00000140474	ULK3	ENSG00000140474	25.2724	-0.442096	0.748508	0.0285604	0.345521
ENSG00000006125	AP2B1	ENSG00000006125	406.168	-0.441002	0.282761	0.050549	0.45416
ENSG00000074416	MGLL	ENSG00000074416	299.114	-0.440787	0.298849	0.0578973	0.474461
ENSG00000146910	CNPY1	ENSG00000146910	17.267	-0.440779	0.826618	0.00968431	0.19654
ENSG00000071242	RPS6KA2	ENSG00000071242	62.7192	-0.439599	0.547552	0.0875058	0.561778
ENSG00000157978	LDLRAP1	ENSG00000157978	28.8615	-0.439029	0.694307	0.0439611	0.419043
ENSG00000174839	DENND6A	ENSG00000174839	53.1568	-0.438573	0.574082	0.0810941	0.551268
ENSG00000025800	KPNA6	ENSG00000025800	146.959	-0.438304	0.474239	0.0972109	0.578446
ENSG00000115091	ACTR3	ENSG00000115091	138.423	-0.43792	0.40294	0.0925556	0.570986
ENSG00000062485	CS	ENSG00000062485	188.829	-0.43788	0.35168	0.0801829	0.54906
ENSG00000134569	LRP4	ENSG00000134569	103.479	-0.437688	0.460644	0.0968968	0.578446
ENSG00000117114	ADGRL2	ENSG00000117114	76.3313	-0.437239	0.501203	0.0951505	0.573908
ENSG00000213281	NRAS	ENSG00000213281	310.522	-0.437025	0.292733	0.057009	0.474433
ENSG00000115904	SOS1	ENSG00000115904	32.1956	-0.436633	0.676493	0.0504275	0.454117
ENSG00000001630	CYP51A1	ENSG00000001630	156.308	-0.434736	0.400219	0.0944508	0.572117
ENSG00000133026	MYH10	ENSG00000133026	197.222	-0.434302	0.367455	0.0877294	0.561778
ENSG00000146535	GNA12	ENSG00000146535	205.099	-0.432159	0.34611	0.0818437	0.551886
ENSG00000152700	SAR1B	ENSG00000152700	87.2862	-0.431617	0.479958	0.0999335	0.584551
ENSG00000127526	SLC35E1	ENSG00000127526	131.543	-0.430795	0.411436	0.0975855	0.578625
ENSG00000183196	CHST6	ENSG00000183196	32.5997	-0.430659	0.654311	0.0559176	0.47026
ENSG00000174705	SH3PXD2B	ENSG00000174705	372.163	-0.430164	0.281906	0.0556876	0.468825
ENSG00000058091	CDK14	ENSG00000058091	306.477	-0.429375	0.293324	0.0615245	0.487624
ENSG00000130227	XPO7	ENSG00000130227	222.8	-0.426175	0.341134	0.0833261	0.553667
ENSG00000196632	WNK3	ENSG00000196632	33.0226	-0.423622	0.720529	0.0295015	0.348305
ENSG00000178585	CTNNBIP1	ENSG00000178585	310.893	-0.423563	0.293858	0.0651571	0.501221
ENSG00000103381	CPPED1	ENSG00000103381	25.4571	-0.423487	0.691564	0.0399237	0.401243
ENSG00000213625	LEPROT	ENSG00000213625	131.997	-0.423105	0.412181	0.103375	0.596184
ENSG00000091409	ITGA6	ENSG00000091409	162.351	-0.422787	0.427995	0.105004	0.597397
ENSG00000169851	PCDH7	ENSG00000169851	154.635	-0.422255	0.381521	0.0985912	0.57887
ENSG00000182253	SYNM	ENSG00000182253	95.2196	-0.422171	0.472206	0.104595	0.597397
ENSG00000097033	SH3GLB1	ENSG00000097033	125.655	-0.42084	0.425063	0.106547	0.59951
ENSG00000163655	GMPS	ENSG00000163655	158.417	-0.420598	0.380392	0.0984237	0.57887
ENSG00000114850	SSR3	ENSG00000114850	358.864	-0.420469	0.276298	0.0580766	0.474461
ENSG00000162735	PEX19	ENSG00000162735	278.713	-0.420005	0.325166	0.0816948	0.551414
ENSG00000114439	BBX	ENSG00000114439	202.904	-0.418913	0.343031	0.0888878	0.564483
ENSG00000212719	C17orf51	ENSG00000212719	52.6579	-0.418072	0.547684	0.0931456	0.571116
ENSG00000092068	SLC7A8	ENSG00000092068	68.4038	-0.418007	0.577479	0.0821281	0.552032
ENSG00000116406	EDEM3	ENSG00000116406	149.17	-0.417569	0.379564	0.101071	0.588495
ENSG00000158292	GPR153	ENSG00000158292	37.0183	-0.417409	0.634774	0.0612356	0.486403
ENSG00000196526	AFAP1	ENSG00000196526	193.88	-0.416723	0.388424	0.103385	0.596184
ENSG00000203727	SAMD5	ENSG00000203727	142.547	-0.416678	0.423725	0.107852	0.602108
ENSG00000176619	LMNB2	ENSG00000176619	624.484	-0.416599	0.245523	0.043125	0.41843
ENSG00000104164	BLOC1S6	ENSG00000104164	96.8863	-0.414691	0.464712	0.108328	0.603165
ENSG00000183145	RIPPLY3	ENSG00000183145	44.8535	-0.414601	0.676923	0.0403072	0.404613
ENSG00000205213	LGR4	ENSG00000205213	98.2038	-0.41351	0.450841	0.110402	0.608662
ENSG00000100403	ZC3H7B	ENSG00000100403	183.326	-0.41334	0.351633	0.0958213	0.575185
ENSG00000009307	CSDE1	ENSG00000009307	266.679	-0.411317	0.306087	0.0788179	0.544353
ENSG00000171914	TLN2	ENSG00000171914	89.327	-0.411272	0.458974	0.111939	0.613911
ENSG00000143195	ILDR2	ENSG00000143195	192.249	-0.411053	0.376448	0.10403	0.597397
ENSG00000120162	MOB3B	ENSG00000120162	57.0307	-0.408791	0.546079	0.0955944	0.575185
ENSG00000259956	RBM15B	ENSG00000259956	20.3049	-0.40851	0.716981	0.0228871	0.305797
ENSG00000035403	VCL	ENSG00000035403	1068.18	-0.40657	0.224554	0.0355888	0.377547
ENSG00000163531	NFASC	ENSG00000163531	22.8095	-0.406506	0.718505	0.0197821	0.283633
ENSG00000115561	CHMP3	ENSG00000115561	172.527	-0.406464	0.381551	0.109136	0.604944
ENSG00000101367	MAPRE1	ENSG00000101367	282.46	-0.406264	0.295594	0.0768487	0.537706
ENSG00000164318	EGFLAM	ENSG00000164318	38.887	-0.40582	0.634968	0.0590091	0.477656
ENSG00000126351	THRA	ENSG00000126351	83.6719	-0.405781	0.463483	0.113943	0.618194
ENSG00000242265	PEG10	ENSG00000242265	3273.23	-0.405266	0.175449	0.0113324	0.212445
ENSG00000143155	TIPRL	ENSG00000143155	100.322	-0.405095	0.458847	0.115601	0.6239
ENSG00000067141	NEO1	ENSG00000067141	311.018	-0.404392	0.327087	0.0924287	0.570986
ENSG00000089159	PXN	ENSG00000089159	151.681	-0.403999	0.387088	0.111078	0.611183
ENSG00000151233	GXYLT1	ENSG00000151233	83.1167	-0.403946	0.516444	0.104796	0.597397
ENSG00000158290	CUL4B	ENSG00000158290	37.3255	-0.403768	0.591131	0.0787098	0.544353
ENSG00000173905	GOLIM4	ENSG00000173905	16.4613	-0.402303	0.740525	0.0117965	0.218313
ENSG00000071127	WDR1	ENSG00000071127	338.601	-0.401931	0.285421	0.0744683	0.531591
ENSG00000142875	PRKACB	ENSG00000142875	139.297	-0.401589	0.392158	0.113928	0.618194
ENSG00000066926	FECH	ENSG00000066926	26.8207	-0.401027	0.654918	0.0464594	0.432763
ENSG00000141564	RPTOR	ENSG00000141564	42.8608	-0.399653	0.576247	0.0851661	0.557847
ENSG00000160211	G6PD	ENSG00000160211	29.9703	-0.398823	0.633469	0.0575424	0.474461
ENSG00000103018	CYB5B	ENSG00000103018	518.477	-0.398505	0.238111	0.0479102	0.440029
ENSG00000109133	TMEM33	ENSG00000109133	257.748	-0.398131	0.306254	0.0880156	0.561805
ENSG00000155304	HSPA13	ENSG00000155304	102.667	-0.397638	0.43944	0.120172	0.632952
ENSG00000066084	DIP2B	ENSG00000066084	201.827	-0.397634	0.399318	0.118478	0.630234
ENSG00000160993	ALKBH4	ENSG00000160993	19.1143	-0.396232	0.70671	0.0195225	0.28232
ENSG00000141568	FOXK2	ENSG00000141568	129.29	-0.395619	0.402999	0.120709	0.633402
ENSG00000009844	VTA1	ENSG00000009844	149.56	-0.394846	0.380721	0.117913	0.629019
ENSG00000100154	TTC28	ENSG00000100154	143.688	-0.394565	0.392778	0.119727	0.631748
ENSG00000197386	HTT	ENSG00000197386	60.0413	-0.393981	0.511664	0.109905	0.607113
ENSG00000183077	AFMID	ENSG00000183077	32.9519	-0.393792	0.626666	0.0573677	0.474433
ENSG00000112079	STK38	ENSG00000112079	70.4178	-0.392871	0.479527	0.118696	0.630234
ENSG00000111907	TPD52L1	ENSG00000111907	34.7186	-0.392779	0.658834	0.038658	0.394181
ENSG00000133704	IPO8	ENSG00000133704	114.225	-0.392481	0.411745	0.123421	0.63697
ENSG00000188517	COL25A1	ENSG00000188517	86.6018	-0.392034	0.530713	0.105083	0.597397
ENSG00000134970	TMED7	ENSG00000134970	273.588	-0.391114	0.299232	0.0900339	0.567259
ENSG00000185532	PRKG1	ENSG00000185532	130.074	-0.390827	0.394281	0.122887	0.636048
ENSG00000118263	KLF7	ENSG00000118263	40.9274	-0.389422	0.577133	0.0851611	0.557847
ENSG00000185630	PBX1	ENSG00000185630	345.988	-0.389351	0.282206	0.0813629	0.551299
ENSG00000172292	CERS6	ENSG00000172292	117.06	-0.389139	0.427035	0.126296	0.641178
ENSG00000111911	HINT3	ENSG00000111911	60.0079	-0.388957	0.508563	0.113737	0.618124
ENSG00000172340	SUCLG2	ENSG00000172340	19.943	-0.388799	0.683864	0.0253547	0.322821
ENSG00000121940	CLCC1	ENSG00000121940	107.958	-0.38879	0.461953	0.122042	0.636005
ENSG00000174695	TMEM167A	ENSG00000174695	94.1663	-0.388588	0.436147	0.126155	0.641178
ENSG00000131016	AKAP12	ENSG00000131016	171.775	-0.388467	0.357779	0.116257	0.625747
ENSG00000147224	PRPS1	ENSG00000147224	95.1748	-0.388402	0.434167	0.127091	0.641364
ENSG00000137124	ALDH1B1	ENSG00000137124	28.1852	-0.387229	0.617497	0.0615832	0.487624
ENSG00000083099	LYRM2	ENSG00000083099	62.2599	-0.386693	0.52479	0.108935	0.604541
ENSG00000164715	LMTK2	ENSG00000164715	40.3728	-0.386641	0.56228	0.0922602	0.570773
ENSG00000162073	PAQR4	ENSG00000162073	107.478	-0.386405	0.423062	0.127698	0.64208
ENSG00000129625	REEP5	ENSG00000129625	138.203	-0.386237	0.399483	0.127217	0.641583
ENSG00000155506	LARP1	ENSG00000155506	403.479	-0.385882	0.313045	0.100945	0.588495
ENSG00000078018	MAP2	ENSG00000078018	780.257	-0.384179	0.233033	0.0524797	0.459172
ENSG00000177885	GRB2	ENSG00000177885	297.914	-0.38411	0.292616	0.0908983	0.568673
ENSG00000163961	RNF168	ENSG00000163961	96.2021	-0.383699	0.43264	0.130168	0.644658
ENSG00000102898	NUTF2	ENSG00000102898	123.156	-0.383609	0.41442	0.130631	0.644658
ENSG00000148468	FAM171A1	ENSG00000148468	41.7667	-0.382029	0.551284	0.0976486	0.578625
ENSG00000130147	SH3BP4	ENSG00000130147	183.177	-0.381718	0.354447	0.120265	0.632952
ENSG00000130508	PXDN	ENSG00000130508	850.386	-0.381443	0.227193	0.0499292	0.452053
ENSG00000143061	IGSF3	ENSG00000143061	203.067	-0.380735	0.332634	0.113536	0.617828
ENSG00000262655	SPON1	ENSG00000262655	248.795	-0.38059	0.30699	0.102093	0.591986
ENSG00000158467	AHCYL2	ENSG00000158467	101.21	-0.380494	0.431827	0.132564	0.649068
ENSG00000164056	SPRY1	ENSG00000164056	84.1193	-0.379983	0.463472	0.129956	0.644658
ENSG00000102974	CTCF	ENSG00000102974	68.716	-0.379959	0.475101	0.126533	0.641178
ENSG00000161791	FMNL3	ENSG00000161791	150.571	-0.379936	0.378172	0.128163	0.642231
ENSG00000179241	LDLRAD3	ENSG00000179241	174.412	-0.379171	0.354185	0.122431	0.636048
ENSG00000162129	CLPB	ENSG00000162129	72.8094	-0.379167	0.476354	0.125992	0.641178
ENSG00000080493	SLC4A4	ENSG00000080493	118.245	-0.379025	0.402938	0.133328	0.649875
ENSG00000147454	SLC25A37	ENSG00000147454	20.7193	-0.378648	0.652695	0.0349826	0.376343
ENSG00000137710	RDX	ENSG00000137710	314.941	-0.378566	0.281588	0.0891941	0.564498
ENSG00000089916	GPATCH2L	ENSG00000089916	158.341	-0.377157	0.373987	0.129533	0.643984
ENSG00000145819	ARHGAP26	ENSG00000145819	45.508	-0.376671	0.561283	0.0926932	0.571116
ENSG00000100811	YY1	ENSG00000100811	88.6764	-0.376248	0.451438	0.134203	0.649897
ENSG00000169504	CLIC4	ENSG00000169504	479.589	-0.375906	0.26788	0.0825867	0.552289
ENSG00000148773	MKI67	ENSG00000148773	203.623	-0.375603	0.36393	0.129136	0.642624
ENSG00000180776	ZDHHC20	ENSG00000180776	120.038	-0.373709	0.431902	0.135905	0.653784
ENSG00000006831	ADIPOR2	ENSG00000006831	203.286	-0.373394	0.331422	0.11947	0.631748
ENSG00000144231	POLR2D	ENSG00000144231	123.809	-0.373214	0.414139	0.138601	0.657296
ENSG00000127955	GNAI1	ENSG00000127955	79.5879	-0.373099	0.480362	0.12912	0.642624
ENSG00000162458	FBLIM1	ENSG00000162458	63.591	-0.373	0.565597	0.0903086	0.567259
ENSG00000198142	SOWAHC	ENSG00000198142	32.8314	-0.372536	0.576941	0.0824516	0.552289
ENSG00000170027	YWHAG	ENSG00000170027	1107.9	-0.372141	0.209226	0.0423803	0.413085
ENSG00000131370	SH3BP5	ENSG00000131370	61.8448	-0.372023	0.494016	0.124424	0.637662
ENSG00000066933	MYO9A	ENSG00000066933	51.4173	-0.371902	0.532932	0.106887	0.59951
ENSG00000139218	SCAF11	ENSG00000139218	79.3943	-0.371879	0.476429	0.1308	0.644658
ENSG00000162521	RBBP4	ENSG00000162521	232.508	-0.370452	0.327315	0.120347	0.632952
ENSG00000128923	MINDY2	ENSG00000128923	51.1487	-0.370347	0.555792	0.0959782	0.575185
ENSG00000113810	SMC4	ENSG00000113810	114.275	-0.369707	0.411034	0.141378	0.663293
ENSG00000156735	BAG4	ENSG00000156735	37.884	-0.369211	0.570893	0.0848611	0.557847
ENSG00000188612	SUMO2	ENSG00000188612	15.3918	-0.368376	0.691428	0.00977119	0.197825
ENSG00000136144	RCBTB1	ENSG00000136144	53.4996	-0.367627	0.506666	0.12122	0.635335
ENSG00000143776	CDC42BPA	ENSG00000143776	66.505	-0.367309	0.475079	0.133921	0.649897
ENSG00000102781	KATNAL1	ENSG00000102781	111.808	-0.367257	0.403096	0.142508	0.664667
ENSG00000170113	NIPA1	ENSG00000170113	68.7049	-0.366977	0.467786	0.135809	0.653784
ENSG00000166847	DCTN5	ENSG00000166847	294.973	-0.366829	0.32876	0.124661	0.637883
ENSG00000157216	SSBP3	ENSG00000157216	184.974	-0.36679	0.3481	0.132188	0.648364
ENSG00000164187	LMBRD2	ENSG00000164187	40.8701	-0.366415	0.562853	0.0913586	0.569358
ENSG00000185149	NPY2R	ENSG00000185149	15.6084	-0.366224	0.703858	0.00110547	0.0502062
ENSG00000196715	VKORC1L1	ENSG00000196715	31.9276	-0.365421	0.575048	0.0817079	0.551414
ENSG00000204130	RUFY2	ENSG00000204130	22.5995	-0.363856	0.636439	0.0337103	0.368315
ENSG00000176890	TYMS	ENSG00000176890	133.594	-0.363628	0.376752	0.142078	0.663925
ENSG00000139433	GLTP	ENSG00000139433	74.3752	-0.36297	0.458479	0.14035	0.661105
ENSG00000197217	ENTPD4	ENSG00000197217	46.1357	-0.362253	0.520184	0.116705	0.626165
ENSG00000177082	WDR73	ENSG00000177082	19.4734	-0.362102	0.638189	0.03194	0.361101
ENSG00000165512	ZNF22	ENSG00000165512	24.6922	-0.361995	0.617992	0.0463496	0.432219
ENSG00000128595	CALU	ENSG00000128595	971.605	-0.361098	0.211513	0.0506359	0.45416
ENSG00000124212	PTGIS	ENSG00000124212	141.564	-0.360528	0.387701	0.146095	0.670761
ENSG00000115363	EVA1A	ENSG00000115363	14.6928	-0.360431	0.678777	0.0106679	0.206266
ENSG00000119537	KDSR	ENSG00000119537	47.3361	-0.35992	0.595015	0.0654797	0.501221
ENSG00000137478	FCHSD2	ENSG00000137478	72.5621	-0.359597	0.455881	0.143322	0.666404
ENSG00000148019	CEP78	ENSG00000148019	108.13	-0.358629	0.426704	0.147662	0.673111
ENSG00000126821	SGPP1	ENSG00000126821	52.8431	-0.35836	0.500464	0.128148	0.642231
ENSG00000128591	FLNC	ENSG00000128591	50.349	-0.358199	0.509247	0.123048	0.636048
ENSG00000205269	TMEM170B	ENSG00000205269	82.964	-0.35788	0.474505	0.13897	0.657815
ENSG00000155090	KLF10	ENSG00000155090	44.3292	-0.356381	0.5207	0.117825	0.629019
ENSG00000048828	FAM120A	ENSG00000048828	28.8534	-0.355639	0.584399	0.0720707	0.524541
ENSG00000170153	RNF150	ENSG00000170153	117.774	-0.355246	0.397995	0.152532	0.680861
ENSG00000154429	CCSAP	ENSG00000154429	70.2227	-0.354719	0.459304	0.145722	0.670517
ENSG00000213398	LCAT	ENSG00000213398	14.753	-0.354646	0.669283	0.0108102	0.207652
ENSG00000182158	CREB3L2	ENSG00000182158	128.154	-0.354451	0.395959	0.152908	0.68095
ENSG00000171385	KCND3	ENSG00000171385	181.357	-0.354442	0.406199	0.15262	0.680861
ENSG00000011275	RNF216	ENSG00000011275	83.1585	-0.354425	0.472137	0.140064	0.660391
ENSG00000076770	MBNL3	ENSG00000076770	99.767	-0.353614	0.41299	0.154104	0.682532
ENSG00000145794	MEGF10	ENSG00000145794	440.125	-0.353134	0.290086	0.117119	0.627224
ENSG00000143756	FBXO28	ENSG00000143756	28.8802	-0.352395	0.58026	0.0720971	0.524541
ENSG00000102158	MAGT1	ENSG00000102158	115.977	-0.351939	0.391912	0.154833	0.683001
ENSG00000215114	UBXN2B	ENSG00000215114	39.7504	-0.351836	0.603251	0.0504897	0.45416
ENSG00000188997	KCTD21	ENSG00000188997	58.2013	-0.351417	0.492336	0.133334	0.649875
ENSG00000095203	EPB41L4B	ENSG00000095203	16.0353	-0.351344	0.677757	0.00111512	0.0502329
ENSG00000004864	SLC25A13	ENSG00000004864	20.3703	-0.350978	0.625206	0.0318169	0.361101
ENSG00000166747	AP1G1	ENSG00000166747	298.91	-0.35065	0.304899	0.12768	0.64208
ENSG00000109458	GAB1	ENSG00000109458	177.459	-0.350197	0.339223	0.144556	0.668383
ENSG00000173120	KDM2A	ENSG00000173120	180.413	-0.350167	0.353077	0.150685	0.678851
ENSG00000213190	MLLT11	ENSG00000213190	55.5786	-0.350124	0.536083	0.106313	0.599489
ENSG00000100266	PACSIN2	ENSG00000100266	96.045	-0.349189	0.419068	0.156565	0.683001
ENSG00000160746	ANO10	ENSG00000160746	21.1213	-0.349127	0.60823	0.0465116	0.43277
ENSG00000101193	GID8	ENSG00000101193	105.628	-0.348893	0.413869	0.157826	0.684238
ENSG00000150760	DOCK1	ENSG00000150760	63.2446	-0.348692	0.522706	0.118066	0.629038
ENSG00000155961	RAB39B	ENSG00000155961	24.3559	-0.348625	0.611564	0.040869	0.407329
ENSG00000154917	RAB6B	ENSG00000154917	60.4129	-0.348382	0.492737	0.135717	0.653784
ENSG00000124831	LRRFIP1	ENSG00000124831	33.1033	-0.34829	0.551422	0.096467	0.577291
ENSG00000101577	LPIN2	ENSG00000101577	159.108	-0.34735	0.353097	0.151756	0.680753
ENSG00000063978	RNF4	ENSG00000063978	60.8433	-0.347238	0.473101	0.144357	0.668255
ENSG00000197712	FAM114A1	ENSG00000197712	70.7836	-0.347197	0.468875	0.146045	0.670761
ENSG00000147164	SNX12	ENSG00000147164	200.788	-0.347045	0.336663	0.145902	0.670662
ENSG00000168710	AHCYL1	ENSG00000168710	134.518	-0.346817	0.374858	0.158002	0.684458
ENSG00000108256	NUFIP2	ENSG00000108256	169.876	-0.346547	0.346266	0.150991	0.679832
ENSG00000071564	TCF3	ENSG00000071564	195.012	-0.345917	0.33823	0.14771	0.673111
ENSG00000164830	OXR1	ENSG00000164830	46.4779	-0.345525	0.516684	0.122779	0.636048
ENSG00000189403	HMGB1	ENSG00000189403	88.8461	-0.345378	0.449392	0.154635	0.683001
ENSG00000129911	KLF16	ENSG00000129911	82.0517	-0.345289	0.432027	0.158402	0.684458
ENSG00000108100	CCNY	ENSG00000108100	47.9952	-0.345031	0.536204	0.106119	0.598801
ENSG00000106609	TMEM248	ENSG00000106609	180.94	-0.344291	0.343711	0.152549	0.680861
ENSG00000132953	XPO4	ENSG00000132953	80.391	-0.344065	0.438467	0.158854	0.684458
ENSG00000108091	CCDC6	ENSG00000108091	102.75	-0.343671	0.40508	0.162413	0.688495
ENSG00000143514	TP53BP2	ENSG00000143514	21.5466	-0.343439	0.605917	0.0441614	0.419043
ENSG00000157916	RER1	ENSG00000157916	96.0879	-0.343128	0.452263	0.15327	0.68136
ENSG00000177034	MTX3	ENSG00000177034	97.1789	-0.34309	0.425405	0.161043	0.686427
ENSG00000085415	SEH1L	ENSG00000085415	49.5217	-0.343052	0.508834	0.126519	0.641178
ENSG00000104290	FZD3	ENSG00000104290	430.069	-0.342553	0.274544	0.116548	0.626165
ENSG00000171848	RRM2	ENSG00000171848	220.549	-0.342091	0.318317	0.144048	0.667573
ENSG00000170291	ELP5	ENSG00000170291	18.7728	-0.342083	0.614934	0.0342922	0.372252
ENSG00000108424	KPNB1	ENSG00000108424	396.433	-0.341512	0.276614	0.119192	0.631033
ENSG00000243335	KCTD7	ENSG00000243335	154.046	-0.341389	0.404028	0.164008	0.688718
ENSG00000183853	KIRREL1	ENSG00000183853	315.09	-0.341358	0.327399	0.14931	0.675918
ENSG00000063046	EIF4B	ENSG00000063046	74.5335	-0.341073	0.497333	0.135939	0.653784
ENSG00000151388	ADAMTS12	ENSG00000151388	63.3075	-0.340826	0.470176	0.150456	0.678851
ENSG00000052802	MSMO1	ENSG00000052802	521.886	-0.340764	0.240798	0.0913621	0.569358
ENSG00000093183	SEC22C	ENSG00000093183	146.549	-0.340401	0.360286	0.161059	0.686427
ENSG00000156011	PSD3	ENSG00000156011	168.964	-0.340162	0.380157	0.165205	0.6892
ENSG00000143337	TOR1AIP1	ENSG00000143337	116.968	-0.339201	0.384552	0.1663	0.691368
ENSG00000119820	YIPF4	ENSG00000119820	109.334	-0.339006	0.403548	0.167429	0.692633
ENSG00000140682	TGFB1I1	ENSG00000140682	94.9019	-0.338793	0.447359	0.159827	0.685836
ENSG00000137942	FNBP1L	ENSG00000137942	297.211	-0.338535	0.288831	0.131108	0.644945
ENSG00000114573	ATP6V1A	ENSG00000114573	76.0021	-0.33848	0.449323	0.158383	0.684458
ENSG00000075275	CELSR1	ENSG00000075275	25.5521	-0.338199	0.593437	0.0511008	0.4571
ENSG00000152642	GPD1L	ENSG00000152642	65.67	-0.337597	0.463954	0.15372	0.682532
ENSG00000068615	REEP1	ENSG00000068615	22.1992	-0.337555	0.585143	0.0586836	0.477309
ENSG00000186001	LRCH3	ENSG00000186001	109.287	-0.337383	0.435004	0.16452	0.688718
ENSG00000073614	KDM5A	ENSG00000073614	113.793	-0.336473	0.435965	0.163429	0.688718
ENSG00000146676	PURB	ENSG00000146676	191.823	-0.336363	0.335129	0.157308	0.68397
ENSG00000083312	TNPO1	ENSG00000083312	276.942	-0.336279	0.302027	0.140843	0.661866
ENSG00000174197	MGA	ENSG00000174197	82.6487	-0.335893	0.427189	0.167277	0.692449
ENSG00000046653	GPM6B	ENSG00000046653	1011.3	-0.33532	0.199985	0.0582296	0.474535
ENSG00000103187	COTL1	ENSG00000103187	2127.09	-0.335132	0.220748	0.0778126	0.540791
ENSG00000039560	RAI14	ENSG00000039560	124.966	-0.335056	0.375673	0.169933	0.697496
ENSG00000141429	GALNT1	ENSG00000141429	67.672	-0.334709	0.465424	0.156504	0.683001
ENSG00000092051	JPH4	ENSG00000092051	14.5425	-0.334567	0.635946	0.0120872	0.221256
ENSG00000113575	PPP2CA	ENSG00000113575	204.065	-0.332906	0.341148	0.16419	0.688718
ENSG00000144369	FAM171B	ENSG00000144369	74.0154	-0.331602	0.440541	0.16703	0.692344
ENSG00000135842	FAM129A	ENSG00000135842	111.004	-0.331026	0.388422	0.175056	0.707126
ENSG00000164168	TMEM184C	ENSG00000164168	55.4427	-0.330675	0.473357	0.153842	0.682532
ENSG00000161395	PGAP3	ENSG00000161395	20.6075	-0.330488	0.585837	0.0526066	0.459172
ENSG00000205189	ZBTB10	ENSG00000205189	55.6809	-0.330445	0.47287	0.154209	0.682532
ENSG00000166822	TMEM170A	ENSG00000166822	47.0653	-0.330127	0.516386	0.124542	0.637663
ENSG00000112305	SMAP1	ENSG00000112305	41.2303	-0.329919	0.510015	0.129183	0.642624
ENSG00000168505	GBX2	ENSG00000168505	31.012	-0.32967	0.551187	0.0890643	0.564498
ENSG00000077782	FGFR1	ENSG00000077782	373.074	-0.32869	0.279077	0.134927	0.652276
ENSG00000122966	CIT	ENSG00000122966	46.2034	-0.328313	0.497542	0.138435	0.657296
ENSG00000148943	LIN7C	ENSG00000148943	223.539	-0.328011	0.309745	0.155442	0.683001
ENSG00000058262	SEC61A1	ENSG00000058262	489.85	-0.327221	0.243403	0.106872	0.59951
ENSG00000111412	C12orf49	ENSG00000111412	136.194	-0.326895	0.371268	0.178589	0.71371
ENSG00000185477	GPRIN3	ENSG00000185477	14.0293	-0.326695	0.62582	0.012928	0.234603
ENSG00000064995	TAF11	ENSG00000064995	15.5573	-0.326694	0.618831	0.0166419	0.264856
ENSG00000133030	MPRIP	ENSG00000133030	322.172	-0.326655	0.275329	0.134347	0.650222
ENSG00000198836	OPA1	ENSG00000198836	75.0615	-0.326014	0.437237	0.172474	0.703117
ENSG00000128872	TMOD2	ENSG00000128872	29.9201	-0.325206	0.549893	0.0879404	0.561805
ENSG00000110427	KIAA1549L	ENSG00000110427	32.725	-0.325181	0.539823	0.0999762	0.584551
ENSG00000196498	NCOR2	ENSG00000196498	125.662	-0.325166	0.391164	0.179988	0.714342
ENSG00000183495	EP400	ENSG00000183495	77.3047	-0.324843	0.506711	0.132765	0.649337
ENSG00000103591	AAGAB	ENSG00000103591	85.269	-0.324693	0.460043	0.164367	0.688718
ENSG00000155850	SLC26A2	ENSG00000155850	90.0539	-0.324529	0.415446	0.179117	0.71371
ENSG00000130338	TULP4	ENSG00000130338	69.2634	-0.324286	0.442489	0.171934	0.701937
ENSG00000197601	FAR1	ENSG00000197601	76.6745	-0.324015	0.430879	0.176515	0.710286
ENSG00000130818	ZNF426	ENSG00000130818	28.8077	-0.323875	0.569587	0.0630732	0.493699
ENSG00000185361	TNFAIP8L1	ENSG00000185361	31.2714	-0.323471	0.533943	0.106666	0.59951
ENSG00000147419	CCDC25	ENSG00000147419	63.3618	-0.323431	0.495659	0.14387	0.667573
ENSG00000114450	GNB4	ENSG00000114450	379.8	-0.323204	0.281166	0.142563	0.664667
ENSG00000108018	SORCS1	ENSG00000108018	45.949	-0.322978	0.512733	0.127605	0.64208
ENSG00000139163	ETNK1	ENSG00000139163	76.9427	-0.32292	0.450539	0.170418	0.699148
ENSG00000111962	UST	ENSG00000111962	41.1992	-0.322716	0.535551	0.102427	0.593101
ENSG00000125675	GRIA3	ENSG00000125675	30.7701	-0.322358	0.537277	0.101812	0.591578
ENSG00000197535	MYO5A	ENSG00000197535	68.2371	-0.322239	0.456221	0.168125	0.693293
ENSG00000264364	DYNLL2	ENSG00000264364	415.882	-0.322099	0.262752	0.129919	0.644658
ENSG00000112081	SRSF3	ENSG00000112081	275.839	-0.321691	0.288692	0.150268	0.67879
ENSG00000173517	PEAK1	ENSG00000173517	151.167	-0.321275	0.351656	0.179868	0.714201
ENSG00000067560	RHOA	ENSG00000067560	672.634	-0.321045	0.216431	0.0872829	0.561778
ENSG00000136319	TTC5	ENSG00000136319	35.5003	-0.320651	0.517596	0.122116	0.636005
ENSG00000213563	C8orf82	ENSG00000213563	36.9317	-0.320562	0.521155	0.117882	0.629019
ENSG00000128567	PODXL	ENSG00000128567	306.583	-0.320475	0.288363	0.151094	0.679832
ENSG00000130175	PRKCSH	ENSG00000130175	78.3619	-0.320177	0.42588	0.180899	0.715371
ENSG00000145623	OSMR	ENSG00000145623	171.611	-0.320094	0.387884	0.185353	0.721281
ENSG00000174165	ZDHHC24	ENSG00000174165	34.3915	-0.319626	0.554055	0.08194	0.552032
ENSG00000183734	ASCL2	ENSG00000183734	22.3963	-0.319467	0.592526	0.0308546	0.354638
ENSG00000006468	ETV1	ENSG00000006468	217.83	-0.319429	0.314135	0.167799	0.693141
ENSG00000213533	STIMATE	ENSG00000213533	34.7271	-0.319153	0.5237	0.117129	0.627224
ENSG00000128791	TWSG1	ENSG00000128791	118.911	-0.319042	0.38103	0.187863	0.725384
ENSG00000187122	SLIT1	ENSG00000187122	19.3628	-0.318813	0.602316	0.0197132	0.283386
ENSG00000072135	PTPN18	ENSG00000072135	55.2464	-0.318455	0.46594	0.164519	0.688718
ENSG00000150471	ADGRL3	ENSG00000150471	16.772	-0.318071	0.590314	0.0342345	0.37224
ENSG00000169410	PTPN9	ENSG00000169410	139.073	-0.317912	0.370671	0.187978	0.725384
ENSG00000145996	CDKAL1	ENSG00000145996	26.7586	-0.317819	0.544451	0.091283	0.569358
ENSG00000214357	NEURL1B	ENSG00000214357	97.4966	-0.317396	0.40827	0.187155	0.724642
ENSG00000118922	KLF12	ENSG00000118922	191.852	-0.317237	0.387731	0.188407	0.72543
ENSG00000116584	ARHGEF2	ENSG00000116584	26.4548	-0.317132	0.561277	0.0709268	0.521771
ENSG00000182957	SPATA13	ENSG00000182957	108.064	-0.315931	0.387669	0.190569	0.726902
ENSG00000119927	GPAM	ENSG00000119927	96.0537	-0.315913	0.413946	0.187136	0.724642
ENSG00000172493	AFF1	ENSG00000172493	56.9077	-0.315844	0.4866	0.149659	0.677132
ENSG00000196581	AJAP1	ENSG00000196581	17.5342	-0.315725	0.589538	0.0320151	0.361101
ENSG00000101935	AMMECR1	ENSG00000101935	14.9832	-0.315424	0.603194	0.0186624	0.279065
ENSG00000074696	HACD3	ENSG00000074696	407.481	-0.315295	0.257443	0.133015	0.649385
ENSG00000163406	SLC15A2	ENSG00000163406	117.73	-0.315176	0.416879	0.186412	0.7231
ENSG00000078053	AMPH	ENSG00000078053	17.1513	-0.315012	0.594687	0.0242234	0.315054
ENSG00000125968	ID1	ENSG00000125968	83.4642	-0.314921	0.416067	0.188743	0.72543
ENSG00000101911	PRPS2	ENSG00000101911	26.5513	-0.31472	0.541488	0.0935175	0.571116
ENSG00000180370	PAK2	ENSG00000180370	232.323	-0.313949	0.310561	0.173388	0.704113
ENSG00000213463	SYNJ2BP	ENSG00000213463	42.7989	-0.313881	0.493479	0.145362	0.669956
ENSG00000181904	C5orf24	ENSG00000181904	144.406	-0.313658	0.38896	0.192401	0.729634
ENSG00000170017	ALCAM	ENSG00000170017	66.1586	-0.313626	0.454528	0.173353	0.704113
ENSG00000110880	CORO1C	ENSG00000110880	567.076	-0.313233	0.225207	0.104045	0.597397
ENSG00000186111	PIP5K1C	ENSG00000186111	103.401	-0.313173	0.410288	0.190375	0.726902
ENSG00000167291	TBC1D16	ENSG00000167291	91.4167	-0.31299	0.441661	0.181717	0.716273
ENSG00000139219	COL2A1	ENSG00000139219	28.754	-0.312269	0.543249	0.0882438	0.562184
ENSG00000167693	NXN	ENSG00000167693	75.4495	-0.311963	0.444293	0.181244	0.715943
ENSG00000130032	PRRG3	ENSG00000130032	19.9004	-0.311498	0.584745	0.0335483	0.368084
ENSG00000198909	MAP3K3	ENSG00000198909	40.058	-0.311136	0.513508	0.127019	0.641364
ENSG00000074356	NCBP3	ENSG00000074356	79.5935	-0.310929	0.423538	0.18963	0.726636
ENSG00000011007	ELOA	ENSG00000011007	115.767	-0.310871	0.376932	0.19637	0.735576
ENSG00000139354	GAS2L3	ENSG00000139354	107.27	-0.310832	0.47588	0.162	0.688131
ENSG00000143845	ETNK2	ENSG00000143845	35.2092	-0.310382	0.524273	0.112844	0.615781
ENSG00000148516	ZEB1	ENSG00000148516	276.152	-0.310013	0.29099	0.166843	0.692112
ENSG00000055917	PUM2	ENSG00000055917	56.7386	-0.309775	0.457699	0.17463	0.706423
ENSG00000170471	RALGAPB	ENSG00000170471	35.819	-0.309218	0.518044	0.1196	0.631748
ENSG00000106665	CLIP2	ENSG00000106665	200.137	-0.309169	0.332078	0.188671	0.72543
ENSG00000178573	MAF	ENSG00000178573	441.219	-0.309044	0.278513	0.159146	0.684661
ENSG00000177098	SCN4B	ENSG00000177098	75.546	-0.308569	0.447001	0.180778	0.715371
ENSG00000139318	DUSP6	ENSG00000139318	2359.82	-0.308466	0.159761	0.0363569	0.380566
ENSG00000139926	FRMD6	ENSG00000139926	76.2063	-0.308365	0.449731	0.181754	0.716273
ENSG00000196361	ELAVL3	ENSG00000196361	51.4049	-0.308184	0.477246	0.161091	0.686427
ENSG00000163428	LRRC58	ENSG00000163428	176.081	-0.307622	0.337937	0.194007	0.733594
ENSG00000165671	NSD1	ENSG00000165671	106.121	-0.30711	0.387436	0.20089	0.736837
ENSG00000008988	RPS20	ENSG00000008988	32.883	-0.306185	0.528051	0.105017	0.597397
ENSG00000049245	VAMP3	ENSG00000049245	166.977	-0.305369	0.354856	0.200828	0.736837
ENSG00000102743	SLC25A15	ENSG00000102743	34.1212	-0.305326	0.549307	0.0770528	0.537706
ENSG00000151176	PLBD2	ENSG00000151176	190.325	-0.305267	0.348653	0.198389	0.736837
ENSG00000119938	PPP1R3C	ENSG00000119938	103.654	-0.305204	0.406323	0.200931	0.736837
ENSG00000001167	NFYA	ENSG00000001167	259.637	-0.304732	0.307985	0.183091	0.71844
ENSG00000165055	METTL2B	ENSG00000165055	38.7606	-0.304521	0.497083	0.144737	0.668383
ENSG00000100578	KIAA0586	ENSG00000100578	22.0278	-0.304148	0.552394	0.0692073	0.515044
ENSG00000162695	SLC30A7	ENSG00000162695	78.3653	-0.303578	0.424989	0.197109	0.736702
ENSG00000118058	KMT2A	ENSG00000118058	88.384	-0.303401	0.417256	0.199642	0.736837
ENSG00000065308	TRAM2	ENSG00000065308	292.669	-0.303231	0.281315	0.168249	0.693293
ENSG00000144847	IGSF11	ENSG00000144847	39.1257	-0.303058	0.493715	0.147831	0.673111
ENSG00000075151	EIF4G3	ENSG00000075151	19.4622	-0.302351	0.574635	0.0320966	0.361101
ENSG00000156671	SAMD8	ENSG00000156671	117.893	-0.302348	0.379959	0.205827	0.740787
ENSG00000148677	ANKRD1	ENSG00000148677	21.6351	-0.30222	0.578217	0.0298447	0.348305
ENSG00000129103	SUMF2	ENSG00000129103	134.553	-0.301942	0.40362	0.204685	0.739444
ENSG00000083123	BCKDHB	ENSG00000083123	19.8542	-0.301782	0.553183	0.0662221	0.503195
ENSG00000101557	USP14	ENSG00000101557	145.389	-0.301675	0.348051	0.203652	0.739444
ENSG00000103126	AXIN1	ENSG00000103126	31.8397	-0.301622	0.51506	0.122842	0.636048
ENSG00000113456	RAD1	ENSG00000113456	17.9188	-0.301253	0.576485	0.0312686	0.357186
ENSG00000255112	CHMP1B	ENSG00000255112	82.9159	-0.300988	0.410038	0.203961	0.739444
ENSG00000165757	JCAD	ENSG00000165757	81.0296	-0.30095	0.435149	0.193797	0.733461
ENSG00000213699	SLC35F6	ENSG00000213699	165.712	-0.300682	0.334991	0.200672	0.736837
ENSG00000135446	CDK4	ENSG00000135446	45.8198	-0.300605	0.474171	0.167708	0.693104
ENSG00000160233	LRRC3	ENSG00000160233	31.5319	-0.300481	0.535783	0.0934525	0.571116
ENSG00000088247	KHSRP	ENSG00000088247	762.481	-0.300065	0.21517	0.107762	0.602008
ENSG00000077147	TM9SF3	ENSG00000077147	325.276	-0.299854	0.270655	0.164411	0.688718
ENSG00000180398	MCFD2	ENSG00000180398	119.331	-0.299714	0.370261	0.209607	0.742937
ENSG00000145685	LHFPL2	ENSG00000145685	130.727	-0.29882	0.376952	0.209828	0.743245
ENSG00000168646	AXIN2	ENSG00000168646	13.9621	-0.298144	0.578834	0.0238312	0.312371
ENSG00000164327	RICTOR	ENSG00000164327	52.9303	-0.298085	0.457169	0.182995	0.71844
ENSG00000126012	KDM5C	ENSG00000126012	34.2068	-0.297492	0.503334	0.136773	0.65515
ENSG00000185728	YTHDF3	ENSG00000185728	95.466	-0.297275	0.42335	0.203658	0.739444
ENSG00000126878	AIF1L	ENSG00000126878	496.883	-0.297257	0.256841	0.155251	0.683001
ENSG00000112186	CAP2	ENSG00000112186	71.9135	-0.29715	0.430464	0.199262	0.736837
ENSG00000160551	TAOK1	ENSG00000160551	230.653	-0.296873	0.317141	0.199185	0.736837
ENSG00000096401	CDC5L	ENSG00000096401	40.991	-0.296752	0.486723	0.157063	0.683752
ENSG00000138018	SELENOI	ENSG00000138018	73.9533	-0.296144	0.43854	0.197605	0.736837
ENSG00000156411	ATP5MPL	ENSG00000156411	34.1887	-0.295974	0.503532	0.135312	0.653013
ENSG00000117500	TMED5	ENSG00000117500	169.288	-0.295872	0.335627	0.207824	0.742041
ENSG00000054654	SYNE2	ENSG00000054654	26.8727	-0.295442	0.525507	0.105431	0.598132
ENSG00000198752	CDC42BPB	ENSG00000198752	83.2274	-0.295182	0.419815	0.205514	0.740766
ENSG00000095015	MAP3K1	ENSG00000095015	83.7398	-0.295034	0.413351	0.209298	0.74268
ENSG00000141576	RNF157	ENSG00000141576	63.4492	-0.294117	0.439721	0.197074	0.736702
ENSG00000100234	TIMP3	ENSG00000100234	275.05	-0.293519	0.347017	0.214222	0.748397
ENSG00000107562	CXCL12	ENSG00000107562	35.8729	-0.29319	0.518149	0.116172	0.62569
ENSG00000120063	GNA13	ENSG00000120063	61.9353	-0.293179	0.46606	0.179136	0.71371
ENSG00000178295	GEN1	ENSG00000178295	13.4039	-0.293158	0.580451	0.0162561	0.264095
ENSG00000113851	CRBN	ENSG00000113851	24.2196	-0.29242	0.52864	0.0981127	0.57887
ENSG00000124198	ARFGEF2	ENSG00000124198	25.8025	-0.292382	0.525568	0.103086	0.595589
ENSG00000153904	DDAH1	ENSG00000153904	785.118	-0.291981	0.206065	0.105919	0.598801
ENSG00000135903	PAX3	ENSG00000135903	20.464	-0.291531	0.558448	0.0423097	0.413085
ENSG00000197162	ZNF785	ENSG00000197162	34.7549	-0.290978	0.515091	0.11642	0.626165
ENSG00000138757	G3BP2	ENSG00000138757	544.915	-0.29094	0.230955	0.137251	0.65515
ENSG00000054965	FAM168A	ENSG00000054965	754.304	-0.290769	0.226949	0.132773	0.649337
ENSG00000147526	TACC1	ENSG00000147526	130.494	-0.290355	0.359813	0.22055	0.755086
ENSG00000124479	NDP	ENSG00000124479	40.8597	-0.290185	0.484658	0.159381	0.684973
ENSG00000157240	FZD1	ENSG00000157240	104.75	-0.290045	0.413775	0.214959	0.749413
ENSG00000116147	TNR	ENSG00000116147	24.0993	-0.290031	0.537367	0.0811956	0.551268
ENSG00000147509	RGS20	ENSG00000147509	25.448	-0.289633	0.551048	0.0520318	0.458936
ENSG00000198952	SMG5	ENSG00000198952	98.7727	-0.289399	0.441849	0.200474	0.736837
ENSG00000213024	NUP62	ENSG00000213024	132.237	-0.289347	0.391081	0.221793	0.756047
ENSG00000162819	BROX	ENSG00000162819	63.2308	-0.289208	0.444151	0.198926	0.736837
ENSG00000135269	TES	ENSG00000135269	65.2981	-0.288822	0.441516	0.201681	0.737712
ENSG00000164576	SAP30L	ENSG00000164576	36.9635	-0.28873	0.493359	0.147967	0.673111
ENSG00000163069	SGCB	ENSG00000163069	186.805	-0.288206	0.380184	0.224313	0.758122
ENSG00000165424	ZCCHC24	ENSG00000165424	263.516	-0.288145	0.287623	0.19506	0.734301
ENSG00000205339	IPO7	ENSG00000205339	106.617	-0.288082	0.400721	0.220762	0.755086
ENSG00000166881	NEMP1	ENSG00000166881	183.564	-0.287515	0.321574	0.21421	0.748397
ENSG00000110492	MDK	ENSG00000110492	22.8507	-0.286955	0.52707	0.0959749	0.575185
ENSG00000031081	ARHGAP31	ENSG00000031081	273.329	-0.286841	0.301975	0.204504	0.739444
ENSG00000164815	ORC5	ENSG00000164815	23.129	-0.286827	0.529975	0.091164	0.569358
ENSG00000024048	UBR2	ENSG00000024048	25.2342	-0.286751	0.531535	0.0885292	0.563502
ENSG00000135778	NTPCR	ENSG00000135778	54.0024	-0.286749	0.466998	0.181435	0.716273
ENSG00000198815	FOXJ3	ENSG00000198815	55.653	-0.286696	0.445595	0.199131	0.736837
ENSG00000145545	SRD5A1	ENSG00000145545	39.301	-0.286524	0.506637	0.130745	0.644658
ENSG00000154188	ANGPT1	ENSG00000154188	55.2798	-0.285994	0.466667	0.182376	0.717379
ENSG00000095637	SORBS1	ENSG00000095637	246.562	-0.285954	0.290871	0.199419	0.736837
ENSG00000140332	TLE3	ENSG00000140332	44.9819	-0.285698	0.495288	0.147778	0.673111
ENSG00000125844	RRBP1	ENSG00000125844	122.204	-0.285596	0.362719	0.227358	0.760517
ENSG00000100731	PCNX1	ENSG00000100731	51.2985	-0.285554	0.452495	0.19481	0.734301
ENSG00000100354	TNRC6B	ENSG00000100354	109.255	-0.285064	0.394198	0.225989	0.760517
ENSG00000123908	AGO2	ENSG00000123908	152.716	-0.284817	0.344557	0.226178	0.760517
ENSG00000177606	JUN	ENSG00000177606	294.946	-0.284719	0.283571	0.195762	0.734301
ENSG00000087053	MTMR2	ENSG00000087053	48.9224	-0.28425	0.461078	0.187797	0.725384
ENSG00000166068	SPRED1	ENSG00000166068	491.436	-0.284088	0.244616	0.16162	0.687211
ENSG00000148672	GLUD1	ENSG00000148672	219.707	-0.284023	0.30196	0.209404	0.74268
ENSG00000110881	ASIC1	ENSG00000110881	55.9503	-0.283982	0.444217	0.202631	0.738299
ENSG00000178691	SUZ12	ENSG00000178691	32.7065	-0.283356	0.492969	0.14914	0.67551
ENSG00000164332	UBLCP1	ENSG00000164332	46.8457	-0.283312	0.496237	0.145914	0.670662
ENSG00000164976	MYORG	ENSG00000164976	115.822	-0.283254	0.37256	0.230543	0.760517
ENSG00000166166	TRMT61A	ENSG00000166166	45.6005	-0.282809	0.474625	0.174183	0.706081
ENSG00000076248	UNG	ENSG00000076248	142.762	-0.282764	0.363111	0.231803	0.761307
ENSG00000101220	C20orf27	ENSG00000101220	33.2709	-0.282709	0.490965	0.152671	0.680861
ENSG00000159110	IFNAR2	ENSG00000159110	25.6207	-0.282363	0.532161	0.0789407	0.544353
ENSG00000158169	FANCC	ENSG00000158169	51.1748	-0.282323	0.45807	0.190615	0.726902
ENSG00000124783	SSR1	ENSG00000124783	933.948	-0.282117	0.197612	0.107319	0.601077
ENSG00000109787	KLF3	ENSG00000109787	118.35	-0.281309	0.389399	0.232143	0.761603
ENSG00000213859	KCTD11	ENSG00000213859	20.8436	-0.281245	0.529605	0.0845612	0.557759
ENSG00000146950	SHROOM2	ENSG00000146950	49.7556	-0.281175	0.463813	0.187377	0.725171
ENSG00000089057	SLC23A2	ENSG00000089057	122.936	-0.28108	0.376371	0.23396	0.765174
ENSG00000130669	PAK4	ENSG00000130669	85.5883	-0.280191	0.400212	0.229914	0.760517
ENSG00000091527	CDV3	ENSG00000091527	375.669	-0.279918	0.262228	0.184722	0.720387
ENSG00000138600	SPPL2A	ENSG00000138600	146.35	-0.279913	0.341639	0.23108	0.76068
ENSG00000179195	ZNF664	ENSG00000179195	201.629	-0.279825	0.363892	0.234118	0.765221
ENSG00000145391	SETD7	ENSG00000145391	99.9734	-0.279786	0.409609	0.228079	0.760517
ENSG00000072518	MARK2	ENSG00000072518	31.2978	-0.279498	0.526572	0.0904022	0.567259
ENSG00000067369	TP53BP1	ENSG00000067369	64.9349	-0.27939	0.425976	0.219511	0.75497
ENSG00000187398	LUZP2	ENSG00000187398	51.0717	-0.278894	0.449359	0.202069	0.738178
ENSG00000175832	ETV4	ENSG00000175832	77.2308	-0.278834	0.424452	0.219664	0.755086
ENSG00000170759	KIF5B	ENSG00000170759	294.575	-0.278727	0.288048	0.208351	0.742041
ENSG00000143420	ENSA	ENSG00000143420	188.66	-0.278652	0.316457	0.225288	0.760315
ENSG00000139998	RAB15	ENSG00000139998	97.3803	-0.27865	0.403626	0.229413	0.760517
ENSG00000259330	INAFM2	ENSG00000259330	73.8217	-0.278612	0.419012	0.223411	0.75752
ENSG00000135709	KIAA0513	ENSG00000135709	28.3555	-0.278462	0.534025	0.0697001	0.516999
ENSG00000099256	PRTFDC1	ENSG00000099256	82.7405	-0.278292	0.404596	0.230383	0.760517
ENSG00000151136	BTBD11	ENSG00000151136	18.7396	-0.278263	0.547761	0.0448163	0.422162
ENSG00000121964	GTDC1	ENSG00000121964	23.5325	-0.277607	0.525799	0.0897664	0.566229
ENSG00000133985	TTC9	ENSG00000133985	59.7156	-0.276492	0.442974	0.208719	0.742445
ENSG00000181929	PRKAG1	ENSG00000181929	86.9378	-0.275959	0.411549	0.229299	0.760517
ENSG00000100078	PLA2G3	ENSG00000100078	12.8972	-0.275711	0.560452	0.0187859	0.279301
ENSG00000109929	SC5D	ENSG00000109929	284.012	-0.275458	0.285541	0.212097	0.746561
ENSG00000115594	IL1R1	ENSG00000115594	13.4362	-0.27507	0.553458	0.0285809	0.345521
ENSG00000186174	BCL9L	ENSG00000186174	67.9497	-0.274988	0.431363	0.220832	0.755086
ENSG00000139437	TCHP	ENSG00000139437	44.1505	-0.274846	0.469148	0.18168	0.716273
ENSG00000143324	XPR1	ENSG00000143324	287.91	-0.274415	0.27969	0.209364	0.74268
ENSG00000162384	C1orf123	ENSG00000162384	40.2747	-0.274117	0.475805	0.173123	0.703957
ENSG00000132718	SYT11	ENSG00000132718	463.219	-0.273837	0.27374	0.204448	0.739444
ENSG00000132849	PATJ	ENSG00000132849	13.3637	-0.273651	0.551759	0.0293113	0.348305
ENSG00000170500	LONRF2	ENSG00000170500	22.6223	-0.273604	0.518209	0.100935	0.588495
ENSG00000165416	SUGT1	ENSG00000165416	70.4938	-0.273368	0.435382	0.217273	0.751247
ENSG00000170088	TMEM192	ENSG00000170088	53.1042	-0.273364	0.441662	0.213164	0.747498
ENSG00000131747	TOP2A	ENSG00000131747	124.957	-0.273307	0.360526	0.245019	0.776491
ENSG00000070770	CSNK2A2	ENSG00000070770	275.821	-0.273277	0.316613	0.233029	0.76302
ENSG00000170456	DENND5B	ENSG00000170456	58.7657	-0.272998	0.453807	0.200054	0.736837
ENSG00000160783	PMF1	ENSG00000160783	73.4809	-0.272757	0.417365	0.230672	0.760517
ENSG00000099954	CECR2	ENSG00000099954	37.2499	-0.27219	0.483409	0.163534	0.688718
ENSG00000065328	MCM10	ENSG00000065328	47.7536	-0.271877	0.451528	0.204584	0.739444
ENSG00000106344	RBM28	ENSG00000106344	60.7611	-0.271336	0.438889	0.217972	0.752104
ENSG00000183762	KREMEN1	ENSG00000183762	127.568	-0.270927	0.37566	0.247733	0.780115
ENSG00000130119	GNL3L	ENSG00000130119	214.769	-0.270601	0.319184	0.23934	0.769011
ENSG00000110344	UBE4A	ENSG00000110344	32.8562	-0.270496	0.499034	0.137438	0.65515
ENSG00000160584	SIK3	ENSG00000160584	88.0355	-0.270486	0.403898	0.239321	0.769011
ENSG00000120708	TGFBI	ENSG00000120708	249.334	-0.270295	0.349128	0.247729	0.780115
ENSG00000167173	C15orf39	ENSG00000167173	26.6647	-0.270066	0.500717	0.131729	0.646487
ENSG00000064666	CNN2	ENSG00000064666	761.993	-0.270014	0.221671	0.156092	0.683001
ENSG00000111269	CREBL2	ENSG00000111269	90.1357	-0.269861	0.399866	0.241831	0.772571
ENSG00000113649	TCERG1	ENSG00000113649	37.8442	-0.269782	0.470857	0.182545	0.71771
ENSG00000120705	ETF1	ENSG00000120705	67.4906	-0.269532	0.425461	0.23028	0.760517
ENSG00000110696	C11orf58	ENSG00000110696	151.662	-0.269447	0.364634	0.250641	0.78325
ENSG00000105738	SIPA1L3	ENSG00000105738	86.3072	-0.269414	0.418955	0.231955	0.761307
ENSG00000164930	FZD6	ENSG00000164930	15.4082	-0.269363	0.536128	0.0531912	0.460349
ENSG00000164125	FAM198B	ENSG00000164125	33.5988	-0.268858	0.514305	0.104911	0.597397
ENSG00000154144	TBRG1	ENSG00000154144	33.9756	-0.268267	0.477646	0.172755	0.703369
ENSG00000101290	CDS2	ENSG00000101290	163.886	-0.268105	0.346956	0.251388	0.78325
ENSG00000109956	B3GAT1	ENSG00000109956	198.621	-0.267934	0.323177	0.2446	0.776491
ENSG00000142230	SAE1	ENSG00000142230	382.459	-0.267726	0.257278	0.19994	0.736837
ENSG00000160208	RRP1B	ENSG00000160208	69.7049	-0.267664	0.426003	0.230081	0.760517
ENSG00000035862	TIMP2	ENSG00000035862	3093.84	-0.267632	0.173453	0.090338	0.567259
ENSG00000164300	SERINC5	ENSG00000164300	720.623	-0.267556	0.210503	0.145085	0.669414
ENSG00000174963	ZIC4	ENSG00000174963	44.7826	-0.26752	0.473259	0.177506	0.711828
ENSG00000185414	MRPL30	ENSG00000185414	60.5003	-0.267385	0.452569	0.207673	0.742041
ENSG00000078549	ADCYAP1R1	ENSG00000078549	217.501	-0.265858	0.405332	0.244258	0.776491
ENSG00000117222	RBBP5	ENSG00000117222	78.8899	-0.265555	0.40032	0.247906	0.780115
ENSG00000049239	H6PD	ENSG00000049239	88.4758	-0.265446	0.404957	0.246456	0.778175
ENSG00000176148	TCP11L1	ENSG00000176148	15.2563	-0.26533	0.532288	0.0552663	0.466954
ENSG00000124145	SDC4	ENSG00000124145	64.5926	-0.264992	0.423696	0.235832	0.766965
ENSG00000141034	GID4	ENSG00000141034	26.8077	-0.26497	0.496023	0.13989	0.659942
ENSG00000175567	UCP2	ENSG00000175567	17.7115	-0.264935	0.524212	0.0747737	0.532866
ENSG00000163257	DCAF16	ENSG00000163257	89.8822	-0.264723	0.389327	0.252693	0.78344
ENSG00000107021	TBC1D13	ENSG00000107021	105.932	-0.264522	0.386708	0.254461	0.785446
ENSG00000197147	LRRC8B	ENSG00000197147	28.0353	-0.264403	0.49034	0.150542	0.678851
ENSG00000197312	DDI2	ENSG00000197312	69.0393	-0.264148	0.416731	0.241536	0.771924
ENSG00000170653	ATF7	ENSG00000170653	217.201	-0.264122	0.324556	0.252034	0.783384
ENSG00000136940	PDCL	ENSG00000136940	52.3698	-0.263702	0.439243	0.223505	0.75752
ENSG00000122591	FAM126A	ENSG00000122591	113.514	-0.263572	0.405699	0.248801	0.781104
ENSG00000184575	XPOT	ENSG00000184575	53.4809	-0.2635	0.440516	0.221222	0.755573
ENSG00000106460	TMEM106B	ENSG00000106460	233.33	-0.263491	0.293135	0.236662	0.767302
ENSG00000120594	PLXDC2	ENSG00000120594	44.5379	-0.263401	0.45242	0.209076	0.74268
ENSG00000198018	ENTPD7	ENSG00000198018	45.8413	-0.263363	0.459345	0.199438	0.736837
ENSG00000085982	USP40	ENSG00000085982	54.4993	-0.263075	0.442485	0.221416	0.755927
ENSG00000119906	SLF2	ENSG00000119906	67.6633	-0.263069	0.446091	0.217565	0.751637
ENSG00000090857	PDPR	ENSG00000090857	150.925	-0.263027	0.338784	0.257844	0.789008
ENSG00000143553	SNAPIN	ENSG00000143553	82.4007	-0.262812	0.397039	0.252402	0.783384
ENSG00000145022	TCTA	ENSG00000145022	54.6862	-0.262786	0.445375	0.216858	0.751059
ENSG00000242498	ARPIN	ENSG00000242498	244.462	-0.262752	0.29087	0.236197	0.766965
ENSG00000171843	MLLT3	ENSG00000171843	29.1943	-0.262561	0.487096	0.156385	0.683001
ENSG00000057252	SOAT1	ENSG00000057252	113.84	-0.262453	0.368601	0.260604	0.791048
ENSG00000146828	SLC12A9	ENSG00000146828	25.0585	-0.262408	0.504009	0.118661	0.630234
ENSG00000188725	SMIM15	ENSG00000188725	21.5558	-0.261344	0.514291	0.095966	0.575185
ENSG00000168924	LETM1	ENSG00000168924	109.752	-0.261184	0.380824	0.259297	0.790786
ENSG00000119711	ALDH6A1	ENSG00000119711	79.7659	-0.26104	0.407384	0.25075	0.78325
ENSG00000136068	FLNB	ENSG00000136068	56.6577	-0.261014	0.446106	0.218653	0.753538
ENSG00000150551	LYPD1	ENSG00000150551	21.6107	-0.260675	0.512834	0.0985251	0.57887
ENSG00000197912	SPG7	ENSG00000197912	63.8057	-0.260102	0.425166	0.238403	0.768944
ENSG00000162522	KIAA1522	ENSG00000162522	13.8617	-0.259993	0.533073	0.0449308	0.422742
ENSG00000137822	TUBGCP4	ENSG00000137822	35.3133	-0.259377	0.48426	0.158661	0.684458
ENSG00000100221	JOSD1	ENSG00000100221	53.8168	-0.258265	0.448507	0.217711	0.751832
ENSG00000166341	DCHS1	ENSG00000166341	28.9956	-0.258258	0.485879	0.155848	0.683001
ENSG00000154645	CHODL	ENSG00000154645	34.2541	-0.257621	0.471205	0.184105	0.719799
ENSG00000152767	FARP1	ENSG00000152767	194.093	-0.257517	0.326446	0.264798	0.7962
ENSG00000178385	PLEKHM3	ENSG00000178385	37.3659	-0.256986	0.474079	0.180498	0.715012
ENSG00000197872	FAM49A	ENSG00000197872	23.4534	-0.256254	0.501436	0.118963	0.6304
ENSG00000139428	MMAB	ENSG00000139428	51.9495	-0.2557	0.444922	0.223206	0.75752
ENSG00000124205	EDN3	ENSG00000124205	16.6108	-0.255466	0.520904	0.0673902	0.509184
ENSG00000167695	FAM57A	ENSG00000167695	52.4118	-0.255306	0.433756	0.235933	0.766965
ENSG00000181192	DHTKD1	ENSG00000181192	79.8613	-0.255113	0.396985	0.263323	0.794412
ENSG00000156471	PTDSS1	ENSG00000156471	87.4683	-0.255056	0.401659	0.260852	0.791048
ENSG00000102221	JADE3	ENSG00000102221	13.1281	-0.254932	0.535202	0.032053	0.361101
ENSG00000125637	PSD4	ENSG00000125637	14.9419	-0.254367	0.536885	0.0259057	0.326816
ENSG00000177614	PGBD5	ENSG00000177614	59.4765	-0.254008	0.458442	0.203938	0.739444
ENSG00000139233	LLPH	ENSG00000139233	18.6589	-0.253897	0.513354	0.0870781	0.561778
ENSG00000081760	AACS	ENSG00000081760	37.0697	-0.253854	0.460506	0.202925	0.739044
ENSG00000196767	POU3F4	ENSG00000196767	11.8499	-0.253811	0.544796	0.00371291	0.106108
ENSG00000064999	ANKS1A	ENSG00000064999	65.343	-0.253614	0.450227	0.216012	0.750282
ENSG00000136819	C9orf78	ENSG00000136819	21.8937	-0.253508	0.501945	0.117737	0.629019
ENSG00000135482	ZC3H10	ENSG00000135482	17.7541	-0.2534	0.524805	0.0503411	0.454117
ENSG00000157827	FMNL2	ENSG00000157827	72.751	-0.252953	0.407401	0.260741	0.791048
ENSG00000135469	COQ10A	ENSG00000135469	11.9353	-0.252848	0.537795	0.0231134	0.306175
ENSG00000173530	TNFRSF10D	ENSG00000173530	41.5504	-0.252593	0.474464	0.176751	0.710555
ENSG00000163590	PPM1L	ENSG00000163590	42.9111	-0.252575	0.448309	0.221113	0.755506
ENSG00000214753	HNRNPUL2	ENSG00000214753	182.543	-0.252485	0.313249	0.266776	0.798651
ENSG00000198830	HMGN2	ENSG00000198830	51.0286	-0.252331	0.433295	0.239243	0.769011
ENSG00000110315	RNF141	ENSG00000110315	72.1439	-0.252197	0.402183	0.264337	0.796159
ENSG00000113448	PDE4D	ENSG00000113448	40.4174	-0.252161	0.457747	0.2082	0.742041
ENSG00000112852	PCDHB2	ENSG00000112852	66.2789	-0.252068	0.425683	0.247818	0.780115
ENSG00000151116	UEVLD	ENSG00000151116	57.257	-0.251997	0.426773	0.245403	0.776491
ENSG00000128908	INO80	ENSG00000128908	22.8978	-0.251926	0.512203	0.088062	0.561805
ENSG00000215301	DDX3X	ENSG00000215301	611.791	-0.251735	0.222115	0.171599	0.701263
ENSG00000139324	TMTC3	ENSG00000139324	138.945	-0.251155	0.350307	0.279018	0.808552
ENSG00000118965	WDR35	ENSG00000118965	34.6653	-0.250756	0.469305	0.188826	0.72543
ENSG00000037637	FBXO42	ENSG00000037637	19.614	-0.250447	0.508249	0.0938378	0.571116
ENSG00000136828	RALGPS1	ENSG00000136828	20.2881	-0.249751	0.508413	0.0945636	0.572117
ENSG00000164305	CASP3	ENSG00000164305	149.478	-0.249557	0.336871	0.279258	0.808552
ENSG00000104722	NEFM	ENSG00000104722	11.7423	-0.249398	0.534392	0.024107	0.314027
ENSG00000167797	CDK2AP2	ENSG00000167797	40.3045	-0.249004	0.450768	0.220047	0.755086
ENSG00000188186	LAMTOR4	ENSG00000188186	14.6873	-0.247996	0.525386	0.041894	0.411207
ENSG00000120875	DUSP4	ENSG00000120875	176.961	-0.247932	0.324962	0.279355	0.808552
ENSG00000102225	CDK16	ENSG00000102225	32.2136	-0.24789	0.475648	0.174089	0.706081
ENSG00000167460	TPM4	ENSG00000167460	411.577	-0.247693	0.258334	0.234803	0.765249
ENSG00000007237	GAS7	ENSG00000007237	262.428	-0.247671	0.311186	0.274502	0.804168
ENSG00000076716	GPC4	ENSG00000076716	265.576	-0.247331	0.283627	0.258861	0.790317
ENSG00000223496	EXOSC6	ENSG00000223496	61.655	-0.246874	0.422195	0.255246	0.786712
ENSG00000185008	ROBO2	ENSG00000185008	13.7008	-0.246802	0.52643	0.0344122	0.373073
ENSG00000168610	STAT3	ENSG00000168610	506.913	-0.246743	0.22995	0.205109	0.739954
ENSG00000100418	DESI1	ENSG00000100418	42.1826	-0.246639	0.447026	0.226339	0.760517
ENSG00000036054	TBC1D23	ENSG00000036054	17.4212	-0.246216	0.518405	0.0543671	0.463591
ENSG00000143162	CREG1	ENSG00000143162	74.1558	-0.245743	0.405107	0.270634	0.801543
ENSG00000139496	NUP58	ENSG00000139496	52.0333	-0.245442	0.43102	0.248661	0.781104
ENSG00000084733	RAB10	ENSG00000084733	110.491	-0.245426	0.36028	0.287901	0.816642
ENSG00000186468	RPS23	ENSG00000186468	43.0936	-0.245145	0.445359	0.229784	0.760517
ENSG00000115993	TRAK2	ENSG00000115993	42.2286	-0.245057	0.451431	0.220283	0.755086
ENSG00000149346	SLX4IP	ENSG00000149346	23.2599	-0.24492	0.49445	0.128624	0.642231
ENSG00000166582	CENPV	ENSG00000166582	15.6167	-0.244751	0.510075	0.0797053	0.547127
ENSG00000188211	NCR3LG1	ENSG00000188211	18.7469	-0.24475	0.50791	0.0849248	0.557847
ENSG00000019505	SYT13	ENSG00000019505	12.8072	-0.244591	0.525552	0.0352403	0.377183
ENSG00000145782	ATG12	ENSG00000145782	225.764	-0.244562	0.300709	0.274537	0.804168
ENSG00000162408	NOL9	ENSG00000162408	109.148	-0.244432	0.37647	0.287174	0.816251
ENSG00000166263	STXBP4	ENSG00000166263	41.0797	-0.244321	0.466762	0.195257	0.734301
ENSG00000153094	BCL2L11	ENSG00000153094	23.8764	-0.244237	0.485257	0.151752	0.680753
ENSG00000100014	SPECC1L	ENSG00000100014	213.704	-0.24405	0.302187	0.276413	0.805536
ENSG00000167315	ACAA2	ENSG00000167315	36.3244	-0.243778	0.457379	0.211249	0.74441
ENSG00000157933	SKI	ENSG00000157933	205.505	-0.243707	0.305498	0.278772	0.808506
ENSG00000179021	C3orf38	ENSG00000179021	18.5972	-0.243585	0.506601	0.0868149	0.56066
ENSG00000130844	ZNF331	ENSG00000130844	11.8406	-0.243566	0.528122	0.0251894	0.322624
ENSG00000146433	TMEM181	ENSG00000146433	107.37	-0.243212	0.382364	0.285138	0.813889
ENSG00000170873	MTSS1	ENSG00000170873	65.4143	-0.242925	0.429234	0.251207	0.78325
ENSG00000104979	C19orf53	ENSG00000104979	26.2376	-0.242886	0.47997	0.16453	0.688718
ENSG00000089050	RBBP9	ENSG00000089050	82.1478	-0.242369	0.39159	0.283	0.812513
ENSG00000076108	BAZ2A	ENSG00000076108	28.9389	-0.241693	0.481554	0.161461	0.687159
ENSG00000146648	EGFR	ENSG00000146648	247.321	-0.241675	0.312105	0.284925	0.813889
ENSG00000140534	TICRR	ENSG00000140534	18.9576	-0.24153	0.500106	0.104325	0.597397
ENSG00000175497	DPP10	ENSG00000175497	19.3755	-0.241029	0.501922	0.0980427	0.57887
ENSG00000257923	CUX1	ENSG00000257923	60.7908	-0.240605	0.412729	0.271888	0.803191
ENSG00000143742	SRP9	ENSG00000143742	142.369	-0.240484	0.342495	0.296646	0.821179
ENSG00000130770	ATP5IF1	ENSG00000130770	69.5479	-0.239807	0.43238	0.252812	0.783521
ENSG00000105429	MEGF8	ENSG00000105429	112.238	-0.239626	0.375683	0.293187	0.818552
ENSG00000101849	TBL1X	ENSG00000101849	61.2648	-0.239512	0.422612	0.264728	0.7962
ENSG00000164294	GPX8	ENSG00000164294	230.063	-0.239458	0.326498	0.29551	0.819972
ENSG00000108828	VAT1	ENSG00000108828	437.331	-0.239169	0.246112	0.238729	0.769011
ENSG00000006715	VPS41	ENSG00000006715	38.6012	-0.239145	0.459921	0.20678	0.742041
ENSG00000164902	PHAX	ENSG00000164902	35.3915	-0.23913	0.464629	0.199833	0.736837
ENSG00000085063	CD59	ENSG00000085063	354.507	-0.238517	0.281004	0.272685	0.803332
ENSG00000106683	LIMK1	ENSG00000106683	77.4175	-0.238444	0.39415	0.287374	0.816295
ENSG00000100596	SPTLC2	ENSG00000100596	133.547	-0.238346	0.345752	0.300583	0.823981
ENSG00000055483	USP36	ENSG00000055483	35.1583	-0.238001	0.457122	0.213603	0.747788
ENSG00000109099	PMP22	ENSG00000109099	452.033	-0.237679	0.255051	0.251699	0.78325
ENSG00000170145	SIK2	ENSG00000170145	126.075	-0.237255	0.390748	0.292155	0.817315
ENSG00000170464	DNAJC18	ENSG00000170464	132.173	-0.236891	0.370561	0.298559	0.822906
ENSG00000111961	SASH1	ENSG00000111961	196.152	-0.236732	0.30799	0.293487	0.81867
ENSG00000122783	C7orf49	ENSG00000122783	35.1298	-0.236612	0.453778	0.2209	0.755086
ENSG00000003402	CFLAR	ENSG00000003402	46.4184	-0.236212	0.43462	0.251683	0.78325
ENSG00000142892	PIGK	ENSG00000142892	19.3882	-0.23574	0.503418	0.0873656	0.561778
ENSG00000141569	TRIM65	ENSG00000141569	68.8449	-0.235428	0.399209	0.289099	0.816905
ENSG00000008294	SPAG9	ENSG00000008294	182.941	-0.235342	0.312266	0.29742	0.822285
ENSG00000125868	DSTN	ENSG00000125868	166.328	-0.235303	0.329131	0.303915	0.826775
ENSG00000055070	SZRD1	ENSG00000055070	341.987	-0.235256	0.278778	0.27728	0.806685
ENSG00000145721	LIX1	ENSG00000145721	40.7127	-0.234817	0.459909	0.208196	0.742041
ENSG00000156504	FAM122B	ENSG00000156504	21.8584	-0.234399	0.490335	0.125866	0.641178
ENSG00000148396	SEC16A	ENSG00000148396	98.0718	-0.234332	0.374536	0.301955	0.82478
ENSG00000167671	UBXN6	ENSG00000167671	43.4564	-0.233942	0.440979	0.243902	0.776237
ENSG00000169446	MMGT1	ENSG00000169446	40.7198	-0.233819	0.447684	0.232625	0.762397
ENSG00000169116	PARM1	ENSG00000169116	29.7502	-0.233706	0.479688	0.160288	0.686413
ENSG00000158985	CDC42SE2	ENSG00000158985	78.8093	-0.233687	0.388388	0.298243	0.822906
ENSG00000118242	MREG	ENSG00000118242	11.9572	-0.233663	0.514024	0.0440561	0.419043
ENSG00000140632	GLYR1	ENSG00000140632	179.993	-0.233569	0.319752	0.303479	0.826385
ENSG00000087995	METTL2A	ENSG00000087995	20.053	-0.233372	0.48706	0.136837	0.65515
ENSG00000167535	CACNB3	ENSG00000167535	63.4248	-0.232575	0.411006	0.282743	0.812452
ENSG00000188938	FAM120AOS	ENSG00000188938	67.179	-0.232491	0.402515	0.290915	0.817208
ENSG00000140262	TCF12	ENSG00000140262	777.624	-0.232234	0.238262	0.24357	0.775877
ENSG00000047644	WWC3	ENSG00000047644	40.2327	-0.232192	0.4755	0.16846	0.693822
ENSG00000160803	UBQLN4	ENSG00000160803	11.0934	-0.232021	0.518576	0.0287633	0.346181
ENSG00000048740	CELF2	ENSG00000048740	84.9609	-0.231988	0.386227	0.301311	0.824361
ENSG00000137809	ITGA11	ENSG00000137809	75.117	-0.231626	0.416133	0.279601	0.808552
ENSG00000143183	TMCO1	ENSG00000143183	91.488	-0.23161	0.376301	0.306729	0.828531
ENSG00000122550	KLHL7	ENSG00000122550	170.714	-0.231314	0.315842	0.306883	0.828531
ENSG00000137812	KNL1	ENSG00000137812	41.5464	-0.231235	0.448855	0.231285	0.760869
ENSG00000247315	ZCCHC3	ENSG00000247315	63.8658	-0.23102	0.403998	0.291866	0.817315
ENSG00000073711	PPP2R3A	ENSG00000073711	15.1782	-0.230958	0.507471	0.0622245	0.489523
ENSG00000169895	SYAP1	ENSG00000169895	74.6233	-0.230423	0.400839	0.294192	0.818749
ENSG00000189079	ARID2	ENSG00000189079	30.2991	-0.230348	0.464056	0.201091	0.736837
ENSG00000061273	HDAC7	ENSG00000061273	159.811	-0.230262	0.330079	0.313386	0.830726
ENSG00000151692	RNF144A	ENSG00000151692	180.261	-0.22987	0.3196	0.311522	0.830726
ENSG00000135018	UBQLN1	ENSG00000135018	96.5579	-0.229718	0.371209	0.312304	0.830726
ENSG00000174238	PITPNA	ENSG00000174238	491.151	-0.229486	0.239672	0.25099	0.78325
ENSG00000013619	MAMLD1	ENSG00000013619	31.8677	-0.229104	0.457085	0.2159	0.750282
ENSG00000092531	SNAP23	ENSG00000092531	100.165	-0.228721	0.367438	0.315298	0.831367
ENSG00000142949	PTPRF	ENSG00000142949	96.2977	-0.228478	0.375757	0.311895	0.830726
ENSG00000136237	RAPGEF5	ENSG00000136237	15.5363	-0.228449	0.497175	0.0922299	0.570773
ENSG00000116918	TSNAX	ENSG00000116918	37.657	-0.228426	0.459211	0.213388	0.74766
ENSG00000176095	IP6K1	ENSG00000176095	208.873	-0.22839	0.313078	0.311907	0.830726
ENSG00000138604	GLCE	ENSG00000138604	43.6281	-0.228252	0.438038	0.254439	0.785446
ENSG00000139722	VPS37B	ENSG00000139722	95.0869	-0.22824	0.391119	0.304212	0.82718
ENSG00000155511	GRIA1	ENSG00000155511	112.71	-0.228101	0.369775	0.314279	0.830726
ENSG00000196182	STK40	ENSG00000196182	79.8022	-0.227981	0.384247	0.309511	0.830726
ENSG00000153956	CACNA2D1	ENSG00000153956	34.9918	-0.227775	0.456395	0.217075	0.751059
ENSG00000055147	FAM114A2	ENSG00000055147	13.6066	-0.227691	0.507613	0.0537193	0.462448
ENSG00000065413	ANKRD44	ENSG00000065413	11.2929	-0.227551	0.514031	0.0296479	0.348305
ENSG00000141956	PRDM15	ENSG00000141956	10.9486	-0.227519	0.51471	0.0301501	0.349409
ENSG00000187514	PTMA	ENSG00000187514	120.964	-0.227444	0.354347	0.320147	0.834269
ENSG00000120053	GOT1	ENSG00000120053	37.2388	-0.227228	0.443528	0.245087	0.776491
ENSG00000137094	DNAJB5	ENSG00000137094	71.1594	-0.227218	0.400289	0.299415	0.822906
ENSG00000006007	GDE1	ENSG00000006007	118.895	-0.22641	0.38439	0.312581	0.830726
ENSG00000129038	LOXL1	ENSG00000129038	23.6201	-0.226028	0.477068	0.160586	0.686427
ENSG00000182667	NTM	ENSG00000182667	34.9089	-0.225893	0.451926	0.229965	0.760517
ENSG00000088367	EPB41L1	ENSG00000088367	55.5865	-0.225809	0.413374	0.289769	0.816905
ENSG00000160310	PRMT2	ENSG00000160310	113.268	-0.225205	0.366451	0.32034	0.834314
ENSG00000106868	SUSD1	ENSG00000106868	32.6401	-0.225066	0.462095	0.206593	0.742041
ENSG00000131381	RBSN	ENSG00000131381	57.1381	-0.224985	0.423578	0.279814	0.808552
ENSG00000214029	ZNF891	ENSG00000214029	11.235	-0.22482	0.511787	0.0303833	0.351142
ENSG00000065613	SLK	ENSG00000065613	116.63	-0.224798	0.353133	0.324018	0.836118
ENSG00000111885	MAN1A1	ENSG00000111885	15.4689	-0.224603	0.494771	0.0948153	0.572298
ENSG00000107938	EDRF1	ENSG00000107938	13.8357	-0.224534	0.505557	0.0535183	0.462139
ENSG00000172795	DCP2	ENSG00000172795	192.3	-0.224476	0.303888	0.315573	0.831367
ENSG00000177946	CENPBD1	ENSG00000177946	15.0456	-0.224464	0.49602	0.0920465	0.570756
ENSG00000160094	ZNF362	ENSG00000160094	131.746	-0.224368	0.361211	0.323909	0.836118
ENSG00000168887	C2orf68	ENSG00000168887	46.9018	-0.223799	0.427893	0.275041	0.804339
ENSG00000179029	TMEM107	ENSG00000179029	14.4655	-0.223648	0.499623	0.0740902	0.531485
ENSG00000144118	RALB	ENSG00000144118	298.637	-0.223218	0.269373	0.294434	0.81897
ENSG00000141905	NFIC	ENSG00000141905	140.107	-0.223058	0.337215	0.327791	0.840346
ENSG00000213347	MXD3	ENSG00000213347	13.7903	-0.222753	0.497933	0.0796747	0.547127
ENSG00000129235	TXNDC17	ENSG00000129235	16.1464	-0.222704	0.498092	0.0787849	0.544353
ENSG00000171700	RGS19	ENSG00000171700	14.8978	-0.22263	0.493222	0.0971793	0.578446
ENSG00000005108	THSD7A	ENSG00000005108	33.5741	-0.222549	0.477353	0.160255	0.686413
ENSG00000121067	SPOP	ENSG00000121067	98.4239	-0.22253	0.372395	0.323173	0.836118
ENSG00000161202	DVL3	ENSG00000161202	96.7456	-0.222304	0.436865	0.26119	0.791048
ENSG00000084652	TXLNA	ENSG00000084652	328.525	-0.222249	0.26218	0.289189	0.816905
ENSG00000124380	SNRNP27	ENSG00000124380	37.7295	-0.222173	0.441311	0.252096	0.783384
ENSG00000186205	2022-03-01	ENSG00000186205	31.9223	-0.22213	0.454771	0.22409	0.758122
ENSG00000104886	PLEKHJ1	ENSG00000104886	157.428	-0.221924	0.34595	0.329377	0.840346
ENSG00000152104	PTPN14	ENSG00000152104	105.487	-0.221856	0.369782	0.326717	0.838899
ENSG00000139645	ANKRD52	ENSG00000139645	214.337	-0.221852	0.320368	0.327711	0.840346
ENSG00000141027	NCOR1	ENSG00000141027	31.4384	-0.22141	0.470267	0.18273	0.718098
ENSG00000160305	DIP2A	ENSG00000160305	25.386	-0.221309	0.466481	0.192525	0.729634
ENSG00000100603	SNW1	ENSG00000100603	39.8862	-0.221231	0.441482	0.254229	0.785306
ENSG00000123505	AMD1	ENSG00000123505	60.7412	-0.22115	0.404005	0.305993	0.827737
ENSG00000129682	FGF13	ENSG00000129682	18.0849	-0.220778	0.495075	0.0830608	0.553432
ENSG00000137876	RSL24D1	ENSG00000137876	26.5059	-0.220739	0.463274	0.202189	0.738286
ENSG00000009694	TENM1	ENSG00000009694	26.4769	-0.22032	0.469356	0.181127	0.71582
ENSG00000103742	IGDCC4	ENSG00000103742	89.0833	-0.220262	0.389923	0.315867	0.831367
ENSG00000134287	ARF3	ENSG00000134287	251.747	-0.220188	0.298441	0.321279	0.835207
ENSG00000065060	UHRF1BP1	ENSG00000065060	46.8552	-0.220187	0.424973	0.282152	0.81103
ENSG00000113391	FAM172A	ENSG00000113391	34.6179	-0.219878	0.452164	0.22909	0.760517
ENSG00000151532	VTI1A	ENSG00000151532	90.7233	-0.219588	0.390318	0.319792	0.833921
ENSG00000144224	UBXN4	ENSG00000144224	151.083	-0.219557	0.326413	0.333295	0.840707
ENSG00000105928	GSDME	ENSG00000105928	13.5876	-0.219483	0.495236	0.0833598	0.553667
ENSG00000198863	RUNDC1	ENSG00000198863	19.6454	-0.219257	0.481333	0.137842	0.656518
ENSG00000076984	MAP2K7	ENSG00000076984	52.126	-0.21925	0.417987	0.291926	0.817315
ENSG00000142864	SERBP1	ENSG00000142864	132.725	-0.219111	0.334981	0.335455	0.842095
ENSG00000139687	RB1	ENSG00000139687	139.777	-0.219037	0.334102	0.335323	0.842016
ENSG00000185043	CIB1	ENSG00000185043	11.9748	-0.218915	0.503975	0.0460556	0.430433
ENSG00000065526	SPEN	ENSG00000065526	23.3644	-0.218738	0.472515	0.169815	0.697491
ENSG00000132768	DPH2	ENSG00000132768	29.7091	-0.218705	0.45376	0.226081	0.760517
ENSG00000127863	TNFRSF19	ENSG00000127863	228.105	-0.218692	0.313824	0.331403	0.840346
ENSG00000012232	EXTL3	ENSG00000012232	323.962	-0.218673	0.296645	0.322642	0.836118
ENSG00000135678	CPM	ENSG00000135678	24.1275	-0.218468	0.480219	0.14322	0.666298
ENSG00000112419	PHACTR2	ENSG00000112419	86.3551	-0.21838	0.386478	0.324389	0.836303
ENSG00000182963	GJC1	ENSG00000182963	163.694	-0.218346	0.32052	0.334658	0.841782
ENSG00000169756	LIMS1	ENSG00000169756	102.148	-0.218114	0.37315	0.332263	0.8404
ENSG00000187123	LYPD6	ENSG00000187123	19.9344	-0.21801	0.488242	0.112097	0.613974
ENSG00000160714	UBE2Q1	ENSG00000160714	39.9767	-0.217859	0.444043	0.251112	0.78325
ENSG00000123684	LPGAT1	ENSG00000123684	69.7845	-0.217807	0.391918	0.320712	0.834671
ENSG00000107719	PALD1	ENSG00000107719	17.1093	-0.217666	0.48411	0.127024	0.641364
ENSG00000074842	MYDGF	ENSG00000074842	120.274	-0.217368	0.350005	0.339324	0.842797
ENSG00000187391	MAGI2	ENSG00000187391	32.9638	-0.217331	0.467787	0.188135	0.725384
ENSG00000102870	ZNF629	ENSG00000102870	33.117	-0.217319	0.445375	0.247554	0.780115
ENSG00000034677	RNF19A	ENSG00000034677	16.2995	-0.217284	0.495254	0.0721795	0.524541
ENSG00000141404	GNAL	ENSG00000141404	23.5296	-0.217241	0.475773	0.160746	0.686427
ENSG00000171475	WIPF2	ENSG00000171475	204.935	-0.21721	0.348638	0.33962	0.842797
ENSG00000103550	KNOP1	ENSG00000103550	38.4891	-0.217192	0.441928	0.256012	0.787627
ENSG00000050748	MAPK9	ENSG00000050748	60.3929	-0.217127	0.407616	0.306998	0.828531
ENSG00000157349	DDX19B	ENSG00000157349	21.8825	-0.217041	0.474749	0.163365	0.688718
ENSG00000089094	KDM2B	ENSG00000089094	10.89	-0.217028	0.505448	0.0332737	0.368084
ENSG00000105520	PLPPR2	ENSG00000105520	79.7949	-0.216881	0.387406	0.32416	0.836226
ENSG00000176533	GNG7	ENSG00000176533	135.542	-0.216677	0.346126	0.339847	0.842797
ENSG00000128849	CGNL1	ENSG00000128849	16.3131	-0.216658	0.494564	0.0809359	0.551073
ENSG00000164778	EN2	ENSG00000164778	14.9297	-0.216491	0.490515	0.0974566	0.578625
ENSG00000159784	FAM131B	ENSG00000159784	92.7896	-0.216428	0.380293	0.331409	0.840346
ENSG00000142784	WDTC1	ENSG00000142784	40.8611	-0.21641	0.434101	0.269984	0.801543
ENSG00000078142	PIK3C3	ENSG00000078142	34.122	-0.216403	0.450015	0.238261	0.768944
ENSG00000164087	POC1A	ENSG00000164087	20.9897	-0.216019	0.47849	0.148465	0.673905
ENSG00000183111	ARHGEF37	ENSG00000183111	10.8979	-0.215876	0.505548	0.0326186	0.363959
ENSG00000133466	C1QTNF6	ENSG00000133466	267.911	-0.215723	0.273701	0.314436	0.830726
ENSG00000174099	MSRB3	ENSG00000174099	106.384	-0.215647	0.373231	0.336748	0.842425
ENSG00000144642	RBMS3	ENSG00000144642	148.641	-0.215645	0.382774	0.331357	0.840346
ENSG00000136021	SCYL2	ENSG00000136021	141.206	-0.215433	0.337459	0.342408	0.84589
ENSG00000112679	DUSP22	ENSG00000112679	49.4478	-0.215399	0.416855	0.29892	0.822906
ENSG00000132824	SERINC3	ENSG00000132824	50.9172	-0.215146	0.427658	0.281601	0.810597
ENSG00000099204	ABLIM1	ENSG00000099204	85.8062	-0.215089	0.4137	0.301879	0.82478
ENSG00000100592	DAAM1	ENSG00000100592	10.1154	-0.215057	0.50934	0.0068296	0.156355
ENSG00000130703	OSBPL2	ENSG00000130703	49.5882	-0.214988	0.423045	0.28971	0.816905
ENSG00000087152	ATXN7L3	ENSG00000087152	105.639	-0.214726	0.355441	0.343405	0.84589
ENSG00000125741	OPA3	ENSG00000125741	23.5984	-0.214696	0.465021	0.195444	0.734301
ENSG00000167191	GPRC5B	ENSG00000167191	792.969	-0.214358	0.209765	0.24054	0.769912
ENSG00000165102	HGSNAT	ENSG00000165102	136.435	-0.214215	0.348712	0.345749	0.848536
ENSG00000004897	CDC27	ENSG00000004897	147.813	-0.214063	0.338696	0.346393	0.848536
ENSG00000143315	PIGM	ENSG00000143315	31.3003	-0.213986	0.462402	0.200815	0.736837
ENSG00000148341	SH3GLB2	ENSG00000148341	37.2749	-0.213489	0.446946	0.243874	0.776237
ENSG00000162430	SELENON	ENSG00000162430	325.955	-0.213488	0.272811	0.317212	0.831367
ENSG00000163349	HIPK1	ENSG00000163349	116.092	-0.213142	0.349378	0.347367	0.849265
ENSG00000134108	ARL8B	ENSG00000134108	165.239	-0.21287	0.315037	0.343913	0.846138
ENSG00000132388	UBE2G1	ENSG00000132388	171.016	-0.212868	0.321628	0.345896	0.848536
ENSG00000168685	IL7R	ENSG00000168685	10.352	-0.212695	0.507689	0.00667868	0.155441
ENSG00000138185	ENTPD1	ENSG00000138185	23.8555	-0.212653	0.467801	0.185611	0.721325
ENSG00000145934	TENM2	ENSG00000145934	35.6496	-0.212374	0.473664	0.15894	0.684477
ENSG00000196323	ZBTB44	ENSG00000196323	50.0471	-0.212359	0.424465	0.290069	0.816905
ENSG00000149187	CELF1	ENSG00000149187	307.016	-0.212354	0.262305	0.310843	0.830726
ENSG00000173473	SMARCC1	ENSG00000173473	200.719	-0.212305	0.304177	0.34121	0.8445
ENSG00000146197	SCUBE3	ENSG00000146197	37.4057	-0.212258	0.448088	0.242402	0.77322
ENSG00000241852	C8orf58	ENSG00000241852	97.9979	-0.212217	0.377608	0.339754	0.842797
ENSG00000170515	PA2G4	ENSG00000170515	50.6471	-0.212156	0.414471	0.306389	0.828458
ENSG00000103353	UBFD1	ENSG00000103353	357.601	-0.211982	0.251876	0.302312	0.825042
ENSG00000111602	TIMELESS	ENSG00000111602	81.8711	-0.211901	0.406365	0.31745	0.831367
ENSG00000185963	BICD2	ENSG00000185963	108.023	-0.211885	0.352666	0.349344	0.849265
ENSG00000163817	SLC6A20	ENSG00000163817	19.0613	-0.211829	0.490588	0.0867006	0.560353
ENSG00000104064	GABPB1	ENSG00000104064	28.3017	-0.211762	0.455517	0.222088	0.756047
ENSG00000206053	JPT2	ENSG00000206053	528.874	-0.211621	0.250273	0.300851	0.82407
ENSG00000196227	FAM217B	ENSG00000196227	18.0281	-0.211545	0.475147	0.154209	0.682532
ENSG00000172466	ZNF24	ENSG00000172466	219.024	-0.211142	0.295862	0.339815	0.842797
ENSG00000113163	COL4A3BP	ENSG00000113163	83.4485	-0.211078	0.391604	0.330877	0.840346
ENSG00000113638	TTC33	ENSG00000113638	39.4658	-0.210877	0.435383	0.274076	0.804168
ENSG00000114520	SNX4	ENSG00000114520	25.6677	-0.210696	0.458638	0.214912	0.749413
ENSG00000102024	PLS3	ENSG00000102024	273.831	-0.209889	0.28975	0.338898	0.842797
ENSG00000063601	MTMR1	ENSG00000063601	59.4202	-0.209818	0.4209	0.298684	0.822906
ENSG00000158195	WASF2	ENSG00000158195	347.095	-0.209816	0.25909	0.314064	0.830726
ENSG00000160293	VAV2	ENSG00000160293	143.203	-0.209759	0.345646	0.353342	0.850409
ENSG00000108947	EFNB3	ENSG00000108947	112.304	-0.209709	0.352273	0.353076	0.850089
ENSG00000157106	SMG1	ENSG00000157106	119.886	-0.20959	0.342565	0.354903	0.851131
ENSG00000184517	ZFP1	ENSG00000184517	44.7939	-0.209263	0.425434	0.29404	0.818671
ENSG00000155096	AZIN1	ENSG00000155096	64.4725	-0.208932	0.394255	0.333401	0.840707
ENSG00000099385	BCL7C	ENSG00000099385	15.5939	-0.20891	0.488206	0.0916019	0.569358
ENSG00000121417	ZNF211	ENSG00000121417	19.0904	-0.20885	0.470968	0.168209	0.693293
ENSG00000064042	LIMCH1	ENSG00000064042	116.449	-0.208831	0.350939	0.355131	0.851131
ENSG00000182985	CADM1	ENSG00000182985	293.803	-0.208701	0.269565	0.326144	0.838256
ENSG00000175352	NRIP3	ENSG00000175352	29.1519	-0.208589	0.472759	0.162945	0.688718
ENSG00000064419	TNPO3	ENSG00000064419	242.955	-0.208407	0.305156	0.350181	0.849333
ENSG00000154639	CXADR	ENSG00000154639	31.3529	-0.208326	0.472559	0.158679	0.684458
ENSG00000164151	ICE1	ENSG00000164151	34.0116	-0.208117	0.467407	0.183799	0.71897
ENSG00000156381	ANKRD9	ENSG00000156381	34.4071	-0.207796	0.438537	0.268192	0.800072
ENSG00000066739	ATG2B	ENSG00000066739	29.3974	-0.207759	0.447569	0.245461	0.776491
ENSG00000139970	RTN1	ENSG00000139970	28.0949	-0.207579	0.45128	0.236242	0.766965
ENSG00000092445	TYRO3	ENSG00000092445	70.3131	-0.207566	0.429572	0.288183	0.816642
ENSG00000221823	PPP3R1	ENSG00000221823	367.835	-0.207547	0.247167	0.307075	0.828531
ENSG00000160111	CPAMD8	ENSG00000160111	12.9455	-0.207336	0.49493	0.049084	0.447292
ENSG00000137558	PI15	ENSG00000137558	12.1634	-0.20724	0.490131	0.0760652	0.537162
ENSG00000180447	GAS1	ENSG00000180447	83.5544	-0.207109	0.375453	0.350804	0.849333
ENSG00000145703	IQGAP2	ENSG00000145703	29.331	-0.207072	0.449697	0.239622	0.769071
ENSG00000165119	HNRNPK	ENSG00000165119	175.535	-0.207013	0.30826	0.354317	0.850889
ENSG00000139323	POC1B	ENSG00000139323	15.3981	-0.206904	0.479483	0.128774	0.642231
ENSG00000213967	ZNF726	ENSG00000213967	15.4829	-0.20683	0.486737	0.0938219	0.571116
ENSG00000131845	ZNF304	ENSG00000131845	21.2702	-0.206673	0.46723	0.179561	0.713996
ENSG00000147874	HAUS6	ENSG00000147874	10.5113	-0.20652	0.497405	0.0374093	0.386609
ENSG00000170558	CDH2	ENSG00000170558	731.155	-0.206436	0.208173	0.255843	0.787396
ENSG00000159921	GNE	ENSG00000159921	41.6793	-0.206291	0.461461	0.204614	0.739444
ENSG00000066044	ELAVL1	ENSG00000066044	215.826	-0.206002	0.289849	0.346619	0.848536
ENSG00000241399	CD302	ENSG00000241399	32.7657	-0.205995	0.467485	0.181739	0.716273
ENSG00000108061	SHOC2	ENSG00000108061	26.892	-0.205958	0.450899	0.237558	0.76886
ENSG00000186767	SPIN4	ENSG00000186767	66.7935	-0.205839	0.392241	0.340972	0.844342
ENSG00000141644	MBD1	ENSG00000141644	92.3671	-0.205761	0.372207	0.354089	0.850744
ENSG00000117152	RGS4	ENSG00000117152	93.039	-0.205545	0.390316	0.343471	0.84589
ENSG00000154310	TNIK	ENSG00000154310	57.8203	-0.205411	0.420151	0.305031	0.827451
ENSG00000160213	CSTB	ENSG00000160213	47.8938	-0.205317	0.415935	0.312916	0.830726
ENSG00000166250	CLMP	ENSG00000166250	115.856	-0.205199	0.351211	0.363266	0.85591
ENSG00000135720	DYNC1LI2	ENSG00000135720	298.833	-0.205146	0.277082	0.340973	0.844342
ENSG00000163626	COX18	ENSG00000163626	29.2597	-0.205084	0.445853	0.251434	0.78325
ENSG00000069869	NEDD4	ENSG00000069869	12.6489	-0.204808	0.490307	0.069703	0.516999
ENSG00000083520	DIS3	ENSG00000083520	29.1572	-0.204791	0.453384	0.231632	0.761307
ENSG00000108883	EFTUD2	ENSG00000108883	77.8666	-0.20475	0.379515	0.352651	0.850089
ENSG00000143067	ZNF697	ENSG00000143067	19.5463	-0.204665	0.474208	0.151446	0.680753
ENSG00000171724	VAT1L	ENSG00000171724	280.142	-0.204437	0.287989	0.34976	0.849265
ENSG00000157823	AP3S2	ENSG00000157823	59.6954	-0.204394	0.406396	0.326909	0.838939
ENSG00000135414	GDF11	ENSG00000135414	103.676	-0.204063	0.362588	0.361182	0.853389
ENSG00000106546	AHR	ENSG00000106546	44.7652	-0.203925	0.45182	0.236084	0.766965
ENSG00000182256	GABRG3	ENSG00000182256	10.4533	-0.203894	0.495503	0.038378	0.392277
ENSG00000167632	TRAPPC9	ENSG00000167632	19.3	-0.203853	0.472872	0.155827	0.683001
ENSG00000115232	ITGA4	ENSG00000115232	25.8167	-0.203649	0.45548	0.224132	0.758122
ENSG00000138463	DIRC2	ENSG00000138463	17.4964	-0.203528	0.47212	0.158383	0.684458
ENSG00000205138	SDHAF1	ENSG00000205138	17.7073	-0.203479	0.470145	0.165643	0.689999
ENSG00000035141	FAM136A	ENSG00000035141	54.2598	-0.203248	0.404661	0.331949	0.840346
ENSG00000169118	CSNK1G1	ENSG00000169118	46.1152	-0.203104	0.421613	0.305802	0.827737
ENSG00000182752	PAPPA	ENSG00000182752	15.6998	-0.202998	0.478172	0.127814	0.642231
ENSG00000166451	CENPN	ENSG00000166451	18.2953	-0.202485	0.470249	0.163231	0.688718
ENSG00000126062	TMEM115	ENSG00000126062	26.2234	-0.202125	0.460383	0.202632	0.738299
ENSG00000170946	DNAJC24	ENSG00000170946	39.0626	-0.2021	0.430766	0.290875	0.817208
ENSG00000119771	KLHL29	ENSG00000119771	24.3141	-0.201685	0.45774	0.216229	0.750592
ENSG00000173960	UBXN2A	ENSG00000173960	55.8182	-0.201597	0.40723	0.331773	0.840346
ENSG00000016391	CHDH	ENSG00000016391	41.4579	-0.201581	0.423736	0.305099	0.827451
ENSG00000121073	SLC35B1	ENSG00000121073	18.6287	-0.201452	0.468664	0.171426	0.701263
ENSG00000173681	BCLAF3	ENSG00000173681	15.1858	-0.20123	0.478869	0.118683	0.630234
ENSG00000170606	HSPA4	ENSG00000170606	132.845	-0.201	0.377737	0.35895	0.853328
ENSG00000065923	SLC9A7	ENSG00000065923	28.2857	-0.200696	0.45873	0.208141	0.742041
ENSG00000131149	GSE1	ENSG00000131149	46.282	-0.200545	0.419421	0.313163	0.830726
ENSG00000073464	CLCN4	ENSG00000073464	18.9604	-0.200403	0.46986	0.161526	0.687159
ENSG00000134532	SOX5	ENSG00000134532	43.6643	-0.200367	0.431949	0.290764	0.817208
ENSG00000149273	RPS3	ENSG00000149273	34.294	-0.200346	0.454316	0.227669	0.760517
[truncated: 10,161 more rows]
