# Supplementary material for: Nuclear accumulation of host transcripts during Zika Virus Infection
Source: PLoS Pathog. 2023 Jan 5;19(1):e1011070. doi: 10.1371/journal.ppat.1011070 (PMC9847913; doi:10.1371/journal.ppat.1011070)
Supplement: S3 File — (CSV) [file ppat.1011070.s012.csv]

name	baseMean	log2FoldChange	lfcSE	pvalue	padj
OAS3	6811.889426	5.50911835	0.132940097	0	0
OAS2	6001.134676	8.651900636	0.200356414	0	0
IFI6	15563.99722	6.770696911	0.131614541	0	0
MX1	10403.30912	8.348676878	0.161499982	0	0
CMPK2	2182.149722	7.162755406	0.200133326	3.31E-281	1.22E-277
IFIT3	5463.985542	4.859348058	0.142147054	3.70E-258	1.13E-254
HERC6	1452.715445	5.958557515	0.183367741	3.47E-232	9.12E-229
BST2	1698.089304	5.717471531	0.17961233	2.81E-222	6.45E-219
DDX58	3942.580075	4.236779899	0.134073995	2.01E-220	4.11E-217
IFITM1	1889.853617	5.734404868	0.181418236	5.14E-219	9.46E-216
RSAD2	2742.413198	8.951815718	0.285169821	2.18E-215	3.64E-212
OAS1	2024.543347	8.27082708	0.265933719	1.63E-212	2.51E-209
PARP14	9111.596281	3.774948858	0.122196894	6.78E-211	9.59E-208
ISG15	4914.952797	4.955052388	0.161860723	1.04E-206	1.37E-203
SAMHD1	3589.96991	3.88309622	0.130776067	2.97E-195	3.64E-192
IFIT1	6939.23931	5.04714031	0.171550622	7.44E-192	8.56E-189
SAMD9	3733.019476	3.934454013	0.13469724	7.36E-189	7.97E-186
IFI44L	8621.813735	4.539003587	0.15660022	3.84E-186	3.93E-183
CXCL10	1080.57341	6.680364896	0.230298661	1.52E-185	1.47E-182
STAT1	10290.84674	3.511403062	0.124817143	1.50E-175	1.38E-172
DTX3L	4168.606287	3.616149758	0.129288418	1.61E-173	1.41E-170
IFIH1	967.6331263	6.594717095	0.235480968	1.06E-172	8.88E-170
APOL6	2696.961737	3.999732979	0.145925977	1.95E-166	1.56E-163
MX2	864.2170674	6.295138909	0.237841026	8.64E-156	6.63E-153
HERC5	997.3844038	7.308191174	0.276943406	2.75E-154	2.02E-151
PLSCR1	2291.415289	3.648027984	0.138886688	2.75E-153	1.95E-150
IFI44	1902.868434	4.174674616	0.159614069	2.15E-152	1.47E-149
DDX60L	3488.763834	3.466692556	0.132485482	4.02E-152	2.64E-149
EPSTI1	958.6470922	4.620902083	0.177246497	1.97E-150	1.25E-147
PARP12	878.8769982	4.614711607	0.183026001	2.31E-141	1.42E-138
HELZ2	2990.901236	3.745257056	0.148682456	4.79E-141	2.84E-138
IFI35	654.0248038	4.957976624	0.200425808	3.87E-136	2.23E-133
SAMD9L	2739.752306	3.482696232	0.141808009	1.08E-134	6.05E-132
UBE2L6	2030.11737	3.330153769	0.136386271	6.35E-133	3.44E-130
RNF213	11362.57673	2.888334846	0.120536685	2.77E-128	1.46E-125
SLC15A3	707.1377285	4.909173281	0.207474267	3.72E-124	1.90E-121
MT-TP	24476.47175	-3.605709009	0.157777461	1.49E-117	7.41E-115
IFIT2	2454.425296	3.815391658	0.174767021	3.78E-107	1.83E-104
UBA7	786.9573627	3.756861431	0.172420647	3.48E-106	1.64E-103
DDX60	1333.592365	3.391204372	0.156671965	2.78E-105	1.28E-102
NLRC5	975.6485215	3.259747406	0.153618775	3.63E-101	1.63E-98
TRIM14	542.5783565	4.014560827	0.195730859	5.14E-95	2.25E-92
LGALS3BP	5520.88664	2.721426683	0.132945677	2.61E-94	1.12E-91
SP100	910.7768803	3.198487156	0.157963951	2.86E-92	1.19E-89
TRIM25	2269.046147	2.847104073	0.141734192	5.89E-91	2.41E-88
PARP9	1595.907504	3.030907652	0.154618022	6.98E-87	2.79E-84
IFIT5	4016.053153	2.688692854	0.139284585	2.04E-84	7.99E-82
PNPT1	1387.06118	2.771979623	0.144201505	1.27E-83	4.87E-81
GBP1	1159.949403	3.190177854	0.166396279	5.01E-83	1.88E-80
ZNFX1	2455.523085	2.464432027	0.134167577	1.54E-76	5.66E-74
XAF1	1596.047932	2.527762178	0.139813204	3.05E-74	1.10E-71
EIF2AK2	8521.046223	2.314716765	0.12889033	2.27E-73	8.02E-71
SHFL	883.4793366	2.838629637	0.158313552	4.91E-73	1.70E-70
DHX58	264.3327557	5.107652035	0.288419525	3.81E-71	1.30E-68
TLR3	545.8131419	3.117316945	0.181503658	3.34E-67	1.12E-64
USP18	255.3895467	5.038451397	0.295710338	1.89E-66	6.21E-64
PARP10	511.9752564	2.973470936	0.180774219	4.57E-62	1.47E-59
SLFN5	2114.254652	2.370934202	0.144579734	1.28E-61	4.07E-59
IFITM3	2782.4885	2.125033132	0.130840894	2.68E-60	8.36E-58
TRIM22	2526.676493	2.174080535	0.134893672	1.30E-59	3.97E-57
SP110	669.8704461	2.609513266	0.162244345	2.01E-59	6.08E-57
STAT2	2932.681024	2.103757161	0.132235051	3.57E-58	1.06E-55
AC090498.1	1230.244134	-2.873921525	0.180820373	4.22E-58	1.23E-55
LAP3	2021.695135	2.264501291	0.143149066	1.31E-57	3.77E-55
NMI	434.837919	2.937953258	0.189305669	1.27E-55	3.58E-53
TDRD7	528.2296022	2.963896688	0.192205771	5.01E-55	1.40E-52
IFI16	2543.508114	1.950023981	0.131831972	1.13E-50	3.11E-48
IRF1	673.3060124	2.498739305	0.170282859	6.51E-50	1.76E-47
APOL2	662.4320549	2.282827947	0.16018567	2.79E-47	7.45E-45
BATF2	233.4931482	7.22957668	0.516702648	1.27E-44	3.35E-42
PPM1K	1737.977478	1.898365046	0.139034719	1.31E-43	3.39E-41
C5orf56	203.8154125	3.314794584	0.247083854	3.42E-42	8.74E-40
LIMD1-AS1	1369.172772	-2.3417856	0.176775469	2.70E-41	6.79E-39
MTRNR2L1	17398.51278	1.83244706	0.138158452	3.25E-41	8.08E-39
VTRNA1-1	3503.648681	-1.693938522	0.12837253	5.99E-41	1.47E-38
MT2A	178.3813158	3.615942613	0.274641184	8.93E-41	2.16E-38
ATP10A	656.4969604	2.079967453	0.160267384	1.06E-39	2.52E-37
RTP4	182.4637799	6.870989305	0.521896863	1.29E-39	3.05E-37
TRIM21	556.1645461	2.183763319	0.168524609	1.45E-39	3.37E-37
ADAR	8824.335803	1.57767939	0.123840574	2.69E-38	6.19E-36
RNVU1-19	3570.873482	1.971412859	0.16031132	5.20E-36	1.18E-33
MT-TI	5047.13517	-1.801798768	0.149308811	1.07E-34	2.39E-32
CADM3	788.7469909	2.013950139	0.167095639	1.46E-34	3.23E-32
VCAM1	847.6488968	2.113013165	0.176076341	2.03E-34	4.46E-32
KLF4	211.1159548	3.24304801	0.27298913	1.27E-33	2.76E-31
RASGRP3	270.9743255	2.645973688	0.226970629	1.72E-32	3.69E-30
B2M	285.39397	2.459353084	0.212149754	3.39E-32	7.16E-30
ATF3	539.0496351	2.188443878	0.18902304	3.75E-32	7.84E-30
ICAM1	462.8172059	2.596868806	0.227873406	3.26E-31	6.73E-29
CXCL11	104.6346655	5.404392033	0.473441217	5.32E-31	1.09E-28
ZCCHC2	650.7837409	1.756416081	0.163498039	4.27E-28	8.63E-26
MT-TG	22881.90395	-1.644886112	0.158054671	1.01E-26	2.02E-24
UNC93B1	303.3803861	2.016381908	0.197698378	1.25E-25	2.48E-23
WARS	2465.912267	1.555794419	0.154300844	5.09E-25	9.96E-23
TENT5A	1077.780831	1.438216911	0.144043957	1.40E-24	2.72E-22
PML	619.98137	1.688157639	0.170206674	2.60E-24	4.99E-22
TNFSF10	79.2989798	3.930681292	0.400650566	1.09E-23	2.07E-21
TMEM62	321.2110325	1.878432374	0.193175213	1.55E-23	2.90E-21
TNFAIP3	288.2654858	1.934721873	0.202664481	8.71E-23	1.62E-20
GBP4	82.24253974	3.621670656	0.379807425	1.47E-22	2.71E-20
PIK3AP1	68.84314658	4.415011309	0.462516139	1.77E-22	3.22E-20
AGRN	2106.990406	1.360183211	0.143319923	1.94E-22	3.49E-20
AC008038.1	1075.469762	-1.483677597	0.15661872	2.07E-22	3.70E-20
AL049796.1	1680.279232	-1.609259132	0.170094662	2.11E-22	3.73E-20
RPL13AP5	276.9859016	-2.37210485	0.252896162	4.14E-22	7.25E-20
TNFRSF10D	881.8687936	-1.69662554	0.181585852	6.57E-22	1.14E-19
BTN3A2	283.0403889	1.871816491	0.201242878	9.44E-22	1.62E-19
CNTN2	118.6196876	2.784642827	0.299766278	1.12E-21	1.91E-19
THEMIS2	111.4089382	2.83082934	0.306765141	2.02E-21	3.41E-19
OASL	912.4149171	8.69569596	0.939061435	2.73E-21	4.57E-19
ZC3HAV1	3005.842288	1.210680149	0.131508701	3.17E-21	5.26E-19
PSME1	689.7411452	1.544130872	0.168615958	4.11E-21	6.76E-19
PHF11	426.6001391	1.699065014	0.186579812	6.03E-21	9.83E-19
C1R	863.3285954	1.428189945	0.157177597	8.22E-21	1.33E-18
GMPR	146.1727821	2.381074834	0.266584472	2.71E-20	4.33E-18
NOD2	68.91010014	3.713913966	0.417386105	5.89E-20	9.34E-18
CMTR1	824.5756476	1.339237622	0.151763529	9.32E-20	1.46E-17
TMEM229B	90.16178185	2.984372886	0.341147672	1.42E-19	2.21E-17
RNU5F-1	1115.465468	-1.371514423	0.15681744	1.79E-19	2.77E-17
RASGEF1B	133.9284547	2.386704951	0.277002102	3.84E-19	5.88E-17
HIST1H1C	4565.758975	-1.081432423	0.125603076	7.09E-19	1.08E-16
SNORA13	827.8575987	-1.405250429	0.164211241	8.92E-19	1.34E-16
TMEM140	72.16241007	3.808847572	0.444281366	1.24E-18	1.86E-16
RN7SL538P	126.142889	2.414259452	0.285970246	1.78E-18	2.64E-16
BTN3A3	190.5251131	1.994371716	0.235859654	1.80E-18	2.65E-16
PRKD2	623.6372722	1.403378047	0.166081585	2.40E-18	3.51E-16
EEF1A1P5	183.9037728	-2.394338998	0.28457903	2.70E-18	3.91E-16
SNORD82	2801.039238	-1.392563526	0.166421866	4.52E-18	6.50E-16
RPS7P1	393.2491903	-1.587630947	0.191716478	9.10E-18	1.30E-15
PCGF5	1246.249872	1.183069318	0.142871517	1.15E-17	1.63E-15
SNORD63	169.7628764	-2.390382084	0.291925832	1.74E-17	2.44E-15
RPS23P8	303.4226132	-1.697555421	0.207664812	2.13E-17	2.98E-15
NAPA	657.0591131	1.340391532	0.163819114	2.25E-17	3.11E-15
BISPR	75.73568931	2.95634773	0.364201708	3.16E-17	4.34E-15
BCO1	57.44040245	3.701045408	0.4544916	3.64E-17	4.96E-15
ERAP1	1590.97936	1.19087336	0.146467608	4.04E-17	5.46E-15
APOL1	54.82600024	5.21346315	0.63580914	4.38E-17	5.88E-15
SNORD11	371.6904066	-1.733926828	0.214909456	4.71E-17	6.29E-15
PNPT1P1	121.2105366	2.2925771	0.284779708	5.46E-17	7.23E-15
NELL1	52.94373556	5.591860021	0.675643963	5.76E-17	7.57E-15
BTN3A1	322.6434314	1.544627842	0.193433861	1.02E-16	1.33E-14
TRIM5	1081.330902	1.153254287	0.144032826	1.13E-16	1.47E-14
MYD88	1343.007148	1.199946897	0.150198133	1.28E-16	1.65E-14
FBXO6	143.2502988	2.088212805	0.262979651	1.34E-16	1.71E-14
FTLP3	228.9783498	-1.992576933	0.251279405	1.49E-16	1.89E-14
BIRC3	102.7924168	2.441054739	0.308959165	1.58E-16	1.98E-14
AC073861.1	332.3704165	-1.633510723	0.205929642	1.59E-16	1.98E-14
VTRNA1-2	1864.825223	-1.310159677	0.165715923	2.21E-16	2.75E-14
ERAP2	848.9542003	1.254853215	0.1589024	2.55E-16	3.14E-14
UACA	2013.332294	-1.187834425	0.150658904	2.92E-16	3.58E-14
HIST3H2A	385.3167907	1.5757321	0.201091246	3.12E-16	3.80E-14
CXCL16	91.44799927	2.5295408	0.32469616	4.12E-16	4.99E-14
RPL3P4	459.176561	-1.446384121	0.185315941	4.67E-16	5.61E-14
NPR3	1226.029313	-1.260690946	0.162041254	6.29E-16	7.52E-14
HES4	270.4099485	1.555515535	0.202841379	1.26E-15	1.49E-13
RND1	254.0606012	1.647367453	0.215486939	1.37E-15	1.61E-13
NT5DC2	2256.228851	-1.06749405	0.140314604	2.88E-15	3.38E-13
RN7SL183P	187.9245879	-1.935374224	0.257099906	3.68E-15	4.29E-13
COL3A1	21505.45055	-1.154720969	0.152193117	3.83E-15	4.43E-13
ETV7	47.79467219	5.659466165	0.732747165	4.00E-15	4.60E-13
MTURN	350.2611991	-1.466097262	0.195418853	4.83E-15	5.51E-13
CD47	2117.082644	1.023194371	0.135554351	4.88E-15	5.54E-13
CH25H	44.35616209	4.165643999	0.557264645	6.59E-15	7.44E-13
TRANK1	1634.120263	1.149613579	0.153873084	7.65E-15	8.58E-13
KRT18	2296.063453	-1.389404006	0.187380565	9.40E-15	1.05E-12
CD274	89.77254355	2.621824121	0.356017522	1.29E-14	1.43E-12
HIST1H4E	2148.304423	-0.991424736	0.133658063	1.34E-14	1.48E-12
PTK2B	475.7109204	1.483601299	0.202330727	1.60E-14	1.75E-12
GBP5	42.24575918	5.042372391	0.670538794	1.73E-14	1.88E-12
RPL6P27	185.84572	-1.953882826	0.267574633	1.86E-14	2.01E-12
IRF9	168.6720921	1.759021447	0.242788858	2.82E-14	3.04E-12
RNF114	1073.436062	1.051564558	0.143869435	2.88E-14	3.08E-12
SNORA26	623.3419495	-1.216814951	0.167607182	3.39E-14	3.60E-12
ISG20	71.40440926	2.855824328	0.395266226	3.51E-14	3.70E-12
NFKBIA	495.4212708	1.270808495	0.175123998	3.52E-14	3.70E-12
COL1A2	22364.01512	-1.182419751	0.163194334	3.87E-14	4.05E-12
OGFR	442.1680042	1.336135244	0.185450562	4.96E-14	5.15E-12
MSRB3	2000.669904	-1.117790416	0.155653289	6.71E-14	6.94E-12
RNU1-75P	109.6956323	2.131073884	0.299718515	7.46E-14	7.67E-12
MIR145	178.8958167	-1.983273483	0.280082728	9.69E-14	9.91E-12
NOCT	570.9893898	1.366118311	0.192567415	1.08E-13	1.10E-11
ANKRD33B	104.5328876	2.171555158	0.308594794	1.23E-13	1.24E-11
RPS6	3981.125642	-0.908128159	0.127481236	1.31E-13	1.32E-11
HIST1H2AI	988.3901807	-1.145327718	0.16185789	1.39E-13	1.39E-11
HIST1H1B	3813.482167	-0.90019037	0.126969756	1.72E-13	1.71E-11
FAM111A	916.5284497	1.072972026	0.152042906	1.73E-13	1.72E-11
SNORD6	761.4816654	-1.318456843	0.188485685	2.11E-13	2.07E-11
CNP	4882.092752	0.926014578	0.131421047	2.34E-13	2.29E-11
ACO1	771.3015441	-1.126230792	0.161240372	2.76E-13	2.69E-11
HIST1H2BC	2537.614221	-0.912721752	0.130491503	3.34E-13	3.23E-11
TNFSF13B	62.22242773	2.86011935	0.417889205	3.65E-13	3.52E-11
GALNT5	394.3564526	-1.398752371	0.202529474	3.99E-13	3.82E-11
SLC25A28	266.1719697	1.437860771	0.210661774	6.84E-13	6.52E-11
AP000892.4	288.8946059	-1.57716531	0.232097863	7.97E-13	7.56E-11
FMR1	629.7915644	1.099121301	0.162200179	1.21E-12	1.14E-10
SNORA37	416.0223003	-1.342799313	0.199205566	1.24E-12	1.17E-10
AC083837.1	41.43056269	3.651474791	0.543369839	1.28E-12	1.20E-10
RPL4P4	410.440935	-1.248429945	0.184958566	1.29E-12	1.20E-10
LAP3P2	156.2797916	1.689301111	0.253146155	1.67E-12	1.54E-10
AC022149.1	462.9935588	-1.233120041	0.184339587	1.97E-12	1.81E-10
PLEKHA4	469.4595277	1.175325811	0.176714778	2.66E-12	2.43E-10
MYOCD	604.6976419	-1.331204698	0.20269676	4.16E-12	3.79E-10
SNHG1	9948.815203	-1.085244239	0.164819747	4.47E-12	4.05E-10
AGTRAP	424.7169729	1.162875449	0.177303336	5.04E-12	4.55E-10
GUCY1A1	182.6878549	-1.92679208	0.297559322	6.38E-12	5.73E-10
LINC02605	35.25383038	3.963561302	0.604976747	6.59E-12	5.87E-10
PAPPA	2041.70205	-1.193244461	0.183259986	6.60E-12	5.87E-10
TUBAP	217.1355078	1.693487307	0.261710815	6.83E-12	6.04E-10
CXCL3	35.23403149	3.798266133	0.588481562	8.80E-12	7.72E-10
MT-TC	374.6091924	-1.29015449	0.199832214	8.82E-12	7.72E-10
AHNAK	16414.95693	-0.874631961	0.133377771	1.04E-11	9.09E-10
CRB2	634.9969846	1.059879688	0.165252678	1.46E-11	1.27E-09
NDUFS7	887.1437013	-1.090641794	0.170315689	1.48E-11	1.28E-09
CASP1	73.91268445	2.215818162	0.351106073	1.60E-11	1.38E-09
COL18A1	4166.694434	-1.191945932	0.187063713	1.62E-11	1.39E-09
DNAJA1	2633.479649	0.830630079	0.128944675	1.74E-11	1.48E-09
DNPEP	385.8367369	1.194305941	0.187996194	1.93E-11	1.63E-09
RNF19B	410.4318828	1.160590961	0.183002766	2.11E-11	1.78E-09
AC010343.1	822.453932	-0.986627042	0.155304922	2.38E-11	2.00E-09
MOV10	1099.785874	0.976168758	0.15416813	2.85E-11	2.38E-09
PPP2R2A	1057.369876	0.987588911	0.156809118	3.37E-11	2.80E-09
HIST1H4L	914.9639272	-0.949026224	0.150490458	3.39E-11	2.81E-09
SNORD100	976.549127	-0.966464958	0.153861386	3.86E-11	3.18E-09
GAS5	16644.7748	-0.89325776	0.142738162	4.62E-11	3.80E-09
DNM3OS	2003.369946	-0.958236587	0.153492678	5.00E-11	4.09E-09
RNVU1-1	90.63415756	2.051781514	0.337896324	6.76E-11	5.50E-09
DGLUCY	403.4331202	1.100450164	0.17842806	6.79E-11	5.50E-09
RPS20	2180.66935	-0.823040114	0.132133132	6.82E-11	5.50E-09
NAMPT	532.0380419	1.038146852	0.16805959	6.87E-11	5.52E-09
IRS2	1102.150783	0.922063619	0.148760604	7.06E-11	5.65E-09
TPT1P12	107.8631802	-1.978006675	0.324120594	7.43E-11	5.92E-09
HIST1H3E	2496.592641	-0.823821146	0.132871545	8.18E-11	6.49E-09
COL4A2	24860.40221	-1.042968747	0.170119438	8.74E-11	6.90E-09
CHROMR	447.6633957	1.091168533	0.178709358	9.93E-11	7.81E-09
HIST1H1E	5355.521242	-0.807679786	0.131016302	1.03E-10	8.08E-09
HAND2	393.3332987	-1.301946941	0.214499732	1.06E-10	8.27E-09
NREP	2717.450587	-0.821927292	0.13358998	1.07E-10	8.30E-09
HOXB9	1074.120569	-1.191046962	0.196189386	1.12E-10	8.69E-09
ACTBP8	104.4121242	1.833270843	0.304598707	1.16E-10	8.97E-09
CXCL9	30.2870052	5.298420836	0.839636612	1.23E-10	9.44E-09
OR52K3P	46.07518712	2.819336342	0.469974631	1.32E-10	1.00E-08
PSME2	450.249166	1.068270826	0.176171193	1.36E-10	1.03E-08
FBLIM1	1101.434028	-1.152112303	0.188635755	1.45E-10	1.10E-08
SNORD127	640.3478193	-1.150779113	0.190730147	1.46E-10	1.10E-08
NME2	166.1207011	-1.634945898	0.272831157	1.49E-10	1.12E-08
AC005165.2	83.23647607	2.011445009	0.338746237	1.77E-10	1.32E-08
AC098614.3	163.5212425	-1.552529244	0.260152994	1.79E-10	1.34E-08
RPL10	486.9936418	-1.142820364	0.19065805	1.91E-10	1.42E-08
RPL23P8	65.79424461	-2.794000363	0.469357501	2.02E-10	1.49E-08
EMILIN1	1300.241135	-1.163009939	0.194589161	2.05E-10	1.51E-08
RPS29P5	54.42444867	-3.289414706	0.548144285	2.07E-10	1.52E-08
TRIM56	609.7370325	0.979446728	0.16308338	2.19E-10	1.60E-08
JAK2	554.901443	0.979545388	0.163747969	2.50E-10	1.82E-08
FTL	2915.155984	-0.87810884	0.14646912	2.62E-10	1.90E-08
STON2	529.1605887	1.01577255	0.170608086	2.79E-10	2.01E-08
ZMAT3	5012.154318	-0.753673945	0.125157457	2.87E-10	2.06E-08
SSTR2	37.25078702	3.017633854	0.51622038	3.30E-10	2.36E-08
MT-TL1	15381.41845	-0.849580662	0.143000985	3.51E-10	2.51E-08
LINC00641	459.991086	-1.052712468	0.178351549	3.69E-10	2.62E-08
COL5A2	8429.925272	-0.849773633	0.142966783	3.73E-10	2.64E-08
COL4A1	42127.04037	-0.958525962	0.162694519	3.80E-10	2.68E-08
MASTL	659.8705882	0.933581081	0.157813536	3.99E-10	2.80E-08
SUN2	626.3013089	-1.036184962	0.17643779	4.49E-10	3.14E-08
JCAD	820.0919123	-1.006181405	0.171161491	4.53E-10	3.16E-08
RPL13P12	629.0571998	-1.000393805	0.170262458	4.58E-10	3.18E-08
GUCY1A2	1790.537631	-0.890882631	0.151103245	4.79E-10	3.32E-08
CXCL1	42.64663343	2.920626553	0.503706668	4.88E-10	3.36E-08
PCDH17	763.6231273	1.107740813	0.189582141	4.91E-10	3.37E-08
PTGS2	82.7631857	1.944535339	0.338891704	5.47E-10	3.74E-08
IFNB1	70.43821391	8.301866666	1.312865035	5.70E-10	3.88E-08
LGMN	505.4753115	1.043569046	0.179232619	6.08E-10	4.13E-08
TAGLN2P1	168.3336384	-1.588868838	0.276559993	6.69E-10	4.53E-08
AL031229.1	43.7684495	2.662563057	0.46788266	7.74E-10	5.22E-08
UNC5B	748.8584182	-1.143065719	0.198554861	7.88E-10	5.29E-08
ANGPTL1	569.2933678	1.159567228	0.202185663	8.59E-10	5.75E-08
TTC3P1	869.9242213	-0.885853131	0.152824371	8.75E-10	5.83E-08
TPM4	6630.628885	-0.880105326	0.151680981	8.82E-10	5.86E-08
DNAJA1P3	147.5765798	1.441975962	0.253421326	9.20E-10	6.09E-08
NPTX1	31.60420259	3.2934437	0.580206032	9.23E-10	6.09E-08
RPL39P3	446.5605425	-1.072267472	0.187338726	1.05E-09	6.92E-08
AC027309.2	133.8698778	-1.729600426	0.305821889	1.06E-09	6.95E-08
SCARB2	5716.721053	0.737955649	0.126832357	1.07E-09	6.95E-08
SNORA2B	742.7672396	-1.032560496	0.18085884	1.16E-09	7.56E-08
SNORD105B	323.9876109	-1.468734018	0.261280479	1.31E-09	8.49E-08
SOCS1	80.28284363	1.866958098	0.334135668	1.47E-09	9.51E-08
RPL10P9	171.8386719	-1.423205117	0.253857174	1.61E-09	1.03E-07
RBM43	531.108906	0.976353249	0.172965762	1.84E-09	1.18E-07
SERINC4	27.3615289	3.728730316	0.67106957	1.88E-09	1.20E-07
C1S	680.488134	0.898177376	0.159977635	2.53E-09	1.61E-07
FO393411.1	235.8246519	-1.241016191	0.223932013	2.58E-09	1.64E-07
LGALS9	54.26243437	2.239578531	0.408894612	2.63E-09	1.66E-07
RPS3A	226.6698092	-1.268774018	0.230527045	3.10E-09	1.95E-07
LMO7	1771.148614	-0.991784665	0.17890498	3.22E-09	2.02E-07
LMOD1	410.2363954	-1.280154321	0.233040056	3.22E-09	2.02E-07
TMEM168	569.2959275	-0.967913458	0.174979278	3.59E-09	2.24E-07
SCARNA18	538.5320799	-0.960905413	0.173758228	3.66E-09	2.27E-07
SNORD111	153.6267207	-1.522162885	0.27977752	3.79E-09	2.35E-07
ATP5F1BP1	34.50831077	3.005621323	0.556238264	3.93E-09	2.43E-07
SNORD124	86.94807218	-2.030515238	0.374862337	3.95E-09	2.43E-07
CD82	812.9534895	0.897686962	0.162250944	4.03E-09	2.47E-07
None	993.4068167	0.818605781	0.147343472	4.03E-09	2.47E-07
MT-TT	2681.745162	-0.893757566	0.161718202	4.09E-09	2.49E-07
ACSBG1	453.457568	1.198853497	0.22014053	4.29E-09	2.60E-07
MIR503HG	170.4497115	-1.438239498	0.265279046	4.53E-09	2.74E-07
SNORD20	307.6551153	-1.278610572	0.235718047	4.58E-09	2.76E-07
ST6GAL2	840.6584733	-0.958299973	0.174902753	4.96E-09	2.98E-07
AC116533.1	272.6792546	-1.188053563	0.220075525	6.04E-09	3.62E-07
LTBP2	1387.398235	-1.104312036	0.204320899	6.12E-09	3.66E-07
CMTM4	603.447595	-0.895629946	0.164148859	6.15E-09	3.66E-07
NYNRIN	1221.983115	-0.849880609	0.155399276	6.17E-09	3.66E-07
GRINA	6558.165726	0.749903916	0.136270111	6.32E-09	3.74E-07
OLFML2A	1359.468019	-0.963443837	0.17746645	6.40E-09	3.77E-07
AFAP1L2	622.3785273	-1.067583699	0.197043347	6.42E-09	3.77E-07
AL135905.2	142.1416668	1.433371647	0.268625774	6.56E-09	3.83E-07
MFSD12	835.8486569	1.002067576	0.184910571	6.56E-09	3.83E-07
SNORD53B	317.2691013	-1.152361995	0.214185184	6.64E-09	3.86E-07
SYNPO	533.5905387	-1.185747245	0.220635394	6.73E-09	3.91E-07
AP001324.1	196.3616409	-1.284148329	0.239507906	6.82E-09	3.94E-07
NES	8022.964516	-0.689031666	0.125111165	6.94E-09	4.00E-07
SNORD123	121.2889378	-1.640503993	0.308168349	7.11E-09	4.09E-07
AL590556.1	61.01725236	-2.42636638	0.4560646	7.27E-09	4.17E-07
GIMAP2	59.13045662	2.281162734	0.434319755	7.32E-09	4.18E-07
ADAM12	2411.445229	-0.746120497	0.136763842	8.20E-09	4.67E-07
TSPAN9	1512.508874	-0.919516763	0.170444966	8.27E-09	4.70E-07
AC084082.1	2154.583495	-0.940024814	0.17475428	8.63E-09	4.89E-07
SLC30A1	885.8815726	0.839041188	0.15513242	8.83E-09	4.98E-07
MIR181A2HG	198.5200842	1.226086835	0.231022523	9.11E-09	5.13E-07
BRI3	541.1319577	0.92976131	0.173668574	1.03E-08	5.80E-07
BACE2	438.6722323	0.972541123	0.182210573	1.04E-08	5.83E-07
MYO1B	2997.586313	-0.725701059	0.133999328	1.07E-08	5.97E-07
RPL19	2210.49172	-0.735520536	0.135948487	1.07E-08	5.97E-07
RELB	152.0227373	1.396534405	0.265288865	1.08E-08	6.01E-07
AC008079.1	23.07227788	4.007544213	0.755036111	1.10E-08	6.09E-07
SHISA5	2344.650076	0.778961177	0.144522419	1.12E-08	6.19E-07
NUAK2	434.6087489	1.049326757	0.197566517	1.13E-08	6.20E-07
SNORA40B	78.38214272	-1.941445848	0.37111888	1.17E-08	6.41E-07
TPT1	7514.55898	-0.672174752	0.12398565	1.18E-08	6.46E-07
RN7SL151P	113.4629244	1.499105777	0.287637736	1.26E-08	6.87E-07
RPL3P7	114.89413	-1.616256907	0.309756381	1.30E-08	7.04E-07
HMGA2	10630.78328	-0.864767176	0.1623256	1.30E-08	7.05E-07
TUBAP4	74.16422345	1.783214496	0.343957126	1.34E-08	7.22E-07
CCN4	5819.644528	-0.91714408	0.173175708	1.41E-08	7.60E-07
MT-TQ	83.00667621	-2.062365246	0.398798068	1.45E-08	7.79E-07
CPT1A	816.8708275	1.004520529	0.190783519	1.48E-08	7.94E-07
CBLN2	112.2822666	-1.629089802	0.313765814	1.50E-08	7.99E-07
JADE2	264.370895	1.116456888	0.213136708	1.54E-08	8.19E-07
NRIR	24.09376765	8.720593456	2.746980829	1.60E-08	8.50E-07
HIST3H2BB	237.3233877	1.153875057	0.221451597	1.64E-08	8.65E-07
CSPG4	3009.452872	-1.038832718	0.198514918	1.67E-08	8.79E-07
AC112220.2	129.7073672	1.384136137	0.267415493	1.69E-08	8.87E-07
RPS3	2320.726413	-0.720703171	0.135112977	1.69E-08	8.87E-07
LIPG	1648.921621	0.719704319	0.135112893	1.80E-08	9.41E-07
JUP	811.1195454	-1.059338842	0.203075844	1.81E-08	9.41E-07
SNORD121A	242.5559646	-1.282908252	0.248008772	1.81E-08	9.43E-07
PLAAT4	245.54352	3.910967144	0.775996655	1.84E-08	9.54E-07
WIF1	243.778112	-1.201275493	0.231606266	1.87E-08	9.66E-07
CDH6	11528.73939	0.670198717	0.125882356	2.07E-08	1.07E-06
SOD2	255.8311	1.073822077	0.207337302	2.15E-08	1.10E-06
SNORD101	595.8541816	-0.979655219	0.188439562	2.17E-08	1.11E-06
AC067945.1	83.52812817	1.658041766	0.32561033	2.25E-08	1.15E-06
GNA14	421.7842887	-1.153569791	0.223610853	2.26E-08	1.15E-06
LRRC17	1503.753127	-0.775916241	0.147539957	2.27E-08	1.15E-06
RPL13A	1008.475477	-0.792168122	0.150830234	2.28E-08	1.16E-06
IL7R	1036.903808	-0.9987472	0.19263357	2.31E-08	1.17E-06
HIST1H2AL	789.9561635	0.791410356	0.151396547	2.64E-08	1.33E-06
GAPDHP36	38.64006999	2.462971648	0.489462741	2.72E-08	1.37E-06
USP14	825.1231352	0.877124068	0.169037273	2.76E-08	1.38E-06
SNORA79B	827.6452749	-0.826042959	0.158735342	2.77E-08	1.38E-06
ATP5F1EP2	451.996856	0.945135065	0.183023502	2.82E-08	1.41E-06
FRMPD3	141.5386175	1.311428868	0.258050234	2.93E-08	1.46E-06
S1PR3	4869.993079	-0.828429456	0.160213414	3.25E-08	1.61E-06
DANCR	319.9181289	-1.054685146	0.206863393	3.46E-08	1.71E-06
ZNF536	163.0794354	1.299590587	0.257413272	3.55E-08	1.75E-06
CERK	758.0436978	-0.823670882	0.159694583	3.56E-08	1.75E-06
FILIP1L	3115.049729	-0.857598128	0.166934125	3.67E-08	1.80E-06
CDH11	8021.48047	-0.783666423	0.152083798	3.83E-08	1.87E-06
AKAP12	2606.411483	-0.803808331	0.156185836	3.90E-08	1.90E-06
AC009245.1	82.15086471	-1.808215748	0.362168001	4.06E-08	1.97E-06
RPL10A	1026.701827	-0.78431615	0.152385047	4.07E-08	1.97E-06
DHRS3	110.995201	1.626935662	0.325603734	4.07E-08	1.97E-06
SCARNA3	315.6456167	-1.125344128	0.223215092	4.16E-08	2.01E-06
RPL24P2	63.08324747	-2.167113458	0.433980621	4.17E-08	2.01E-06
IKBIP	1564.775077	-0.746736468	0.144823502	4.20E-08	2.02E-06
ZNF620	170.8519972	1.201642267	0.239531403	4.43E-08	2.12E-06
PLA2G4C	39.17641997	2.386502893	0.484109567	4.60E-08	2.20E-06
PLEKHG1	1284.903167	0.764710945	0.149488232	5.03E-08	2.40E-06
RPS12	919.8830167	-0.763509435	0.149703163	5.44E-08	2.59E-06
RNU1-88P	137.6938705	1.308522346	0.264038123	5.53E-08	2.62E-06
THSD7A	984.7116874	-0.773452099	0.15195045	5.62E-08	2.65E-06
DDO	136.5759503	-1.375014153	0.277519816	5.62E-08	2.65E-06
ALDOAP1	34.60498969	2.791230292	0.573624319	5.63E-08	2.65E-06
ZFP36L2	962.6468056	0.742975502	0.145707223	5.79E-08	2.71E-06
IGFBP7	7979.403112	-0.833470168	0.164769792	5.79E-08	2.71E-06
GBP3	301.1111828	1.07492819	0.215346941	5.88E-08	2.74E-06
FMOD	391.8048522	-0.971757768	0.193705529	5.88E-08	2.74E-06
MED12L	527.4271543	0.848798961	0.168419169	6.33E-08	2.94E-06
MAP1LC3B	583.2073403	0.851317511	0.168994626	6.34E-08	2.94E-06
ADAMTS3	1689.009872	0.722334241	0.141989927	6.44E-08	2.97E-06
NPM1P27	155.0037828	-1.305598242	0.264606304	6.45E-08	2.97E-06
SPOCD1	237.752732	-1.401890446	0.285448364	6.67E-08	3.07E-06
TRIL	2560.059852	0.774306768	0.153129034	6.71E-08	3.08E-06
NEXN	579.4002174	-0.890496944	0.177672259	6.79E-08	3.11E-06
RSU1	1675.645074	-0.690121981	0.135722753	6.94E-08	3.17E-06
STMN2	480.8187641	-1.080783779	0.218117704	6.95E-08	3.17E-06
TIFA	119.0553908	1.356274956	0.277049695	7.24E-08	3.29E-06
SCAMP1-AS1	93.62748	1.54506808	0.316778145	7.28E-08	3.30E-06
GLT8D2	308.9140331	-1.113204256	0.22537087	7.36E-08	3.32E-06
LRATD2	2562.747673	0.660623746	0.129794628	7.44E-08	3.36E-06
PATL1	427.3904687	0.882214648	0.17662969	7.48E-08	3.36E-06
KANK2	1194.161513	-0.860285862	0.172429677	7.98E-08	3.58E-06
AC026403.1	39.26690865	-3.000834751	0.609737637	8.03E-08	3.59E-06
EIF4B	732.7609201	-0.791276028	0.15784191	8.08E-08	3.61E-06
AL049714.1	45.68174476	-2.521960163	0.516410581	8.14E-08	3.63E-06
NDUFA13	158.1429129	1.244732333	0.254457217	8.20E-08	3.64E-06
OPRD1	224.5095122	-1.121404611	0.22810613	8.27E-08	3.66E-06
COMMD6	612.6335614	-0.821846945	0.165486626	9.67E-08	4.28E-06
RN7SKP239	109.0563261	1.477932314	0.307552387	9.97E-08	4.40E-06
RNU5D-1	336.850514	-0.985229074	0.200818547	1.00E-07	4.40E-06
CXCL2	38.10839137	2.350334276	0.494469985	1.04E-07	4.58E-06
CSF1	712.1649112	0.77688723	0.156465656	1.08E-07	4.71E-06
SRPX2	1687.215608	-0.824427826	0.166796899	1.08E-07	4.72E-06
MXD4	882.4830133	-0.783041536	0.158065584	1.12E-07	4.86E-06
GSN	3219.52747	-0.807201716	0.163328868	1.13E-07	4.94E-06
SNORA72	963.4914492	-0.758705562	0.153342705	1.20E-07	5.22E-06
COL6A1	5717.089807	-0.82224355	0.167162944	1.21E-07	5.26E-06
FKBP10	3468.597834	-0.744194047	0.150324263	1.23E-07	5.30E-06
EEF1A1	2538.41168	-0.674424146	0.135385646	1.25E-07	5.36E-06
SMIM14	761.547935	0.76192747	0.154166975	1.25E-07	5.36E-06
GOLGB1	2301.271282	-0.653990684	0.131026376	1.25E-07	5.36E-06
CYTL1	410.9311883	-0.916642829	0.188300218	1.35E-07	5.78E-06
CLIC4P1	61.09950241	-2.040269693	0.429414366	1.39E-07	5.94E-06
SULF2	1540.366284	-0.77084843	0.156904322	1.40E-07	5.97E-06
RPL5P1	34.20854511	-3.314873695	0.682154039	1.45E-07	6.16E-06
SNORD111B	561.9724777	-0.941096092	0.194561509	1.49E-07	6.30E-06
HIST1H3H	1476.336704	0.691649865	0.140049836	1.50E-07	6.35E-06
RPL7AP66	56.200246	-2.136125891	0.451669528	1.54E-07	6.49E-06
C3orf80	93.0132275	-1.615226	0.341456428	1.59E-07	6.68E-06
CERCAM	574.31552	-0.880955971	0.181786295	1.60E-07	6.73E-06
AMPH	310.1204838	1.023239621	0.213814282	1.69E-07	7.08E-06
RHOC	2158.841294	-0.735788675	0.150434816	1.69E-07	7.08E-06
GTPBP1	1107.941003	0.730369516	0.149222136	1.72E-07	7.17E-06
ECM1	459.3689427	-1.068816272	0.223869856	1.74E-07	7.25E-06
GLS	2960.314024	-0.683904432	0.139481899	1.76E-07	7.32E-06
SCUBE1	524.5924523	0.834373392	0.172364848	1.79E-07	7.44E-06
HOXB3	399.0093461	-1.106369004	0.232588709	1.82E-07	7.53E-06
MAFB	113.0059321	1.335727128	0.283656569	1.86E-07	7.69E-06
MICAL1	594.2346608	-0.906281149	0.188593261	1.88E-07	7.75E-06
SNAI2	2024.682137	-0.744830443	0.153240447	1.93E-07	7.91E-06
MTRNR2L3	34.95162921	2.406362298	0.517701324	1.95E-07	7.98E-06
TGFBI	16374.54519	-0.855715953	0.178353537	2.04E-07	8.33E-06
PLCG2	104.9265364	1.43281982	0.305977673	2.06E-07	8.39E-06
ADAMTS12	4594.774937	-0.833094178	0.173508879	2.12E-07	8.65E-06
MAN1A1	1000.294639	-0.789567683	0.163785855	2.16E-07	8.77E-06
AL590867.2	2246.487923	-0.658913076	0.13508003	2.18E-07	8.84E-06
C3	18.49104423	4.147064174	0.867990909	2.31E-07	9.33E-06
ANKFY1	3027.047074	0.663573554	0.136333052	2.32E-07	9.36E-06
CDKN2B	1904.525176	-0.856268648	0.17925832	2.33E-07	9.37E-06
MAGED2	4187.531586	-0.655724259	0.134885479	2.38E-07	9.57E-06
YWHAEP5	256.3878577	1.055069687	0.224042843	2.41E-07	9.61E-06
ACTG1P20	427.7959091	-0.92818593	0.195408223	2.41E-07	9.61E-06
OR52K1	19.54042801	4.113850487	0.88235536	2.41E-07	9.61E-06
DLX1	840.5903392	-0.751387114	0.156396377	2.51E-07	9.98E-06
WASHC4	2524.037305	0.634995312	0.130526251	2.53E-07	1.00E-05
FZD5	261.0965187	0.998546899	0.212257602	2.69E-07	1.06E-05
AL009174.1	37.54135833	-2.918316306	0.625602399	2.70E-07	1.07E-05
COL6A2	4296.584339	-0.840270822	0.177022229	2.77E-07	1.09E-05
SH3PXD2A	919.6859115	-0.866110444	0.182770302	2.77E-07	1.09E-05
SGCD	822.3657899	-0.7381566	0.154124806	2.80E-07	1.10E-05
RN7SL672P	234.5383652	1.063204204	0.227486049	2.81E-07	1.10E-05
PODXL	2120.67333	0.635958096	0.131750723	3.05E-07	1.19E-05
HIST1H4J	231.2250498	-1.03482078	0.222429773	3.32E-07	1.29E-05
SPON2	1474.475818	-0.873662702	0.185967872	3.32E-07	1.29E-05
LNPEP	1135.941151	0.71655568	0.150556506	3.48E-07	1.35E-05
ART3	74.39006907	1.638177562	0.36201551	3.51E-07	1.36E-05
RNU1-148P	30.38323047	2.494013598	0.552154928	3.53E-07	1.36E-05
THBS4	1183.881678	-0.765102865	0.161794403	3.53E-07	1.36E-05
PLEKHG2	1455.768559	-0.752771641	0.159194967	3.64E-07	1.40E-05
ELAVL1	977.7658414	0.694988989	0.146051699	3.65E-07	1.41E-05
MXRA8	1099.298787	-0.941075204	0.202275084	3.70E-07	1.42E-05
AC083862.2	18.02053221	4.100865688	0.87784407	3.71E-07	1.42E-05
OSTC	1173.553061	-0.709597699	0.149599576	3.77E-07	1.44E-05
RPL6	845.0082249	-0.722269294	0.152682536	3.90E-07	1.49E-05
RCN3	571.5398	-0.953352241	0.205564894	3.93E-07	1.50E-05
NT5C3A	220.7733575	1.006280671	0.217836443	3.94E-07	1.50E-05
DSTN	3507.763541	-0.640849258	0.134561034	4.05E-07	1.54E-05
RPL5	2317.863348	-0.62683702	0.13147928	4.06E-07	1.54E-05
CA2	166.1262307	1.295827013	0.28545083	4.07E-07	1.54E-05
OLFML2B	585.5404417	-0.929383241	0.199853456	4.27E-07	1.61E-05
TTC3	3792.988509	-0.603580193	0.126468649	4.30E-07	1.62E-05
NFASC	103.8794308	1.362587666	0.301056282	4.32E-07	1.62E-05
FHL2	1768.463934	-0.827910493	0.178415887	4.37E-07	1.64E-05
NKX3-2	305.0040628	-1.112302694	0.242867585	4.38E-07	1.64E-05
AC024293.1	408.3596604	-0.895553113	0.193218987	4.39E-07	1.64E-05
TPT1P4	354.3000983	-0.93020256	0.201310603	4.46E-07	1.66E-05
COMT	973.9220842	0.694704909	0.147394579	4.58E-07	1.70E-05
ITGB1	8415.297717	-0.651922464	0.137352252	4.82E-07	1.79E-05
HIST1H2BJ	2305.959896	0.625039701	0.13193484	4.89E-07	1.81E-05
SLITRK4	264.1945747	-0.998938201	0.218208864	4.99E-07	1.84E-05
TFPI2	73.72819277	1.587371664	0.355995123	5.00E-07	1.84E-05
OTUD1	154.9592263	1.183190162	0.261251776	5.09E-07	1.87E-05
RPSAP58	51.3191261	-2.114942724	0.472544078	5.24E-07	1.93E-05
PDZD2	2155.914921	-0.843726074	0.183246005	5.49E-07	2.01E-05
GBP1P1	14.62687499	7.796732779	2.694123382	5.66E-07	2.07E-05
CD38	21.53066724	3.224005465	0.722617938	5.71E-07	2.08E-05
EDIL3	300.8025261	-0.982198963	0.215765755	5.74E-07	2.09E-05
RNVU1-17	62.60177928	1.677645211	0.380438149	6.56E-07	2.39E-05
ELK3	1978.431281	-0.76208419	0.165680053	6.66E-07	2.41E-05
HIST1H4F	891.1915069	-0.729762674	0.158024112	6.66E-07	2.41E-05
HIST1H2BPS2	24.31753574	2.824641273	0.643468466	6.70E-07	2.42E-05
TPM2	2963.679042	-0.775136896	0.171921953	6.80E-07	2.45E-05
HTRA3	528.5367124	-0.951179931	0.209776226	7.08E-07	2.54E-05
PCDHB5	424.2465999	-0.827464521	0.181471279	7.08E-07	2.54E-05
RN7SL799P	26.05288088	2.68788739	0.613881072	7.11E-07	2.55E-05
NTN1	439.4506025	0.996444751	0.222018183	7.29E-07	2.60E-05
SP6	104.7450911	-1.39965039	0.316317272	7.29E-07	2.60E-05
MIR4449	321.1467413	-0.913741457	0.202243224	7.39E-07	2.64E-05
MYL12A	3040.724015	-0.698666956	0.15171184	7.51E-07	2.67E-05
COL1A1	20413.27899	-0.806958545	0.177275166	7.51E-07	2.67E-05
WNT7A	59.18967733	2.007848074	0.465439645	7.53E-07	2.67E-05
COL5A3	933.3983087	-0.803295996	0.17657125	7.75E-07	2.74E-05
AC079780.1	142.4422547	-1.242375697	0.280590828	7.86E-07	2.78E-05
SPARC	43733.72517	-0.698544063	0.152338399	8.20E-07	2.89E-05
MTCO1P2	50.61342242	1.809382533	0.417264233	8.25E-07	2.90E-05
ZBTB20	3372.728534	0.592197419	0.127522892	8.48E-07	2.98E-05
LAMP2	2272.190868	0.633449504	0.137550532	9.08E-07	3.18E-05
LOXL2	5440.279664	-0.787381118	0.174582546	9.34E-07	3.27E-05
PPP1R15A	356.4018494	0.884794971	0.197564446	9.47E-07	3.31E-05
MAP3K8	409.834623	0.910996776	0.204334092	9.58E-07	3.34E-05
RNY3	135.4200749	1.154835665	0.263146812	9.72E-07	3.38E-05
ARPC3	627.0422552	-0.744017012	0.16430511	9.76E-07	3.39E-05
RPL23AP42	56.76960645	-1.945424292	0.449838856	9.99E-07	3.46E-05
HOXC11	355.6364183	-1.016155516	0.2301513	1.02E-06	3.54E-05
MAP1B	19812.15273	-0.55618823	0.120252811	1.05E-06	3.64E-05
MTCO1P39	20.20949192	3.271824084	0.755867036	1.11E-06	3.81E-05
CALD1	29407.12442	-0.650423489	0.143210901	1.11E-06	3.81E-05
YWHAB	1113.490492	0.668537876	0.147227167	1.11E-06	3.81E-05
APOL3	30.71224917	2.46081423	0.579568795	1.11E-06	3.82E-05
NID1	4654.91157	-0.696129788	0.154512193	1.13E-06	3.87E-05
SMTN	700.499106	-0.922599099	0.208943627	1.16E-06	3.97E-05
TIMP3	14222.4949	-0.784466149	0.175795676	1.19E-06	4.05E-05
MLLT11	2581.679361	-0.601618771	0.131889076	1.20E-06	4.09E-05
ADAMTS14	286.7974125	-1.034027497	0.236395627	1.21E-06	4.12E-05
SECTM1	20.78024563	3.30439223	0.785150324	1.25E-06	4.22E-05
RBCK1	607.6843819	0.787583377	0.17666639	1.25E-06	4.22E-05
SLC25A6	3337.762459	-0.606691082	0.133425424	1.26E-06	4.24E-05
ARHGEF17	1845.277882	-0.758052934	0.169785148	1.26E-06	4.25E-05
SNORA71A	401.0573271	-0.812528271	0.183072696	1.28E-06	4.32E-05
SNORD116-29	144.4139199	-1.249496577	0.290070575	1.29E-06	4.35E-05
SH3BGRL3	1536.875286	-0.705451034	0.157374125	1.31E-06	4.39E-05
RPL7P9	84.53388208	-1.599392658	0.375913738	1.36E-06	4.56E-05
TNFAIP2	410.600034	0.857325923	0.194734712	1.41E-06	4.70E-05
IRF2	478.7760462	0.778209355	0.175773001	1.44E-06	4.79E-05
RPL15	2898.337867	-0.580429404	0.128041534	1.44E-06	4.79E-05
HIST1H4I	1507.766858	0.629298389	0.139523643	1.44E-06	4.79E-05
SVIL	1285.754923	-0.779885422	0.176420059	1.48E-06	4.89E-05
CXCL5	17.36996709	3.656146409	0.863398091	1.52E-06	5.02E-05
RN7SL660P	76.21595306	1.460402764	0.345562871	1.55E-06	5.12E-05
HIST1H2BO	1806.220829	0.622054378	0.138396156	1.58E-06	5.21E-05
NPM1P52	18.7321179	3.485400992	0.815882064	1.60E-06	5.27E-05
AC069528.2	16.72904376	3.708721734	0.862071184	1.62E-06	5.32E-05
ADGRL2	2510.819996	-0.644978543	0.144432432	1.65E-06	5.41E-05
TMEM200B	167.2558666	-1.131458738	0.264299248	1.67E-06	5.47E-05
LINC02574	12.3829508	7.474310633	2.680890402	1.72E-06	5.60E-05
AC099343.3	46.50855616	1.846840486	0.441686347	1.72E-06	5.60E-05
NR2F1	1080.205586	-0.86851542	0.199825616	1.73E-06	5.64E-05
ANGPT1	1885.94051	-0.761566858	0.173336617	1.74E-06	5.64E-05
GASK1B	2559.171849	-0.581082436	0.129347087	1.76E-06	5.72E-05
ISLR	754.4034997	-0.805424863	0.184672394	1.84E-06	5.96E-05
RNVU1-7	819.2690237	-0.72015169	0.163569602	1.84E-06	5.96E-05
TMSB4XP4	313.8179598	-0.920881511	0.213709374	1.88E-06	6.07E-05
EHD2	2274.267129	-0.783908024	0.179921129	1.94E-06	6.25E-05
CCDC3	745.417863	-0.841611066	0.191513161	2.06E-06	6.63E-05
RN7SL575P	32.86478866	2.144637625	0.521962117	2.13E-06	6.84E-05
SEPTIN2P1	88.70483131	-1.411928701	0.337672822	2.13E-06	6.84E-05
NCOA7	325.6780589	0.840805361	0.195047668	2.16E-06	6.91E-05
ARAP2	1471.856604	0.669783901	0.152410421	2.17E-06	6.95E-05
NSG1	224.2125188	-1.008806493	0.237779026	2.27E-06	7.23E-05
IFITM2	77.1890571	1.467207188	0.353666231	2.28E-06	7.26E-05
MOB3A	975.1246183	-0.694310041	0.158936882	2.32E-06	7.36E-05
ZNF469	858.9177033	-0.834169451	0.194230353	2.33E-06	7.40E-05
MYLK	5625.07015	-0.714073447	0.16414641	2.34E-06	7.41E-05
RPL23AP65	100.1146017	-1.349143377	0.324155056	2.37E-06	7.49E-05
MT-TF	12840.90663	0.672853317	0.154459735	2.39E-06	7.54E-05
NEMP1	1577.465852	0.599907369	0.135892133	2.42E-06	7.61E-05
IFNL1	11.66944915	7.358541155	2.674387444	2.45E-06	7.69E-05
KAT2A	386.2103662	0.78281716	0.181735362	2.46E-06	7.74E-05
ALDH1L2	846.0704291	-0.771229995	0.178881402	2.47E-06	7.74E-05
RPS27A	422.0981844	-0.783909553	0.182078005	2.49E-06	7.79E-05
SH2D3C	239.7980485	-0.991694546	0.235065123	2.57E-06	8.03E-05
BRCA2	1405.360701	0.61468333	0.140162703	2.67E-06	8.30E-05
CMKLR1	221.7369177	-1.041450703	0.248252219	2.67E-06	8.30E-05
CAVIN1	4181.30745	-0.707619712	0.163306956	2.75E-06	8.54E-05
CDX2	239.4251538	-1.056604991	0.253159121	2.87E-06	8.89E-05
CD55	651.6367192	-0.86632758	0.204666413	2.89E-06	8.97E-05
SYNPO2	2700.519018	-0.702335378	0.162939546	2.90E-06	8.97E-05
FLRT2	1752.044313	-0.669253172	0.154579299	2.91E-06	8.97E-05
TTC39B	514.306487	0.72445241	0.16849946	2.91E-06	8.98E-05
PRELP	67.62106582	-1.679920717	0.411329377	2.93E-06	9.01E-05
MIR424	107.7058417	-1.283238422	0.311492854	2.94E-06	9.04E-05
GCA	249.1753771	0.906087106	0.215246487	2.95E-06	9.05E-05
GAS6	3744.326095	-0.772494457	0.181009127	2.97E-06	9.08E-05
UBE2QL1	95.40065417	1.491967591	0.367887296	2.97E-06	9.08E-05
RPL27	2244.855089	-0.579646664	0.132476742	3.07E-06	9.38E-05
RPL24	749.033462	-0.696870344	0.162104662	3.11E-06	9.49E-05
CHSY3	575.784535	-0.788758701	0.185607087	3.15E-06	9.55E-05
RPL23	1958.688254	-0.582706665	0.133504579	3.15E-06	9.55E-05
CAVIN3	512.0338188	-0.871858713	0.20681283	3.18E-06	9.64E-05
CCDC194	14.75070899	4.43138538	1.040024288	3.20E-06	9.68E-05
MFAP4	443.7111346	-0.781811409	0.18408527	3.22E-06	9.73E-05
TMA7	113.9595231	-1.232032646	0.299878711	3.22E-06	9.73E-05
SULF1	3329.01675	-0.678943004	0.15778886	3.24E-06	9.75E-05
ECE1	1158.386586	-0.759922639	0.178732947	3.30E-06	9.91E-05
ITIH5	192.8123979	-1.059375009	0.255797071	3.31E-06	9.94E-05
MYBL1	247.2038677	0.91162161	0.217820782	3.32E-06	9.94E-05
SQOR	58.9413941	1.57103523	0.390086065	3.37E-06	0.000100698
TWSG1	2680.11163	-0.594007401	0.136835327	3.37E-06	0.000100698
FOXJ1	126.4328818	1.1197002	0.272610507	3.45E-06	0.000102842
EIF4A1P5	30.36963369	2.181776847	0.545377992	3.46E-06	0.000103029
FILIP1	188.833021	-1.119409291	0.272218142	3.49E-06	0.000103622
NHSL2	756.9975058	-0.745291825	0.175593661	3.53E-06	0.000104708
RPL4	1382.826586	-0.61329735	0.141989868	3.54E-06	0.000104968
ACTA2	13364.42382	-0.714558928	0.168156347	3.63E-06	0.000107261
RNU1-74P	38.60448924	1.899815808	0.47647345	3.66E-06	0.000108228
ACKR1	34.26513662	2.037070548	0.511226393	3.70E-06	0.000109014
ITGA1	10520.4288	-0.654720495	0.151286717	3.78E-06	0.000111196
SERPING1	557.9230084	0.74810385	0.176808006	3.84E-06	0.000112848
AC104117.2	89.83425714	-1.393269483	0.345092812	3.92E-06	0.000114925
MYH9	15461.21919	-0.682069079	0.160447602	3.96E-06	0.000115906
SNORA11	424.6693185	-0.800687127	0.191219916	4.00E-06	0.000117013
ACTG1P9	123.9708533	1.139013933	0.2802063	4.07E-06	0.000118903
SNAP23	930.25282	-0.650344899	0.152489471	4.09E-06	0.000119266
WIPF1	1310.497785	-0.601991908	0.140189798	4.11E-06	0.000119532
RORB	591.8543109	0.824916241	0.197971647	4.13E-06	0.000119874
CNN1	1459.293646	-0.816885501	0.196210837	4.13E-06	0.000119874
WDFY1	1686.311377	0.60468779	0.140811471	4.14E-06	0.000119874
RN7SL164P	30.50959626	2.178244691	0.55402022	4.19E-06	0.000121033
APELA	121.4916879	-1.20598351	0.297580836	4.19E-06	0.000121033
TNMD	859.8824752	-0.64319928	0.151014296	4.23E-06	0.000121951
KCNN1	37.50183328	1.96370168	0.499450881	4.53E-06	0.000130462
AC007160.1	80.86654897	1.388603395	0.348863609	4.64E-06	0.000133502
NRXN2	340.987925	0.839895954	0.203258291	4.67E-06	0.000133838
CDC14A	267.4912253	0.853104808	0.206680478	4.67E-06	0.000133838
RNU1-136P	77.5033475	1.340568944	0.337568879	5.02E-06	0.000143734
LRP4	3216.765905	0.556197371	0.129881255	5.03E-06	0.000143734
MXRA5	3527.592394	-0.596602043	0.14051188	5.12E-06	0.000146053
SNORD105	179.2012412	-1.026075603	0.253870334	5.19E-06	0.00014777
PLXDC2	1013.211129	-0.643413041	0.152737591	5.25E-06	0.000149251
TMEM35A	201.6191313	-0.991253453	0.24483075	5.34E-06	0.000151745
RPL36AL	378.7653783	-0.785585489	0.190365154	5.42E-06	0.000153667
EEF1DP1	114.406927	-1.210095154	0.303743367	5.50E-06	0.000155791
AL138785.1	149.9910328	-1.086668701	0.270816298	5.54E-06	0.000156394
KLF2	151.3712349	1.029027209	0.25571043	5.54E-06	0.000156394
CARMN	3012.562721	-0.721616508	0.173917839	5.60E-06	0.000157901
FGF2	1433.405929	0.636408038	0.151432659	5.65E-06	0.000158923
RPLP0P6	1776.05417	-0.600875917	0.142325369	5.66E-06	0.000158923
AL139095.2	104.5233166	-1.30540111	0.329459601	5.67E-06	0.000158948
ELF1	860.3285934	0.624349905	0.148583548	5.85E-06	0.000163804
ZNF385C	14.05953803	4.288253515	1.05767916	5.90E-06	0.000164985
RPL10AP6	281.0413291	-0.837624731	0.205857654	6.25E-06	0.000174635
GLP1R	166.9443386	-1.119394987	0.281781736	6.28E-06	0.000174902
CLEC14A	133.8943853	-1.131114674	0.283321016	6.28E-06	0.000174902
CDKL5	1667.73644	-0.646778592	0.155189537	6.30E-06	0.00017522
MT-TY	319.0204034	-0.813088198	0.19966491	6.41E-06	0.000177878
ETV4	887.5391121	-0.637843934	0.153004806	6.47E-06	0.00017922
NPM1	944.3117568	-0.627307213	0.150286725	6.48E-06	0.00017922
VAMP5	132.8832745	1.095620288	0.276318991	6.61E-06	0.000182548
BZW1P2	299.5655858	-0.824128409	0.203122368	6.74E-06	0.000186005
FGL2	40.18188132	2.010866167	0.529224515	6.77E-06	0.000186351
PCMTD1P3	19.64050813	2.795921215	0.723402314	6.78E-06	0.000186356
SHC3	1688.011762	-0.63083981	0.151758944	6.85E-06	0.000188242
SNORD104	2534.636574	-0.642915267	0.154971904	6.88E-06	0.000188517
RPL14	829.2770985	-0.647061285	0.155977676	6.89E-06	0.000188542
FIGNL2	126.4577747	-1.242835543	0.31707943	7.00E-06	0.000191468
LINC01962	323.9057175	-0.838875459	0.208191761	7.24E-06	0.000197739
S100A4	474.5040298	-0.929047963	0.232909417	7.34E-06	0.000200084
COL12A1	20755.97772	-0.660709019	0.160467186	7.42E-06	0.000202011
AC008957.3	635.4142027	0.685951065	0.167113206	7.46E-06	0.000202737
HEYL	147.6253366	-1.07121851	0.271804956	7.58E-06	0.000205758
SLC6A8	291.7276272	0.809332231	0.200892163	7.71E-06	0.000208958
KCNK6	108.4846489	-1.226781464	0.31447946	7.74E-06	0.00020932
PHLDA3	395.5484017	-0.797595052	0.197704079	7.82E-06	0.000211159
LAMA2	290.3544389	-0.862571618	0.215528955	7.92E-06	0.000213778
ANXA2P3	113.9713494	-1.298685838	0.334996289	7.99E-06	0.000215162
BAIAP2	193.7436165	0.922604223	0.232224636	8.01E-06	0.000215212
BTF3	1267.696786	-0.600852485	0.145045083	8.01E-06	0.000215212
RYR2	19.3801283	2.723413924	0.7173231	8.11E-06	0.000217448
ARRDC3	1066.080908	0.612680829	0.148201659	8.12E-06	0.000217448
GUCY1B1	143.4195379	-1.081305464	0.275943587	8.16E-06	0.000218198
AC004453.1	556.3200167	-0.690655105	0.169311056	8.24E-06	0.000219958
PLEKHG6	13.92237637	4.840996609	1.169909683	8.27E-06	0.000220525
SNORD4A	294.7822553	-0.942957065	0.238858401	8.39E-06	0.000223506
GCH1	46.86787757	1.636080285	0.430484176	8.47E-06	0.000225305
ARID3A	885.7617616	-0.739287094	0.185838708	8.50E-06	0.000225632
ASB1	572.0384894	-0.707483851	0.174348292	8.63E-06	0.000228295
ZFYVE26	1391.613759	0.577079583	0.139236848	8.63E-06	0.000228295
C4orf33	180.3569651	0.94645442	0.239782815	8.64E-06	0.000228295
COL6A3	14176.50438	-0.653954045	0.160012579	8.65E-06	0.000228295
RN7SL521P	104.2878298	1.149067338	0.296655142	8.71E-06	0.000229471
PEAR1	287.0684806	-0.842735376	0.211371538	8.74E-06	0.000229931
FOS	579.2646463	0.707515656	0.174046154	8.79E-06	0.000230994
ANKIB1	3048.291546	0.529093503	0.126562535	8.89E-06	0.000233225
RRM2	1718.586412	0.579717615	0.140222557	8.96E-06	0.000234849
CYP4V2	427.6577529	0.736535723	0.182733618	8.98E-06	0.000235074
B3GALNT1	1096.676312	0.621879323	0.15200546	9.47E-06	0.000247489
EEF1B2P3	88.10784597	-1.32785586	0.34651613	9.48E-06	0.000247526
MIR335	91.35873233	-1.345770258	0.352738597	9.68E-06	0.000252342
PXDN	8923.1093	-0.666571211	0.163894851	9.79E-06	0.000254904
CHRDL1	476.7639162	0.732347488	0.182637986	9.90E-06	0.000257229
SLC2A13	753.711464	0.639335105	0.157164563	9.95E-06	0.00025796
CDH2	9498.069285	0.518645864	0.12487282	9.95E-06	0.00025796
BMP1	2033.873107	-0.710553885	0.176816697	1.00E-05	0.000260025
MYL12B	2079.509381	-0.554384136	0.134530761	1.01E-05	0.000261745
RPL18AP3	878.6265496	-0.680670116	0.168735346	1.02E-05	0.00026317
KCNIP1	323.9432597	0.758516635	0.190156414	1.03E-05	0.000264822
Z97832.1	28.83832617	2.164053341	0.579329424	1.04E-05	0.000267007
LINC00205	439.8296741	-0.711890375	0.177485004	1.04E-05	0.000268105
PPP1R14A	162.619213	-1.119252348	0.291171207	1.05E-05	0.000270373
SLC39A13	559.5586047	-0.701012008	0.174579895	1.06E-05	0.000270373
KIF1A	3061.310761	0.61442265	0.150992529	1.06E-05	0.000271297
TPT1P9	237.5888591	-0.858706532	0.218478449	1.07E-05	0.000273935
FAM172A	568.8494706	-0.697551257	0.173996844	1.08E-05	0.000275708
SNORD46	700.8701156	-0.660318804	0.163875105	1.09E-05	0.000278941
RPS19P1	201.831487	-0.923951726	0.23567921	1.10E-05	0.000280303
MSI1	604.3940101	0.650711426	0.161315853	1.12E-05	0.000283429
RRBP1	1281.863846	-0.609020679	0.149959223	1.12E-05	0.000285487
MT-TV	4042.042849	0.574025625	0.140862027	1.15E-05	0.000290925
NR4A2	43.29645285	1.698895771	0.457178624	1.16E-05	0.000293811
DCDC1	92.7508093	1.187998301	0.313329654	1.19E-05	0.00029963
HIST1H1D	1869.872755	-0.558128155	0.136791541	1.19E-05	0.000300621
NUP210	417.3059606	0.713964555	0.179568362	1.20E-05	0.000302646
AL137845.2	123.9734473	-1.143753466	0.300935778	1.20E-05	0.000303138
FAM222A	204.1806359	0.890711321	0.229606211	1.22E-05	0.000305919
GAP43	990.1599393	-0.603318847	0.14940291	1.24E-05	0.000311864
TPM1	19809.05959	-0.663220707	0.16621018	1.26E-05	0.00031482
ANKFN1	278.9684185	0.797631247	0.203691688	1.26E-05	0.00031482
RPS6P15	9.079116059	6.839182341	2.66881663	1.27E-05	0.000317063
SP140L	113.135138	1.079787122	0.28437998	1.29E-05	0.000321006
NHSL1	1709.101165	0.590067093	0.146206303	1.31E-05	0.000327413
HMGN1P38	35.7162747	-2.141642805	0.576177839	1.32E-05	0.000327628
PYCR1	1273.693926	-0.661409163	0.166038613	1.32E-05	0.000329437
PPIAP22	643.9534986	-0.650142442	0.163031915	1.35E-05	0.000333925
S100A6	3021.157345	-0.604993234	0.150583171	1.35E-05	0.000333925
PABPC1	2176.735924	-0.537797088	0.132331229	1.37E-05	0.000339787
CBX5	11483.01199	-0.517715743	0.127102903	1.39E-05	0.000343459
MORF4L1P1	636.901371	-0.661641487	0.166880617	1.41E-05	0.000348846
DPYSL5	1448.371028	0.582116735	0.14474633	1.43E-05	0.000352352
FKBP14	1545.616345	-0.593035976	0.148196084	1.44E-05	0.000354681
ADGRA2	1508.48076	-0.738745629	0.190895708	1.44E-05	0.000354681
HNMT	1376.51268	-0.580326164	0.144667987	1.48E-05	0.000363195
EEF1A1P11	74.71176213	1.286824071	0.346816016	1.50E-05	0.000367048
TMSB4XP8	155.2501039	-1.011055447	0.26710897	1.51E-05	0.000369566
DAB2	1832.917894	-0.609273349	0.152936662	1.53E-05	0.000373627
TAPBPL	72.80285805	1.392143024	0.377134925	1.53E-05	0.000374397
COL11A1	4815.544913	-0.511931663	0.126303129	1.55E-05	0.000377288
FN1	92734.6117	-0.652061876	0.162926579	1.55E-05	0.000378045
NPM1P29	36.19256242	1.836901522	0.506214717	1.58E-05	0.000384519
MLKL	140.9229568	1.101609427	0.294383259	1.61E-05	0.000391981
AC104837.2	13.18654404	4.781160829	1.198475902	1.64E-05	0.000398726
RPS8	2984.033315	-0.527612928	0.131138358	1.66E-05	0.000402997
TYMP	58.21531111	1.519172245	0.416326795	1.68E-05	0.000405691
SNORD19C	135.4606445	-1.104531067	0.296855567	1.71E-05	0.000411724
HOXB8	173.8699688	-0.996495974	0.265261247	1.73E-05	0.000418181
MT-ND2	1982.892676	0.538148116	0.134360386	1.75E-05	0.000422547
DUOX1	15.25063876	3.039385462	0.841077836	1.81E-05	0.000434293
HIST1H2AJ	674.2066519	-0.66563502	0.170576809	1.81E-05	0.000434878
IGF1	116.5162225	-1.216574593	0.33121691	1.82E-05	0.000435474
DYNLT3	625.3697147	-0.673836033	0.172846706	1.83E-05	0.000437524
ITGAE	306.8885659	-0.798282224	0.208956823	1.87E-05	0.000448179
LAMA4	2768.957523	-0.52656053	0.131773773	1.88E-05	0.000448179
SETP14	137.2294618	-1.020664453	0.27384684	1.88E-05	0.000449316
SAMD14	208.2005376	-0.876827301	0.232206715	1.93E-05	0.000459927
EBF1	277.8935688	-0.825776116	0.217354956	1.93E-05	0.000460106
HOXC10	421.7471886	-0.895589072	0.238217249	1.96E-05	0.000466221
HOXC6	318.6524084	-0.817857495	0.215660258	2.02E-05	0.000478523
RPL31P2	78.23343007	-1.319478036	0.361500176	2.02E-05	0.000478523
AL365203.2	95.99914702	-1.204701874	0.329552988	2.07E-05	0.000489236
AC090543.2	40.09037777	-1.865626922	0.518905188	2.08E-05	0.00049178
AC104083.1	46.91920655	-1.773049794	0.493596765	2.08E-05	0.00049178
VIPR2	16.68905376	3.009343821	0.844757972	2.09E-05	0.000492346
DMPK	448.4814538	-0.755220866	0.198335297	2.16E-05	0.000508153
ZNF704	1006.328168	-0.575796781	0.146722179	2.16E-05	0.000508153
KCNT2	535.6022466	0.650876988	0.168294697	2.20E-05	0.000516245
PCYOX1	1594.236773	-0.549634474	0.139535746	2.21E-05	0.000517431
F2R	10709.19631	-0.481029784	0.120596223	2.21E-05	0.000517431
RTL9	58.18471634	1.404858304	0.391863158	2.22E-05	0.000520301
FKBP7	326.4584043	-0.770923587	0.203396667	2.24E-05	0.000523479
SAMD5	922.0330683	-0.637762675	0.164737742	2.25E-05	0.000524709
TMSB4X	3162.569614	-0.541641416	0.137735839	2.26E-05	0.000528018
TSPAN33	223.4184867	0.830016413	0.221391712	2.29E-05	0.00053235
PSMA3	797.7124922	0.593237765	0.152090819	2.29E-05	0.000533345
RPS4X	2226.84635	-0.525194416	0.133151054	2.34E-05	0.00054248
DYSF	218.1473697	-0.980377679	0.266624333	2.39E-05	0.000554094
EID1	3862.828111	-0.50105958	0.126644936	2.40E-05	0.000556801
HOXB7	112.3484415	-1.104982363	0.303651558	2.41E-05	0.000556801
EIF1	823.6523688	0.587516159	0.151082495	2.44E-05	0.000564629
PSMB10	111.6765318	1.04370662	0.286665913	2.47E-05	0.000570607
AC116917.1	98.27617484	-1.166674747	0.322692809	2.48E-05	0.000570937
TAGLN	14940.61092	-0.698359296	0.183730273	2.49E-05	0.000573034
AC091429.1	30.79177917	-2.225264067	0.626641422	2.51E-05	0.000578057
RN7SL118P	199.4543306	0.841188876	0.225994684	2.52E-05	0.000578057
PRR16	257.5205047	-0.925903862	0.251332922	2.52E-05	0.000578558
TNFSF9	70.86448335	1.312338307	0.3685355	2.55E-05	0.000585172
PLXDC1	375.5545033	-0.742924365	0.196998743	2.56E-05	0.000585959
TMSB4XP6	77.26476011	1.220834303	0.341581751	2.59E-05	0.000592819
FAM120C	670.5239865	0.63011848	0.164401703	2.61E-05	0.000595611
NR1D1	69.42695331	1.261574588	0.354653552	2.66E-05	0.000607597
RPLP1	1596.510996	-0.53770164	0.137919667	2.71E-05	0.000617229
AL512844.1	170.1531574	-0.920125677	0.251061185	2.75E-05	0.000626093
TRAK2	1473.768573	-0.544806955	0.140186474	2.78E-05	0.000631749
PCOLCE	1020.855161	-0.746948495	0.199480592	2.78E-05	0.000631749
ARSJ	1344.750656	-0.624269136	0.163339404	2.84E-05	0.000644431
ANO1	235.8685178	-0.895696857	0.244357007	2.86E-05	0.000646745
MAK	17.29102509	2.775911278	0.801108411	2.91E-05	0.000656632
ITM2B	2479.192799	0.505850682	0.1292198	2.95E-05	0.000666246
TNKS1BP1	802.4690814	-0.638439817	0.168008229	2.98E-05	0.00067199
EIF3L	1680.092433	-0.525830833	0.135373633	3.01E-05	0.000677323
PRRG4	11.813967	4.008653243	1.101867748	3.04E-05	0.000683093
AC026877.1	213.1084048	-0.881818209	0.241467068	3.09E-05	0.000694585
RPL22P2	23.00720542	-2.799345803	0.78503453	3.11E-05	0.000698182
HOXB6	264.6359299	-0.886558328	0.242747003	3.13E-05	0.000700959
RPL26P19	315.3779708	0.73517257	0.197527019	3.16E-05	0.000707266
MYL6P3	225.3363557	0.806847834	0.220106837	3.35E-05	0.000748644
CDH13	1406.240023	-0.716053238	0.193448971	3.39E-05	0.000757395
LUM	10920.29538	-0.502688807	0.129709795	3.40E-05	0.00075923
SLC2A4RG	527.5414988	-0.665739008	0.177730598	3.43E-05	0.000765031
SRGAP3	1801.346329	0.543044274	0.141727743	3.53E-05	0.000785027
HIST1H4H	1118.133317	-0.550922299	0.144313885	3.60E-05	0.000799231
UHMK1	2406.633546	0.508620736	0.131959764	3.61E-05	0.000800828
FBXO39	28.23687016	2.008693187	0.599967624	3.62E-05	0.000802702
ADAMTS7	597.5280888	-0.651373994	0.174401557	3.71E-05	0.000821897
PARD6G	434.4795959	-0.672087744	0.180607317	3.72E-05	0.000821897
CASP7	548.0812834	0.638215148	0.170446007	3.76E-05	0.000830207
SLCO5A1	58.38633826	1.400647358	0.407230838	3.77E-05	0.000832333
CACNG5	652.6627998	0.599744146	0.159103657	3.78E-05	0.000833108
HDX	502.6430157	0.63449686	0.1695132	3.81E-05	0.000838047
CYLD	744.7038636	0.585445998	0.155192818	3.93E-05	0.000862585
AC023449.2	34.73599536	1.705150149	0.505054362	3.93E-05	0.000862585
CHSY1	1936.229441	0.52275969	0.136930914	4.00E-05	0.00087675
SCARNA7	4229.002	-0.536388743	0.141101115	4.01E-05	0.000878655
BASP1	1131.267565	-0.587203416	0.156110211	4.03E-05	0.000881442
MGLL	3053.72397	-0.515131282	0.135024001	4.04E-05	0.000883127
AC103591.1	234.9327307	0.843156687	0.234337006	4.06E-05	0.000885543
PLOD1	2785.881848	-0.587643999	0.156523385	4.12E-05	0.000898328
PDGFRB	5134.499985	-0.609835263	0.163232277	4.17E-05	0.000908997
AC090919.1	7.507325798	6.422923456	2.678597709	4.19E-05	NA
RN7SL636P	46.06226084	1.628110713	0.48604497	4.21E-05	0.000915648
TMEM131L	838.7366249	-0.602364266	0.161172801	4.23E-05	0.000917918
SCARNA12	87.32286733	1.119747222	0.322996336	4.24E-05	0.000920965
SOGA1	2341.399926	-0.513585942	0.135210728	4.39E-05	0.000951627
ST3GAL2	1513.391378	-0.563729855	0.150056549	4.41E-05	0.000954358
AC139143.1	64.55670688	1.40622166	0.41508688	4.53E-05	0.000979413
SNORA7B	161.4432713	0.90620446	0.256835133	4.54E-05	0.000979413
GCNT1	175.4536623	0.844659903	0.237056254	4.55E-05	0.00098217
HIST1H3F	3165.677669	0.485047027	0.127144028	4.58E-05	0.000987064
AC116407.2	29.62794598	1.864154365	0.564200779	4.65E-05	0.001000539
ANO5	61.07359646	1.302231764	0.384658191	4.68E-05	0.001005833
REL	158.5150085	0.875137815	0.247480406	4.76E-05	0.001021804
HMGN2	337.1925579	0.708061465	0.19511836	4.83E-05	0.001033784
RPL26	485.9249105	-0.639174658	0.173915783	4.83E-05	0.001033784
RN7SL3	93.53482728	1.098995611	0.319484361	4.86E-05	0.001040289
PPP1R14BP3	34.98657544	-1.879659844	0.559489984	4.92E-05	0.001050568
RAB39A	80.8355305	1.138268451	0.33322081	5.05E-05	0.001078416
TPM3	1480.287799	-0.525983506	0.140233233	5.09E-05	0.001084007
TSPAN15	181.0151194	-0.889152938	0.252834599	5.09E-05	0.001084007
CUL3	823.9473778	0.589682808	0.159390408	5.11E-05	0.001086292
TRO	1280.9094	-0.537969566	0.143865719	5.12E-05	0.001087251
SMCHD1	2101.198358	0.502508714	0.133301786	5.16E-05	0.001094085
CEMIP	580.9493593	0.661005286	0.181541668	5.25E-05	0.00111178
CNOT6	858.0869428	0.583018696	0.157746941	5.29E-05	0.001118024
PTMA	497.1178142	-0.634318722	0.173664067	5.33E-05	0.001126022
GPATCH11	291.5171085	-0.730884543	0.203888514	5.38E-05	0.001134609
CAPN2	3734.437615	-0.543232636	0.146775369	5.40E-05	0.001137711
SNORD1B	181.9990745	-0.861092802	0.24537799	5.45E-05	0.001147354
EIF4A1P9	44.92176147	1.486211876	0.450050845	5.48E-05	0.001150887
RPS6P25	176.4172339	-0.874267541	0.249517178	5.48E-05	0.001150887
YTHDF1	421.4104594	0.650813848	0.179228005	5.55E-05	0.001164015
SDC4	324.1161561	0.744882674	0.208637735	5.57E-05	0.00116671
SYNE2	3066.620355	0.49819108	0.13278325	5.62E-05	0.001177063
FIBIN	691.3758336	-0.591719803	0.161216345	5.66E-05	0.001182652
HMCN1	13344.13667	-0.61143194	0.167511099	5.69E-05	0.001188638
TMSB10	7389.08953	-0.515260239	0.137116683	5.70E-05	0.001189779
NRK	1945.100669	-0.529691663	0.142553891	5.75E-05	0.001198855
TSHZ2	263.1991773	-0.749670475	0.210935978	5.79E-05	0.001205371
ACSL5	17.12808605	2.512531046	0.780481227	5.82E-05	0.001210913
CA12	4670.754093	0.516231827	0.138344992	5.90E-05	0.001224872
PCDH18	7590.830269	-0.547229057	0.148326882	5.95E-05	0.001233963
H1F0	2248.10786	0.489445594	0.130674833	5.96E-05	0.001234457
UBE2SP1	61.98934773	-1.398862297	0.420515136	5.99E-05	0.001240286
RNU1-134P	91.65333302	1.115167421	0.331305754	6.03E-05	0.001246485
HTT	2270.897824	0.485892955	0.129621936	6.07E-05	0.001252956
EIF4EBP2	2995.588464	-0.488941506	0.130859752	6.08E-05	0.001253999
AC000089.1	39.68098261	1.609799765	0.492890403	6.10E-05	0.001256008
CAV2	1343.515634	-0.622646335	0.171741117	6.12E-05	0.001259016
PXDNL	705.2781357	0.571751358	0.156036104	6.20E-05	0.001274097
HMGB1P6	91.84434075	-1.19355123	0.356949489	6.30E-05	0.001292713
FTH1P7	28.09943937	1.894713808	0.592184136	6.41E-05	0.001315628
HDLBP	7563.283498	-0.513341402	0.137648883	6.43E-05	0.001317525
ARGLU1	2777.330335	-0.488154635	0.131139418	6.45E-05	0.00131935
JPH2	625.4548727	-0.734778696	0.20815995	6.51E-05	0.001331016
SMARCD2	333.4610542	-0.777370194	0.221886865	6.54E-05	0.001334882
ATP6V0B	979.1697704	0.536497144	0.145790255	6.55E-05	0.001335606
MT1M	16.51991962	2.791184802	0.885688846	6.61E-05	0.001346135
TMEM200A	512.576534	-0.75655908	0.215633535	6.69E-05	0.001361288
CREB3L2	2992.874607	-0.544363274	0.148791938	6.70E-05	0.001361288
LAMB1	5016.573026	-0.555677983	0.148933384	6.70E-05	0.001361288
SCN8A	800.7197614	0.614253042	0.170276502	6.73E-05	0.001365088
SEMA5A	4221.984982	-0.486577614	0.131163917	6.74E-05	0.001365088
KLRD1	22.73950488	2.075072612	0.646261856	6.74E-05	0.001365088
SCX	154.2931572	-0.895487206	0.260856892	6.79E-05	0.001372589
KCNA3	69.03309769	1.224177021	0.371957777	6.89E-05	0.001390856
CAPZB	1575.451964	0.501569189	0.135698992	6.89E-05	0.001390856
TMEM204	209.8294165	-1.008040225	0.298832794	6.93E-05	0.001396961
DCP1A	1036.139535	0.579135357	0.159615642	6.95E-05	0.001398463
SNORA74A	1312.187048	-0.532177922	0.14520883	6.97E-05	0.00140132
DSTNP2	49.14613277	-1.514155243	0.4630807	6.98E-05	0.00140132
RCN2	2398.529476	-0.507339643	0.137819083	7.04E-05	0.001412236
NAMPTP1	152.4723057	0.8611022	0.251136918	7.16E-05	0.001435872
MT-TD	3298.806594	-0.620751209	0.173729714	7.30E-05	0.001460565
PARM1	568.073046	-0.633805639	0.177952882	7.41E-05	0.001481813
SLC34A2	15.30265631	2.620989496	0.828485456	7.43E-05	0.001482741
KCTD6	369.3246321	0.666882672	0.188358562	7.43E-05	0.001482741
EXOC5P1	200.652821	-0.808548089	0.234363009	7.44E-05	0.001482919
CRYAB	423.8001534	0.778179828	0.224371056	7.50E-05	0.001493184
SEMA3C	1796.556472	-0.545018522	0.150001489	7.54E-05	0.00150066
SOWAHB	248.452584	-0.833565911	0.241795299	7.59E-05	0.001507313
MT-RNR2	264133.4735	0.447949473	0.120485153	7.67E-05	0.001523061
NKD1	1219.690253	-0.58952446	0.164189359	7.72E-05	0.001530883
MAMDC2	417.329386	-0.663798432	0.188150251	7.91E-05	0.001566662
NUDCD1	698.6961598	0.601647244	0.168183765	7.94E-05	0.00157148
LARS2	617.4433252	0.57865583	0.161410253	8.23E-05	0.001626972
RPL32	1631.106053	-0.49360268	0.135037087	8.24E-05	0.001626972
SPEG	619.1596454	-0.597572593	0.167640861	8.33E-05	0.00164174
PRSS23	6884.097022	-0.576923571	0.161252174	8.37E-05	0.001649695
RPLP0	2386.861705	-0.482249316	0.131804249	8.41E-05	0.001655398
FAM114A1	757.2646615	-0.651153146	0.185115339	8.48E-05	0.001666399
HLA-B	7.305703877	6.268011221	2.740814451	8.49E-05	NA
TBC1D2B	583.5835816	-0.637527893	0.180940057	8.64E-05	0.001696833
FKBP1C	52.53926731	-1.41264141	0.439001427	8.66E-05	0.001699511
SNORD99	220.0620239	-0.847065602	0.250663987	8.70E-05	0.001705617
SUMO2P4	37.98865901	1.535218401	0.484598237	8.78E-05	0.001717002
ODF2	560.9387844	-0.600656436	0.169290915	8.78E-05	0.001717002
EED	331.6726239	0.679674585	0.194962501	8.79E-05	0.001717588
EDNRA	600.5163342	-0.577703011	0.162004881	8.83E-05	0.001723231
AC144530.1	78.23664614	-1.161966596	0.356459035	8.88E-05	0.001730819
H6PD	706.3136449	-0.572835517	0.160606949	8.91E-05	0.001735246
AC025048.6	178.8764837	0.807730112	0.237864758	8.93E-05	0.001736561
IL1R1	283.5683928	-0.776443278	0.227175072	8.97E-05	0.001743001
FARP1	5728.128954	-0.48076055	0.132121948	9.06E-05	0.001758278
ANXA2P2	2364.1728	-0.57334584	0.161083997	9.10E-05	0.001763877
ACTR2	3567.104506	-0.467054368	0.127923618	9.13E-05	0.001768468
ZNF462	2776.673469	0.473573496	0.129804781	9.16E-05	0.001773094
STRA6	210.253082	-0.824699782	0.243719006	9.19E-05	0.001775493
KCND3	1184.947745	0.57612788	0.162015769	9.20E-05	0.001776107
PTK7	4191.293079	-0.606039601	0.17189131	9.30E-05	0.001793121
SCARNA11	814.7691295	-0.546482665	0.152851508	9.35E-05	0.001802112
KCNMB4	311.1907737	-0.718311023	0.208766359	9.47E-05	0.001822264
NFKBIZ	578.6545707	0.608122276	0.172601892	9.52E-05	0.001830161
SLITRK6	601.2395157	-0.706971087	0.205259032	9.54E-05	0.001832191
SCARNA22	237.418825	-0.768739912	0.225955273	9.57E-05	0.001836309
RNU6-9	31.5502113	-1.880225221	0.595247914	9.66E-05	0.001851142
LASP1	6036.871012	-0.515773226	0.143599337	9.71E-05	0.001858272
RPL24P8	38.22032516	-1.728816732	0.549979378	9.83E-05	0.001878876
PLTP	3613.917324	0.506472637	0.140645631	9.83E-05	0.001878876
FOXG1	1703.797988	0.61563832	0.175803982	0.000100015	0.001907597
MAT2A	2322.939767	0.46819376	0.128864418	0.000100051	0.001907597
HAPLN3	66.15065886	1.176024852	0.368363902	0.000101988	0.001942522
POLQ	516.5964204	0.612896041	0.175427301	0.000104259	0.001983729
SYTL5	316.8890917	-0.761287246	0.225011822	0.000104962	0.001993472
RPS3P6	67.14102749	-1.253841538	0.393276756	0.000104988	0.001993472
USP15	1328.021963	0.494229917	0.137577101	0.00010568	0.002004545
CDIP1	38.31725764	-1.672173673	0.534047204	0.000107362	0.002034352
FAM92A	307.9412427	-0.696466125	0.203703853	0.000107867	0.002039787
ZNRF3	416.4950808	0.619610887	0.178106682	0.000107871	0.002039787
BTC	10.78615203	3.425500108	1.076801034	0.000108291	0.002045626
POLR1B	689.4826356	0.54703569	0.154800804	0.000109494	0.002066236
NRG1	499.4874553	0.593098772	0.169716708	0.000110137	0.00207461
AC105250.1	91.0030059	1.111640059	0.347103793	0.000110163	0.00207461
RPS14	1783.336698	-0.484516176	0.135139042	0.000110454	0.002077955
TMEM106C	1036.258597	0.511395827	0.143562093	0.000111514	0.002095756
BCL2L13	974.458655	0.532501148	0.150290233	0.00011187	0.002100307
PNRC1	632.3980874	-0.573251519	0.163620445	0.000112028	0.002101133
LMO2	331.8852253	0.647919998	0.188054626	0.000112388	0.00210573
WDR49	157.3445686	0.821735308	0.247436277	0.000112863	0.002112475
CDK18	37.74249181	1.50022808	0.486428782	0.000113072	0.002114237
AL109741.2	54.77022612	-1.412218988	0.45277757	0.000115473	0.002156939
BOC	1065.647649	0.505216488	0.141950833	0.000115594	0.00215702
ADNP	1966.460411	0.475962891	0.13283453	0.000116207	0.002166256
SLC6A6	1956.459225	-0.667786612	0.195527747	0.000116349	0.002166699
PHLDB2	1446.69915	-0.586132461	0.168401042	0.000116683	0.002170727
SGPP2	10.68300189	5.206362697	1.48138065	0.000117249	0.002178352
AC064801.2	13.4375057	2.720491762	0.897352898	0.00011733	0.002178352
BAHCC1	677.24817	-0.608257717	0.175660045	0.000117796	0.002184805
USF1	454.3000803	0.595361345	0.171463571	0.000118201	0.002190108
HIST1H2AD	31.71897578	-1.871324634	0.606331029	0.000118705	0.002197232
CAMK2A	289.5770809	0.73027964	0.217223564	0.000119372	0.002207362
ARL10	1455.627841	-0.503142889	0.142023423	0.00012157	0.002245757
MME	1151.886681	-0.583018775	0.168163364	0.000124547	0.002298352
LINGO1	600.5710669	-0.608285517	0.176495744	0.000124672	0.002298352
FGFRL1	913.5282809	0.535701698	0.152571988	0.000124792	0.002298352
EEF1A1P13	224.0314265	-0.762149464	0.22878892	0.00012625	0.002322873
KDM6A	815.6013616	0.532571745	0.152188378	0.000131342	0.002413763
SLC9A3R1	905.3077148	-0.664737113	0.196387427	0.000131452	0.002413763
NCKAP5L	787.2341076	-0.594285437	0.172695043	0.000132282	0.002426576
MT-TM	18710.07988	-1.579593529	0.529344138	0.000132815	0.002433932
ZBTB43	506.5114253	0.591465284	0.171856579	0.000134135	0.002455484
RNU4-2	36941.47544	-0.419724198	0.117158342	0.000134258	0.002455484
SNORD12B	1469.802536	-0.507945624	0.144671324	0.000134513	0.002457692
YKT6	1691.18797	-0.490338426	0.139035228	0.00013477	0.002459961
MYOF	1854.243602	-0.603742705	0.173473629	0.000137158	0.00250106
HSP90AB3P	594.8921954	-0.582047558	0.169132688	0.000137488	0.002504602
SLC25A37	1027.523991	-0.546730141	0.157636926	0.000139135	0.002532097
SEPTIN11	17250.34271	-0.438708111	0.122794932	0.000140972	0.002562979
VKORC1	196.7481144	-0.766612574	0.232900662	0.000142801	0.002591753
DSP	1405.397919	-0.569259964	0.165452321	0.000142836	0.002591753
MFGE8	2096.442026	-0.529562889	0.152429119	0.000143848	0.002607538
AC018639.1	71.68642935	1.107527037	0.355930831	0.000145557	0.002635932
RPS23	1848.964354	-0.470254198	0.133423008	0.000147259	0.00266413
CD46	2075.9135	-0.487920469	0.13920012	0.00014786	0.002672366
PIK3CB	484.3550563	0.643104002	0.190941403	0.000148031	0.002672837
FEZF2	34.53739797	1.531736905	0.512243976	0.000148594	0.002680365
NR2F2	1130.197735	-0.55614965	0.161674068	0.000150073	0.002704406
BOK	533.5791058	-0.600575442	0.176590459	0.000150299	0.00270552
ITGBL1	161.5672054	-0.824025069	0.254246924	0.000150429	0.00270552
PRKAB2	752.96803	-0.557953276	0.162464087	0.000152194	0.00273458
IL31RA	71.2559968	-1.213272258	0.393786574	0.000152904	0.002744656
NOP53	315.9712902	-0.657472212	0.196357037	0.000153938	0.002760531
FNDC4	353.9228242	-0.656632666	0.196245816	0.000154453	0.002767064
VCAN	19819.16812	-0.421558242	0.118635062	0.00015548	0.002782759
TEAD3	575.578426	-0.670441362	0.200491093	0.000158194	0.00282859
PTPN11	1954.835298	-0.475225204	0.136017794	0.000160673	0.002870126
CD109	862.7792702	-0.589899513	0.174114151	0.00016216	0.002893873
RRAGD	735.2883979	0.541590437	0.157903927	0.000162874	0.002903794
CLPTM1	2015.362595	0.469712865	0.134450988	0.000166058	0.002957696
RGS5	606.785584	-0.609903404	0.181269593	0.000166238	0.002958035
PRR5L	674.6189881	-0.573163626	0.168806987	0.000168184	0.002989781
LEMD1	70.61675392	1.085010978	0.353098445	0.000168486	0.002992255
RCAN3	460.3623899	-0.594798831	0.176340325	0.00016906	0.002999552
PDLIM7	2077.538511	-0.559832054	0.164754728	0.000171565	0.003041067
TUBA1B	8780.292313	-0.445602112	0.127155737	0.000171901	0.00304408
RPL7AP14	33.2151177	-1.737372062	0.58500458	0.00017321	0.003064318
WFDC1	226.0527993	-0.805479488	0.251017059	0.000173862	0.003072898
PHOX2A	9.6775176	4.113530638	1.297128654	0.000174654	0.00308393
SEPTIN7P6	153.1706178	-0.829303271	0.259629746	0.000175053	0.00308802
DYNLT1	966.7252153	0.497762613	0.144206535	0.000175655	0.003095659
AC004692.1	41.34321119	1.383061496	0.465382032	0.000175942	0.003096681
AHNAK2	231.3780915	-0.849273669	0.26727172	0.000176049	0.003096681
IKZF2	531.094723	0.566613286	0.167307659	0.000176781	0.003106581
RPL14P1	254.2776743	-0.707918793	0.216565089	0.000177942	0.003123997
ENTPD1	713.9733081	-0.531201215	0.155585739	0.000178555	0.003131774
NIN	2053.415438	-0.476712732	0.137639288	0.000178763	0.003132438
WNT5A	13429.88341	-0.558208154	0.165598707	0.000179216	0.003137386
AK5	197.1682246	-0.932374915	0.298268756	0.000179552	0.003140287
CELSR2	522.8241983	0.668828974	0.203136296	0.000179786	0.003141386
NACAD	215.0482953	-0.738893929	0.228020553	0.000181663	0.003171179
AC115223.1	38.69159904	-1.580664045	0.533538659	0.000182808	0.003188139
CLIC5	109.6274794	-0.992717361	0.32045557	0.000183429	0.003195937
TNS1	4254.100014	-0.491312231	0.142664012	0.000183782	0.003199062
SNORD53	404.6546511	-0.641472781	0.19398271	0.00018427	0.003204518
LRRN3	1632.389108	0.488355305	0.141779328	0.000186167	0.003234458
CUL7	629.7120039	-0.585820784	0.174702072	0.000186377	0.003235045
RPL5P5	65.95579771	-1.195222264	0.395892188	0.000187065	0.003241842
RPS20P14	20.15896963	-2.505394911	0.836004233	0.000187121	0.003241842
CCL20	9.393160265	4.066261775	1.289465997	0.000187484	0.003245085
NIBAN2	2499.717658	-0.582981595	0.174005313	0.00018827	0.003255617
IGDCC3	885.3493644	-0.545693863	0.161279562	0.000189879	0.003280364
C14orf132	588.6351807	-0.577645389	0.172198872	0.000191871	0.003311664
PROS1	298.9683991	-0.656998861	0.200013572	0.00019251	0.003319583
AC018644.1	9.92737067	4.042348376	1.321970617	0.000193159	0.003327652
ADGRA3	1090.598932	-0.493494097	0.144157516	0.000195433	0.003363683
AC103702.2	158.7175458	-0.899913997	0.28866572	0.000197336	0.003393263
CCDC80	6104.74043	-0.433313513	0.124641567	0.000198743	0.003414256
ANKRD1	4097.62668	-0.564758401	0.167645355	0.000199005	0.003415565
PTPRJ	1608.989535	0.46609172	0.135244313	0.000199544	0.003421636
ATP5F1E	1169.416302	-0.498639983	0.146151659	0.00020002	0.003426592
QPRT	720.3538229	-0.626271531	0.190066951	0.000201527	0.003449205
NFKB1	446.8904717	0.581266337	0.174251373	0.000202258	0.003458502
NKAIN3-IT1	1065.848039	-0.598676891	0.180671956	0.000203223	0.00346814
IGF1R	3024.998358	-0.529513338	0.156756816	0.000203329	0.00346814
RPS27P27	111.3005051	0.921750691	0.297841955	0.000203387	0.00346814
SNRPG	259.4766168	-0.679577388	0.209245552	0.000203774	0.003471049
SIRT1	346.221166	0.63606246	0.19376533	0.000203935	0.003471049
VASH1	1236.511687	-0.532517988	0.157899101	0.000205352	0.003491929
ENTPD4	1284.429131	-0.500941148	0.147384683	0.000208269	0.003538267
MT-CO2	5405.9756	0.433992653	0.125242104	0.000212911	0.003613785
ZNF107	609.3533109	0.583185565	0.176057207	0.000214367	0.003635155
RPL22P13	25.75715396	-1.98839896	0.68504399	0.000215949	0.003658604
ENTPD7	1364.063797	-0.496130192	0.146220673	0.000216219	0.003659818
IGFBP5	3676.178819	-0.503787041	0.152048306	0.000216739	0.003665235
XRCC3	241.5104145	0.696168695	0.216563057	0.000219503	0.003708574
NDUFV2P1	157.0853969	-0.805111277	0.256498855	0.000219987	0.003713342
PCSK9	169.3236994	-0.812962391	0.259338892	0.000220269	0.0037147
TMEM167A	1706.09286	-0.463333504	0.135628151	0.000221975	0.003740034
TAF4B	31.09337003	1.585966698	0.557849089	0.000222871	0.003745639
P3H3	393.7101588	-0.640609069	0.196803631	0.00022308	0.003745639
HOXC12	174.8986376	-0.924957412	0.30192795	0.00022308	0.003745639
ARFGAP1	885.3587896	-0.539657721	0.161407224	0.000223122	0.003745639
DDIT3	93.16693417	0.956705824	0.314315964	0.000224541	0.003766019
NEURL3	15.10317397	2.302984835	0.82021696	0.000225496	0.003778606
RPL18A	134.2536285	-0.85104665	0.274196233	0.000225985	0.003782292
CDC42	2149.234441	-0.446970366	0.130296572	0.000226128	0.003782292
SSB	613.5023361	-0.54167338	0.162342952	0.000226751	0.003789274
ALCAM	464.7779612	0.626048148	0.192109583	0.000227353	0.003795893
RGS10	228.0243162	-0.755015712	0.238912555	0.000229109	0.003821732
PBX2P1	89.63755953	-1.0123545	0.335720775	0.000233212	0.003886661
SH3BGRL	2858.683439	-0.43599862	0.127107149	0.000233607	0.003889709
CD248	2028.366674	-0.641057455	0.198448675	0.000235318	0.003914667
AMBRA1	764.0783594	0.522348841	0.156065102	0.000236466	0.003930204
FAM210B	920.9014597	-0.50462829	0.150181215	0.000237507	0.003943937
HOXB5	91.05727567	-1.044052084	0.348698349	0.000238657	0.00395946
ITGA5	3325.892378	-0.57914895	0.176955261	0.000239707	0.003973301
LRRC4B	1703.35094	0.475197998	0.140370804	0.000241559	0.0040004
AC103740.1	83.39693669	-1.067228689	0.357133447	0.000242171	0.004004321
PRKCE	268.1553955	0.652421492	0.202517143	0.000242231	0.004004321
ADAM33	165.868806	-0.898912789	0.294795902	0.000245039	0.004047104
OTX2	1219.357158	0.476567863	0.141042714	0.000247671	0.0040863
MACO1	558.4816873	-0.5565259	0.168725638	0.000247856	0.0040863
ENO2	398.5586852	0.586677131	0.179621499	0.000250432	0.004125062
CIITA	17.82634408	2.043899688	0.737379704	0.000251826	0.004144318
ALPK2	957.8296579	-0.584173088	0.17886238	0.000252712	0.004155174
PYGL	822.2586782	-0.520864558	0.156616312	0.000253163	0.004158881
PSMC1P1	87.37656831	-1.008386177	0.337484721	0.000253697	0.004163932
CXXC5	1547.972073	-0.512836013	0.153920483	0.00025396	0.00416453
SNORA46	495.8647022	-0.595591001	0.183119903	0.000254494	0.004169582
FDPS	1620.258132	-0.4640188	0.13744857	0.000257064	0.004207929
HMGB3	540.731508	-0.577257611	0.176789885	0.000257908	0.004218005
RPL34	927.7755974	-0.500270686	0.150182764	0.000261565	0.004274012
SPPL3	262.5275255	0.657542375	0.206098836	0.0002626	0.004285168
SPATA18	409.9438994	-0.586450316	0.180222143	0.000262716	0.004285168
RPS27AP1	15.59531069	-3.636654716	1.141990813	0.000262947	0.004285168
SLC6A15	78.21167864	1.009846621	0.340571638	0.000264596	0.004308224
AL035071.1	214.4996813	-0.721484007	0.229859668	0.000265033	0.004311532
KIF1C	1058.10661	-0.522546921	0.157917525	0.000266249	0.00432303
LIMS1	2411.781523	-0.507781442	0.152787832	0.000266318	0.00432303
PCBP1	1658.017796	0.477797533	0.142393696	0.00026664	0.00432303
EHD3	430.9244211	-0.595259968	0.183600426	0.00026668	0.00432303
AL158801.5	25.53116231	-1.96178412	0.693761708	0.000267278	0.004328917
APCDD1	1445.47027	-0.468635382	0.139499258	0.000268138	0.004339017
AL450998.1	137.2187573	-0.830634181	0.271357398	0.000270068	0.004366414
SNORA33	947.3565362	-0.498454106	0.149966138	0.000273941	0.004425143
RIMS3	150.090443	-0.8072995	0.263070852	0.000274206	0.00442554
SLC41A2	426.1319565	0.598749609	0.185502698	0.000275379	0.004440584
ITGA4	3716.486237	-0.5131209	0.155411657	0.000281559	0.004536259
NORAD	2207.951479	-0.45788193	0.136443772	0.000281833	0.004536698
DSC2	697.9906147	-0.593680242	0.184094882	0.000283552	0.004556717
LINC00632	960.8813614	-0.488059862	0.146785999	0.000283572	0.004556717
SCUBE3	420.4365922	-0.682617155	0.216960897	0.000287115	0.004609629
LOXL1	1397.865713	-0.633020528	0.199119486	0.000291406	0.004674438
EPHX1	499.2797019	0.574585841	0.177623726	0.000292837	0.004693297
KDELR3	983.4457089	-0.545068932	0.167142073	0.000295457	0.004731172
ACTBP9	34.43764902	1.470126575	0.528676057	0.000300249	0.004803084
TPI1P1	403.329581	-0.586871583	0.182567069	0.00030047	0.004803084
MOB3C	160.4389561	0.758190496	0.246857221	0.000302189	0.004823653
BEX1	388.8663541	0.608442739	0.190659776	0.000302281	0.004823653
FANCD2	530.3320127	0.53714134	0.164880047	0.000305253	0.004866848
SNORD94	347.9437112	-0.648008315	0.205521295	0.0003056	0.004868169
GLRX3P2	108.4618334	-0.899564145	0.301935804	0.000308144	0.004904442
COL25A1	590.2520165	-0.544816475	0.167791612	0.000309525	0.004922173
RPL10P16	15.34496487	-3.587140895	1.153089466	0.000310787	0.004937974
SLC6A9	1301.160436	0.557780637	0.170626045	0.00031125	0.004941067
HIST1H4C	2756.624174	-0.449669831	0.134805679	0.000311612	0.004942536
SOX13	168.6839843	0.76020273	0.248936558	0.000313913	0.004973029
LMNA	2554.801653	-0.496521845	0.151067127	0.000314167	0.004973029
RPL11	2316.883562	-0.44635448	0.133787354	0.000314345	0.004973029
VCL	12194.99822	-0.504852942	0.154674083	0.00032025	0.005062099
SLC1A2	542.6512538	-0.544415485	0.168455406	0.000322777	0.005097659
ARSE	410.6520157	0.56585671	0.176113847	0.000323922	0.005111359
MPG	350.7760103	-0.605969505	0.190883028	0.000324444	0.00511521
TNFRSF9	13.31099388	2.441635879	0.919220175	0.000328233	0.005170516
EEF2	19732.94484	-0.438447471	0.131469951	0.000328611	0.005172036
AC092368.2	29.10082264	1.566096836	0.576691239	0.000329759	0.005181425
NAP1L2	63.22414727	-1.149036491	0.403102095	0.000329771	0.005181425
MAP3K14-AS1	12.73376894	2.452173653	0.912057519	0.000331211	0.005199614
RMI1	246.3710191	0.657104337	0.210613134	0.000332092	0.005209004
POLD4	55.82796596	-1.21012176	0.427582265	0.00033378	0.005230036
WFDC21P	29.18198329	-1.71036638	0.619147996	0.000334001	0.005230036
CNDP2	1627.530765	0.457445697	0.138168797	0.000334382	0.005231538
TNS2	306.1498774	-0.642543613	0.20516064	0.000335532	0.005244133
ARRB1	374.5190399	-0.658697484	0.211296143	0.000335757	0.005244133
ARPC5	2358.400848	-0.446101613	0.134440312	0.000336281	0.005247866
TRPM3	162.1451382	0.758262911	0.250253155	0.000339212	0.005289127
RNU6-211P	63.60777249	1.085386132	0.381270017	0.000340779	0.005309051
AC079169.1	8.658974768	3.884393271	1.327685338	0.000341173	0.005310688
FLCN	537.1815926	0.555208724	0.17303369	0.000342122	0.005320965
PIAS3	645.5880999	-0.531493142	0.164656764	0.000342581	0.005323604
PSAT1P3	154.2069671	-0.797600756	0.265846523	0.000345956	0.00537151
TRIM58	152.7202349	0.919332199	0.315703608	0.000347254	0.005387127
WHAMM	152.7538167	0.797175258	0.265948622	0.000349242	0.005413392
MIR148A	42.19791773	-1.423811836	0.51657246	0.000350739	0.005432032
ADAP1	16.32016815	2.109874641	0.802753387	0.000351085	0.005432805
CENPT	327.2479774	-0.625226749	0.199658702	0.000353123	0.005459756
MEOX2	501.6037229	-0.571471483	0.17975418	0.000355215	0.005487496
NUMA1	1430.331913	-0.477044085	0.146090788	0.000361702	0.005583015
POFUT2	809.9498362	-0.51884753	0.161179746	0.000368753	0.005685838
MYO1C	1838.05878	-0.538146595	0.168194706	0.00036918	0.005685838
SVEP1	875.4971866	-0.506608862	0.156813031	0.000369291	0.005685838
NUP160	1447.479687	0.45660151	0.139126892	0.000371722	0.005718496
FRRS1	74.6317592	1.011075188	0.355289674	0.000372106	0.005719617
EEF1A1P9	94.27294294	-0.983206577	0.342788158	0.000372447	0.005720084
SLC18B1	447.7006824	0.597315809	0.190499296	0.000377017	0.00578544
RNU1-14P	25.54273259	1.655697299	0.623322603	0.000382527	0.005865102
HNRNPDP1	26.79346917	1.563243763	0.586924792	0.00038362	0.005876951
PTGER3	10.335562	2.86190932	1.085158336	0.000386828	0.005921168
CHPF2	1263.373817	-0.52388323	0.163714485	0.000387358	0.00592435
FAP	359.7497618	-0.61442674	0.197388244	0.000387909	0.005927852
PCNPP5	17.4378615	-2.517850742	0.907461848	0.000392169	0.005987988
STX17	845.3857912	0.479560476	0.147907468	0.000392989	0.005992258
LDB2	800.5378855	-0.582839405	0.188359229	0.0003931	0.005992258
C1QTNF7	50.57340518	-1.253827145	0.454608477	0.000395709	0.006027023
MAP3K7CL	200.7676893	-0.705699588	0.233036077	0.000397107	0.006043324
AC012531.1	118.7316201	-0.882129959	0.303746634	0.000399562	0.006075657
AC116347.1	55.00115282	1.140717579	0.412460518	0.00040676	0.006179991
RPL29	1144.334198	-0.492886204	0.153333917	0.000409008	0.006209032
HEG1	3912.680735	0.414269643	0.12561369	0.000410109	0.006220604
IGF2BP1	1913.384733	-0.547626691	0.173577946	0.000412205	0.00624285
RNU5E-4P	125.3445764	-0.848948085	0.291610146	0.000412254	0.00624285
ANP32A	1337.557102	-0.45371414	0.139548952	0.000412751	0.006245229
FNIP1	1218.117643	0.457653951	0.140726837	0.000413336	0.006248951
MT-CO3	39493.46959	-0.432091189	0.129249086	0.000415572	0.006277589
CXCL14	816.7324666	-0.637892442	0.208096687	0.000418858	0.006322047
OR51R1P	8.418393837	4.732021872	1.554850305	0.000419315	0.006323747
DBN1	2793.706126	-0.457226514	0.141142459	0.000419983	0.006328637
GLRX	397.7987654	-0.580647154	0.186297519	0.000424844	0.006390384
IQCN	77.98657195	0.983254718	0.348512949	0.000425058	0.006390384
RPL15P2	25.40732831	-1.806249287	0.675776797	0.000425258	0.006390384
SFMBT2	286.5508327	0.611569996	0.198157406	0.00042547	0.006390384
TXN	871.6014991	-0.484467357	0.150854724	0.00042596	0.006392531
ATP1B3P1	116.5111116	-0.861860117	0.297825262	0.000427887	0.006415616
ERN1	215.6929342	0.661803602	0.217741736	0.000428196	0.006415616
CKAP4	3675.045588	-0.482523998	0.15270516	0.000428707	0.006418044
RN7SL834P	11.35169614	2.706675585	1.058305785	0.000430012	0.006432355
KCTD12	2950.393733	-0.418494288	0.127992079	0.000439606	0.006570523
CENPE	1145.192029	-0.470101195	0.146205251	0.000440089	0.006572395
RAB23	1140.098438	-0.530692461	0.168283383	0.00044063	0.006575147
GAPDHP58	12.60637216	2.478897131	0.954109401	0.000447141	0.006659088
ENSAP2	27.5810444	-1.702309907	0.640831578	0.000447421	0.006659088
IL7	27.22590714	1.554296631	0.597574679	0.000447504	0.006659088
SYNC	300.7083759	-0.635370374	0.21060982	0.000447703	0.006659088
AL645608.7	15.61225278	2.175702113	0.841864182	0.000448328	0.006662999
POU3F4	466.2574544	-0.632167145	0.205893781	0.000449113	0.006665405
CACHD1	1121.933653	0.462792306	0.143736401	0.000449726	0.006665405
RN7SL504P	31.62604114	1.460208112	0.553406213	0.000450168	0.006665405
MIR9-3HG	218.0423088	0.742001605	0.251426753	0.000450271	0.006665405
SETX	1618.769018	0.437428886	0.134785246	0.000450302	0.006665405
TMCO3	943.4896151	-0.471844983	0.147142778	0.000452023	0.006682794
ENG	684.31935	-0.590235707	0.19118649	0.000452203	0.006682794
PI4K2B	346.0553094	0.580392947	0.187282599	0.000454405	0.00670995
EIF4A1P4	304.4651412	-0.629958364	0.206744392	0.000454978	0.006711415
CCDC8	280.7696128	-0.627371579	0.205544278	0.000455234	0.006711415
DYNLL1P4	25.28564642	1.581144205	0.61073884	0.00045901	0.00676167
YTHDF2	723.57044	0.498804455	0.156971158	0.000459529	0.006763897
GPR153	432.1942931	-0.624567068	0.205086991	0.000467442	0.006874872
TGFB2	6410.057845	-0.413479607	0.127084167	0.000467829	0.00687507
HCG11	273.1059957	-0.624027266	0.205032523	0.000470863	0.006914131
IL15	46.31191384	1.195123213	0.444270424	0.000474266	0.006958544
HDAC7	478.286498	-0.562065192	0.181421755	0.00047946	0.007029158
FAM71A	4.896308851	5.339004698	2.780080036	0.000480973	NA
TGIF2	601.6831828	0.525366166	0.16760745	0.000484446	0.007096588
Z74021.1	217.5674663	-0.670423325	0.223903347	0.000485161	0.007101416
COL15A1	117.0403361	-0.886829526	0.312989608	0.000487785	0.00713003
ADAMTS2	512.847992	-0.613925313	0.201843735	0.000487891	0.00713003
TGFB1I1	865.6312285	-0.54324159	0.17476528	0.000491046	0.007166926
GPRC5A	64.67312326	1.040284959	0.379447699	0.000491195	0.007166926
SNORA35B	177.5300389	-0.759558727	0.26088079	0.000492827	0.007185047
TLN1	9414.851886	-0.463293411	0.144154744	0.000494812	0.007208273
HIST1H4B	1108.238491	-0.456601745	0.142932843	0.000496376	0.00722533
SDC2	4904.136538	-0.455653801	0.142699756	0.000500945	0.007286078
CSRP1	2977.489335	-0.508381251	0.162334279	0.000507395	0.007374064
NPAS3	1081.355991	0.490837346	0.1557599	0.000512408	0.007441042
AC055839.2	823.6273014	-0.476817162	0.150791781	0.000514084	0.007459484
USP9X	5591.41359	0.40059623	0.123449683	0.000516971	0.007495468
QSOX1	549.2274868	-0.535967696	0.173004034	0.000521564	0.00755611
RPL15P3	192.1031191	-0.728903405	0.249930724	0.000526782	0.007625693
COLGALT2	1818.81366	0.477974369	0.151420364	0.000527503	0.007630135
PCDHAC2	325.4871342	0.581187553	0.190494014	0.000528388	0.007636933
DPPA4	412.5833496	-0.593183452	0.195295927	0.000531155	0.007668029
MIR23B	194.1422053	-0.736476839	0.253363049	0.000531373	0.007668029
RPS2	1139.443992	-0.470240602	0.149253154	0.000535604	0.00772302
STARD5	59.4604	1.043410818	0.385949317	0.000536305	0.007727078
SDCBPP2	80.22360977	0.923975083	0.333725788	0.000539908	0.007772905
P4HA2	528.0719225	-0.570788618	0.187202639	0.000545595	0.007848633
KCNV1	9.254082651	3.109845358	1.193333906	0.000552852	0.007946812
DIXDC1	788.6952213	-0.485510182	0.155083737	0.000557213	0.00800325
KIFAP3	665.1026642	0.523953882	0.169587475	0.000558872	0.008020809
CA8	69.66954334	1.053758325	0.396123633	0.000576102	0.008261653
TBX2	637.4179438	-0.49323537	0.158530648	0.000577693	0.008278013
FAM111B	420.1752368	0.535812901	0.174643361	0.00057896	0.008289722
DACT3	496.4379151	-0.519944101	0.168695016	0.000579962	0.008297608
ITGAV	18578.26565	-0.385487622	0.11984694	0.000584432	0.008355059
CRTAP	1807.867449	-0.439865578	0.139062948	0.000586296	0.008375199
NACA	1032.021948	-0.452542655	0.143724087	0.000589097	0.008408683
GALNT16	234.8531599	-0.661663079	0.225228276	0.000592153	0.008443104
SACS	6073.423362	-0.38916658	0.121287915	0.000592426	0.008443104
ZKSCAN8	485.1571424	0.52007807	0.169057709	0.000593648	0.008453972
NNMT	943.2930951	-0.532704511	0.178988227	0.000595493	0.008473682
ENDOD1	1303.348182	0.452864217	0.143932707	0.000598211	0.008505778
MCC	1349.530671	0.439007131	0.138963671	0.00060204	0.008553618
TAGLN2	1500.497598	-0.573107638	0.191186854	0.000606856	0.008615389
RPS27AP12	285.0170421	-0.67661603	0.232434871	0.000608	0.008624978
HMGB1P5	15.40674731	-4.449983364	1.390372195	0.00060928	0.00863648
RNU4-23P	75.74507201	0.932718416	0.343587953	0.000612476	0.008675093
AC007969.1	546.4901357	-0.520106279	0.169757236	0.000614149	0.008692097
RERG	63.53248211	-1.110425516	0.41998221	0.000615443	0.008697052
HIST2H2BD	89.13247672	0.877681471	0.318834911	0.000615621	0.008697052
ADAMTS16	380.6854404	0.583530292	0.194463056	0.000615917	0.008697052
MPST	809.4082225	-0.479133515	0.154417072	0.000624388	0.008809906
INTS7	602.7530912	0.491288673	0.158964227	0.000626699	0.008835731
CDK17	1915.990044	0.423759094	0.134043154	0.000630595	0.008881334
MPHOSPH10	213.8334016	-0.6602959	0.226222875	0.000631307	0.008881334
COX7C	967.6221061	-0.458708198	0.146978903	0.000631381	0.008881334
ORAI2	1097.910365	-0.469372959	0.151000496	0.00063539	0.008930892
AC115837.1	247.4822474	0.613155179	0.207227178	0.000636016	0.008932874
GRIN2B	740.8915529	0.483556063	0.156849931	0.000644207	0.009041004
AC124319.3	11.01505213	2.486108361	1.025813269	0.00064494	0.0090444
ANTXR2	1383.381716	-0.453346034	0.145347642	0.000647648	0.009069554
HIP1R	233.4937398	0.664551453	0.22911421	0.000647721	0.009069554
MYL9	8218.382609	-0.563858925	0.188049384	0.000648213	0.009069554
AC006249.1	64.59611277	1.002719368	0.378475933	0.000651078	0.009102718
PXN	931.49114	-0.506659989	0.165583952	0.000651724	0.009104835
ABCD3	1925.431653	0.455997354	0.146343617	0.0006538	0.009126913
THOC7	219.0942944	0.633395029	0.216137814	0.000654908	0.009135448
TNFSF4	518.9945452	-0.5531443	0.183782047	0.000656297	0.009147884
RIPK1	524.7198293	0.531893744	0.175531928	0.000665217	0.009264773
MT1E	15.54943935	1.995031695	0.824029152	0.00066569	0.009264773
RET	220.8810653	0.648097276	0.22292978	0.000666755	0.009272586
COL8A1	4140.794741	-0.487861804	0.158922608	0.000672872	0.009350585
C1QTNF3	305.8508917	-0.587556407	0.198057563	0.000674626	0.009367877
NCEH1	221.8391723	0.660921229	0.228327577	0.000675238	0.009369312
PPP6C	1050.041316	0.467742133	0.151258122	0.000676595	0.009381059
KIAA0930	843.9107574	-0.558860397	0.186856024	0.000681386	0.009440375
RPL17P36	24.44615867	-1.719383392	0.687374598	0.000682411	0.009447471
SPECC1	2302.673862	-0.417772032	0.133099504	0.000688878	0.009529824
SLC16A6	18.1054918	1.82144772	0.752583835	0.000693285	0.009583588
ARMCX2	742.565136	-0.480462481	0.156623079	0.000698497	0.009648378
SNORD116-1	248.7045158	-0.654524498	0.226811269	0.000699909	0.009660628
NCAPGP1	40.34990749	1.221481685	0.482219884	0.000702182	0.009684736
NUP155	1781.674161	0.414929507	0.132109866	0.000709614	0.00977991
UBQLN4P1	77.7642866	-0.959367514	0.360522369	0.0007131	0.009820599
RCN1P2	213.6539332	-0.680757482	0.236392597	0.000713919	0.00982068
RAI14	2475.42558	-0.423557474	0.135718974	0.000714365	0.00982068
CDKN1A	2915.687985	-0.430201732	0.138253777	0.000714707	0.00982068
MMP14	5778.083932	-0.452170879	0.146387312	0.000716718	0.00983742
NUDT3	1591.412775	-0.468559102	0.152581457	0.000716994	0.00983742
COPS8P2	96.31763836	-0.866301131	0.319128577	0.000718492	0.009850617
MT-TH	1074.150346	0.507806631	0.167671622	0.000721816	0.00988883
SF1	1677.212924	0.433867167	0.139450706	0.000723203	0.009900456
MAP1A	4290.600937	-0.409846239	0.130908328	0.000726049	0.009932031
GLIS1	77.76345512	-1.043281276	0.399939348	0.000726674	0.009933196
TBC1D16	2626.915598	-0.410609354	0.131209165	0.000729401	0.009963069
UBE2V1P2	64.63569187	-1.023928312	0.390880016	0.000730448	0.009968768
FURIN	1592.14581	-0.57605461	0.195345269	0.000730902	0.009968768
PDXK	1285.194503	0.442782219	0.142958463	0.000732201	0.009977828
CHMP5	808.2591232	0.462815103	0.15056626	0.000732651	0.009977828
P2RX7	119.9008613	0.767449627	0.276842136	0.000734264	0.009992401
FAM20A	89.76743461	-0.90760366	0.339297401	0.000736764	0.010019005
SNORD126	337.4054034	-0.562926934	0.190219798	0.000744033	0.010110381
SLC17A9	186.0765304	-0.821976608	0.301740491	0.000749518	0.010168183
TNFRSF21	2066.401021	-0.434488089	0.140385981	0.000749591	0.010168183
MAGEA4	55.70402443	-1.097773681	0.425587989	0.000749944	0.010168183
LHFPL6	1216.592484	0.43017929	0.138633877	0.000750638	0.010168417
PLS3	3182.026188	-0.402063288	0.12843874	0.000751067	0.010168417
ARF4P1	168.6859387	-0.702213068	0.248816932	0.000753644	0.010195807
RPSA	655.0406131	-0.478117456	0.156955717	0.00075437	0.010198129
SCARNA10	774.1285943	0.630692988	0.218658858	0.000757175	0.010228538
LRRC32	382.8919029	-0.58082161	0.197887405	0.000759885	0.010257608
SHC1	2234.906584	-0.481713797	0.158530032	0.000761556	0.010272634
RPL22P1	107.5827834	-0.824759321	0.30321072	0.000763566	0.0102922
ZNF702P	210.5593307	-0.645869575	0.22519713	0.000767243	0.010334195
DTX4	601.2804416	0.512214331	0.170620463	0.000771339	0.010381757
SLC16A7	363.3632006	-0.547921633	0.184965343	0.000772839	0.010394341
RPL37P2	196.9119528	-0.69808555	0.248163811	0.0007775	0.010449394
FMNL3	1191.492121	-0.461514557	0.150986046	0.000778098	0.010449796
TCAF1	392.8278926	-0.539710482	0.181782919	0.00078165	0.010489851
RRAD	17.11613609	1.850633204	0.79365317	0.000784304	0.010517796
AQP1	485.4001768	-0.564907527	0.192165435	0.000785614	0.010527686
TSPAN18	108.7800706	-0.831375262	0.307198798	0.000787404	0.010543998
SCAMP4	277.2078269	0.583613277	0.199900406	0.000791809	0.010595266
RGMB	867.340135	0.450792558	0.14722698	0.000796472	0.010643411
TPD52L2	1396.278484	-0.44571369	0.145432773	0.000796564	0.010643411
LIMD1	739.4744277	0.477483496	0.158220446	0.000797366	0.010646397
RTN1	2132.420604	-0.414195856	0.133717079	0.000801086	0.010688307
CD93	90.67792474	-0.91341724	0.345283411	0.000801867	0.010690984
PTGFRN	3657.868305	-0.404388638	0.13022286	0.000804097	0.010712941
CLIC4	7605.553913	-0.408146638	0.132057016	0.000809554	0.010772289
PDE7B	183.1613331	-0.68361195	0.242811027	0.000809722	0.010772289
PRKAR2A	1493.366603	-0.420941979	0.136390111	0.00081054	0.010775381
SNORD66	156.548856	-0.757138528	0.276006446	0.000815089	0.010828035
USP25	685.994987	0.471125576	0.155401329	0.000817114	0.010847094
KBTBD2	1181.823236	0.435292723	0.141846794	0.000826625	0.010960104
PCDH19	254.7951235	0.665485049	0.236184447	0.000826818	0.010960104
AMOTL1	2791.603719	-0.426813927	0.13890767	0.000828681	0.010976888
AL049838.1	26.48880766	-1.596174722	0.657750717	0.000829538	0.010980342
MIR99AHG	599.426257	0.521429174	0.175679532	0.000832918	0.011017154
BTBD17	1130.505348	0.612365523	0.213262694	0.000833805	0.011020959
EXO1	376.2653456	0.532178377	0.180263361	0.00084317	0.011136742
TENM4	255.0981189	-0.609756762	0.212545958	0.000852089	0.01124647
BLOC1S1	205.6115885	0.631017428	0.221907627	0.000857221	0.01129811
COL16A1	208.0245383	-0.675169571	0.240852629	0.000857229	0.01129811
KHSRPP1	87.68860341	-0.891083834	0.338238317	0.00085801	0.011300306
RASD1	27.11727826	1.424817174	0.598071619	0.000861392	0.011336726
C4orf3	1000.6053	-0.440232654	0.144531446	0.000863797	0.011360253
ALPK3	227.9790769	-0.741059754	0.27069213	0.000867752	0.011404116
NDST3	94.00358303	-0.863401958	0.326192137	0.000871739	0.011448337
PDE5A	391.772907	-0.545583274	0.18634274	0.000874004	0.011469116
COL13A1	28.94089405	-1.542948781	0.640434992	0.000874568	0.011469116
MARVELD1	1153.665901	-0.54590677	0.186705727	0.000876259	0.011483112
C6orf62	3117.203789	0.400440636	0.129720054	0.000881726	0.011546528
SBDS	583.5421656	-0.489874148	0.164148278	0.000883523	0.01156061
ERH	1546.238029	0.413464909	0.134670724	0.000884058	0.01156061
AC005912.1	280.4201103	-0.581207697	0.20148928	0.000886591	0.011585508
GOLIM4	555.7827323	-0.499755182	0.168215244	0.000889095	0.011609976
BCLAF1P2	109.5113632	-0.801439948	0.29863562	0.000891163	0.01162873
HOXB-AS3	72.72364441	-0.982359963	0.383273526	0.000901099	0.011750047
SON	5993.844647	0.374325876	0.120396888	0.00090265	0.011761945
RAB29	419.9257374	0.513046376	0.173700246	0.000903588	0.011765832
ABCG1	32.24194897	1.362412588	0.573669095	0.0009086	0.011821864
ADGRA1	366.4965807	0.676279683	0.243692532	0.000909176	0.011821864
AC092115.1	444.2017363	-0.512804106	0.173968552	0.000913119	0.011858094
PLEKHG3	1722.286878	-0.499497332	0.168906506	0.000914034	0.011858094
VASP	1302.029203	-0.502832813	0.170301293	0.000914128	0.011858094
SNORD116-25	71.42219156	-1.01338639	0.400604967	0.000914541	0.011858094
ANGPTL4	328.5459135	-0.556165695	0.191818943	0.000918054	0.011895266
CACNA1H	467.7453188	-0.562910305	0.194711957	0.000919596	0.011906864
GNAI1	882.1716181	-0.457605276	0.152153391	0.000922478	0.011934995
FAM135A	1842.376468	0.408483443	0.13335952	0.000923066	0.011934995
RAB5B	2275.873062	-0.40165215	0.130811734	0.000932322	0.012046196
AC106820.1	58.52623941	0.991082452	0.392780447	0.000933456	0.012052393
PBXIP1	479.0726395	-0.510846428	0.173666929	0.000937747	0.012099308
AC012020.1	33.58760155	1.266083752	0.527971466	0.000942285	0.012149335
KCNJ4	49.31764842	1.058358561	0.42579604	0.000944396	0.012168032
RAB3B	569.0074825	-0.544146518	0.187477835	0.00094626	0.012183517
APOL4	193.7026043	0.652329314	0.234215604	0.000948507	0.01220195
RENBP	77.91390166	0.966775589	0.382951378	0.000949018	0.01220195
YWHAZP3	26.06524962	-1.571684189	0.661017933	0.000953964	0.01225697
RN7SL38P	26.82962727	1.419903689	0.606769657	0.000962582	0.012359074
SNORA73B	14624.16295	-0.394214285	0.128816189	0.000967749	0.012414489
RNA5-8SP2	23.3916939	1.520423346	0.664019545	0.000968248	0.012414489
LGI4	170.2798217	0.782482753	0.295202229	0.000980117	0.012557918
BRK1	1152.424767	-0.424116637	0.140265865	0.00098504	0.01260862
SEC31A	4034.980679	-0.419546245	0.138529864	0.000985445	0.01260862
VSIG10L	37.24987974	1.214480239	0.506402323	0.000986856	0.012617908
MCM2	963.4544928	0.436519244	0.144994617	0.000992555	0.012681962
RN7SL681P	19.72667769	-1.935719822	0.828086722	0.001003137	0.012808265
RDH10	894.3320962	0.461517966	0.154920253	0.001004369	0.01281511
PARD6B	60.139621	0.971692322	0.387185826	0.001005473	0.012820307
AC243972.2	33.52677614	-1.352471292	0.567387155	0.001016282	0.012949146
LONRF3	24.01725052	1.462865442	0.637411971	0.001021347	0.013004394
HIST1H2AB	945.4630864	0.470334809	0.158749689	0.001022031	0.013004394
SEPTIN8	1621.821163	-0.408452257	0.134856481	0.001025533	0.013037987
LYPD1	113.5269933	0.770157833	0.290772982	0.001026518	0.013037987
DOCK7	2560.044638	0.400939769	0.131906981	0.001026797	0.013037987
RAB6A	2234.625793	-0.393716986	0.129344481	0.001030531	0.01307637
CBR3	51.09727827	1.053828028	0.43161021	0.001032174	0.013088199
LGI2	540.388684	-0.511715483	0.175888971	0.001034258	0.013105582
DRAP1	334.3114585	0.536630116	0.186225867	0.001039021	0.013156878
SEMA6C	175.5848836	-0.669697226	0.244332692	0.001043823	0.013208598
CGNL1	157.9545578	-0.734046419	0.27377746	0.001046376	0.013231808
PDIA3P1	741.4465354	-0.482173687	0.164076172	0.001047855	0.013241407
STC2	408.1309974	-0.569543199	0.200499798	0.00105051	0.01326584
GAREM1	441.1407825	-0.508143906	0.174779307	0.001055878	0.013324488
C1orf21	720.5251971	-0.455876589	0.153813779	0.001072721	0.013527758
ADAMTS5	1957.949442	-0.451489716	0.152245527	0.001073935	0.013533783
SERPINE1	7301.604497	-0.513466918	0.177672173	0.001076691	0.013559237
GPRC5C	101.734907	-0.912948102	0.361335225	0.001089953	0.013716853
ZBTB46	400.6551892	-0.630309246	0.228297047	0.001096338	0.013787785
RABGAP1L	699.7885592	0.454362348	0.153621048	0.001098668	0.013807647
SERPINB9	203.4124631	0.623027722	0.225574112	0.001106666	0.013897756
CCDC81	156.1032731	-0.722566492	0.270508895	0.001107349	0.013897756
MDFIC	460.0190819	-0.505483915	0.174706029	0.001112849	0.013957265
PTGER4	173.1689167	0.711668087	0.265705201	0.001116739	0.013996519
COX20P1	17.8068702	-1.976829637	0.853442238	0.001120071	0.014028724
SPSB1	990.1785023	-0.548343757	0.193071553	0.001121254	0.014033982
IFIT1P1	13.24702637	1.965439553	0.900084888	0.001123023	0.014046563
GINS3	399.9806026	0.511456995	0.177512051	0.001132584	0.014156527
AC126615.2	54.53087999	1.012083874	0.416044782	0.001137205	0.014204645
CPEB4	2200.311618	0.410053454	0.136753798	0.001139103	0.014218699
PREX2	1191.147806	0.417298928	0.139643539	0.001142061	0.014245956
HMOX1	201.9054108	0.630781169	0.2297567	0.001147676	0.014304372
NPM1P21	15.81564462	1.793447838	0.824588229	0.001148299	0.014304372
SHROOM2	1368.979018	-0.420788558	0.141253482	0.001150677	0.014321801
SNORA19	646.0094147	-0.48384936	0.166531925	0.001151255	0.014321801
STRIP2	227.0834525	0.594035525	0.213572204	0.001154025	0.014346555
METRN	1805.407906	0.451009527	0.154039898	0.001160152	0.014412988
MLNR	4.182807208	0.252456139	0.494228487	0.001160808	NA
AC112247.1	156.302679	-0.711178201	0.267274207	0.001161601	0.014421259
MFAP5	34.40992723	-1.305614324	0.559460645	0.001167627	0.014486296
SCARNA8	425.4621379	-0.509875556	0.17761852	0.00117114	0.01452008
CTHRC1	1555.405852	-0.455978966	0.155539637	0.001176816	0.01457479
UBBP1	54.28826702	1.00108361	0.411623501	0.001177745	0.01457479
CPEB3	55.24628903	1.043203243	0.432616947	0.001177929	0.01457479
RPS4XP22	112.4837406	-0.770437806	0.295681104	0.001179467	0.014584015
GALNT1	2769.556441	-0.392079635	0.130617018	0.001183802	0.014627786
TSPAN13	297.8994694	-0.561566438	0.19985896	0.001185863	0.014643004
CXCR4	713.9713102	0.451607017	0.15380096	0.001186625	0.014643004
FAM171A1	543.2441957	-0.496949734	0.17250113	0.001189807	0.014672429
LY6E-DT	9.569773685	2.442764714	1.121437042	0.00119391	0.01471316
MAP2K6	1090.428688	-0.419786503	0.14144134	0.001196334	0.014733161
NOL4L	1254.462688	-0.452472526	0.154468877	0.001201625	0.014788428
CALM3	2989.741655	-0.384132989	0.127974231	0.001220019	0.014994831
TMEM119	190.5199331	-0.682635091	0.255283135	0.001220026	0.014994831
FBXL22	91.80104092	-0.852319747	0.336939743	0.001221899	0.015007821
L1CAM	2513.686056	-0.550514733	0.196344329	0.001232448	0.015127294
CYP2C19	7.610475944	3.014335954	1.330981496	0.00123642	NA
IRF7	7.610475944	3.014335954	1.330981496	0.00123642	NA
TGOLN2	2323.262862	-0.392581359	0.131357286	0.001236803	0.015170623
PCBP2	862.0519491	0.444221007	0.151559387	0.001238418	0.01518032
FAM89A	232.1373689	-0.638887789	0.235584473	0.001240548	0.015191401
RPL23A	429.7659397	-0.503055395	0.175919258	0.001240974	0.015191401
EIF3LP1	188.2328633	-0.634856398	0.234023452	0.00124938	0.015282441
SNORD59A	166.9332885	-0.689641078	0.259827654	0.001250072	0.015282441
AC130462.1	10.98509614	2.236712663	1.050227718	0.001256026	0.01534504
MYL6	5067.982487	-0.398717361	0.134207999	0.001276633	0.015586444
CSPG5	2238.595668	0.461544348	0.159112327	0.001279571	0.01561195
PITPNM2	201.9372442	0.607514033	0.222355912	0.001281633	0.015625227
EEF1A1P4	180.9637781	-0.691373651	0.26159707	0.001282752	0.015625227
HLX	131.4208358	-0.768636159	0.298282761	0.001283207	0.015625227
TXNIP	409.0749404	0.512304308	0.180493173	0.001291762	0.015718997
PHLDB1	2654.617125	-0.398000281	0.134141907	0.001293432	0.015722832
TSPAN17	552.9679686	-0.476458852	0.16556709	0.001293786	0.015722832
MTHFD1	1195.924427	0.421451481	0.143179271	0.001300334	0.015785969
SNORD37	112.4801413	0.741062668	0.286254674	0.001300697	0.015785969
ZBTB2	552.5587071	0.477437871	0.166347664	0.00130662	0.015837295
FOXN2	2032.697159	0.411724845	0.139449371	0.001306648	0.015837295
WWC1	737.7529568	0.472191385	0.164382879	0.001316624	0.015947708
MIR600HG	61.06748321	-0.972728895	0.402057861	0.001321727	0.015991851
SNORA22	36.12761305	-1.246816449	0.542108375	0.001322007	0.015991851
GNPDA1	658.5654109	0.447712732	0.154662618	0.001331136	0.016091705
TMEM178A	602.5419833	-0.56578922	0.204776421	0.001335492	0.016133755
PHKA1	232.0291328	-0.590483609	0.215902337	0.001342555	0.016208443
PCDHAC1	302.3891044	-0.557177848	0.201214769	0.001344955	0.016226776
ADAMTS15	56.46516923	0.95799419	0.399564886	0.001351514	0.016295225
FBXL21P	74.6241757	-0.925628892	0.37956232	0.001352777	0.016299761
ALDH1A3	150.8768461	-0.695277285	0.265314507	0.001354436	0.016308688
ATF4	1212.049968	-0.444422351	0.153203499	0.001355837	0.016308688
DCN	2867.039506	-0.429508018	0.147275848	0.001356177	0.016308688
AL450405.1	500.7259183	-0.502398861	0.177444763	0.001359989	0.016343854
SMG1	3061.29131	0.376103321	0.12571978	0.001362596	0.016364495
PABPC4L	500.5360313	-0.489216937	0.171888842	0.001366271	0.016397927
ANK2	5479.188036	0.428810591	0.147062322	0.001374801	0.016489545
OPTN	567.2175781	0.506494191	0.179251013	0.001377647	0.016512912
RNU6ATAC4P	8.25951733	2.68649499	1.263988447	0.00138306	0.016557758
SELENOWP1	80.00427136	-0.864306299	0.349370643	0.001383188	0.016557758
PWWP3A	517.6472666	-0.491427364	0.173171451	0.001386221	0.016583275
VXN	11.30841248	2.083684825	1.006314729	0.001406613	0.01681629
GABARAPL2	646.8620192	0.506961722	0.18032332	0.001418374	0.016939547
HOXA10	119.1265522	-0.756236254	0.29644181	0.001418764	0.016939547
RGCC	440.1427178	-0.554468361	0.196724384	0.001421212	0.016957773
AC006970.1	10.24114575	2.233461926	1.088698836	0.001423464	0.016973051
NAGLU	514.8745338	0.473091394	0.165857234	0.001424338	0.016973051
FAM122C	74.07595705	0.869604105	0.356771225	0.001432923	0.017064305
AF201337.1	79.91012423	-0.859203707	0.348915662	0.001436455	0.017095307
L3MBTL3	200.8140659	-0.625910663	0.231942772	0.001438295	0.01710613
FLRT3	347.7711955	0.563961578	0.206014238	0.001444785	0.017163478
FUCA2	527.7431038	0.49565662	0.175681893	0.001444982	0.017163478
TDGP1	59.02318738	-0.978012179	0.411184391	0.001449007	0.017200185
BCAT1	5331.207201	-0.425955663	0.14692372	0.001452731	0.017224377
RPS19P3	177.7262039	-0.661874517	0.251415612	0.001453535	0.017224377
ATP11A	1867.105818	0.43980758	0.152318632	0.001453854	0.017224377
CYP2J2	59.75388345	0.933968302	0.392198865	0.001456047	0.017239255
APOBEC3G	51.10791256	1.00551788	0.429345866	0.001457749	0.017248308
RNU1-38P	16.28945029	1.754499968	0.858028629	0.001462209	0.017289961
XKR7	8.677742671	2.542288676	1.204682973	0.001468957	0.017348684
ACVRL1	393.709096	-0.56364087	0.206126317	0.001469061	0.017348684
TMEM273	14.91549555	1.80301261	0.888496047	0.001484792	0.017523216
SORBS2	1464.040557	-0.43993763	0.153057907	0.001489155	0.017563441
CAP1	3775.800013	-0.402388846	0.138408929	0.001495202	0.017623461
PLD5	155.1999248	0.753841011	0.299576435	0.001500573	0.017671403
CCN1	771.8787553	0.520486178	0.187256575	0.00150119	0.017671403
SGIP1	605.840732	-0.477653472	0.169010111	0.001508187	0.017742417
SDC1	740.5154309	-0.520947938	0.187911243	0.001515018	0.017811378
AL353746.1	63.21317481	-0.953895478	0.402272558	0.001516239	0.017814357
RANP6	75.01391105	0.84906732	0.349049609	0.001520458	0.017852527
BLZF1	752.6672703	0.454412146	0.159261094	0.001523214	0.017873483
RNU4-68P	28.32780122	1.342180189	0.627523907	0.001524724	0.01787979
HNRNPD	871.8562253	0.432416002	0.150362493	0.001535818	0.017998422
NAT8L	553.8889225	0.554600879	0.203587355	0.001553568	0.01819484
AL592293.2	105.1942723	-0.769060715	0.307373826	0.001559155	0.018248663
ZNF710-AS1	62.73238961	-0.942307902	0.39814863	0.001570805	0.018373322
IL6	12.35664218	1.924665844	0.952998332	0.001575951	0.018413399
SNORA14B	806.9699417	-0.446933816	0.156974478	0.001576233	0.018413399
LINC02086	238.1211741	-0.677950334	0.262623157	0.001583535	0.018486967
GPBP1	1677.829188	0.38774642	0.132931026	0.001594044	0.018597851
ARHGEF1	352.0326551	-0.532845974	0.19442578	0.001599057	0.018644517
CADPS2	53.08154602	0.95882577	0.412264833	0.001603814	0.018688146
SERINC2	322.2747483	-0.56536202	0.209313791	0.001610198	0.018750655
BCHE	1011.637053	-0.475605699	0.169849187	0.001626425	0.018927635
ANTXR1	3521.49515	-0.401814157	0.139076289	0.001629072	0.018946457
FBLN5	675.0589168	-0.487362622	0.174770311	0.001632132	0.018970051
TWF2	242.3722511	-0.586567832	0.219638551	0.001638898	0.019036664
GRAMD1A	985.3813003	-0.474881725	0.169614397	0.001640149	0.01903918
ACTG2	6990.837632	-0.491855631	0.17721308	0.001644405	0.019076551
ZNF592	554.0257947	0.455590664	0.161283916	0.001648948	0.019117203
N4BP1	1165.986703	0.416159457	0.144970148	0.001661575	0.019238845
LARP7	387.4451593	-0.51399524	0.187015701	0.001662072	0.019238845
CENPF	3233.101158	-0.373029378	0.127872192	0.001662577	0.019238845
LMCD1	1026.516177	-0.450695634	0.159520473	0.001665542	0.019259681
AC012498.2	9.307747033	2.296108252	1.153342725	0.001666472	0.019259681
SLC1A5	1343.441461	-0.524298479	0.19190275	0.001671061	0.019300593
CEP170B	332.0825958	-0.556921322	0.206537416	0.001677238	0.019359788
SUMF1	243.3839857	-0.580530556	0.217704059	0.001683778	0.019423094
ZC3H7A	668.3012104	0.461713149	0.164468318	0.001691881	0.01950434
LAMC1	13683.97593	-0.351249981	0.119961292	0.001695558	0.019534485
STXBP6	66.42593619	0.876739321	0.369901624	0.001701279	0.01958813
AC051619.8	1514.782265	0.526623567	0.193044662	0.001709129	0.019666201
LOX	4667.826209	-0.443014039	0.156916563	0.001710693	0.019671896
N4BP2	1217.420924	-0.400918562	0.13956733	0.001728792	0.019867614
WSCD1	4318.325261	0.451132652	0.160309669	0.001734738	0.0199118
PLA2R1	188.0117339	-0.657997894	0.255909733	0.001734802	0.0199118
CDKN2B-AS1	126.4665634	0.683405017	0.269141156	0.001740632	0.019966259
AC126773.4	31.1039603	-1.34425197	0.627803464	0.001752296	0.020087535
RPL13	2362.579978	-0.375329366	0.129764756	0.001756335	0.020121305
EPHB1	235.3903707	0.57531577	0.216935809	0.001774802	0.020320218
ANXA1	3738.045222	-0.389726947	0.13610346	0.001784139	0.020414407
MYO16	239.2057394	0.57842975	0.218445676	0.001794342	0.020518396
YPEL2	567.9565059	-0.468803873	0.168789591	0.001802846	0.020602837
CEP78	1709.854606	-0.383927312	0.133370882	0.001806645	0.02063343
MPP5	1303.701384	0.407776945	0.142980939	0.001811685	0.020678154
KMT2D	925.1356363	0.417322138	0.146925046	0.001817647	0.020733351
ADI1P2	3.774346752	0.221778966	0.454583593	0.001826577	NA
RBM47	91.574168	0.760340967	0.311583623	0.001830853	0.020867157
FAM111A-DT	44.55030558	1.040027275	0.46955796	0.001832713	0.020867157
SNORD71	286.2326651	0.594034088	0.226999142	0.00183278	0.020867157
PIK3IP1	142.0075758	-0.678807944	0.268343031	0.00183477	0.020876889
CD83	89.87843621	0.778207841	0.321859961	0.001839274	0.020915206
43529	581.1551167	0.449541792	0.160806964	0.001841743	0.020930345
RNF152	1186.140813	-0.4416771	0.157609341	0.00184448	0.020948512
WDFY3	2719.572944	0.375131382	0.130092847	0.001856233	0.021059551
GTF3C6	316.0161666	-0.526150515	0.195146358	0.001856546	0.021059551
AL118496.1	34.57702933	-1.224128226	0.567365659	0.00185778	0.021060569
INKA1	77.52743003	-0.843687487	0.35629518	0.001867565	0.021158456
DAAM2	925.1586753	-0.527370576	0.195953769	0.001872217	0.021195315
XRN1	1542.897565	0.392990222	0.137426953	0.001873123	0.021195315
ALKBH7	222.433703	-0.580422406	0.220743489	0.00187508	0.021204423
SLC9A3R2	139.9140092	-0.703236423	0.281944801	0.001881549	0.021264505
GRIK5	483.1301609	0.469613025	0.170040211	0.001885013	0.021290576
PPM1F	574.9734128	-0.451647996	0.162664455	0.001899854	0.021445043
GARS	1880.478023	-0.42621069	0.151683109	0.001901668	0.021452355
S100A13	111.6008431	-0.733554435	0.298366617	0.0019105	0.021538777
TLCD3A	558.3020718	0.448393743	0.161177791	0.001925053	0.02168956
POLR3K	138.9899856	0.663870571	0.26332122	0.001927558	0.021704495
CREBRF	393.9139765	0.512997889	0.190189303	0.001932979	0.021752217
CRABP2	142.2471101	-0.698506123	0.279100934	0.001940283	0.021821067
SEMA7A	208.4861933	-0.62117707	0.24171434	0.001942891	0.021837055
IGSF8	332.9933602	0.526489262	0.196407165	0.00194408	0.021837072
MCAM	1711.187202	-0.454569926	0.164242893	0.001951237	0.021904096
MEDAG	68.67202678	-0.878339422	0.377719734	0.001957258	0.02195829
DLG1	2759.709978	-0.389476613	0.136902167	0.001959012	0.021964575
MMP2	7112.25503	-0.42828974	0.153375601	0.001967869	0.022050444
AL031777.3	606.2661383	-0.467033677	0.169979587	0.001970774	0.022069555
ME1	324.2787053	0.543594034	0.204617333	0.001975416	0.022108073
DHX36	349.3078902	0.504398259	0.186570036	0.001977574	0.022112931
MTRNR2L12	374.2653271	0.504092411	0.186554713	0.001978253	0.022112931
RPS15A	453.8447277	-0.490377224	0.180435332	0.001984848	0.022163428
EIF4A1P6	59.89549285	0.912266796	0.403020032	0.00198518	0.022163428
TLK1	852.5157012	0.424311837	0.151493264	0.001987602	0.022177005
CCPG1	228.2311091	-0.58207303	0.223480554	0.001992535	0.022218572
RPS2P46	1101.975285	-0.47436497	0.173678125	0.002007884	0.022376166
NAP1L3	428.0357421	-0.484435368	0.178118667	0.002011032	0.022393596
AKAP9	1274.291788	-0.393900869	0.139102339	0.002011882	0.022393596
DSC3	425.4598815	-0.534854801	0.201232654	0.002014749	0.022408491
CC2D2A	709.7991398	-0.427368206	0.153130215	0.002015656	0.022408491
TRIP11	1287.668579	-0.389666413	0.137472428	0.002025384	0.022503044
ZIK1	441.4512359	0.474670321	0.173804593	0.002027198	0.022509605
CAST	1860.500062	-0.411657731	0.14683619	0.002032463	0.022554451
SELENOM	401.5637698	-0.577028414	0.221808029	0.002041425	0.022640255
LAMC3	49.24353445	-1.007116148	0.454659307	0.002051571	0.022739073
CERT1	883.4782664	0.46557837	0.170073596	0.002057083	0.022786435
AC113143.2	3.732979045	0.210342888	0.442129476	0.002060009	NA
DUSP7	632.6184414	-0.490363513	0.181288556	0.002061845	0.022816364
RN7SKP203	15.56338285	1.626087468	0.849142856	0.002062265	0.022816364
ITGA3	608.346204	-0.52726632	0.197690072	0.002065249	0.022835642
SCAMP1	1166.647524	0.408322223	0.145483504	0.002075591	0.022936211
HDGFL2	470.7099703	-0.477167653	0.175590056	0.002082695	0.023000902
MAGEH1	376.3516861	-0.494768431	0.18367107	0.002084695	0.023009184
ZNF597	177.9918025	0.623374088	0.245840407	0.002100182	0.023166215
AC131235.1	157.980936	-0.634434253	0.251342993	0.002115689	0.023323284
TEX2	944.6738607	-0.460516389	0.168555521	0.002118918	0.023344893
DKK1	49.22527485	-1.002908132	0.456021004	0.002128996	0.023441891
HS6ST2	546.3449048	-0.48238744	0.178590063	0.002132772	0.02346942
MIER3	1239.594842	0.391144675	0.138766076	0.00213496	0.023476671
RNU1-138P	26.51784573	1.232154463	0.606030976	0.002136971	0.023476671
TMEM63A	378.1987878	0.501757861	0.187141736	0.002137259	0.023476671
AC020893.1	12.16798806	-2.468741009	1.155708152	0.002147272	0.023570845
TMEM201	329.1447813	0.506900918	0.189842162	0.002148394	0.023570845
FSCN1P1	293.2863857	-0.535124697	0.203276685	0.002154085	0.023619195
RND2	466.7516955	0.524111017	0.198125703	0.002161076	0.023681741
GPER1	145.7495349	-0.663000621	0.26716022	0.002164875	0.023709246
SERBP1P6	27.20840387	-1.366571782	0.672399676	0.002176965	0.023827468
BAG2	441.4031547	-0.491731149	0.183200444	0.002179451	0.023840495
ADORA1	266.1254976	0.604860861	0.238371499	0.002197249	0.024020905
RCAN2	135.4468141	-0.684413212	0.278910289	0.002199958	0.024036238
PDE1C	2530.362894	-0.455445737	0.167252665	0.002212201	0.02415566
PROK2	67.94517066	0.860707601	0.378832235	0.002226638	0.024298883
MORF4L1	1239.953645	-0.386647298	0.137891259	0.002248679	0.024524868
TMOD2	1440.708026	-0.517700856	0.197132733	0.002251143	0.02453719
IMPA1	446.1570425	0.470092164	0.174211891	0.002265253	0.024676373
AIFM2	191.2424149	0.581099836	0.227340761	0.002269666	0.024709819
CYP39A1	50.81095457	-1.054880481	0.495041665	0.00228232	0.024832883
MTND4P12	130.8116339	0.681881733	0.28021948	0.002284112	0.024837698
EDEM3	1454.708263	-0.378182802	0.134712063	0.002299007	0.024984896
ZNF543	286.9117084	0.524158248	0.199729236	0.002305775	0.025043651
RAB40B	108.9781597	-0.749598676	0.316738437	0.002308342	0.025056748
PSMA2P3	136.9677428	0.65308041	0.264733258	0.002311553	0.025076805
PDCD5	296.1211017	-0.518455986	0.197234994	0.002314186	0.025090579
GOLGA2	513.4189124	-0.462646305	0.17164947	0.00234599	0.025420423
HNRNPKP2	71.71023359	-0.85572472	0.378803452	0.002361206	0.02557024
ATP6V1B2	1639.038573	0.373292014	0.133067037	0.0023698	0.025648209
LPAR6	140.536727	-0.650331183	0.264310275	0.002378501	0.025727238
ARHGAP29	1790.948222	0.392360683	0.141038166	0.002380622	0.025735056
PSMD4P1	18.45086971	1.439344398	0.756416948	0.002387813	0.025797633
SNORA65	3823.584037	-0.360711423	0.128460109	0.002427504	0.026211058
S100A10	710.6759961	-0.490801623	0.185557878	0.00243942	0.026324275
AC109635.5	74.50902211	-0.821175809	0.360811256	0.002443127	0.026338771
RPS27	255.3879618	0.529446741	0.203881172	0.002444049	0.026338771
VCPIP1	1591.024881	0.386981138	0.13916408	0.002445058	0.026338771
RANGRF	195.0104663	-0.593957142	0.236197354	0.002458062	0.026463364
LGMNP1	73.69628295	0.841978425	0.375159689	0.002460715	0.026476433
PAK3	189.3142116	0.582617829	0.230781815	0.002466922	0.026523005
LINC00649	243.8760113	-0.565565125	0.221964093	0.002467927	0.026523005
RPS3AP47	49.721026	-0.997896256	0.4690151	0.002474816	0.026581513
SLC2A12	58.73938058	0.900261237	0.411277024	0.002484436	0.026669279
SYTL4	48.94205604	-0.982230877	0.458638808	0.002488753	0.026700039
SMIM30	194.9791567	-0.585934309	0.232687361	0.002496701	0.0267697
SNORD14A	109.7835855	-0.707403093	0.297618072	0.002500539	0.026795229
CAP2	1505.283804	-0.379196167	0.136624039	0.002520905	0.026997749
HIRA	132.2284486	0.64178097	0.262876857	0.0025324	0.027105075
ACSS1	480.1719026	0.535255086	0.208053625	0.002540217	0.027172936
SERPINF1	68.32675641	-0.85813718	0.385496186	0.00254423	0.027186912
USP53	2941.412381	-0.443944281	0.165106747	0.002544479	0.027186912
MAD2L2	377.0220154	0.473833675	0.178540678	0.00254629	0.027190471
CDH3	275.9374542	-0.615863431	0.249165448	0.002548576	0.027199103
ARHGEF25	369.2423698	-0.490072101	0.186331152	0.002554632	0.027247923
CALR	15421.43564	0.371944414	0.13447394	0.002556125	0.027248053
SLC16A3	627.0878195	-0.547896041	0.216014251	0.002560103	0.027274662
CEBPD	154.4356367	0.608748307	0.245763763	0.002566631	0.027328385
ATP4A	6.855606593	2.704724735	1.448644812	0.002566966	NA
ID4	4139.891645	0.413869296	0.151674262	0.002571162	0.027358564
RNU6-323P	19.14457246	1.385836513	0.742062171	0.00257244	0.027358564
GVINP1	32.90708044	1.092924599	0.541113189	0.002580791	0.02743108
MLPH	61.73460705	-0.963231496	0.451631401	0.00258224	0.02743108
RPL3	2465.93416	-0.383761624	0.139021659	0.002586993	0.027465718
IL4R	361.7617297	-0.58410359	0.233366003	0.0025989	0.027574599
ACVR2A	193.8469691	0.604571396	0.244244087	0.002600246	0.027574599
BRIP1	947.7865067	0.402835252	0.147162376	0.00261269	0.027690599
FRMD5	247.1794389	0.548574993	0.21555847	0.002620767	0.02776021
CBX3	1950.312727	-0.365184333	0.131367509	0.002629566	0.02780902
GPR180	1105.266906	0.418960879	0.154235178	0.002629644	0.02780902
CREB3L1	642.8464602	-0.471049757	0.178105206	0.002629909	0.02780902
SLC7A11	2545.722106	-0.420292582	0.155297337	0.00264301	0.027931497
MINDY2	1556.98923	-0.370589135	0.13379906	0.002647639	0.027964356
HABP4	297.8002972	-0.514360246	0.19898858	0.002661842	0.028098236
ENSA	772.6358324	-0.412851727	0.15217112	0.002674714	0.028217925
KCTD7	470.026796	-0.46187137	0.17437707	0.002677119	0.028227113
SNORD116-2	72.63070542	-0.839327192	0.379229536	0.002685739	0.028300218
MXD1	147.7541731	0.631023424	0.259237261	0.002687483	0.028300218
ZC3HAV1L	373.658864	-0.508701937	0.19653231	0.002688667	0.028300218
SUMO2P15	19.51331204	1.388094092	0.75766161	0.002704203	0.028441407
RMI2	169.3590358	0.59165543	0.238863505	0.002705172	0.028441407
RAB11FIP5	452.7262111	-0.469663731	0.178153203	0.002709455	0.028470164
SEMA4D	71.98213697	0.788944084	0.351377896	0.002729863	0.028668241
SEMA6B	44.78049387	-1.012397471	0.486751951	0.002733525	0.02868175
AKAP17A	165.0398588	0.593150801	0.239890135	0.002734268	0.02868175
LIN7C	1826.111666	0.367286066	0.132871559	0.002740703	0.028716985
EIF4BP7	71.49109838	-0.820898149	0.371971936	0.002740748	0.028716985
STK38	746.0131257	-0.419871579	0.155778954	0.002751094	0.028808983
AC093908.1	191.5979877	-0.575502681	0.230931176	0.00275708	0.028855244
OSMR	922.1492954	0.406249606	0.149716257	0.002758892	0.028857789
AL138828.1	5.829707573	3.69472117	1.795148216	0.00275996	NA
SNHG29	2626.270764	-0.352057596	0.126767917	0.002769031	0.028945763
AZI2	1018.522908	0.391170414	0.14315946	0.002770449	0.028945763
CPVL	73.95322308	0.791719562	0.353548376	0.002781717	0.029047
PATL2	5.869428451	3.822410821	1.811605429	0.002796901	NA
NUMBL	487.0353176	-0.510035381	0.198310067	0.002814196	0.02936948
CCND2P1	42.82591299	-1.060147144	0.523951606	0.002823323	0.029448023
KRT18P17	12.77488431	-2.1212753	1.100578525	0.002826813	0.029467723
TPRG1L	309.4243008	-0.505337112	0.196453541	0.002841131	0.029600208
PLD1	499.2006748	-0.46860993	0.178925512	0.00285387	0.029700457
AC090114.2	123.1547691	-0.688341005	0.293506717	0.002853982	0.029700457
EDN1	587.4914553	-0.501611068	0.1946382	0.002866135	0.02979451
CAPG	170.5892938	-0.612091049	0.251549294	0.002866258	0.02979451
KCNG3	11.64554924	1.862895904	1.108446332	0.002872008	0.029832731
SEC24D	1991.090754	-0.398483639	0.147201405	0.002873178	0.029832731
ANKHD1-EIF4EBP3	50.34340142	0.900364403	0.426448988	0.002884008	0.029928292
SNX21	275.5563271	-0.516330911	0.202405613	0.0028893	0.029966304
DDR2	2122.850895	-0.358378033	0.12999429	0.00289246	0.029982181
COL4A5	1162.734449	-0.382914503	0.140584311	0.002903127	0.030075809
RNU1-104P	5.809023719	3.666991902	1.814898029	0.002903365	NA
PDK3	522.6918194	-0.440386773	0.166319435	0.002913525	0.030166544
ATXN1	1943.704543	-0.375415836	0.137512345	0.002924552	0.030247041
PLXND1	2039.068523	-0.450503404	0.171093972	0.002924811	0.030247041
HELLS	817.7031182	0.407694849	0.151383704	0.002926231	0.030247041
UBA52P5	16.36569278	-1.710291251	0.926247855	0.002930267	0.030271746
RFC3	634.0118489	0.418157825	0.156227843	0.00293629	0.030304845
CHST11	982.6198881	0.482085606	0.18600208	0.002936765	0.030304845
SNORA2C	724.847324	0.446834223	0.169661758	0.002973802	0.03066983
MVK	400.6769019	-0.475407975	0.183216412	0.00297994	0.03071592
HADHA	1695.183594	-0.368461173	0.134884566	0.00298728	0.030774338
MIR3609	268.8831205	-0.648752133	0.274781895	0.002990784	0.030793197
ZSWIM6	2102.318381	0.355287775	0.129092923	0.002995864	0.030828246
APOBEC3C	228.503961	-0.586234773	0.239479757	0.002999168	0.030844995
MCM7	1547.537635	0.375339247	0.137786635	0.003009745	0.030936476
NKAP	209.4629779	-0.570094312	0.231362496	0.003021254	0.031037441
SELENOH	279.797423	-0.517385332	0.204414491	0.00303797	0.031191751
RNU2-6P	38.14505839	0.993392247	0.496357041	0.003052017	0.031318497
GALNT11	578.9956738	-0.445050919	0.169700233	0.003075617	0.031543072
MFSD2A	123.8822173	0.649672701	0.276424087	0.003088648	0.031635499
GAPDHP24	18.9900206	1.376094295	0.784352867	0.003089539	0.031635499
EZR	1747.74664	0.363716973	0.133322742	0.003089787	0.031635499
CCR1	60.36749011	0.825860474	0.384060063	0.003095376	0.031675096
RFC5	358.7414034	0.471959989	0.182644141	0.003113344	0.031841258
CRKL	2491.121262	0.354840494	0.12963107	0.003119141	0.031882816
ERBB4	1010.784769	0.427962779	0.162076673	0.003136058	0.03203794
CPOX	296.2474208	-0.515430182	0.204380504	0.003149251	0.032154865
POLD1	325.9903738	0.479370201	0.186664849	0.003177693	0.03242727
LINC01918	35.70942318	1.016775822	0.516882354	0.003191193	0.032532289
AC008676.2	27.32878816	1.181693437	0.641639112	0.00319152	0.032532289
TTC38	388.8414163	0.463533921	0.17909247	0.00320102	0.032600655
IDO1	10.59655767	1.798781654	1.117198821	0.003201771	0.032600655
CTSS	72.22715008	0.784081102	0.359039018	0.003205169	0.032612566
SPEN	926.3103502	0.390512617	0.145574926	0.003206486	0.032612566
RBMS3	1078.778851	-0.381258567	0.141668638	0.003212976	0.032660524
SUB1P3	37.32583934	-1.055447677	0.535745783	0.003216283	0.032667552
CDK5R1	548.4757035	0.427092029	0.162115601	0.003217219	0.032667552
CBX3P9	67.78878371	-0.848442426	0.400167274	0.003224112	0.032715075
GPX8	2308.48669	-0.403233737	0.15145958	0.003225557	0.032715075
FAM89B	144.1099061	-0.62411297	0.263149612	0.003227233	0.032715075
MEGF8	1718.392049	-0.385292744	0.14361452	0.003235393	0.032776488
CFL1	9750.48682	-0.334129119	0.122003759	0.003236854	0.032776488
SLC2A1	4495.670714	-0.398767904	0.15065218	0.003245905	0.032850061
TMED3	881.4032256	-0.405789534	0.152829931	0.003248399	0.032857227
RPS3AP26	39.36327873	-1.065972113	0.547692634	0.003252429	0.032879914
ARMH4	296.8902004	-0.534810444	0.215754155	0.003258852	0.032926757
DYRK2	1901.614304	-0.37432661	0.138919587	0.003260718	0.032927521
AC025750.3	16.83962769	1.422982024	0.828947416	0.003269235	0.032977752
PHACTR4	1157.832012	0.390909482	0.146067649	0.003269277	0.032977752
DYRK1A	2369.641901	0.353164497	0.12971078	0.003278265	0.033050298
SNHG18	94.82701366	-0.717745885	0.318449707	0.003282993	0.033079838
RN7SL607P	29.11334994	1.095724966	0.579209221	0.003299016	0.033214857
SEC11B	68.28363434	-0.816829846	0.380469172	0.003300003	0.033214857
CYTH3	940.9949279	-0.402920753	0.151859939	0.003309596	0.033293199
FAM168B	2039.791161	-0.351973824	0.129508846	0.003324805	0.033427913
AC079193.1	7.924520149	2.170472387	1.348991789	0.003329666	NA
FARSBP1	13.02521334	1.615322927	0.977249329	0.003343549	0.033590214
ARHGAP28	865.3381515	-0.391795424	0.147251347	0.003344599	0.033590214
ANO7L1	9.536524035	2.11796502	1.313143629	0.003358422	0.033710646
ROR2	271.1366161	-0.568683409	0.234432404	0.003365579	0.033764056
RPL7P1	24.18185379	-1.332426118	0.733936461	0.00336774	0.033767325
IL15RA	11.05779754	1.734043466	1.088551391	0.003373305	0.033804701
MCM5	1089.962874	0.374917904	0.139723558	0.003396247	0.034016089
RPL26P30	103.2518949	-0.693634429	0.306270526	0.003401302	0.034048184
SEZ6L2	115.9272447	-0.669502274	0.291952756	0.003418556	0.034185897
RPS24	2756.210559	-0.344359312	0.126874886	0.003420583	0.034185897
EIF4HP1	182.6683437	-0.57116185	0.236363306	0.003420634	0.034185897
CXorf38	355.1902617	0.466858885	0.182540507	0.003425501	0.034215957
TMEM98	629.1827471	-0.423074001	0.161818433	0.003428452	0.034226847
HELB	204.8991725	0.542022329	0.221113099	0.003436352	0.034284973
COL5A1	5079.143115	-0.477880011	0.187405035	0.003438001	0.034284973
SLC6A12	5.985906261	2.900793231	1.635023993	0.003443648	NA
AC097059.1	5.419600288	3.659335445	1.83284556	0.003452996	NA
RUBCN	1079.058027	0.379153382	0.141937899	0.003466185	0.034547309
ITGB4	126.0727997	0.642404586	0.277736997	0.003513962	0.035004544
MIR10B	80.56097403	-0.762653008	0.351318644	0.003520661	0.0350523
SELENON	1266.111508	0.375592734	0.140605314	0.003524903	0.035075545
SAP130	671.2944786	0.409023336	0.156089786	0.003560023	0.035405873
HIST1H3J	2049.964832	0.347473511	0.128617307	0.003567198	0.035458064
TYMSP2	7.599556975	2.455533534	1.527637317	0.003584608	NA
SRPX	170.8070978	-0.632411291	0.272948868	0.00359492	0.03571433
BCL2L11	207.0754658	0.544598018	0.224117254	0.00359742	0.035719876
RPS27L	1747.353616	-0.356073636	0.13286901	0.003601583	0.035733943
EPHB4	1197.891303	-0.407647225	0.155713399	0.003604487	0.035733943
PARVB	201.6606426	-0.586602593	0.24703118	0.003604663	0.035733943
NAP1L1P1	23.62153485	-1.293605763	0.720665044	0.0036232	0.035898358
SHROOM4	664.0719719	-0.434556506	0.168852035	0.00368198	0.03646111
EHBP1L1	232.0355109	-0.534220229	0.219371026	0.003698573	0.036594357
PCSK1	50.66263476	-0.940643243	0.475051126	0.003699413	0.036594357
SNORD116-6	39.5721493	-1.019099368	0.532791986	0.003710143	0.036664548
IL27RA	60.13382974	-0.868078125	0.424998443	0.003710494	0.036664548
HMX1	8.487532464	2.067578324	1.339695161	0.003715712	0.0366964
HAGLR	58.37062171	-0.854633006	0.415883816	0.003719964	0.036718676
EEA1	1605.137485	-0.375431585	0.141913098	0.003744971	0.036945697
RN7SL230P	77.78031077	0.758988427	0.354104221	0.003748279	0.036958509
GDF7	262.1606105	-0.537903205	0.221776784	0.003752847	0.036983735
CDC6	618.04353	0.443753482	0.173582854	0.003758307	0.037017716
AP002784.2	132.3081264	-0.640221254	0.279695856	0.003766715	0.037071768
TUBB3	114.7937478	-0.666198613	0.295203158	0.003769005	0.037071768
ZNF618	1439.450715	0.371368213	0.139969865	0.00376984	0.037071768
ISOC1	228.9368453	0.516083227	0.210541644	0.003783138	0.037182668
EEF1A1P38	106.9086514	0.667911921	0.297358971	0.003799016	0.037318795
TCEAL9	1096.72259	-0.371450563	0.140427788	0.003804178	0.037349555
AC093155.1	136.0037579	0.610706177	0.263648481	0.003813308	0.037419226
P3H4	743.6770917	-0.431093465	0.168239063	0.003846145	0.037721333
BCL7C	360.7417471	-0.471400175	0.188065105	0.003851128	0.037750085
CCNL1	1750.814427	0.350912628	0.131329837	0.003858642	0.037803596
NPAS2	300.6186989	-0.50976264	0.207902222	0.003878861	0.03798146
GOLGA3	2155.305998	-0.368933623	0.139727301	0.003888803	0.038054172
EOGT	539.5626893	-0.488380457	0.197061466	0.003890423	0.038054172
MTFR1	453.4247388	-0.434635475	0.170423093	0.003907219	0.038194074
ERMP1	845.1435792	-0.428752036	0.167498075	0.003908878	0.038194074
CSNK2A2	1161.37997	0.375748741	0.142744358	0.003921007	0.038271104
KPNA3	799.8071883	0.389206471	0.148888066	0.003921243	0.038271104
UXS1	866.6757619	-0.405475112	0.156536184	0.003923001	0.038271104
WAC-AS1	102.1560954	-0.68590159	0.310324588	0.003936808	0.038337062
MIR1915HG	222.0565907	-0.547439329	0.228767898	0.003937517	0.038337062
PREP	313.3111225	0.482416856	0.194105701	0.003937762	0.038337062
HGSNAT	879.8251031	-0.401640598	0.154825771	0.003938097	0.038337062
UHRF1BP1	940.1666196	0.378317059	0.144027811	0.003948653	0.038419495
MRPS6	651.0512774	-0.409884594	0.158792361	0.003955481	0.038465589
CYC1	889.0049082	0.393153321	0.15083824	0.003969637	0.038582857
AC010478.1	9.577129874	1.84180171	1.235659802	0.003974539	0.038610106
AC005822.1	103.296048	-0.675226277	0.304105722	0.003985481	0.03867728
RAG1	77.7304596	-0.75385569	0.354176054	0.003985658	0.03867728
ATP2B4	2833.875566	-0.340165874	0.127554796	0.0039938	0.038735859
AC104619.3	83.32891304	-0.730732343	0.339625752	0.004000185	0.038777342
DAPK1	882.080903	0.406858549	0.157563567	0.004013968	0.038890468
RAB34	771.7752174	-0.404195298	0.156589293	0.004038072	0.039103418
AC137055.1	5.880840165	2.926609031	1.698240891	0.004044934	NA
APOBEC3F	58.09781848	0.807441783	0.394328037	0.004049453	0.039192993
SNORD116-8	55.75191741	-0.8927912	0.449154811	0.004060932	0.039249205
AL132780.1	158.6266993	-0.613738839	0.268394201	0.004061439	0.039249205
PARP6	546.3255809	0.412547704	0.160526592	0.00406166	0.039249205
RN7SL236P	26.93415512	1.086073635	0.610980797	0.004069692	0.039296502
NUTF2P4	26.86919512	1.144623244	0.667139323	0.004071201	0.039296502
ZNHIT1	581.7508531	-0.429131802	0.168641592	0.004072962	0.039296502
RSPO2	15.31594549	1.437747184	0.912498846	0.004101099	0.039547236
RPL30P2	41.11742023	0.925593935	0.484420933	0.004116898	0.039678788
LLGL1	1543.547678	0.356152713	0.134958823	0.004121315	0.039680067
MIR7977	94.4979901	0.748407583	0.356621401	0.004121344	0.039680067
EIF3EP1	175.3139309	-0.561649567	0.238489645	0.004125247	0.03969687
FBXO11	1093.520418	0.385455576	0.148235703	0.004133101	0.03975166
HIST1H2APS5	11.16933487	1.65230225	1.108909198	0.004138242	0.039780315
SGMS2	429.5816146	-0.476767086	0.191376351	0.004157607	0.039945597
SLC35E2A	310.2505576	-0.494601027	0.202657028	0.004183416	0.040172581
GLTP	479.64307	-0.436106759	0.172919353	0.004193607	0.040249443
SNORA79	304.827463	-0.504571158	0.208085374	0.004205956	0.040346915
NRG3	93.96421839	0.674704071	0.308021937	0.004211253	0.040376675
HSPA14	562.5329351	0.41410788	0.16212005	0.004223855	0.040446017
RAB5C	911.6658746	0.375605811	0.144109506	0.004225784	0.040446017
PDLIM5	5225.788301	-0.337613907	0.127404936	0.004226585	0.040446017
TMEM169	84.7755692	-0.716909877	0.334499311	0.004229377	0.040446017
CCDC144NL-AS1	393.069865	-0.453467523	0.181562187	0.004229476	0.040446017
SNHG9	38.59154186	-0.985293152	0.525138939	0.004243403	0.040557173
RHOBTB1	633.3159305	-0.430017411	0.170062468	0.004245509	0.040557173
RAB15	446.5543112	-0.442056938	0.176148057	0.004269806	0.040768115
TNS3	3050.877851	-0.362558539	0.138946627	0.004289167	0.040931738
MAP1LC3A	244.6685005	-0.515317486	0.214348094	0.004291941	0.040936977
SEC61A2	386.8119956	0.44963392	0.180086825	0.004294957	0.040944518
FBN1	10933.72269	-0.415341439	0.16346497	0.004298082	0.040944765
SLC40A1	310.679424	-0.507732111	0.210339466	0.004299434	0.040944765
BACH2	280.8649046	0.483665476	0.197737574	0.004335056	0.041262646
FOXD1	62.79343311	-0.814586552	0.403116225	0.00433807	0.041269987
SCGN	18.72914803	1.323966212	0.874009695	0.0043572	0.041422416
KCNMA1	741.3947339	-0.437101589	0.174253016	0.004358595	0.041422416
S100A16	603.7803531	-0.403269503	0.157966412	0.004386279	0.041663991
NUP35P1	19.50810243	1.220496644	0.749266008	0.004407646	0.041845346
CAV1	4705.836739	-0.398932253	0.156599849	0.004420155	0.041929162
HSP90B3P	404.346311	0.450821493	0.181307247	0.004421032	0.041929162
STARD7	2662.367466	0.333637216	0.12618848	0.004457291	0.042251257
FHOD1	311.6332589	-0.492497965	0.203398512	0.004467619	0.042327358
RRAGC	121.9372397	0.613154928	0.273284592	0.00449296	0.042545529
AC092952.1	161.8408812	-0.587078135	0.256991223	0.00450695	0.042652508
TMEM144	60.9813659	0.773626517	0.380709964	0.004508893	0.042652508
CCNL2	1233.777388	-0.364185011	0.140400196	0.004524407	0.042772558
AC025198.1	34.71637607	-1.027122024	0.569048556	0.004526234	0.042772558
NDN	1265.017762	-0.35799611	0.137591849	0.004528586	0.04277282
SRP14	1135.471913	-0.361329331	0.139239229	0.004558603	0.043034246
SNORD11B	480.2320616	-0.464187492	0.18958887	0.004579765	0.043211847
TLN2	2116.66985	-0.383452726	0.1495685	0.004583848	0.043228197
GCLC	334.7364489	0.461192553	0.187852938	0.004593567	0.043297665
AC107959.1	24.89327605	1.090020172	0.645740308	0.004602133	0.043336957
AC090114.1	14.26453821	1.421627385	0.978566848	0.004602447	0.043336957
EFNA1	93.00789726	0.704828914	0.335329741	0.00460522	0.043340891
PINK1	571.3393442	-0.407341656	0.161101186	0.004609672	0.043360609
PSMB2	2060.512485	0.353034145	0.135527373	0.004618971	0.043425882
ADGRB3	730.0765365	0.47941493	0.197632243	0.004627869	0.043487314
STAT5A	40.53246945	0.90269408	0.484919545	0.00463489	0.043531053
NSUN4	432.7918363	0.430526537	0.172461201	0.004651403	0.043663855
COMMD7	398.8215931	-0.446126104	0.180453662	0.004656153	0.043686163
AC073957.3	8.385760026	1.918232256	1.430805338	0.0046638	0.043735605
CTDSP2	1893.027373	-0.345616447	0.132608253	0.004678191	0.043848211
AHR	893.3121113	-0.376868368	0.147144896	0.004688259	0.043907737
GCC2	606.0953416	-0.406968984	0.161306638	0.004689315	0.043907737
CHD3	923.9829925	-0.39485931	0.155484784	0.004694071	0.043929912
PPP2CB	2207.761204	0.339794906	0.129509406	0.004710988	0.044065823
NALCN	98.43101814	-0.675221115	0.314574942	0.00471809	0.044105571
KIAA1217	416.0644761	0.447221303	0.181207537	0.004720032	0.044105571
AC124068.2	100.2586186	-0.66822855	0.310437405	0.004724042	0.044119596
CPSF7	1005.449449	0.364442043	0.14112235	0.004726329	0.044119596
GPSM1	774.4345055	-0.383145687	0.150153584	0.004753063	0.044338463
MLEC	3894.2592	-0.327378176	0.124815458	0.004754595	0.044338463
RPL21P75	15.56883988	-1.54363545	0.988778985	0.004777029	0.044525102
TSPO	1094.096927	-0.378206745	0.14793284	0.004807745	0.044788709
CLEC2B	177.1153148	0.545847337	0.235806032	0.004819705	0.044877403
PRDM8	1010.7445	-0.438670594	0.177841888	0.00484099	0.045041547
AC104843.2	13.78987992	-1.749236148	1.160162414	0.004842229	0.045041547
RPL21P93	11.93501688	-1.880812537	1.195096655	0.004868242	0.045260627
MTCO3P8	18.48220341	1.212869023	0.779849714	0.00489684	0.045503513
AL512599.1	31.60103566	-1.049690623	0.604670662	0.004906632	0.045571488
AC109326.1	167.9245148	0.547407586	0.237704292	0.004910189	0.045581515
RBMS2	1302.566229	-0.402662135	0.16028228	0.004914527	0.045598776
MYH16	5.116205929	3.256283827	1.981700783	0.004918305	NA
[truncated: 21,825 more rows]
