# Supplementary material for: Nuclear accumulation of host transcripts during Zika Virus Infection
Source: PLoS Pathog. 2023 Jan 5;19(1):e1011070. doi: 10.1371/journal.ppat.1011070 (PMC9847913; doi:10.1371/journal.ppat.1011070)
Supplement: S4 File — (CSV) [file ppat.1011070.s013.csv]

	baseMean	log2FoldChange	lfcSE	pvalue	padj
OAS3	7221.415019	5.245420358	0.126259132	0	0
IFI6	6878.387371	6.508495218	0.140459354	0	0
IFI27	4150.174945	6.593287232	0.152321473	0	0
XAF1	10980.59974	3.775677457	0.10162267	1.59E-303	5.86E-300
IFI44L	17222.80615	4.066165851	0.110160936	5.65E-300	1.67E-296
DDX58	5970.700941	4.667664548	0.136472189	1.14E-257	2.80E-254
IFI44	4894.7367	3.754260218	0.110147343	7.58E-256	1.60E-252
PRAL	8509.374028	3.752028462	0.111575657	3.50E-249	6.46E-246
SLFN5	2414.118421	5.039013175	0.158095891	3.38E-224	5.56E-221
STAT1	10641.68152	3.986621953	0.126459995	3.91E-219	5.78E-216
IFITM3	5212.85721	3.440858295	0.109408251	2.32E-218	3.12E-215
PLSCR1	2414.096572	5.090620083	0.165751363	2.31E-208	2.85E-205
DTX3L	5127.338381	3.823794596	0.126283997	2.88E-202	3.28E-199
LGALS3BP	3830.6354	3.763777969	0.125773776	5.33E-198	5.63E-195
PARP14	14723.30486	4.027723735	0.135100204	2.44E-197	2.41E-194
SP100	1990.824745	4.631542574	0.160312305	1.06E-184	9.75E-182
ISG15	1549.543498	6.84623329	0.239821436	1.31E-179	1.14E-176
SAMHD1	3275.038909	3.90255214	0.139509534	1.83E-173	1.50E-170
TRIM14	1228.293992	3.878738433	0.144157583	1.31E-160	1.02E-157
SAMD9L	4918.39274	3.784049864	0.142003794	1.27E-157	9.40E-155
SP110	1615.895749	3.627003173	0.144379987	1.53E-140	1.08E-137
EIF2AK2	15337.547	2.520815416	0.103086394	2.04E-133	1.37E-130
PARP9	3552.667474	3.316757822	0.136470933	9.54E-132	6.13E-129
SHFL	1631.53414	3.476777122	0.143565769	7.51E-131	4.62E-128
TAP1	1713.082631	3.432319118	0.146911999	5.82E-122	3.44E-119
TRIM22	4285.35732	3.318868703	0.142415688	2.68E-121	1.52E-118
RNF213	13678.56037	2.674547356	0.116545214	5.13E-118	2.80E-115
DDX60	1348.162561	3.308163348	0.15523475	4.76E-102	2.51E-99
TRIM25	2514.069066	2.504432834	0.121118118	3.21E-96	1.64E-93
UBE2L6	1754.409481	2.949676189	0.142775837	4.54E-96	2.23E-93
RSAD2	4828.340817	9.216797112	0.447939461	4.98E-95	2.38E-92
ANGPTL6	797.6164449	3.490010443	0.170341211	1.66E-94	7.67E-92
ZNFX1	2125.964492	2.756049167	0.136882646	2.10E-91	9.39E-89
IFI16	2873.925811	2.4872276	0.131724812	8.99E-81	3.91E-78
IFIT5	3333.316801	2.3570061	0.125999619	2.57E-79	1.08E-76
BST2	578.1383189	7.014037282	0.380516134	9.65E-76	3.96E-73
STAT2	3033.575065	2.305860733	0.128401028	2.42E-73	9.65E-71
TRIM21	626.588047	3.242212017	0.182088391	3.94E-72	1.53E-69
ADAR	9091.695525	1.809762502	0.105079119	5.41E-68	2.05E-65
ERAP2	700.9710893	2.74089872	0.162493457	4.49E-65	1.66E-62
PSMB8	732.0786307	3.2500273	0.193455116	1.35E-64	4.87E-62
PSMB8-AS1	634.219815	3.322020764	0.199573749	1.99E-63	7.00E-61
PPM1K	1292.713458	2.206764423	0.133180917	6.74E-63	2.32E-60
PSMB9	505.3123118	3.539967044	0.214747268	3.00E-62	1.01E-59
BTN3A1	781.6478404	2.837330256	0.174488648	1.06E-60	3.46E-58
USP18	319.9931492	5.134735408	0.314406888	1.08E-60	3.46E-58
IFITM1	984.5091789	9.042864901	0.556418699	2.58E-58	8.10E-56
HELZ2	329.2316247	5.407978256	0.340357211	1.54E-57	4.73E-55
IFIH1	4672.848262	5.73570944	0.366652221	1.92E-56	5.80E-54
BTN3A2	597.3763296	3.227220324	0.206840192	3.91E-56	1.16E-53
IRF7	324.313004	3.74685	0.240041271	5.41E-56	1.57E-53
BTN3A3	414.2248092	3.523454317	0.226928865	1.44E-55	4.10E-53
SERPING1	999.787036	2.70787617	0.176874488	3.71E-54	1.03E-51
OASL	606.250961	7.979901983	0.513069869	4.34E-54	1.19E-51
TRIM69	979.5754541	2.183951551	0.142684297	6.11E-54	1.64E-51
PML	714.8850835	2.74430271	0.181861144	1.10E-52	2.89E-50
LAP3	3001.764331	1.806780131	0.123155003	6.15E-50	1.59E-47
C5orf56	334.3110274	3.842149501	0.265334874	1.21E-48	3.08E-46
TLR3	367.4692628	3.370920961	0.233768119	2.48E-48	6.20E-46
DHX58	223.8973186	4.354926887	0.305264258	4.73E-47	1.17E-44
TLDC2	224.0549806	3.988021841	0.287453617	9.42E-45	2.28E-42
AC009950.1	221.6214258	4.095435852	0.296498733	2.35E-44	5.60E-42
HLA-F	318.0904677	6.750625528	0.484073155	3.15E-44	7.38E-42
IFIT1	12688.45412	3.821282847	0.279635529	8.97E-44	2.07E-41
MOV10	1628.851823	1.796874781	0.132333164	3.25E-43	7.38E-41
MYD88	1370.179642	1.748294752	0.129709287	1.30E-42	2.90E-40
UBA7	1181.344698	4.486751809	0.335730036	5.16E-42	1.14E-39
RBCK1	1269.917295	1.631638103	0.126448341	2.69E-39	5.84E-37
PLAAT4	234.7799803	3.479617232	0.274866174	6.92E-38	1.48E-35
TAPBP	3376.615841	1.333830013	0.107526116	1.74E-36	3.67E-34
ERAP1	941.5390354	1.684806012	0.138217468	2.17E-35	4.52E-33
B2M	5320.811325	3.512533724	0.289178768	2.98E-35	6.12E-33
PSME1	1334.395106	1.571267597	0.129757345	6.03E-35	1.22E-32
APOL2	605.6975659	2.226992535	0.18439321	8.31E-35	1.66E-32
OAS2	9237.900471	7.31142797	0.607158678	1.11E-34	2.18E-32
IRF9	355.6351364	2.384708105	0.198038853	1.29E-34	2.50E-32
HLA-E	2878.179577	4.150613591	0.347051188	3.02E-34	5.80E-32
BISPR	181.0361373	6.052373873	0.500029159	7.69E-34	1.46E-31
PHF11	672.6117678	2.203286721	0.185341301	7.88E-34	1.47E-31
APOL6	1582.848724	4.671462977	0.398044506	4.38E-33	8.09E-31
DDX60L	5450.742665	4.348622497	0.371560874	5.42E-33	9.89E-31
TDRD7	1132.511333	1.712603626	0.147295626	1.85E-32	3.33E-30
IFIT3	8365.061858	3.538797127	0.305673073	2.94E-32	5.23E-30
TRANK1	655.1094319	1.96376443	0.170561187	6.64E-32	1.17E-29
CMPK2	2271.086967	7.30371025	0.637862416	1.19E-31	2.06E-29
TRIM5	1312.65316	1.462839865	0.128223469	2.67E-31	4.59E-29
AC004551.1	267.3385657	7.598122417	0.654770464	1.77E-30	3.01E-28
SAMD9	3689.219315	4.959795917	0.442993963	2.11E-30	3.54E-28
GBP3	208.2812182	6.756040463	0.59600535	9.79E-30	1.63E-27
MT2A	735.4992288	3.725965349	0.343475748	1.08E-28	1.77E-26
ZCCHC2	989.049912	1.787060284	0.165038645	1.54E-28	2.50E-26
AGRN	1888.77103	1.348920609	0.124699442	1.99E-28	3.19E-26
MX1	18091.07688	7.349740549	0.702842363	6.89E-27	1.09E-24
LY6E	136.8100652	4.692234463	0.445104831	7.54E-27	1.18E-24
ARMH4	616.2028375	-1.631233088	0.155965342	8.33E-27	1.29E-24
SP140L	220.5707974	2.812219589	0.270237661	1.39E-26	2.14E-24
PSME2	795.2997243	1.516724271	0.146147798	2.03E-26	3.09E-24
CXCL10	468.9416681	9.104475175	0.838973739	2.11E-26	3.18E-24
SLC15A3	286.34987	2.699681779	0.260601791	2.14E-26	3.20E-24
IRF1	148.8289407	3.426277207	0.331580274	3.75E-26	5.54E-24
TENT5A	673.9122376	1.848843513	0.181956473	1.74E-25	2.55E-23
GBP1	1185.384618	4.616271516	0.459998318	5.11E-25	7.41E-23
LGI2	632.3716931	-1.600590855	0.162770337	5.01E-24	7.18E-22
ANGPTL1	949.0851984	1.312420038	0.13350509	5.75E-24	8.17E-22
TRIM56	1586.134368	1.146228071	0.116599149	6.44E-24	9.05E-22
ATP10A	521.6957775	1.723305507	0.175785459	6.62E-24	9.23E-22
LIPA	2039.50681	-1.072880291	0.111817229	6.64E-23	9.16E-21
EPSTI1	840.3817613	6.486996782	0.685190813	1.44E-22	1.97E-20
AL445490.1	98.81310816	5.290722801	0.548998099	2.27E-22	3.08E-20
PARP10	162.8480266	2.618181497	0.277491433	2.48E-22	3.33E-20
HERC6	2446.032753	6.834496172	0.736259035	8.08E-22	1.07E-19
OAS1	3253.058923	7.179955446	0.775037753	9.25E-22	1.22E-19
TAP2	784.7784469	3.255970264	0.353283899	1.59E-21	2.08E-19
PLEKHA4	346.0443481	1.756827536	0.191065872	2.31E-21	2.99E-19
SLC1A2	1286.338058	-1.383746214	0.153832192	1.55E-20	2.00E-18
HLA-B	6546.232131	4.820439567	0.546278295	5.05E-20	6.43E-18
SHC3	3218.55503	-1.061069873	0.119883169	6.93E-20	8.74E-18
C1R	498.5072915	1.822135272	0.206748662	7.14E-20	8.94E-18
PNPT1	2051.285723	2.629272091	0.299578347	8.79E-20	1.09E-17
BATF2	189.0422907	7.764160562	0.840308677	1.11E-19	1.37E-17
CXCL16	283.4307712	2.00117677	0.229927745	1.87E-19	2.29E-17
CASP1	92.86683338	4.082769654	0.468318008	2.76E-19	3.34E-17
PARP12	756.6994911	4.67904794	0.542169871	3.07E-19	3.69E-17
SPATS2L	2827.992337	1.090344031	0.12615546	4.37E-19	5.21E-17
EEF1A1	17317.01334	-0.92296634	0.107624142	8.97E-19	1.06E-16
CADM3	519.4549794	1.497135255	0.176978736	1.73E-18	2.03E-16
CMTR1	611.4187621	1.338535361	0.158376781	1.95E-18	2.27E-16
CD274	85.27390957	5.216405683	0.61097922	3.68E-18	4.25E-16
CCDC194	90.51667723	5.97587532	0.689944129	4.09E-18	4.68E-16
EIF3L	1223.445198	-1.027305965	0.122525024	4.19E-18	4.76E-16
NMI	513.5704048	3.667322596	0.441566349	5.00E-18	5.64E-16
TPT1	11881.2961	-0.823875552	0.0985415	6.46E-18	7.23E-16
AC020931.1	77.39963413	3.890537024	0.465718344	7.41E-18	8.23E-16
CNP	3741.774115	0.867201685	0.104464224	1.03E-17	1.13E-15
RNF213-AS1	171.3936197	2.164377686	0.263173699	1.18E-17	1.29E-15
HERC5	843.9868178	6.174408594	0.753624622	1.19E-17	1.29E-15
MT-CO3	49323.41863	-0.957715248	0.117059412	2.66E-17	2.87E-15
HLA-H	81.16882154	3.653378957	0.447253623	2.78E-17	2.97E-15
AC124319.2	155.3640827	2.321642051	0.286132788	2.87E-17	3.05E-15
NLRC5	1276.836569	3.56954077	0.441602718	2.90E-17	3.06E-15
NT5DC2	504.7060563	-1.327662418	0.16350423	3.16E-17	3.31E-15
OPTN	655.6210105	1.438158008	0.177411267	3.35E-17	3.49E-15
BIRC3	75.97379564	3.939750226	0.483069731	3.70E-17	3.82E-15
IFITM2	71.54929242	3.936901878	0.486387167	6.43E-17	6.59E-15
TOP2A	5084.270611	-0.907556174	0.112590857	7.01E-17	7.14E-15
TRIM58	1359.684625	1.004262555	0.124876084	7.52E-17	7.61E-15
MTURN	379.3234888	-1.786946122	0.223735659	8.13E-17	8.17E-15
HLA-C	2593.109066	3.932172526	0.49481313	9.53E-17	9.52E-15
KIF23	1176.542364	-1.017215787	0.127630989	1.31E-16	1.30E-14
SMC2	2201.017597	-1.001539982	0.126402371	1.92E-16	1.89E-14
IFI35	445.6548823	4.769602483	0.607482685	1.99E-16	1.95E-14
SCAMP1-AS1	223.443571	1.993749996	0.253231826	2.01E-16	1.95E-14
HLA-A	3008.06001	2.793677988	0.355996052	2.13E-16	2.05E-14
TNFSF10	72.96723121	4.653238183	0.582954274	2.38E-16	2.27E-14
KIAA1217	801.1991586	1.214033522	0.154246641	2.38E-16	2.27E-14
RPL5	10951.60628	-0.832119985	0.105410834	2.96E-16	2.81E-14
TMEM62	254.6431475	1.751101051	0.225096237	4.36E-16	4.10E-14
MKI67	7799.303886	-0.840349845	0.107128136	4.39E-16	4.10E-14
CCND2	49533.68776	-0.915548611	0.11671491	4.70E-16	4.37E-14
SMIM14	833.2451354	1.09342299	0.140864709	6.52E-16	6.01E-14
ZMAT3	2402.080656	-0.861765903	0.110620824	6.55E-16	6.01E-14
SCARB2	11566.21067	0.771777386	0.09934916	9.14E-16	8.34E-14
THEMIS2	83.1077797	3.486639129	0.452273847	9.69E-16	8.78E-14
RTP4	295.6843605	6.49298109	0.846431962	1.03E-15	9.32E-14
RASGRP3	202.1049528	4.341101815	0.568122895	1.14E-15	1.02E-13
RPL4	7798.072069	-0.810816991	0.106187478	2.36E-15	2.10E-13
AC012513.3	537.1270141	-1.202994318	0.158605174	2.37E-15	2.10E-13
CXCL9	62.4356806	4.924714701	0.648652189	7.87E-15	6.92E-13
RPLP0	1617.109949	-0.86997035	0.116874186	9.45E-15	8.26E-13
LINC01963	700.6156954	-1.152676748	0.155878674	1.03E-14	8.98E-13
SHISA5	982.0554375	0.969052472	0.131346812	1.41E-14	1.21E-12
TNFRSF10D	256.7187173	-1.52118044	0.208381777	1.79E-14	1.54E-12
NELL2	2193.545671	-1.086160228	0.148323472	1.85E-14	1.58E-12
BOC	1697.050759	0.880106938	0.120712799	2.98E-14	2.53E-12
FRMPD3	172.7820896	1.873168036	0.260600843	3.94E-14	3.33E-12
SLC12A2	3021.446913	-0.90703672	0.126150321	5.85E-14	4.91E-12
AP001610.2	3381.325634	7.277051635	1.027793345	6.01E-14	5.02E-12
AL671883.2	240.3383079	4.697693376	0.670282614	1.18E-13	9.81E-12
TMOD2	5884.420635	-0.970167274	0.137841484	1.64E-13	1.36E-11
AC015912.1	84.2995447	2.609368391	0.373352487	1.74E-13	1.42E-11
CBX5	15595.42659	-0.90729277	0.128818681	1.79E-13	1.46E-11
DSEL	2016.826802	-0.847636294	0.120560539	2.02E-13	1.64E-11
EIF4B	2973.189013	-0.770165941	0.109287138	2.04E-13	1.65E-11
DLGAP5	640.9091441	-1.041093613	0.148964841	2.19E-13	1.76E-11
CD82	354.4466877	1.492083246	0.216382603	3.38E-13	2.70E-11
PMAIP1	128.6889624	2.221612854	0.323780557	3.85E-13	3.06E-11
ZNF618	1276.949675	0.952588936	0.137879274	4.32E-13	3.41E-11
PABPC1	6960.588352	-0.674464095	0.096932274	4.64E-13	3.64E-11
ARHGAP11A	1052.043635	-0.925738415	0.134639955	5.51E-13	4.30E-11
RNF114	1259.218093	0.908796807	0.132084139	5.53E-13	4.30E-11
CENPF	6602.716489	-0.725026198	0.104884286	5.76E-13	4.45E-11
ADGRG6	153.5113399	-1.816230439	0.266939939	5.91E-13	4.55E-11
TTC39B	487.7804063	1.145990904	0.167852841	6.45E-13	4.93E-11
CSF1	518.6371313	1.31742614	0.194612874	8.55E-13	6.51E-11
RPL3	6613.759632	-0.707332395	0.103634793	1.08E-12	8.21E-11
ZC3HAV1	2159.216161	0.831376217	0.122778241	1.25E-12	9.39E-11
H1F0	1741.965704	0.94165957	0.139795175	1.33E-12	9.99E-11
CENPE	1303.314246	-0.941876912	0.139847163	1.42E-12	1.06E-10
MDK	800.0742409	0.99772483	0.148743108	1.65E-12	1.23E-10
RRM2	2701.424937	-0.922352198	0.13751952	1.76E-12	1.30E-10
WASHC4	1968.047312	0.7725612	0.114621547	1.78E-12	1.31E-10
NUDT3	3721.189118	-0.875712823	0.130607374	1.90E-12	1.39E-10
KIF15	1145.197021	-0.900071754	0.134494701	2.01E-12	1.46E-10
TYMS	1509.752223	-0.88324704	0.132388784	2.36E-12	1.71E-10
H2AFV	4292.758767	-0.832433059	0.12467359	2.42E-12	1.75E-10
CXCL11	50.91904581	5.071398195	0.746879129	3.37E-12	2.42E-10
MCM6	1470.414189	-0.966576219	0.146945296	4.03E-12	2.88E-10
NKAIN3-IT1	2417.335162	-0.927260126	0.141787201	5.41E-12	3.84E-10
ASPM	1727.491573	-0.782343036	0.119133695	5.56E-12	3.93E-10
AL157871.4	201.8394665	1.697433856	0.263156106	6.52E-12	4.58E-10
RBM43	379.9010532	1.225647039	0.189387335	6.74E-12	4.72E-10
LGALS9	118.6233474	2.15613739	0.335864243	7.67E-12	5.34E-10
SLC23A2	1579.350979	-0.810635031	0.124542146	7.82E-12	5.42E-10
SEMA5A	7104.797981	-0.805863264	0.124005721	8.42E-12	5.81E-10
HLA-G	56.17276577	3.260441479	0.510141537	1.20E-11	8.27E-10
HIST1H1D	572.078116	-1.190178273	0.186467458	1.22E-11	8.34E-10
RPS6	4554.070659	-0.685220785	0.106373636	1.47E-11	1.00E-09
JADE2	137.2544643	1.776524837	0.282207804	1.82E-11	1.23E-09
PCGF5	788.1727018	0.947988916	0.15016162	1.97E-11	1.33E-09
ICAM1	63.92363426	3.373610081	0.535871458	2.02E-11	1.35E-09
CCL5	88.13636258	10.20219687	2.874348984	2.03E-11	1.35E-09
FAM168B	2703.260307	-0.711882179	0.11194654	2.51E-11	1.67E-09
GIMAP2	84.85798706	2.665995517	0.428099981	2.64E-11	1.75E-09
RPL7	2478.133547	-0.762577527	0.120581731	2.83E-11	1.86E-09
AC110597.3	1019.592877	-0.876463307	0.139649659	3.24E-11	2.12E-09
TNFAIP2	91.1434311	2.53056612	0.408764369	3.26E-11	2.13E-09
AMBRA1	381.6402609	1.089042978	0.175830459	4.50E-11	2.93E-09
EEF1B2	1228.423436	-0.792328438	0.126969328	4.62E-11	2.99E-09
RPL6	4200.531154	-0.641154485	0.102157473	5.00E-11	3.22E-09
AC116366.1	58.8515173	2.917378308	0.472403849	5.04E-11	3.24E-09
KAT2A	796.7978844	0.97506265	0.158532593	5.80E-11	3.71E-09
GPR155	1081.954054	-0.865193893	0.140098901	6.20E-11	3.95E-09
FBXO39	45.6981419	3.623841296	0.587628528	6.30E-11	3.99E-09
AGTRAP	152.1251375	1.5985047	0.262565252	6.97E-11	4.40E-09
EIF4EBP2	5219.936242	-0.800376883	0.130004649	7.51E-11	4.72E-09
DTL	903.1322029	-0.859551817	0.140565612	9.22E-11	5.77E-09
FREM2	11241.23977	-0.746845106	0.121767	9.70E-11	6.05E-09
TRIM26	674.1932371	0.941839617	0.154911079	1.05E-10	6.49E-09
CHROMR	473.8560803	1.048306419	0.172926236	1.05E-10	6.50E-09
RPS3A	1299.348414	-0.730224773	0.120440791	1.58E-10	9.70E-09
ECT2	1178.77034	-0.744727037	0.123165959	1.70E-10	1.04E-08
AL354740.1	5133.664433	-0.799220176	0.13378933	2.34E-10	1.43E-08
SFRP2	1784.538134	-0.766931485	0.12825982	2.45E-10	1.49E-08
GMPR	74.70223471	2.619675117	0.446017774	2.46E-10	1.49E-08
STARD4	3501.354936	0.661713144	0.110075538	2.61E-10	1.57E-08
CD44	2162.36715	-0.698531143	0.116708237	2.72E-10	1.63E-08
CLN8	141.1496764	-1.57903839	0.269722079	2.83E-10	1.69E-08
ZBTB20	2571.666097	0.806097964	0.135724136	2.85E-10	1.70E-08
IPO5	5985.702546	-0.612148455	0.101990923	3.00E-10	1.78E-08
ATAD2	1537.090694	-0.696869389	0.117423913	3.71E-10	2.20E-08
NRIR	60.7345187	9.562873233	2.818266472	3.79E-10	2.23E-08
GRINA	3572.291757	0.674579168	0.113680637	3.90E-10	2.29E-08
CMTM4	314.2127326	-1.387361027	0.239002493	4.00E-10	2.33E-08
TPX2	2268.031429	-0.654107047	0.110197894	4.06E-10	2.36E-08
NAMPT	433.6126727	1.029116999	0.17626846	4.18E-10	2.42E-08
RASSF2	4107.89693	-0.687586168	0.116827424	5.07E-10	2.92E-08
AC007899.1	61.84287678	2.439463723	0.425328652	5.85E-10	3.36E-08
ZNF436	2912.868828	0.662480558	0.113006151	6.34E-10	3.63E-08
SLC25A6	1660.487571	-0.698439803	0.119587881	6.51E-10	3.71E-08
FMR1	1590.008635	0.680004137	0.116784399	7.66E-10	4.35E-08
PRKDC	8470.80395	-0.661966647	0.114771573	9.77E-10	5.53E-08
KNL1	1019.55906	-0.888042195	0.156503083	1.02E-09	5.77E-08
IFIT2	2495.106375	2.30518775	0.412446576	1.05E-09	5.87E-08
ZNF704	945.4174029	-0.859557455	0.150953696	1.16E-09	6.49E-08
AL603832.1	115.3357508	1.691472219	0.301647362	1.20E-09	6.70E-08
BIRC5	475.9030859	-0.93369615	0.164738353	1.24E-09	6.87E-08
HIST1H2BC	471.9561744	-1.126960368	0.200120356	1.27E-09	7.03E-08
BUB1B	829.6846144	-0.912337444	0.160896033	1.40E-09	7.73E-08
FBXO6	75.71036504	2.088517411	0.375464601	1.53E-09	8.42E-08
RPL7A	5048.907976	-0.600466632	0.104771881	1.57E-09	8.60E-08
WARS	1209.750309	1.762094041	0.317735576	1.58E-09	8.61E-08
ARL10	1706.323288	-0.725507284	0.127787315	1.61E-09	8.75E-08
ARC	85.34744767	-1.938288846	0.34942895	1.63E-09	8.79E-08
ADAM22	1059.729759	-0.718763485	0.126651154	1.65E-09	8.91E-08
HIST1H1B	173.1896211	-1.514431486	0.272781641	1.68E-09	9.00E-08
RBL1	1074.054708	-0.779124635	0.138004321	1.77E-09	9.48E-08
KIF4A	889.3448007	-0.805335483	0.143638676	2.10E-09	1.12E-07
FAM171A1	696.70751	-0.821526119	0.147179812	2.36E-09	1.26E-07
TFRC	1615.061423	-0.686511781	0.122436334	2.62E-09	1.39E-07
OR52K3P	109.5923273	8.292394731	1.311892393	2.78E-09	1.47E-07
OLFM2	2371.742984	0.655753389	0.116905125	2.84E-09	1.49E-07
RPSA	1675.857388	-0.650316347	0.116078228	2.93E-09	1.53E-07
CADM3-AS1	239.7894542	1.215208831	0.222073336	3.03E-09	1.58E-07
CASP7	278.3231887	1.212396585	0.223005721	3.66E-09	1.91E-07
ATF3	71.36057826	2.28228513	0.422967421	3.73E-09	1.94E-07
ITGA11	204.5644065	1.269968864	0.234107238	3.85E-09	1.99E-07
NCAPH	629.0857734	-0.842884005	0.153579377	3.89E-09	2.00E-07
LGMN	982.2508346	0.786217257	0.143022822	4.10E-09	2.10E-07
HLA-L	199.8949213	1.341139869	0.24823913	4.16E-09	2.12E-07
FITM2	353.9324493	-0.988527897	0.181595158	4.17E-09	2.12E-07
EEF2	7876.637764	-0.541383917	0.096774573	4.18E-09	2.12E-07
NAPA	259.3318674	1.307165896	0.242030908	4.24E-09	2.14E-07
CD38	38.76312817	3.222834339	0.593322566	4.29E-09	2.16E-07
HS6ST2	1135.595059	-0.73688438	0.135208137	5.27E-09	2.64E-07
NTNG1	257.0125814	-1.239586513	0.231018565	5.27E-09	2.64E-07
H2AFZ	3505.245384	-0.576821683	0.10455713	5.64E-09	2.81E-07
SPAG5	740.4414616	-0.780009474	0.143723031	6.04E-09	3.00E-07
MT-TF	758.1450411	0.767945367	0.141330916	6.07E-09	3.01E-07
TACC3	925.6722266	-0.767857134	0.141412572	6.09E-09	3.01E-07
ANKFY1	4559.894727	0.58950611	0.10781043	7.47E-09	3.68E-07
PTGS2	57.74055271	2.492839163	0.475068683	8.57E-09	4.21E-07
FAM111A	915.1591105	0.726883042	0.135122181	9.29E-09	4.55E-07
MATN2	7654.608551	-0.635038144	0.117605068	9.49E-09	4.62E-07
ITM2B	3121.983343	0.570419578	0.105606841	1.17E-08	5.70E-07
LIPG	1475.352045	0.639668296	0.119998595	1.42E-08	6.88E-07
BCL2L13	1131.716114	0.77380287	0.146994526	1.52E-08	7.35E-07
POU3F4	503.4950467	-0.83035627	0.158471774	1.55E-08	7.45E-07
CENPJ	872.3728779	-0.719126768	0.136235849	1.55E-08	7.45E-07
ASB1	503.0923965	-0.824565003	0.15819354	1.82E-08	8.69E-07
HLA-J	64.06547092	2.20763455	0.43262737	1.83E-08	8.71E-07
PRR11	718.5314869	-0.73457342	0.140376657	1.90E-08	9.00E-07
OGFR	99.92167865	1.682324025	0.330025723	1.97E-08	9.30E-07
ANKIB1	3247.73673	0.597708503	0.113125655	2.02E-08	9.53E-07
KIF20A	789.5880645	-0.828513301	0.15931944	2.07E-08	9.72E-07
PCYOX1	2013.209048	-0.634286144	0.120898605	2.20E-08	1.03E-06
AL138963.4	1668.945833	-0.632070405	0.120639835	2.31E-08	1.08E-06
ETV7	39.97141465	5.889063431	1.062964818	2.47E-08	1.15E-06
HIST1H1E	1087.473273	-0.736539255	0.142377181	2.61E-08	1.21E-06
MCM4	1615.892706	-0.811531328	0.157832778	2.69E-08	1.24E-06
FGL2	156.1985441	1.301690274	0.25759222	2.79E-08	1.29E-06
RTKN2	475.2578817	-0.839383397	0.163935714	2.90E-08	1.33E-06
AL691432.2	359.4564077	-0.918369597	0.18022892	2.96E-08	1.36E-06
KPNA2	2717.121092	-0.573342582	0.109844527	3.02E-08	1.38E-06
DNPEP	416.1033877	0.931474701	0.183090288	3.08E-08	1.41E-06
FOXM1	728.3943776	-0.72318367	0.1405991	3.12E-08	1.42E-06
RIMS1	224.2164659	-1.140473103	0.226257475	3.17E-08	1.44E-06
RPS4X	4534.815556	-0.555059248	0.106417029	3.24E-08	1.47E-06
LINC00641	378.3757975	-0.900853796	0.177260777	3.25E-08	1.47E-06
MX2	509.3735108	5.000318899	1.017583222	3.33E-08	1.50E-06
GRIK1	657.3869222	-0.843760649	0.165586719	3.43E-08	1.53E-06
CDK17	1307.745798	0.651501244	0.12631916	3.46E-08	1.54E-06
GTPBP2	648.2782029	0.770573502	0.150842842	3.49E-08	1.56E-06
RPS3	2392.949044	-0.590722559	0.114070236	3.56E-08	1.58E-06
VCAM1	1659.331047	2.195550148	0.446691789	4.29E-08	1.90E-06
NECTIN2	636.7555004	0.766040519	0.151300647	4.46E-08	1.97E-06
CDC20	216.6532981	-1.176106299	0.237545037	4.95E-08	2.18E-06
ADCY1	764.8516505	-0.763673298	0.152005691	5.30E-08	2.32E-06
TMEM229B	45.70042616	2.643846117	0.538856906	5.33E-08	2.33E-06
ZNF107	1189.933713	0.640009685	0.125982481	5.34E-08	2.33E-06
KIF11	1561.864644	-0.720481729	0.143051726	5.51E-08	2.40E-06
CHSY1	1310.708086	0.619821828	0.122060265	5.70E-08	2.47E-06
DHFR	324.4185516	-1.059091282	0.214528528	5.81E-08	2.51E-06
PLXDC2	425.731424	-0.878813162	0.176913222	6.04E-08	2.60E-06
ADGRA3	1077.361833	-0.662317897	0.131314878	6.06E-08	2.60E-06
PTPRD	7579.725996	-0.549876813	0.10783937	6.14E-08	2.63E-06
CHST6	251.4260414	-1.026863708	0.208424234	6.27E-08	2.68E-06
F2R	12269.85008	-0.570828224	0.11242753	6.37E-08	2.71E-06
GRN	911.245059	0.711727254	0.142206734	6.71E-08	2.84E-06
GTPBP1	1032.979676	0.702479395	0.140287402	6.72E-08	2.84E-06
PROM1	526.0427634	-0.913266109	0.185114996	6.76E-08	2.85E-06
AFF2	353.3870583	-0.969102702	0.196938798	6.88E-08	2.89E-06
VSIG10L	118.813619	1.459690543	0.302375983	8.19E-08	3.44E-06
KCNIP1	488.2964308	1.004079136	0.205963069	8.37E-08	3.50E-06
KIF14	463.4625002	-0.847033833	0.172655101	8.65E-08	3.61E-06
VEPH1	751.9704044	-0.839534867	0.171108982	8.82E-08	3.67E-06
AJAP1	1399.842446	-0.619020338	0.124934152	1.06E-07	4.41E-06
LHFPL3	2833.965518	-0.62112333	0.12571148	1.08E-07	4.48E-06
HMGB2	1103.644363	-0.643501775	0.130307604	1.09E-07	4.49E-06
RFLNB	243.6731929	-1.139677967	0.237547278	1.09E-07	4.49E-06
MMP16	5498.010711	-0.57848917	0.116993124	1.17E-07	4.79E-06
HDX	567.8911615	0.783022243	0.16094578	1.19E-07	4.87E-06
HIST2H2BE	473.1622194	0.827374811	0.17066734	1.21E-07	4.93E-06
ARPP19	8276.088695	-0.534129533	0.107316594	1.22E-07	4.96E-06
CD47	2153.386044	0.590426449	0.119404414	1.23E-07	4.99E-06
DGLUCY	364.0019273	0.927706756	0.192664278	1.24E-07	5.01E-06
AC008906.1	71.0775811	1.88328197	0.399390927	1.31E-07	5.29E-06
GPR161	1538.401147	-0.612914643	0.124857784	1.36E-07	5.48E-06
APOE	886.7461579	0.817687245	0.169573538	1.39E-07	5.57E-06
GAS2L3	878.7148037	-0.808017552	0.167644903	1.40E-07	5.59E-06
AL671277.1	47.34742587	2.422887029	0.515893643	1.44E-07	5.76E-06
GPATCH11	543.6240605	-0.797576175	0.165671047	1.47E-07	5.87E-06
GLRX	119.8168034	1.513896915	0.322105029	1.48E-07	5.88E-06
ATPSCKMT	393.1698154	-0.82941203	0.17268724	1.49E-07	5.88E-06
C4orf33	188.4203188	1.220284663	0.258703852	1.56E-07	6.15E-06
LPL	1528.799704	-0.716151058	0.14833139	1.57E-07	6.20E-06
RASGEF1B	119.9549167	1.575130751	0.337720937	1.72E-07	6.75E-06
KIF26B	1037.699496	-0.786106715	0.164358244	1.73E-07	6.79E-06
CA12	10620.34788	0.491031618	0.099822886	1.92E-07	7.52E-06
CLSPN	1064.3419	-0.761136923	0.159526293	1.94E-07	7.57E-06
TMTC4	1033.186132	-0.670482437	0.139454072	1.96E-07	7.61E-06
TUBA1B	12196.14735	-0.528635947	0.108562142	2.06E-07	8.00E-06
LGI4	235.2522511	1.137067341	0.244113283	2.17E-07	8.39E-06
CXCL2	42.05200244	2.64157953	0.572028133	2.22E-07	8.57E-06
AC011603.2	11267.73692	-0.506007176	0.103892135	2.29E-07	8.82E-06
ENDOD1	1076.49296	0.823167508	0.174608687	2.33E-07	8.93E-06
NT5E	3084.826898	0.671728738	0.140753276	2.36E-07	9.03E-06
AC021088.1	460.41616	-0.846544032	0.180067678	2.38E-07	9.10E-06
KCNT2	636.9377779	0.86331534	0.183950854	2.44E-07	9.25E-06
CHMP5	519.1810046	0.800861194	0.169772295	2.44E-07	9.25E-06
PTPRZ1	226220.0477	-0.492056821	0.099903615	2.54E-07	9.63E-06
EHD4	659.5930988	0.689152738	0.145230765	2.59E-07	9.79E-06
AURKA	385.8779634	-0.831199131	0.177300023	2.60E-07	9.79E-06
CEP78	1813.347234	-0.582402947	0.121659659	2.73E-07	1.03E-05
ANKFN1	462.8627958	0.83314643	0.178076596	2.74E-07	1.03E-05
RPL13A	5120.796293	-0.473350877	0.097435553	2.75E-07	1.03E-05
NETO1	1274.825685	-0.612792205	0.128594565	2.80E-07	1.04E-05
ELF1	1148.003962	0.626333861	0.131906887	2.98E-07	1.11E-05
RPL27A	1523.656998	-0.588225385	0.123457453	3.00E-07	1.11E-05
PAPSS2	517.8383625	-0.864559933	0.186177749	3.05E-07	1.13E-05
PIK3AP1	28.27320469	4.375605886	0.92769303	3.27E-07	1.21E-05
HEG1	3573.966979	0.503118987	0.104691841	3.31E-07	1.22E-05
STON2	500.2190521	0.788954192	0.169694196	3.40E-07	1.25E-05
RRM1	1052.031308	-0.689614243	0.147519952	3.56E-07	1.30E-05
RPL10	2592.213817	-0.529984176	0.111301369	3.61E-07	1.32E-05
SMOC1	2007.00929	-0.569603253	0.120339877	3.68E-07	1.34E-05
SOGA1	3817.003632	-0.555131514	0.117159698	3.74E-07	1.36E-05
NUB1	658.3413321	0.705368459	0.151579688	3.90E-07	1.42E-05
LDHA	1744.587855	-0.552881878	0.116851474	3.92E-07	1.42E-05
DDX6	3649.118623	-0.501608436	0.105304548	4.01E-07	1.45E-05
ZFYVE26	1390.468548	0.636770025	0.136336533	4.19E-07	1.51E-05
NACC2	4142.294311	-0.49936094	0.105062697	4.20E-07	1.51E-05
BRCA1	579.6737633	-0.734597621	0.158993576	4.26E-07	1.53E-05
INKA2	2021.251121	-0.583867428	0.124954384	4.68E-07	1.67E-05
RPS8	4262.190885	-0.474691621	0.100144108	4.89E-07	1.74E-05
AGPAT5	2940.752589	-0.541162576	0.115452859	5.03E-07	1.79E-05
GABRQ	247.5621235	-1.017249699	0.226179045	5.03E-07	1.79E-05
ZNF850	203.930044	-1.160001594	0.259474631	5.12E-07	1.81E-05
CKAP2	2409.728324	-0.503010206	0.106865877	5.21E-07	1.84E-05
CKAP2L	733.9719384	-0.682963896	0.14934988	5.83E-07	2.06E-05
SMG1	4559.210329	0.491275624	0.10469624	5.91E-07	2.08E-05
OLIG1	523.3236718	-0.730982333	0.160975374	6.21E-07	2.18E-05
EXO1	522.0043565	-0.750010325	0.165432225	6.22E-07	2.18E-05
IQGAP3	266.9027106	-0.934478414	0.209008194	6.29E-07	2.20E-05
AC068888.1	747.3943638	-0.69033409	0.151768458	6.44E-07	2.24E-05
ENOSF1	1904.943455	-0.585417688	0.127961805	6.48E-07	2.25E-05
SLC25A28	444.0134203	0.864488844	0.192958742	6.54E-07	2.27E-05
RPS23	2394.990827	-0.513693329	0.110633201	6.79E-07	2.35E-05
GBP4	27.86616068	4.323532701	0.954160513	6.81E-07	2.35E-05
GNG4	332.5686659	-0.958335309	0.216279765	7.33E-07	2.52E-05
RNF19B	250.5637063	1.013002765	0.230022194	7.92E-07	2.72E-05
KNTC1	1594.908414	-0.619449328	0.136352136	7.98E-07	2.73E-05
BUB1	1217.37313	-0.658376939	0.145727012	8.01E-07	2.73E-05
PDK3	523.8102152	-0.737327002	0.164419521	8.02E-07	2.73E-05
DNAJA1	4470.530426	0.582666267	0.12756534	8.02E-07	2.73E-05
PRKCA	3867.431268	-0.563703057	0.123215312	8.04E-07	2.73E-05
USP25	861.4983036	0.613544571	0.134933407	8.07E-07	2.73E-05
CYLD	569.6640866	0.727912697	0.162287522	8.22E-07	2.78E-05
TM4SF1	419.6700315	-0.767902225	0.1722428	8.51E-07	2.87E-05
ATP2B1	2495.573089	-0.545060229	0.119402045	8.95E-07	3.01E-05
TBC1D14	1721.111242	-0.540253903	0.11867815	9.62E-07	3.23E-05
HS3ST3B1	807.6217123	-0.625084375	0.138967713	9.63E-07	3.23E-05
EHBP1	4871.091972	-0.543982794	0.119832814	9.90E-07	3.31E-05
DANCR	141.8864442	-1.210162734	0.280454836	9.95E-07	3.32E-05
SPPL2A	1293.904059	-0.556358567	0.12309116	1.07E-06	3.55E-05
REEP1	135.2904223	-1.235331194	0.288904976	1.18E-06	3.91E-05
CALR	5531.961034	0.479699821	0.105656309	1.23E-06	4.09E-05
NIPBL-DT	725.567852	-0.639832735	0.144767635	1.34E-06	4.43E-05
HIST1H3E	175.1573827	-1.03758615	0.242552257	1.35E-06	4.44E-05
MCM8	427.5484103	-0.735138192	0.168251101	1.36E-06	4.48E-05
CYP4V2	2086.029708	0.49152864	0.1088283	1.36E-06	4.48E-05
CSPG5	4083.587389	0.468247915	0.103307896	1.40E-06	4.59E-05
RPS20	2243.151913	-0.488965404	0.10854697	1.42E-06	4.65E-05
AC005332.6	1691.952602	-0.527779697	0.118244381	1.52E-06	4.95E-05
GBP1P1	41.15042866	6.73553218	1.362828882	1.56E-06	5.09E-05
CCNA2	510.4662855	-0.746246023	0.172650557	1.65E-06	5.35E-05
SLC38A1	1964.602195	-0.515260061	0.115707246	1.66E-06	5.39E-05
MCM10	618.6979259	-0.83850258	0.195797516	1.67E-06	5.41E-05
BTN2A2	218.7476579	0.992736185	0.234114281	1.68E-06	5.42E-05
CDK1	470.6488592	-0.736428754	0.170435981	1.69E-06	5.43E-05
USP22	2477.463221	-0.501062355	0.11250733	1.75E-06	5.61E-05
APOBEC3G	30.12162046	2.630826157	0.634323116	1.98E-06	6.33E-05
SGO2	585.4247388	-0.686150473	0.159682884	2.07E-06	6.63E-05
RACGAP1	983.8688594	-0.596268113	0.137133752	2.09E-06	6.65E-05
PLK4	393.0272371	-0.743860819	0.174259581	2.09E-06	6.65E-05
AC116407.2	35.96149555	2.358559698	0.573489023	2.11E-06	6.71E-05
HJURP	503.3087734	-0.762968086	0.179371248	2.16E-06	6.86E-05
BRIP1	521.375109	-0.732643993	0.171754888	2.17E-06	6.87E-05
FANCD2	535.7966107	-0.663793878	0.154449721	2.19E-06	6.91E-05
TRIM6	47.96093476	1.935896919	0.472502271	2.20E-06	6.92E-05
DSN1	405.0891899	-0.791031196	0.186654281	2.20E-06	6.92E-05
STK32B	476.2542422	-0.803368827	0.190032112	2.26E-06	7.07E-05
STAT6	490.6458373	0.73358579	0.17224465	2.26E-06	7.07E-05
NUCKS1	5954.446516	-0.435121168	0.09783208	2.31E-06	7.20E-05
TGIF2	207.6030046	0.97192413	0.233310328	2.38E-06	7.43E-05
LMNB1	1099.477297	-0.667175529	0.156043275	2.40E-06	7.45E-05
ZWINT	297.6435753	-0.890250777	0.212844403	2.41E-06	7.49E-05
HMGB3	1265.576292	-0.659167172	0.154329772	2.49E-06	7.71E-05
NEK2	212.0850774	-0.926339126	0.222972846	2.59E-06	8.01E-05
CERK	483.8490379	-0.826201597	0.19753038	2.64E-06	8.13E-05
PATL1	2716.385807	0.570396101	0.132206489	2.64E-06	8.13E-05
DCP1A	1624.285268	0.55260574	0.127822821	2.69E-06	8.26E-05
EIF3F	1839.096326	-0.497866687	0.114573372	2.89E-06	8.86E-05
RUBCN	1288.054728	0.525940154	0.121637547	2.93E-06	8.95E-05
AURKB	123.1197344	-1.166722339	0.286393182	2.93E-06	8.95E-05
MELK	926.4007338	-0.602764858	0.141383215	2.96E-06	9.01E-05
CALCOCO2	700.4960313	0.622315507	0.146228905	2.98E-06	9.06E-05
AZI2	624.1629846	0.635669268	0.149685001	2.99E-06	9.06E-05
NIPSNAP3A	421.5944348	0.723146852	0.172300379	3.04E-06	9.20E-05
WDR76	488.1097263	-0.759585016	0.181873065	3.04E-06	9.20E-05
CNTN1	375.0805462	-0.912373975	0.222586128	3.30E-06	9.95E-05
DCLK1	4902.491966	-0.492602498	0.114244187	3.36E-06	0.000101122
AL645929.1	23.4870842	3.471875703	0.852972689	3.68E-06	NA
BTN2A1	539.5527075	0.687728639	0.165197188	3.78E-06	0.000113643
UNC93B1	93.62114213	1.308510949	0.329024824	4.15E-06	0.000124281
RPL14	2031.896954	-0.481457515	0.112558435	4.16E-06	0.000124543
LINC00487	31.78010234	6.34789564	1.339572084	4.20E-06	0.000125437
GPR180	588.5422801	0.629206576	0.151078002	4.36E-06	0.000129889
CDCA7	1619.805264	-0.598998375	0.143504064	4.41E-06	0.000130986
PRC1-AS1	406.9923751	-0.717432004	0.174891124	4.55E-06	0.000134829
GNL1	762.6884371	-0.666782005	0.161516434	4.56E-06	0.000135044
SYT1	484.7035668	-0.667622843	0.161765004	4.58E-06	0.000135254
NUF2	362.4875909	-0.810204461	0.199836115	4.68E-06	0.000138072
MEF2C	828.821544	0.596069834	0.143515916	5.04E-06	0.000148264
FANCI	1960.896677	-0.474586186	0.112004869	5.11E-06	0.000149946
GBP5	30.98759472	6.293472232	1.350612432	5.39E-06	0.000157963
AC010319.4	46.62438945	1.968946079	0.509046129	5.54E-06	0.000162192
PBK	386.2124491	-0.753706572	0.187609305	6.04E-06	0.000176394
CNDP2	2525.965892	0.457114192	0.10846805	6.10E-06	0.000177677
PRKD2	333.02292	0.823111738	0.206694731	6.27E-06	0.000182409
SFT2D2	1226.731067	-0.617053209	0.151192625	6.31E-06	0.00018308
IFNAR1	1847.925518	-0.480505118	0.114933549	6.38E-06	0.00018482
MRNIP	1863.235927	0.516038636	0.124316752	6.50E-06	0.000188026
EMP2	1512.262449	-0.574151547	0.140278758	6.80E-06	0.000196165
CCDC80	8118.464026	-0.429380752	0.102117836	6.99E-06	0.000201273
TMEM170B	1431.607744	-0.562345612	0.137525542	7.17E-06	0.000206056
SNAI2	968.9223991	-0.584567846	0.143676196	7.24E-06	0.000207777
LYPD6	183.9547121	-1.115909448	0.290846714	7.93E-06	0.000227176
E2F7	379.0315674	-0.770006098	0.195335031	8.00E-06	0.000228588
PTPRT	1833.215879	-0.566893529	0.139724945	8.06E-06	0.000229861
SQOR	58.55365183	1.822245333	0.484084385	8.13E-06	0.000231459
MLKL	28.77385732	6.173220569	1.357547787	8.16E-06	0.000231958
SLFN12	189.3426728	0.932998861	0.241139384	8.54E-06	0.000242098
ATL3	1181.455509	-0.517962611	0.126895264	8.55E-06	0.000242098
FZD8	301.1957756	0.764541509	0.194467516	8.59E-06	0.000242593
NHSL1	4080.478585	0.424716957	0.102014052	8.67E-06	0.000244324
RPL22	1044.605318	-0.533369383	0.131104743	8.69E-06	0.000244455
TTL	2610.389688	-0.482099599	0.11747699	8.85E-06	0.000248583
HIST1H2BF	371.1297323	-0.823435083	0.212023618	9.23E-06	0.000258696
NOD2	29.47789919	6.187740186	1.38196035	9.37E-06	0.000262216
CKAP5	7338.106832	-0.409996679	0.098899341	9.64E-06	0.000269307
STX17	924.3355085	0.566463444	0.141207794	9.92E-06	0.00027644
SHCBP1	431.3204469	-0.660262213	0.167396791	1.00E-05	0.00027845
SLCO2A1	339.1497283	-0.810434465	0.20956929	1.01E-05	0.000280332
MT1M	33.43289316	2.36078493	0.635633599	1.01E-05	0.000280757
CALM1	12088.89213	-0.443906362	0.108642231	1.11E-05	0.000305913
TPP1	3812.51111	0.426226769	0.103874527	1.12E-05	0.000308709
DGKG	121.5872348	-1.201038056	0.322047436	1.12E-05	0.00030991
ARHGAP29	625.5646056	0.648200173	0.165589809	1.19E-05	0.000327508
AC068724.1	76.70815053	1.423329701	0.385585834	1.21E-05	0.000331164
TMEM168	387.4740619	-0.683220086	0.176258573	1.24E-05	0.000340855
TRIL	3381.861389	0.443359588	0.109312827	1.27E-05	0.000348417
CHP1	2299.30717	-0.501313142	0.125726833	1.29E-05	0.000352159
ANXA10	19.26626239	4.090528057	1.053979632	1.30E-05	NA
NELL1	13.37337195	6.739562001	2.646622205	1.30E-05	NA
NCAPD2	748.5387933	-0.566919593	0.143784485	1.30E-05	0.000354411
WDHD1	634.2153114	-0.667370309	0.172263242	1.31E-05	0.000355331
CNTN2	60.38181383	1.541168859	0.420913512	1.32E-05	0.000358464
SLC44A5	239.8168948	-0.829701739	0.218872797	1.33E-05	0.000359389
GTSE1	441.7123612	-0.65548628	0.169044164	1.33E-05	0.000359626
CXCL5	24.86186278	2.640125988	0.719292506	1.35E-05	NA
C1orf21	1275.317059	-0.533859944	0.134846726	1.35E-05	0.000365081
AC123768.5	380.5281482	-0.718338401	0.187288933	1.36E-05	0.000365686
SRGAP3	3594.009722	0.423613135	0.104345815	1.36E-05	0.000365686
CDCA2	292.6190949	-0.786019606	0.206772984	1.37E-05	0.000367802
LNPEP	758.5864435	0.553379771	0.140492277	1.40E-05	0.000374516
DEPDC1B	200.9489064	-0.881263864	0.234582795	1.41E-05	0.000376111
MCM5	337.0993444	-0.736918726	0.193152539	1.42E-05	0.000380049
XRCC2	320.0432691	-0.816875565	0.216398078	1.43E-05	0.000382146
RBBP6	2915.377976	0.439600902	0.109164191	1.47E-05	0.000390546
LINC00294	851.1053671	-0.580114539	0.148890099	1.49E-05	0.000396403
GJC1	704.5103361	-0.637821347	0.16533265	1.51E-05	0.000401588
CCDC150	338.2873171	-0.712734571	0.187271726	1.54E-05	0.000408632
TBC1D16	1514.272506	-0.573962956	0.147718766	1.60E-05	0.00042382
WHAMM	309.6253316	0.811662728	0.216691783	1.64E-05	0.000432772
SMTNL1	18.43150713	4.582728039	1.149760109	1.65E-05	NA
PTPRS	4228.626634	-0.469176838	0.118399524	1.66E-05	0.000437062
AL035071.1	163.5671132	-0.970646322	0.263926946	1.69E-05	0.000443288
SLC26A2	637.1772409	-0.613280634	0.159731929	1.73E-05	0.000453813
GNPDA1	886.9890191	0.525121838	0.134622189	1.82E-05	0.000475537
DIAPH3	265.3009713	-0.771192459	0.206515379	1.83E-05	0.000477913
CHEK1	656.1858733	-0.657547687	0.173270286	1.83E-05	0.000478838
ACTG1	16765.12949	-0.381746825	0.095020421	1.86E-05	0.000484278
SNHG16	791.6327714	-0.543754598	0.140479075	1.87E-05	0.000485708
NFASC	124.1456497	1.103303752	0.305378732	1.95E-05	0.000507035
FAM172A	294.0200787	-0.754955057	0.202710112	1.96E-05	0.00050784
HIPK2	8594.878332	-0.437134571	0.111055505	2.11E-05	0.000546327
IRF2	660.0105214	0.565891889	0.148184746	2.21E-05	0.000570698
GSPT1	2727.580571	-0.419320691	0.106367747	2.23E-05	0.000575303
NFKBIZ	212.4651097	0.879642638	0.241811479	2.24E-05	0.000575982
PCDHB3	117.6049828	-1.056754798	0.295030029	2.24E-05	0.000575982
PHF19	520.724743	-0.608967182	0.16138919	2.28E-05	0.000583799
MCM3	923.9144025	-0.568115041	0.149556214	2.29E-05	0.000586245
HELLS	700.1987982	-0.577601841	0.152327197	2.32E-05	0.000592
RIPK1	797.9662635	0.557690522	0.146500767	2.36E-05	0.000600734
KAT7	3006.066019	-0.412807794	0.104897372	2.36E-05	0.000600734
VCAN	25967.37986	-0.417218721	0.106559655	2.40E-05	0.000611326
LRP1B	838.1877886	-0.622815442	0.166124983	2.45E-05	0.000623055
CEP55	223.466384	-0.845777078	0.233689626	2.50E-05	0.000632717
CDCA3	361.8962216	-0.687623267	0.18604877	2.52E-05	0.000636809
CTSS	28.25112568	2.449203315	0.705854969	2.56E-05	0.000645494
TNFSF13B	33.07722846	2.086675981	0.601961174	2.56E-05	0.000646052
ESPL1	455.6551797	-0.630338689	0.169172447	2.58E-05	0.000649558
CFAP44	679.2439365	0.610341074	0.163546049	2.69E-05	0.000676688
HCP5	23.15997693	5.795510802	1.383400778	2.74E-05	NA
FZD2	153.9772537	0.947316596	0.266156401	2.76E-05	0.000692853
KIAA1841	974.2293301	-0.497562136	0.130609194	2.77E-05	0.000692853
GCA	299.419639	0.771325052	0.21271215	2.79E-05	0.000696399
AC124319.3	17.41784721	3.529385353	0.979122947	2.84E-05	NA
POLE	856.2015269	-0.5492818	0.146407921	2.91E-05	0.000726664
CDH6	6856.079054	0.514663537	0.13586451	2.92E-05	0.00072695
KIAA1549	875.1435594	-0.591701721	0.158981966	2.93E-05	0.000727944
LRRC37A16P	1068.975604	-0.526464835	0.139647764	2.93E-05	0.000728347
SOS2	1243.530416	-0.478889764	0.125517575	2.94E-05	0.000729932
GPATCH2L	3044.534589	-0.442583766	0.11494271	2.95E-05	0.000730269
HIST1H1C	359.9709647	-0.802447412	0.22340359	2.96E-05	0.000731249
CDK18	58.8177585	1.698325533	0.496540317	2.97E-05	0.000731249
USP42	734.8126026	0.54939879	0.146443757	2.97E-05	0.000731249
AC007728.2	21.61328961	2.69316722	0.777206742	2.99E-05	NA
SLC16A7	263.7598727	-0.809371617	0.226049516	3.05E-05	0.000749486
ATG10	1571.971382	-0.446226938	0.116325098	3.07E-05	0.000752653
GJA1	3154.4304	0.422730168	0.109472453	3.09E-05	0.00075807
KIF18B	372.6315944	-0.718666864	0.198429069	3.11E-05	0.000761603
TCF19	297.8814547	-0.788220067	0.219964068	3.12E-05	0.000761603
SPDL1	563.9110983	-0.570659668	0.153470048	3.15E-05	0.000767496
E2F8	193.3477703	-0.866858883	0.244812308	3.22E-05	0.000783429
CIT	487.9732881	-0.62473761	0.170218273	3.23E-05	0.000785385
TTK	229.0058913	-0.782017882	0.218623641	3.25E-05	0.000788574
TRIM38	55.13870844	1.724383517	0.5085231	3.26E-05	0.000788914
TMEM50A	2718.505269	0.441345708	0.115260004	3.27E-05	0.000789505
CDC6	456.3692047	-0.63619247	0.173783294	3.27E-05	0.000789667
TOPBP1	1952.592424	-0.437797114	0.114415303	3.30E-05	0.000795433
DPY19L3	3432.380356	-0.436269593	0.114113826	3.36E-05	0.000807469
OR52K1	11.10465434	6.359284502	2.633424988	3.39E-05	NA
HLA-DRA	18.70630469	3.048327582	0.884576048	3.72E-05	NA
RPS5	1680.025668	-0.435823033	0.115080435	3.89E-05	0.000934772
PPIF	324.7530328	-0.679999122	0.189829826	3.94E-05	0.000945067
CCND2-AS1	342.376366	-0.664657334	0.1850887	3.96E-05	0.000946985
STAB1	83.83973043	-1.223190045	0.361525897	4.05E-05	0.000967514
DYNLT1	863.7770641	0.563853409	0.154100735	4.09E-05	0.000975716
GRAMD1A	437.2175666	-0.621066317	0.171979522	4.10E-05	0.000976716
PLAT	168.4281509	0.895836402	0.258371507	4.12E-05	0.000979154
KNSTRN	333.573509	-0.680728227	0.190792569	4.13E-05	0.000981827
GABRB3	1803.691037	-0.537234269	0.146279072	4.16E-05	0.000986131
AC092069.1	953.7666763	0.493007275	0.132524473	4.23E-05	0.001000829
EGF	215.1750051	0.794091533	0.226699053	4.23E-05	0.001000829
NCAPG2	445.2170358	-0.624720159	0.173892471	4.35E-05	0.00102633
HIST1H4I	214.6413394	0.861162289	0.248987088	4.44E-05	0.001047189
KIF18A	257.0239462	-0.743400463	0.211774672	4.46E-05	0.001049941
E2F1	126.6863506	-0.987322784	0.289654106	4.48E-05	0.001052668
RPS2	1626.217771	-0.442021618	0.118030238	4.50E-05	0.001054528
NT5C3A	265.6256851	0.770084419	0.220266883	4.50E-05	0.001054645
SACS	4887.467696	-0.444978221	0.118978113	4.51E-05	0.001054931
ANKRD9	243.8556145	-0.743387844	0.212020396	4.54E-05	0.001059241
FRRS1L	1385.833807	-0.531659149	0.145456631	4.55E-05	0.001059241
ESCO2	680.1466376	-0.57242944	0.15805483	4.55E-05	0.001059673
PHACTR4	2825.211977	0.452170537	0.120792913	4.57E-05	0.00106157
PLK1	282.997469	-0.707037351	0.200650392	4.60E-05	0.001067597
GNG12	4090.469732	-0.443301285	0.118745939	4.68E-05	0.001083169
STMN3	983.1126736	-0.474236998	0.128111203	4.73E-05	0.001092444
SMC1A	4040.578499	-0.409740353	0.1090782	4.91E-05	0.001134501
RAP2A	2605.535378	-0.432496327	0.115960762	4.96E-05	0.0011437
CHAF1B	281.3252969	-0.743911464	0.214664667	5.26E-05	0.001210834
C1S	787.9686521	1.368272777	0.418124956	5.31E-05	0.001217536
TTLL7	838.6956473	-0.600441417	0.168793004	5.31E-05	0.001217536
EMC9	155.628881	0.879335451	0.258600123	5.37E-05	0.001230139
APOL1	15.67455897	4.28528227	1.180344849	5.40E-05	NA
TTC3	6999.833393	-0.366564451	0.097009526	5.43E-05	0.001242623
NALCN	160.0079627	-0.909201196	0.269025774	5.45E-05	0.001244265
PTPN11	3987.056765	-0.391504891	0.104436438	5.47E-05	0.001247986
CCR1	40.96334222	1.888227928	0.584515491	5.55E-05	0.001263985
PPM1K-DT	10.09633541	6.154934	2.631075512	5.56E-05	NA
ACTL6A	624.0490758	-0.52706018	0.146200976	5.59E-05	0.001268158
DCDC1	72.12652947	1.351695573	0.413246451	5.59E-05	0.001268158
TMEM97	1113.409718	-0.457034266	0.124452776	5.62E-05	0.001272617
PKIA	370.9652598	-0.646219013	0.184218839	5.63E-05	0.00127445
SNHG29	1664.359101	-0.435604059	0.117940011	5.65E-05	0.001275186
PIPOX	1169.403315	0.493632585	0.135841696	5.71E-05	0.001288762
BRI3BP	263.6057609	-0.707253364	0.204418374	5.80E-05	0.001305082
MYBL2	236.8853302	-0.793955375	0.233065811	5.91E-05	0.001328503
AC097059.1	9.812397847	6.101428827	2.625136725	6.10E-05	NA
RPL10A	2232.178419	-0.397530491	0.107015201	6.11E-05	0.001371017
CENPN	326.0252681	-0.661846361	0.190719826	6.18E-05	0.001385511
GLCE	624.4251073	-0.572286783	0.161727878	6.19E-05	0.00138663
UNC119B	493.7269483	-0.648001117	0.186367254	6.27E-05	0.001400551
TARBP1	949.0718813	0.578827825	0.163902233	6.29E-05	0.001402407
CENPK	238.4038736	-0.776978714	0.228696535	6.29E-05	0.001402407
TICRR	779.0335025	-0.526561836	0.147471428	6.33E-05	0.001409234
UHRF1	281.6483799	-0.710060664	0.206932974	6.38E-05	0.001417489
MMS22L	476.5510438	-0.626716279	0.179780935	6.42E-05	0.001423855
APOL3	17.14922698	4.384222779	1.242367413	6.49E-05	NA
HIST2H2AB	90.30801777	-1.155078171	0.354977808	6.60E-05	0.00146114
CEP192	1259.774636	-0.447874425	0.123122768	6.65E-05	0.001469438
KIF20B	555.8502378	-0.539996529	0.152225885	6.65E-05	0.001469438
MPPED1	226.5781334	-0.844782668	0.252475022	6.67E-05	0.00146979
HADHA	4902.382164	-0.367352493	0.098705682	6.78E-05	0.001492949
COMT	1102.819721	0.455513234	0.125789643	6.94E-05	0.001526266
PDZD8	2129.35111	-0.431223354	0.118519161	7.03E-05	0.001542966
NAP1L1	2237.477865	-0.397399455	0.108078508	7.06E-05	0.001546877
AC011511.5	15.82398414	3.718684331	1.100302746	7.10E-05	NA
AC087292.1	512.4829631	0.607413638	0.174826648	7.13E-05	0.001560096
GPRIN3	99.84885947	-1.045146876	0.321470827	7.27E-05	0.001586749
SLC7A2	136.1089188	-0.981604061	0.300222274	7.27E-05	0.001586749
SNHG14	5081.34096	-0.36922593	0.099839729	7.30E-05	0.00159098
AC018644.1	16.00967773	3.348145659	1.011672619	7.30E-05	NA
GNG7	1943.353006	-0.406273421	0.111075547	7.32E-05	0.001592942
STMN1	1833.268227	-0.410462703	0.112409237	7.33E-05	0.001592942
HRH1	63.35677509	-1.345067588	0.422181164	7.38E-05	0.001600427
MT-ATP8	2402.730334	-0.389905049	0.106160227	7.42E-05	0.001607348
RPS14	1250.496196	-0.438996454	0.121409549	7.48E-05	0.001618005
RPL9	1461.937992	-0.435543258	0.120375982	7.49E-05	0.001618146
PGAP1	2705.270236	-0.412993898	0.113390776	7.52E-05	0.001622197
GSDMD	67.22489163	1.397187728	0.440145852	7.54E-05	0.001622842
RPS13	2879.386133	-0.394038502	0.107605947	7.59E-05	0.0016322
TXLNB	119.0844556	1.068487174	0.33092272	7.71E-05	0.001656444
VCAN-AS1	815.7328938	-0.542771555	0.154824899	7.73E-05	0.001656444
RGR	249.8393639	0.719180758	0.213054536	7.74E-05	0.001657268
MIR99AHG	780.5655616	0.488908905	0.137567252	7.87E-05	0.001682634
HIVEP3	645.5092918	0.610392391	0.177324034	7.93E-05	0.001692029
SRD5A1	925.7592495	-0.509211284	0.144483114	8.05E-05	0.00171563
TRAK2	1306.208971	-0.435322136	0.121144812	8.27E-05	0.001761277
HLA-F-AS1	14.89365541	4.185078863	1.201801912	8.53E-05	NA
ODF2	1092.680114	-0.46839115	0.132272495	8.82E-05	0.001875327
PAXIP1-AS2	593.7688388	0.560450222	0.162352884	8.87E-05	0.001882387
FBL	1038.931464	-0.47318417	0.134026386	8.99E-05	0.001905366
TAPBPL	80.78172797	1.140844121	0.360085208	9.01E-05	0.001907048
TULP4	2840.340529	-0.396071063	0.109584124	9.03E-05	0.001907048
PPM1L	756.0625157	-0.548000681	0.158495776	9.04E-05	0.001907048
PDGFRB	473.1463306	0.596547456	0.174730889	9.14E-05	0.001926226
LRRN1	10605.54332	-0.351420238	0.095940707	9.15E-05	0.0019265
SESTD1	1661.945263	-0.434028556	0.1216842	9.17E-05	0.001927979
DEK	2119.975183	-0.448185361	0.126594593	9.51E-05	0.001994726
CAV2	56.00768211	1.418812087	0.458594292	9.78E-05	0.002048579
ZNF93	853.8728398	-0.516939089	0.149449349	9.93E-05	0.00207796
HSDL2	1558.751324	-0.432374174	0.121918544	9.99E-05	0.00208642
MYBL1	321.8927823	-0.62653877	0.186428078	0.000100299	0.002092378
B3GNT5	653.5355885	-0.519885375	0.150521909	0.000100419	0.002092378
S100A11	444.3462898	0.566690349	0.166030423	0.000100617	0.002093542
CDCA5	332.7412768	-0.629085097	0.187448817	0.000101415	0.002107176
RN7SL834P	17.53457821	5.317338065	1.407532424	0.000102408	NA
GPR137B	1450.752929	-0.412608479	0.115944402	0.000103694	0.002151504
PKNOX1	438.9660426	-0.578442714	0.170901781	0.000106159	0.002199562
RAD18	440.8306111	-0.618952091	0.184922151	0.000107536	0.002224965
SCPEP1	419.9828777	0.637258316	0.191153987	0.000108139	0.00223431
SPARC	10411.05072	0.362136668	0.100551622	0.000109281	0.002253059
NXPH1	1087.814877	-0.450643057	0.128877799	0.000109351	0.002253059
ZNF367	155.7717106	-0.882453674	0.27727396	0.000110135	0.002266049
NDC80	293.413745	-0.671953145	0.203776963	0.000111381	0.002288491
JAK2	295.8394444	0.808203449	0.251686046	0.000113288	0.002324443
GAN	1079.125004	-0.467172453	0.134740465	0.000116111	0.002379067
MYH10	4452.47942	-0.364640823	0.101873669	0.000118131	0.002417112
TROAP	262.1501925	-0.683254802	0.209014773	0.000119065	0.002432854
ACTR2	5868.801472	-0.350260511	0.097454082	0.000120146	0.002451547
UBE2C	364.3458856	-0.630900755	0.1911834	0.000121701	0.002479845
ANLN	1343.997973	-0.505478089	0.148184722	0.000123009	0.002503044
NANS	121.4172951	0.921878776	0.293784849	0.000123507	0.002509725
AGAP1	2565.774516	-0.43311532	0.124431976	0.000125417	0.00254503
MAN1A2	2247.706621	-0.40442648	0.114998132	0.000125614	0.002545534
C5	386.6639166	-0.585115157	0.175742112	0.00012608	0.002548145
MYO5A	5139.579519	-0.393959556	0.111599441	0.000126088	0.002548145
ST6GALNAC5	7519.789727	-0.430435847	0.124260301	0.000135491	0.002734429
THBS3	949.1568329	0.44690006	0.129897706	0.000140471	0.002831085
SKA3	516.1014675	-0.598349776	0.182425518	0.000142143	0.002860862
PTPRJ	1706.507719	0.417356743	0.12043804	0.000145328	0.002918971
HS2ST1	768.6043689	-0.487992492	0.144358976	0.000145425	0.002918971
WEE1	1098.208077	-0.44209004	0.128967874	0.000145758	0.002921686
None	701.9432698	-1.337697478	0.454368213	0.000147871	0.002960015
ERCC6L	140.9755908	-0.871111272	0.28192566	0.000151502	0.003028599
ARHGAP19	965.1848894	-0.491664233	0.146323535	0.00015384	0.003071196
SGO1	481.6687851	-0.59168086	0.180957449	0.000155587	0.003101874
CENPU	296.7191419	-0.627480658	0.194422307	0.000158459	0.003154863
BCO1	14.0446256	4.044905657	1.242400837	0.000159074	NA
DFFA	662.7801458	-0.499598244	0.149477998	0.00016078	0.003196777
NIPA1	1381.909688	-0.420101335	0.122484596	0.000161403	0.003204839
ADCYAP1R1	1699.16705	-0.503923126	0.151086695	0.000162409	0.003219967
FAT1	19548.38738	-0.387974195	0.111928735	0.000162768	0.003219967
CD164	1838.482132	0.388546461	0.112012254	0.000162818	0.003219967
SAPCD2	184.7696906	-0.759976525	0.243195638	0.000163493	0.003228978
AL353746.1	74.88253595	-1.363710092	0.467681005	0.000164384	0.003242246
CCNB2	539.8427443	-0.534495851	0.162072641	0.000165739	0.003264619
SCUBE1	4118.325111	0.372246907	0.106975562	0.000166407	0.003273402
ZNF436-AS1	192.5944701	0.738423013	0.235795072	0.000169411	0.003328075
SLC39A10	1349.843966	-0.450734962	0.133406083	0.000170754	0.003346229
MOB3C	133.0796695	0.927236107	0.305725597	0.000170788	0.003346229
ACTA2	836.5813343	-0.510201105	0.153891453	0.00017111	0.003348081
NDUFS1	3344.298338	-0.376698798	0.109192537	0.000171486	0.003351005
CXorf38	374.4371376	0.587958786	0.181653365	0.000173849	0.003392703
UACA	970.7766639	-0.449057326	0.133145376	0.000175436	0.003419158
IDH2	594.0070678	-0.525415643	0.160064186	0.000180332	0.00350995
NCAM1	6850.581069	-0.357619961	0.102890219	0.000180603	0.003510587
NRP2	3529.147505	-0.413290303	0.121641474	0.000184047	0.003572829
ARL3	588.7324903	-0.512618122	0.155861465	0.000184593	0.00357873
MCM7	805.9928135	-0.473656804	0.142408527	0.000185783	0.003597079
DTYMK	662.4481026	-0.480533399	0.144747886	0.000186829	0.003612601
ABCA3	929.9765763	-0.457423391	0.136907753	0.000188536	0.003640848
PIMREG	184.0308026	-0.756665241	0.246462826	0.000196551	0.003790666
SQSTM1	1828.722955	0.401279704	0.118031186	0.000197066	0.00379564
NECAB1	188.1944295	-0.790843015	0.259981021	0.000200223	0.003851434
OR52N4	14.82018817	3.160455698	1.068165863	0.00020158	NA
LIMCH1	1140.773187	0.416437126	0.123381854	0.00020165	0.003873831
MCM2	355.7672377	-0.637606465	0.203001661	0.000206225	0.00395657
CASP4	41.56472121	1.53049757	0.540824997	0.000211491	0.004049082
RNASEL	74.28118716	1.090992085	0.375029529	0.000211595	0.004049082
SDHC	582.5440299	-0.494467611	0.15135935	0.000212402	0.004055174
TMEM117	146.9903896	-0.81386734	0.270246532	0.000212462	0.004055174
HEATR9	21.35474037	2.154491486	0.763274632	0.000214651	NA
TUBB	11950.63901	-0.385270118	0.113741813	0.000218757	0.004169932
RSU1	3488.110288	-0.366734993	0.107593334	0.000220709	0.004201724
ABCA5	215.5527062	-0.700187654	0.228068047	0.000221256	0.004206705
OR2I1P	14.08409036	3.45103062	1.159797149	0.000223291	NA
TMEM181	1645.561978	-0.419751418	0.126013135	0.000223617	0.004246138
FGF12	455.6292461	-0.597479528	0.189846333	0.000223989	0.004247746
LNPK	1979.148757	-0.418513306	0.125528602	0.000228645	0.004330476
SCD	41688.7962	-0.3993305	0.117828912	0.000229043	0.004332453
SLC44A1	1577.24372	-0.395519677	0.117839748	0.000229831	0.004341807
MEGF8	1801.439073	-0.423065561	0.127335594	0.000231858	0.004374502
CDHR1	333.4049387	-0.611000727	0.195666089	0.000234747	0.004418822
SCD5	9011.423452	-0.350710296	0.102910427	0.000234805	0.004418822
APOBEC3F	17.6130002	2.446826595	0.869319664	0.000236885	NA
YBX1	10107.87016	-0.334745745	0.097698959	0.000238964	0.004488883
DPP10	932.8725124	-0.492329574	0.151812706	0.000239136	0.004488883
QARS	927.7236568	-0.433204713	0.131270039	0.00024032	0.004505381
AGO2	3437.752867	-0.397419313	0.11893899	0.00024198	0.004530759
PKP4	1514.486924	-0.385051741	0.114760967	0.00024556	0.004591977
TNFAIP6	55.70525752	1.315643285	0.470283873	0.000249904	0.004666027
MEGF9	2983.206226	-0.356456818	0.105329268	0.000250152	0.004666027
CNTNAP2	986.7641268	-0.425497318	0.129161671	0.000255132	0.004752919
EPS8	3483.822171	0.372411391	0.11060736	0.0002576	0.004792844
MAP1B	28687.39438	-0.336255218	0.098774612	0.000259454	0.00482127
DDR1	4791.403765	0.33296611	0.097852111	0.000263942	0.004898512
CENPO	698.6694962	-0.455603453	0.140362652	0.000264426	0.004901339
FGF2	509.7370363	0.514706699	0.161731207	0.000265799	0.00492061
ZDHHC4P1	14.78760638	4.983325727	1.458176597	0.000267418	NA
SPECC1	5190.155044	-0.375493458	0.112398673	0.000269706	0.004986686
CTSO	750.7759543	0.46989811	0.145731318	0.000272936	0.005040106
RPL13	2484.186764	-0.35310301	0.10509735	0.000275518	0.005081436
CDC45	202.8385081	-0.764624171	0.258964585	0.000277903	0.005119034
CDC7	825.4817123	-0.439572141	0.135332375	0.000281028	0.005166092
PFKP	268.7491897	0.64596093	0.212389042	0.000281157	0.005166092
AHR	856.191958	-0.464357637	0.144406809	0.000282006	0.005175255
FEZF2	20.07080585	2.173817951	0.797486639	0.000285898	NA
CX3CL1	418.2367325	0.531177968	0.169101622	0.000287812	0.005275239
BBX	2313.724486	0.357492249	0.106836791	0.00029031	0.005308658
TK1	86.52125433	-0.987359492	0.349014625	0.00029038	0.005308658
PDIA4	3525.463031	0.347904224	0.103608941	0.000290713	0.005308658
SGCB	7726.502405	-0.36087828	0.10831073	0.000293048	0.005344693
PLAAT3	1650.628278	0.401202524	0.12208341	0.000294643	0.005367154
KLHL36	768.8695734	-0.516765508	0.164650563	0.000302043	0.005495171
STIL	499.5730392	-0.521455698	0.166549449	0.000303892	0.005522008
DPYSL2	13735.85888	-0.362444774	0.109093045	0.000305153	0.005538114
AC006160.1	62.3237624	1.332614693	0.490099675	0.000307361	0.005571342
NUP155	1241.760056	-0.393119092	0.119974654	0.000310281	0.005617386
SLC2A12	63.9321332	1.12641486	0.407221942	0.000312232	0.005643139
PIF1	210.5320375	-0.713172772	0.24168822	0.000312468	0.005643139
DYNC2H1	793.4150025	-0.440105382	0.136865945	0.000313535	0.005655506
NFAT5	2783.110364	0.376186923	0.114357221	0.000324961	0.005854451
RPL15	5096.75543	-0.338149024	0.101446337	0.000328997	0.005919946
VKORC1L1	1136.31044	-0.412800225	0.127803534	0.000331949	0.005965798
RPL21	1101.565891	-0.403671818	0.124451132	0.000333978	0.005994966
GEN1	608.3185212	-0.47075003	0.148487077	0.000335006	0.006001582
ZNF124	179.8500549	-0.71690021	0.245097972	0.000335159	0.006001582
RAPGEF5	415.0442949	-0.533772737	0.172966163	0.000341677	0.006110895
LZIC	1254.845305	-0.390221074	0.120033719	0.00034547	0.006171264
UCP2	781.9641512	-0.457265833	0.144678915	0.000350579	0.006254956
USP15	748.4034374	0.468318088	0.148657202	0.00035495	0.006325308
FAM124A	326.8191311	0.572241151	0.188804882	0.000358322	0.006377709
ATRNL1	231.7351758	-0.666060514	0.226469578	0.000365518	0.006491809
PKIB	335.2287105	0.579951394	0.192171855	0.000365612	0.006491809
TFDP1	2583.049344	-0.374573025	0.11517487	0.000369161	0.006546962
HIST1H2AI	32.64185896	-1.569080329	0.598329865	0.000370326	0.006552006
ANKRD33B	34.92040671	1.568013173	0.596347263	0.000370333	0.006552006
AC097382.2	897.3192992	-0.421701634	0.132302471	0.000371756	0.006569312
AC008124.1	477.7805964	-0.517031988	0.168316617	0.000373453	0.00657832
AC023593.1	268.4847917	-0.624890386	0.21087424	0.000373836	0.00657832
ATXN7L1	925.6015083	0.441697039	0.139567118	0.000374033	0.00657832
GINS1	475.2111452	-0.538093023	0.176400965	0.000374046	0.00657832
EIF1AX	1367.646518	-0.426744511	0.134275446	0.000377358	0.006628665
WSB1	10129.24976	0.316639674	0.095272877	0.000380074	0.006668441
CCNB1	495.187077	-0.490922844	0.158603383	0.000382264	0.006698914
KRAS	2379.207525	-0.38243634	0.118441655	0.000385409	0.006746027
GPSM2	2375.072801	-0.384440972	0.119337996	0.00039259	0.006861176
ICK	1700.316895	0.363354359	0.111714529	0.000392916	0.006861176
FBLN2	2228.598985	0.46226264	0.1478206	0.000393554	0.006864203
HELB	337.48	0.616264235	0.20865606	0.000397231	0.006920162
BORCS5	139.7479698	-0.775503622	0.275544447	0.000412221	0.007172843
CALU	7626.172507	-0.34008889	0.104252317	0.00041285	0.007175326
ASPHD2	81.06320256	1.033906705	0.384020599	0.000414043	0.007187603
N4BP1	1046.3637	0.419187154	0.132885023	0.000425645	0.007380336
COL5A3	69.07527226	1.087888635	0.408551159	0.000426835	0.00739231
TM2D3	657.8018583	-0.458555678	0.148377729	0.000439992	0.007611248
CHD6	3035.438199	0.337217463	0.103824822	0.000449036	0.007758614
FGD5-AS1	2357.813117	-0.370425824	0.115810759	0.000451873	0.007798511
BLZF1	516.121796	0.482081951	0.158000959	0.000460218	0.007928333
ACOX1	1370.01825	-0.38352257	0.12077098	0.000460469	0.007928333
PSAP	9249.011779	0.317199521	0.097102612	0.000463695	0.007969087
INPP5F	3640.337814	-0.365026582	0.114163692	0.000463915	0.007969087
KIAA0232	1418.641425	-0.371358122	0.11659111	0.000465789	0.007991988
TMEM178B	2262.59632	-0.389936956	0.123382188	0.000466982	0.008003156
HIVEP2	130.9918465	0.904877421	0.335445573	0.000469247	0.008032664
PLEKHG1	1347.562334	0.429537053	0.13814229	0.000472899	0.008085809
CDK19	1343.974183	-0.381304722	0.120353369	0.000476914	0.008145034
KCNAB1	128.7293918	-0.809633841	0.295607586	0.000481215	0.008209
MT-CO1	224615.2185	-0.300868944	0.091955783	0.000483326	0.008235488
CTNNAL1	159.3110709	-0.731460387	0.262523399	0.000490408	0.008346537
RIMKLB	1867.295109	0.360484378	0.113071063	0.000496553	0.008441395
PDE3B	234.8382284	-0.670310912	0.237100502	0.000500759	0.008503111
TACC2	1197.357356	-0.386060815	0.122672697	0.000501374	0.008503787
LRRC3B	1346.922384	-0.393909398	0.125955615	0.000506287	0.008577263
SCARA3	740.1740381	-0.449074159	0.146868209	0.000510002	0.008630312
GFOD2	373.9057123	-0.526759276	0.177764825	0.000511301	0.008642392
BACE2	1010.394081	0.43472576	0.141295127	0.000514996	0.008694896
CEP135	610.4208368	-0.482924704	0.160338233	0.000517116	0.008720721
FBXL7	1630.631825	0.385719651	0.122828168	0.000518887	0.008740606
SKA1	276.9186408	-0.647971845	0.229324976	0.000532852	0.008965622
TMEM63A	457.5234191	0.496772403	0.166545771	0.000543388	0.009132502
KCTD16	853.4457731	-0.538424421	0.184104129	0.000546879	0.009180731
EZH2	1306.064003	-0.433717991	0.141945316	0.000548229	0.009192954
AC106820.4	82.60458878	-0.936638355	0.35722807	0.00055183	0.009242839
CEP128	318.5374873	-0.562699961	0.194237076	0.000554535	0.009277628
NANOS1	60.09963784	-1.093461391	0.427818331	0.000558573	0.009334612
CLCC1	2217.635761	-0.387182901	0.12456091	0.000566191	0.009451236
ARPIN	911.3777731	-0.454642768	0.150705858	0.000571406	0.009527521
HAS2	184.0153336	0.694656776	0.25133889	0.000574533	0.009568863
HSD17B14	62.92637552	-1.052168853	0.412464648	0.000586681	0.00975026
ADGRB1	1137.5931	-0.386957677	0.124765852	0.000586745	0.00975026
PARM1	344.8940616	-0.621248525	0.220522199	0.000587483	0.009750306
WDFY1	833.9624324	0.509942628	0.173438859	0.00058811	0.009750306
POLA1	889.0580054	-0.405118857	0.131941422	0.000588728	0.009750306
ANKRD44	218.9993093	-0.635510676	0.22703695	0.000594517	0.009835159
NBN	999.3931288	0.39895138	0.129523602	0.000595376	0.00983836
BIRC2	1075.5017	0.390922569	0.126492513	0.000597163	0.009856851
RPS16	1921.398119	-0.364972101	0.116921757	0.000600226	0.009896364
USP1	813.4807817	-0.437464796	0.144830374	0.000601507	0.009906429
RPL37	3051.715863	-0.330593601	0.104596276	0.000616571	0.01014321
FOSL1	38.98781514	1.332609646	0.54088278	0.000617706	0.010150586
CADM2	1377.163875	-0.424915589	0.140306826	0.000619297	0.010165411
PHKA1	219.5642218	-0.660437359	0.239576596	0.000626829	0.010277632
AADAT	532.1648051	-0.487366907	0.165687423	0.000630477	0.010325989
BEND7	392.8380479	-0.518679611	0.178672064	0.000634222	0.010369384
B3GLCT	359.1840565	-0.542937566	0.188956683	0.000634531	0.010369384
DNER	5846.68936	-0.358445767	0.115153665	0.000635673	0.010376545
FNTA	831.8397835	0.413689541	0.136096845	0.000636374	0.010376545
KIF5C	6115.907579	-0.419739993	0.138731408	0.000641156	0.010443002
CETP	12.03065822	4.585199224	1.500366852	0.000663282	NA
CXCL1	12.03065822	4.585199224	1.500366852	0.000663282	NA
Y_RNA	12.05532258	4.57696703	1.503705009	0.000671796	NA
MT-ND2	25046.048	0.286386152	0.089243051	0.000675516	0.010990533
GID8	885.8349674	-0.41419416	0.137377267	0.000679523	0.011043555
DARS2	532.0697234	-0.455828656	0.154078558	0.000682689	0.011082813
FAM111B	253.1154652	-0.689371448	0.255298	0.000686342	0.011129894
ST6GAL1	90.9880136	-0.933592668	0.368126628	0.000687593	0.011137948
UGGT1	1864.818034	-0.348687444	0.112484477	0.000694774	0.011241951
BAZ2A	1515.314484	0.369874055	0.120390225	0.000698626	0.01128484
ANP32B	1070.227285	-0.380308291	0.124412925	0.000698953	0.01128484
CEP152	386.6938784	-0.501379712	0.174107939	0.000707984	0.011418176
HMGB1	2427.268933	-0.34353712	0.110888931	0.000713908	0.011501158
H2AFX	365.7320328	-0.528339485	0.185433835	0.000720558	0.011595643
GBP2	20.1316529	2.072949011	0.886947071	0.00072172	NA
PATL2	13.04689459	2.842044434	1.160983922	0.000727479	NA
KCND2	2844.72174	-0.33273664	0.10706769	0.000730759	0.011747007
C12orf49	1113.63419	-0.409374367	0.136692767	0.000735129	0.011804417
CDCA8	139.0480285	-0.728762293	0.275926655	0.000740347	0.011875288
SERINC5	10904.62831	-0.357634572	0.116894269	0.000755762	0.012109406
DDO	32.93851251	1.472197844	0.626515818	0.000762242	0.012200007
PHKB	2261.737335	-0.329925977	0.106476659	0.000763396	0.012205247
TMEM19	429.9090934	-0.502935433	0.175955567	0.000769425	0.012288348
ZNF687	471.9727142	0.470468815	0.162267282	0.000778558	0.012420782
CSRP2	678.5655433	-0.430483498	0.146084042	0.000786007	0.012526087
KLHL23	753.2622098	-0.437322056	0.148885493	0.000787013	0.012528605
CEP97	1345.99596	-0.36407734	0.119805153	0.000790905	0.012577014
RYR2	11.51056984	4.496910525	1.509172746	0.000793679	NA
KCNJ16	875.7927198	-0.420060154	0.142342971	0.000806956	0.012801799
TIFA	33.11701263	1.426061328	0.610746843	0.000807364	0.012801799
PLA2G4C	40.00826398	1.274460507	0.538950589	0.000807641	0.012801799
C18orf54	687.4513412	-0.49968621	0.17580507	0.000814585	0.012898027
RIMKLA	210.6849417	-0.663494296	0.249344342	0.000818204	0.012941457
CXADR	419.3624041	-0.49115454	0.172406463	0.00082895	0.013097403
HIRIP3	337.2164093	-0.548199143	0.197572735	0.000837529	0.013218817
WLS	473.4696076	0.493854453	0.173606781	0.000839739	0.013239555
LGALS8	2173.342493	0.376628739	0.126230972	0.000848687	0.013366371
AL049838.1	44.87728703	-1.270683092	0.546654281	0.000851285	0.0133826
CAMK2N2	94.61546118	-0.834514441	0.332083546	0.000851529	0.0133826
AC007383.3	387.1537392	-0.493723217	0.174799683	0.000868489	0.013634638
MIS18BP1	549.4081959	-0.457814468	0.159151274	0.000869453	0.013635269
COL9A1	431.5275279	-0.52961849	0.190364983	0.000874031	0.013692535
TPCN1	1690.908338	-0.342085204	0.112586881	0.000877478	0.013731975
PCDH9	4105.797281	-0.314037747	0.102098078	0.000886438	0.013857515
VSTM2A	26.64042771	-1.631326795	0.722544487	0.000892155	0.013917827
NETO2	1323.511377	-0.38056359	0.127884694	0.00089218	0.013917827
AKAP12	1061.412391	-0.371017532	0.124035069	0.000898875	0.014007462
NCAPG	1090.336503	-0.423544769	0.145499044	0.000900839	0.014023274
AC145207.5	72.02439617	-0.983515996	0.408491255	0.000902326	0.014023959
AC027277.1	488.9790991	-0.568299138	0.208578922	0.000902781	0.014023959
RTTN	515.4125817	-0.444803477	0.154475285	0.00091001	0.0141214
AC099343.3	83.16237144	0.88178162	0.357989817	0.000915105	0.01418556
DTNA	3469.049488	0.333273305	0.109642079	0.000921855	0.01427523
LRP10	1464.523747	0.350273337	0.116217076	0.000923386	0.014283954
SYNRG	1783.141433	0.33645887	0.110922056	0.00092526	0.014297983
SEPHS1	1047.055662	-0.381688009	0.128936823	0.000936604	0.014458152
AL662797.1	3162.851623	-0.34764526	0.115502858	0.000938759	0.014476296
DEPDC1	185.6254748	-0.649840168	0.248047597	0.000950675	0.014644764
UBE2QL1	181.032305	0.692911569	0.268762873	0.000961246	0.014792171
FANCB	80.33102879	-0.885689351	0.363920452	0.000962483	0.014795791
SLC18A1	101.71205	-0.93058617	0.388926159	0.000967461	0.014856861
ITGB8	4684.416316	-0.319109669	0.105033102	0.000978511	0.015010953
ZNF730	393.8237569	-0.569937301	0.211769096	0.000988325	0.015145776
ZDHHC2	2512.46751	-0.351876709	0.117801518	0.000989718	0.015151396
DDX3X	11903.55093	-0.303587919	0.099157566	0.000991113	0.015157052
AC092718.4	82.79675187	-0.873726564	0.359969111	0.000995017	0.015201019
SET	3847.280944	-0.31301399	0.103073574	0.000997912	0.015229497
SLC25A3	3899.793433	-0.311665314	0.102663722	0.001005188	0.015324701
DNMBP	1024.159976	0.378741415	0.128799923	0.001020833	0.015547182
LRP1	3574.748629	-0.327917259	0.10891525	0.001022122	0.015550779
AC104066.4	25.08580514	-1.599036599	0.725573531	0.001022818	NA
ZC3H7B	633.7166027	0.41809504	0.145135761	0.001028154	0.015617724
CHAF1A	314.9044562	-0.53539956	0.196909489	0.001028636	0.015617724
MDFIC	151.9886171	-0.709509894	0.280131565	0.001032315	0.015657483
SCAMP1	1183.988664	0.358202371	0.120792313	0.00103859	0.015736501
NUP50	1341.100235	-0.365964655	0.124252655	0.001040021	0.015742044
LINC00461	3516.895951	0.32726489	0.108860882	0.001055102	0.01595397
CARD16	5.93841123	4.70982907	2.818401107	0.001061917	NA
HIST1H2BH	168.0912388	-0.76421599	0.30880329	0.001061959	0.01604123
GNAL	921.2491293	-0.376824646	0.12899219	0.001077931	0.016265855
HNRNPAB	2062.652861	-0.325425916	0.10863298	0.00108391	0.016339385
GINS2	717.6292207	-0.986822465	0.428690194	0.001097682	0.016530123
AC092958.1	1062.76309	-0.36818571	0.125797607	0.001099852	0.016545944
SCUBE2	117.408053	-0.756312322	0.307179981	0.001117989	0.016801686
SOCS1	10.26342959	3.364580305	1.366442366	0.001129555	NA
TMPO	1024.621358	-0.408338228	0.14285143	0.001132751	0.017006229
UBE2T	366.2873719	-0.510376135	0.187912848	0.001135603	0.017031736
NDC1	783.0269107	-0.391771323	0.136028008	0.001139067	0.017056052
MBOAT2	1975.050472	-0.352315115	0.119766722	0.001139533	0.017056052
NAPA-AS1	62.91406268	0.997080553	0.431988098	0.001144195	0.0171085
TXNIP	195.8721544	0.610799144	0.235371685	0.001148285	0.017152287
ZFHX2	276.457047	0.554507146	0.208657717	0.001157945	0.017279115
LMBR1	1789.494996	-0.336939824	0.113941706	0.001168294	0.017415957
FANCG	283.2713841	-0.530054438	0.197836274	0.001172944	0.017467636
RPL23	2734.071061	-0.311010207	0.104000535	0.001187153	0.017637723
APPL2	1198.96612	-0.35184318	0.120232781	0.001187242	0.017637723
M6PR	824.521356	0.421182351	0.148977516	0.001187947	0.017637723
TRIP13	310.7480902	-0.59175031	0.227798151	0.001191645	0.017669425
UBE4B	1919.44319	-0.327435258	0.110480562	0.001192474	0.017669425
IFNB1	10.55877309	4.298582676	1.544891302	0.001196358	NA
UBFD1	1140.912433	0.359450379	0.123186719	0.001198653	0.017743189
PTK2B	1695.933137	0.761084173	0.313575033	0.001206347	0.017839208
PARP8	395.2118479	0.571822044	0.218304689	0.001208828	0.017858009
RNF149	340.4571038	0.513906213	0.191047678	0.001218593	0.017969504
CLPB	623.8058719	-0.416611454	0.146374404	0.001218807	0.017969504
TEKT1	18.70775262	1.808172937	0.850613638	0.001226119	NA
FAM131B	619.9504413	-0.418537105	0.149315487	0.00122769	0.018082419
CPM	382.3068218	-0.511669766	0.190862712	0.001243643	0.01829914
PGM3	2220.939607	-0.343302476	0.117453957	0.001258602	0.01850082
KIF22	449.4701266	-0.452712889	0.164153696	0.001264723	0.018572315
HES6	301.7582386	-0.524307319	0.197303787	0.001273294	0.018679613
FBXO5	599.4730523	-0.42938788	0.154039819	0.001281971	0.018778205
WWC1	2023.55598	0.326971981	0.111010411	0.001282557	0.018778205
AL645939.1	5.686331496	0.143282779	0.32387225	0.001285818	NA
SNX6	1460.526138	0.336635542	0.114976591	0.001294841	0.018939289
C11orf87	145.9799506	-0.813181176	0.346036838	0.001300965	0.019010047
PTDSS1	562.1440685	-0.42219443	0.151649416	0.001313499	0.01917423
AP000442.1	166.0721228	0.686854049	0.279154292	0.001324189	0.019311194
SLC18A2	166.6254321	-0.654293677	0.263305959	0.001335882	0.019462515
PPFIA2	364.9526864	-0.519902965	0.196573566	0.001338397	0.019479934
PARVA	1718.756678	-0.328721934	0.112370357	0.001342557	0.019521248
HDLBP	5425.757869	-0.299984368	0.101227009	0.001347853	0.01957899
C12orf45	837.117276	-0.386787145	0.136706341	0.001369022	0.019850344
ABTB2	731.3409272	0.446601182	0.162791588	0.001369221	0.019850344
NSD2	3524.245287	-0.304728459	0.10319156	0.001371948	0.019862902
BRD2	3763.256252	0.308663327	0.104594656	0.001372776	0.019862902
POLD3	663.2019335	-0.409271268	0.146617126	0.001378437	0.019925287
HIST1H2AG	274.6841932	-0.556099716	0.215287021	0.001393781	0.020118213
CLU	8559.788177	0.320566458	0.109439537	0.001394507	0.020118213
MARVELD1	127.7762692	0.70500189	0.291539298	0.001415807	0.020405576
CYP2J2	139.8702579	0.682630549	0.280404058	0.001436381	0.020681928
TBC1D4	323.0621801	-0.517441609	0.197429143	0.00144505	0.020786493
TFPI2	12.25047558	2.354580347	1.121894434	0.001453115	NA
IKBIP	543.3502267	-0.426775089	0.155253584	0.00145328	0.020884538
FAM222A	276.0883643	0.551000206	0.213886632	0.001459467	0.020953069
ACAA2	2224.895236	-0.335716533	0.116302838	0.001462509	0.020976351
CTXND1	1516.103217	-0.361262529	0.126949838	0.001470357	0.021068459
BARD1	714.7148224	-0.392137051	0.140199671	0.001471929	0.021070554
GLUD1	4402.189121	-0.292695503	0.099399383	0.001498865	0.021435364
MIR100HG	1963.314022	0.322373674	0.111167433	0.001511471	0.021579834
OTUD4	1556.767055	0.330136195	0.114304296	0.001511888	0.021579834
ACBD7	74.74866849	-0.879780859	0.392675458	0.001531571	0.02183967
FGF13	192.375131	-0.584086133	0.233253172	0.001542052	0.021967927
HIST2H2AC	151.8321892	-0.690883291	0.288904222	0.001545028	0.021989112
MAZ	501.2455953	-0.423984801	0.155257195	0.001549608	0.022033075
PRKAR2B	355.2039346	-0.518458579	0.200555202	0.001586042	0.02252942
MLEC	2898.088277	-0.398338623	0.143396206	0.001607197	0.022807995
TMEM200C	780.9607616	-0.387373054	0.1397035	0.001611738	0.022844648
PHC3	2282.702459	0.306207024	0.105448382	0.001612873	0.022844648
PDE2A	182.9740737	-0.605392972	0.245596012	0.00161858	0.02290352
RPS27A	2258.511865	-0.311239184	0.107637968	0.001621938	0.022922913
TRAM2	2207.163709	0.348750805	0.12296708	0.001623053	0.022922913
AC083837.1	10.26949454	2.762163661	1.287497949	0.001631615	NA
ID4	3140.045079	0.335176492	0.117430916	0.001638784	0.023122983
CCNE2	325.6665529	-0.58781206	0.237329034	0.001659031	0.023386328
IGSF1	52.9215955	1.009171196	0.472610456	0.001660659	0.023386952
AGBL2	27.64524264	1.369370565	0.680880182	0.001670224	0.023499263
SLC12A7	92.03226107	0.813696411	0.361627575	0.001684772	0.023681382
GRIA3	2765.635713	-0.302520913	0.104657643	0.00169088	0.023744649
CCND1	541.2625535	0.43153204	0.160581226	0.001716394	0.02408005
CYP7B1	818.6906899	-0.371784936	0.133955105	0.001727027	0.024206232
LIN54	853.0540036	-0.378004078	0.136708774	0.001730657	0.024234113
LMO2	577.1925613	0.483610026	0.185668386	0.001733526	0.024246253
FARP1	5946.089442	-0.334252312	0.118009116	0.001734806	0.024246253
REC8	639.7807314	0.398222923	0.145919592	0.001750722	0.024445567
SEPTIN10	900.8427095	-0.367281786	0.132448191	0.001773373	0.024738466
FNDC4	180.3099935	-0.589259199	0.240610905	0.001775767	0.024748498
RTN1	1377.07958	-0.340470054	0.121144248	0.001783471	0.024832438
PNMA2	2920.28547	-0.326918721	0.115399524	0.00180121	0.025055808
AHNAK	7982.473794	-0.276537236	0.095018268	0.001810693	0.025164037
AC008957.3	1619.420529	0.36229334	0.130490486	0.001819207	0.025258561
CPAMD8	199.3127652	-0.591730102	0.24306068	0.001820914	0.025258561
RFC3	491.2355366	-0.454534701	0.173400369	0.001855092	0.025708515
LYST	667.0437423	0.421020153	0.157554301	0.001859003	0.025738565
OR56B1	5.118456375	0.133454996	0.315164679	0.001865328	NA
IL18BP	499.9931991	0.442862175	0.167747477	0.001866465	0.025817681
NCALD	1231.631465	-0.343645241	0.123161828	0.001871912	0.025868803
LINC01224	164.6884999	-0.671237318	0.287915119	0.001875026	0.025887622
CBX1	3024.052931	-0.295860835	0.103220809	0.001883445	0.025979582
TTC9	1260.009624	-0.343220058	0.123139998	0.001888311	0.026022404
CBL	5357.991883	-0.301457149	0.105692527	0.001909464	0.026289385
RNF144A	1074.284051	-0.346219636	0.124581522	0.001918512	0.026389362
AC104837.2	9.630098717	4.063172457	1.606992296	0.001924161	NA
RUFY4	5.182172027	0.129798438	0.312302024	0.001930939	NA
WDR34	298.2140014	-0.490180521	0.19222348	0.00194307	0.026702303
DDIAS	261.0477959	-0.514271312	0.2045771	0.001946902	0.026730095
CENPI	181.6190058	-0.580744539	0.239776386	0.001950498	0.026754605
CREBRF	349.4620207	0.520774458	0.207723159	0.001960725	0.026869942
SLC30A1	719.5044989	0.379502301	0.139440111	0.001970205	0.0269541
INTS6L	433.0639811	0.433663144	0.164571781	0.001970516	0.0269541
SP140	17.98337124	1.684758775	0.892899768	0.001975135	NA
TANK	743.3701246	0.387734936	0.143256536	0.001978798	0.027042353
TCTN2	617.2691996	-0.397171509	0.149220642	0.00201475	0.027508223
LRP8	3266.368766	-0.294744802	0.103626056	0.002031614	0.027712866
AGAP2	546.6490742	-0.404563746	0.151742477	0.002035356	0.02773112
MORC4	259.7142221	-0.513358565	0.205737097	0.002036707	0.02773112
TMEM18	611.7412586	-0.403013867	0.151087725	0.002040711	0.027760055
LRRC75A	1250.895595	-0.333721647	0.120535916	0.002049502	0.027853993
PCNT	1412.606902	-0.329665187	0.11837573	0.00205584	0.027914456
STAG1	1630.550286	-0.332115302	0.119470326	0.002062142	0.027974314
RASSF4	467.1891785	0.436360772	0.16708964	0.002081016	0.028204444
ADRB1	21.90185969	-1.459812764	0.78266545	0.002088826	NA
UBALD2	216.9284653	-0.541392342	0.221448989	0.002111573	0.028574226
TMEM106C	589.753494	-0.412175085	0.156050729	0.002113421	0.028574226
HNRNPUL1	3983.36401	-0.280500369	0.098403254	0.002114102	0.028574226
ZNF106	6167.027828	-0.312629917	0.111583839	0.002116748	0.028583843
NLN	1259.766717	-0.337772907	0.122394186	0.002129766	0.028733359
YEATS2	1949.476744	0.317928734	0.113736872	0.002132601	0.028742151
IGFBP2	1534.609216	0.31826136	0.113914743	0.002134308	0.028742151
TCF12	18295.23462	0.277889994	0.09732803	0.002143464	0.028839162
MBD5	1323.794755	0.336917312	0.12205609	0.002156229	0.02898224
PM20D2	358.4134554	-0.472745361	0.186173531	0.002158022	0.02898224
CDK2	433.2050216	-0.451215357	0.175919872	0.002171296	0.029134018
TNRC6A	2916.080508	0.287533963	0.10144146	0.002178665	0.029206368
IGSF8	296.5194997	0.520119339	0.211462657	0.00221694	0.029692529
TEX15	422.4675041	-0.431604237	0.166633035	0.002232239	0.029870346
HES4	24.78891308	1.367528476	0.738720365	0.002261819	NA
ANXA6	1670.433928	0.313292759	0.112777128	0.002293426	0.030661345
GRIN2B	1015.871201	0.378004816	0.141557892	0.002296441	0.030673895
GDF11	2476.963231	0.323302761	0.117064809	0.002331768	0.031117619
SNAP25	396.9721247	-0.440461168	0.172945152	0.002350798	0.031343266
FKBP9	2767.928123	0.286882605	0.102090859	0.002356411	0.031389776
ELK4	1533.750949	0.326048633	0.118688156	0.002362695	0.031445133
PSMA3	1518.041505	0.330349861	0.120629693	0.002373804	0.031564547
CYSTM1	410.0840001	0.448317095	0.176361518	0.002384864	0.031683088
TLK2	857.9105535	0.379519497	0.14298982	0.002389483	0.031715932
NUDCD1	262.2575417	0.546722105	0.229095996	0.002413038	0.031999823
SSRP1	1482.111459	-0.31406389	0.114041469	0.002419069	0.032051039
NKAIN3	230.038819	-0.52829808	0.219418024	0.002429376	0.032158751
RBBP7	1487.229607	-0.31253184	0.113598478	0.002436613	0.032225682
FAR2	262.3760474	0.502801385	0.205459115	0.002447568	0.032329055
PLPPR4	163.9903484	-0.627409354	0.276655159	0.002448806	0.032329055
CDC25A	176.7093382	-0.579336669	0.248686612	0.002466133	0.032528736
NTNG2	115.2776932	0.674072305	0.304205063	0.002470308	0.032554734
SRI	2364.449717	-0.341186621	0.126217563	0.002473969	0.032573929
CTNNA3	323.5584382	-0.46649226	0.187094427	0.002486472	0.032709399
MAP3K8	657.8843628	0.473378476	0.190274537	0.00248998	0.032726397
NCSTN	2145.88855	0.294695031	0.106140801	0.002517074	0.033050863
SLC2A11	351.9401691	0.448606467	0.177898321	0.002519141	0.033050863
MICAL1	441.1124012	-0.472123671	0.190550195	0.002531993	0.033161447
TWSG1	1566.963914	-0.32913854	0.121458925	0.002532059	0.033161447
PPM1E	458.7334773	-0.472944616	0.191051953	0.002538353	0.033214427
HOOK3	3158.130634	-0.308699407	0.112423486	0.002546235	0.033288074
SMC4	2853.793581	-0.308688161	0.112517802	0.002567658	0.033512162
TMEM132A	527.6996595	0.434145486	0.171115129	0.002567912	0.033512162
P2RY1	280.0033913	-0.493999024	0.202960624	0.002582254	0.033669579
LINC02605	8.791544454	2.966647708	1.467181389	0.002583079	NA
ADGRV1	1216.322518	-0.343481844	0.127977125	0.002585708	0.033684891
LRIG1	5100.615047	-0.283370518	0.101861107	0.002596882	0.033800652
RPLP1	1541.761413	-0.312815238	0.114601668	0.002616301	0.034008882
ETV1	17141.90432	-0.2679519	0.095184817	0.002617485	0.034008882
FIGNL1	343.6996751	-0.451106373	0.18087221	0.002643311	0.03431426
HIST1H3J	245.6212489	-0.592643112	0.260076268	0.002657773	0.034471711
AC015802.6	401.443295	-0.431332446	0.170805661	0.002661448	0.034489101
PCDHB2	1428.423618	-0.318247189	0.117209068	0.002670904	0.034581307
VAMP5	27.35709261	1.246187941	0.697309846	0.002674139	0.034592863
KIF1B	16782.07099	-0.271441638	0.097383693	0.002682665	0.034672796
ING5	447.905319	-0.412745267	0.161846887	0.002686911	0.034697316
LIN7A	400.971178	-0.48918641	0.201492577	0.002694807	0.034748233
ARMCX1	691.2106674	0.38987859	0.150376136	0.002695558	0.034748233
SUV39H2	363.8302708	-0.468978396	0.190823982	0.002702105	0.034802265
CSE1L	3087.237343	-0.317096726	0.116926798	0.002708818	0.034858331
TEX261	977.7486306	-0.344367471	0.129248944	0.002712185	0.034871292
DAB2IP	441.9482326	0.422266667	0.1665048	0.00272621	0.035021129
AC008957.1	359.0946139	0.481666117	0.19811181	0.002768915	0.035528384
TPM4	6142.629434	-0.262179592	0.094058312	0.002770507	0.035528384
TMCO3	539.0647306	-0.396082722	0.154389915	0.00280294	0.035913123
ZNF429	448.6787046	0.428689994	0.170736129	0.002825949	0.036159627
RAD51	141.9982689	-0.681440584	0.318620611	0.002827074	0.036159627
WWTR1	3615.109612	0.309919796	0.114278435	0.002837086	0.036256285
TUBB4B	796.0601267	-0.357644079	0.13626855	0.00285573	0.036463002
UHRF1BP1	855.0254841	0.353841585	0.134285627	0.002858812	0.036470836
RAD54L	211.2898938	-0.524979347	0.224041638	0.002884521	0.036767063
INCENP	265.9231244	-0.48968189	0.204588758	0.002893494	0.036849649
BCHE	1148.69719	-0.335759273	0.126437258	0.002913672	0.037074663
POLQ	499.5271434	-0.411514176	0.163126195	0.002929599	0.037245238
CCNI	8721.589547	-0.276247212	0.100622926	0.002957997	0.037573937
SOX13	229.8167504	0.5412735	0.234138785	0.002969196	0.037679498
FANCA	626.1228325	-0.380139268	0.148793553	0.002971408	0.037679498
ATAD5	499.3737368	-0.401950011	0.158872819	0.002997015	0.037971615
CHDH	666.4928473	-0.371201778	0.143705431	0.003023024	0.03826832
SPON1	5263.284104	-0.280871993	0.102938519	0.003039343	0.038429921
AC008079.1	42.92389029	0.974678431	0.528505422	0.003040992	0.038429921
DSTN	1406.324962	-0.313685237	0.117145608	0.003044107	0.038436401
MCUR1	1501.426364	-0.315126326	0.117980987	0.003050756	0.038487463
SMG7	2287.813512	0.287552777	0.105617487	0.003056749	0.038530162
EIF3E	1346.969884	-0.312879665	0.116880873	0.003065284	0.038577325
ITFG2	471.0446415	-0.410592201	0.163973869	0.003065713	0.038577325
GNPAT	1372.538585	-0.316552062	0.118688943	0.003075732	0.038670455
SSTR2	31.93656902	1.148218479	0.664503999	0.00310841	0.039029192
FAM126A	1006.655135	-0.364848311	0.141327094	0.003109548	0.039029192
AC097460.1	105.0005865	-0.701138529	0.339587125	0.003139051	0.0393502
RAD51AP1	652.7165732	-0.394155447	0.155955542	0.003140451	0.0393502
RACK1	4130.792048	-0.289668285	0.107084533	0.003148037	0.039386958
USPL1	642.109799	0.373782096	0.145705556	0.003148717	0.039386958
B3GAT1	1452.493491	-0.310207173	0.116117629	0.003153953	0.039419078
GINS4	132.2775915	-0.671082576	0.320476879	0.00319312	0.039874861
TMSB15A	73.58773636	-0.763804352	0.384523986	0.003204008	0.039977035
NHLRC2	3055.200528	-0.282305921	0.104095012	0.003208609	0.040000665
CIP2A	411.3756485	-0.414482541	0.167345372	0.0032695	0.040725399
ZNF91	2464.313801	-0.298068668	0.111415438	0.003301103	0.041084404
PCLAF	165.1127044	-0.629534653	0.295494011	0.003316178	0.041237292
ORC1	113.4152314	-0.652473404	0.310742411	0.00332847	0.041355325
AC092567.1	456.2427662	-0.448996309	0.186515072	0.003343668	0.041509244
TTC38	204.6856353	0.530689582	0.233491105	0.003379314	0.04191655
TIMELESS	1049.457014	-0.332697575	0.12774121	0.003398943	0.042124648
AC010260.1	1406.372151	-0.326670727	0.124908514	0.003403107	0.042140904
ANGPT2	43.93960081	0.969211334	0.545521434	0.003429917	0.042437318
ZMYND11	3557.555794	-0.270238128	0.099815624	0.00344128	0.042521818
SNRPD3	392.3515213	-0.448355377	0.186974651	0.003442503	0.042521818
THSD7A	826.9225213	-0.752107662	0.386734748	0.00344855	0.042560923
RCAN3	425.3082113	-0.507815175	0.221785212	0.00349399	0.043085738
SULF1	49.6346939	1.005593942	0.584748758	0.003515363	0.043313147
HTATIP2	117.4942224	0.639350855	0.305843482	0.003559314	0.043818126
PRKCE	163.2618488	0.616833869	0.29122074	0.003567242	0.043879151
ZFP36L2	637.0827955	0.392041797	0.157659302	0.003571357	0.043893228
HIST1H2BD	96.04674038	0.742155795	0.379234945	0.003582192	0.043989799
GLTP	403.8064404	-0.416565319	0.17069466	0.003585928	0.043999093
FRMD5	525.3918677	0.384092344	0.153786258	0.003605912	0.044181507
XYLT1	1032.834623	-0.330454962	0.127715639	0.003606776	0.044181507
FDPS	3546.380098	-0.275187984	0.102550921	0.003610636	0.044192146
ACAT2	5193.815873	-0.274389158	0.102638549	0.003632182	0.04436966
IL17RB	528.713236	-0.390019373	0.157247772	0.003634082	0.04436966
USP13	1046.693824	-0.328138654	0.126765693	0.003634149	0.04436966
FBXO44	142.1786567	0.605652674	0.285211876	0.003667876	0.044744456
MOCS2	755.9453508	-0.350256864	0.137607095	0.003685796	0.044925958
RPS25	3547.823081	-0.271387778	0.101318877	0.003694716	0.04499756
DCLRE1B	636.3582473	-0.363906976	0.145137376	0.003743026	0.045548371
AC010149.1	4.394074998	0.110779292	0.298425228	0.003757541	NA
PRXL2B	453.5390414	-0.418039991	0.172998428	0.003764675	0.045774109
MOB3B	463.3063769	-0.394686944	0.160777994	0.003776486	0.045879959
PALMD	53.30209699	-0.909253532	0.522223975	0.00381426	0.046300794
TSPAN7	69.97701898	-0.763732367	0.403795406	0.003821566	0.046351389
GPR139	11.96212743	2.029677395	1.418446292	0.00383548	NA
MLLT6	1016.036472	0.340015966	0.13319637	0.003844935	0.046596581
C3	8.149478138	3.635822749	1.716625378	0.003845115	NA
ATP13A3	2061.287535	-0.286109057	0.108298344	0.003849048	0.046608183
MAD2L1	235.6345072	-0.495276727	0.218088808	0.003854638	0.046624952
PI15	1051.987538	-0.387725958	0.157583702	0.003856745	0.046624952
UAP1L1	313.7633353	0.527787031	0.238637846	0.003868544	0.046729358
DCTN5	2016.702483	-0.304335219	0.116609839	0.00387244	0.046738197
SLC25A5	1616.240025	-0.293544952	0.11178828	0.0039032	0.047071003
SLC6A8	1399.666963	0.30967845	0.119125631	0.003916012	0.047186988
FADS1	6152.897283	-0.288831012	0.109856911	0.003951516	0.047575998
DBF4	347.1077355	-0.428448323	0.180215751	0.003958588	0.047622326
RPL5P1	68.3029855	-0.779392058	0.420454195	0.003966569	0.047679511
CENPM	86.12363357	-0.692240139	0.353689997	0.003985016	0.047862316
RPL23A	665.8121881	-0.359716131	0.143790789	0.003994204	0.047933693
KCTD12	1488.929059	-0.31943897	0.124426843	0.004036244	0.048398886
MTATP6P1	7817.906847	-0.286233337	0.10906761	0.00405361	0.048567702
SLC6A9	2476.904479	0.274004493	0.103568714	0.004080583	0.048851257
EFR3A	472.5133	0.402733416	0.166824809	0.004106017	0.049115949
AL592166.1	193.8339637	-0.524200881	0.239104957	0.004131839	0.049361289
PARP1	3616.859441	-0.269662534	0.101932472	0.00413321	0.049361289
TSPAN11	668.48129	-0.37162228	0.150776412	0.004139037	0.04939095
LINC01896	396.5793296	-0.411041138	0.17180689	0.004144745	0.049401186
OXCT1	625.0298448	-0.377582858	0.153941278	0.004147872	0.049401186
ARHGEF37	183.2479069	-0.589723817	0.283110399	0.004149927	0.049401186
AC023157.1	9.959764104	2.087085303	1.422548257	0.004152169	NA
MTPAP	1038.930179	-0.318112775	0.124285185	0.004155927	0.049432776
MAVS	1770.485181	-0.34855712	0.139281851	0.004181611	0.049698265
FAM111A-DT	64.64236132	0.840832465	0.479295645	0.004212586	0.050026147
KIF24	524.7712679	-0.37374903	0.152496664	0.004235125	0.050253419
MLC1	4376.284392	-0.277464146	0.10589366	0.004267832	0.050600867
ICMT	1237.132939	-0.304736363	0.118589378	0.004281062	0.05071702
UBQLNL	24.37354709	1.173628263	0.785799052	0.004299225	NA
Z82170.1	186.7546409	-0.516967065	0.236306111	0.004300157	0.050878912
ALCAM	1210.410628	-0.315900181	0.123849365	0.004301615	0.050878912
PABPC4	1623.153882	-0.288883135	0.111191338	0.004320859	0.051065641
MT-TY	225.791943	0.493164632	0.221497456	0.004353972	0.051415849
KCTD20	1455.672844	-0.300529968	0.116874547	0.004395025	0.051859193
SLC12A6	1139.246587	-0.31075795	0.121899098	0.004405737	0.051932113
ZGRF1	519.8572702	-0.401424239	0.16837514	0.004408236	0.051932113
SNN	2665.725567	-0.293931013	0.113889086	0.004420672	0.052037126
RPL4P4	39.6482131	-0.932833903	0.572642867	0.004430566	0.052112062
HIST1H4E	216.9361109	-0.967280178	0.625987002	0.004453313	0.052337947
DCTN3	638.0265169	-0.358874729	0.146540146	0.004486048	0.052674465
ANKS1B	3374.754918	-0.267332422	0.102006358	0.004489078	0.052674465
ATP9A	1999.141283	-0.30873758	0.121134341	0.004494626	0.052697703
WHRN	135.3613985	0.596024812	0.292609278	0.004531432	0.053087104
LIG1	281.5611501	-0.465083087	0.206729513	0.004568883	0.05348345
ITPR2	4743.22697	-0.300117963	0.117375587	0.004580339	0.053556302
TPGS2	2357.031499	-0.294429608	0.114754019	0.004582357	0.053556302
LINC01252	112.18523	0.638371624	0.325244842	0.004610499	0.053842615
ST6GAL2	224.6788201	-0.552871437	0.264718379	0.00465076	0.05422966
CCDC88C	555.886094	0.363876242	0.149273666	0.004651033	0.05422966
HMMR	278.3001365	-0.471194632	0.211089354	0.004654654	0.05422966
SLC36A4	477.8494683	-0.394727881	0.166042075	0.004678661	0.054466403
SLC30A10	94.4574375	-0.748368603	0.419425541	0.004693458	0.054595628
PPP1R3G	149.4258642	-0.557994259	0.269075843	0.004710137	0.054746546
FCHSD2	1852.720486	-0.298365032	0.117046401	0.004730725	0.054942609
GRIA4	3362.077339	-0.261956679	0.100511208	0.004738295	0.054987303
SPG11	2552.576936	0.277328938	0.107212124	0.004749319	0.055055248
NPTX1	10.81044827	1.849539847	1.426505228	0.004750911	NA
PLTP	5364.788715	0.258580831	0.0988095	0.004751604	0.055055248
PKMYT1	370.615448	-0.407112762	0.174013027	0.004810406	0.055692895
HLA-DRB1	4.17385309	0.103240765	0.293718259	0.004816873	NA
PRKACB	1264.934441	-0.304877098	0.120513657	0.004818683	0.055702809
ARAP2	1143.082505	0.336887399	0.136120701	0.004818804	0.055702809
PHLDB2	211.1425181	-0.484376001	0.220815113	0.004824962	0.055716678
NOP53	356.1637244	-0.418277903	0.180549017	0.004827547	0.055716678
CSRNP1	65.66784174	0.760148667	0.430047344	0.004846635	0.055893322
EME1	317.6990144	-0.429425002	0.187312566	0.00486055	0.055984738
ORAI2	387.8700724	-0.429818771	0.187549097	0.004865649	0.055984738
POLR2A	4929.62598	0.251455632	0.095936343	0.004865931	0.055984738
PCDHA6	88.83537144	-0.656590845	0.346244678	0.004911605	0.05646626
KLF13	1078.512759	-0.357514627	0.147406855	0.004920035	0.056519193
FRY	182.9861764	-0.513852839	0.241337196	0.004934967	0.056646669
BTBD6	303.3951401	-0.437728669	0.192937539	0.004961489	0.056906896
HLA-U	11.59433282	1.716033687	1.379034704	0.004974587	NA
ARAP1	201.4396297	0.505017684	0.235273973	0.004979439	0.057068467
ARHGAP5	8893.004199	-0.270942366	0.104276998	0.004992666	0.057175696
F2RL1	50.4446735	0.825202384	0.49541467	0.005044377	0.057699715
DGKH	805.7490679	-0.341074833	0.139469451	0.005046235	0.057699715
MERTK	631.0918608	0.365091316	0.152001972	0.005074453	0.057967393
WIPF1	1409.083062	-0.299014049	0.117902999	0.005078939	0.057967393
CASTOR2	41.09872536	-0.880770943	0.555708114	0.005081417	0.057967393
CLASP2	2064.609902	-0.283200036	0.111084216	0.005087926	0.057996863
SLITRK5	120.2243753	-0.600926195	0.306340506	0.005132753	0.058436835
PDIA3	2961.10854	0.261300246	0.101075106	0.005134435	0.058436835
TCP1	4537.068833	-0.255266956	0.09854623	0.005179321	0.058902312
ZBTB8B	149.3096156	-0.561781887	0.278249275	0.005217253	0.059288059
PTP4A2	2291.782665	-0.273704519	0.107146037	0.005229079	0.05937678
CDH10	1821.244818	-0.288189378	0.11400024	0.005242671	0.059485391
TMSB4X	3152.179085	-0.259771863	0.100994403	0.00531732	0.060286083
MKNK1	212.3570763	0.479660045	0.221892934	0.005347679	0.060583785
GABBR1	2787.74803	-0.304284034	0.122063639	0.005355657	0.06062768
SUSD5	187.7962395	-0.503283363	0.238381978	0.00537518	0.060802096
DUT	453.877957	-0.375617401	0.159663711	0.005401302	0.06105083
TRIP6	968.7124748	0.32632107	0.133155202	0.00542204	0.061238377
PCDH17	1406.175329	0.332604508	0.136408882	0.005427979	0.061258625
SPHK1	108.6152006	0.618249263	0.324073207	0.005443108	0.061382474
NEU1	822.6406351	0.376585685	0.160118552	0.005447735	0.061387787
MT-ND1	20595.12747	0.253215971	0.098240009	0.005459492	0.061473381
TNFRSF9	4.094208525	0.098569909	0.291040555	0.00549217	NA
SLC16A9	73.75515621	0.706024811	0.399677706	0.005505933	0.061949085
TNC	12374.8254	-0.240574834	0.092891301	0.005526217	0.062129987
KCTD7	470.83312	-0.381057519	0.163409752	0.00556115	0.062475183
MT1E	54.43073626	0.19011258	0.37142825	0.005580584	0.062645874
AC068831.7	149.5087903	-0.574872169	0.293411617	0.005602856	0.062848129
GTDC1	862.5008805	-0.322267393	0.132066893	0.005637241	0.063185863
AC079926.1	7.790418984	2.498115721	1.754196305	0.005657322	NA
TMEM170A	832.8029253	-0.319493218	0.130783301	0.005678065	0.063595185
ACKR1	31.81818366	0.974940163	0.692093586	0.005683142	0.063603831
MARVELD3	300.7402673	-0.438583586	0.198662625	0.0056952	0.063690525
MMAA	315.5766139	0.416498593	0.184679123	0.005709618	0.063803465
SYNGAP1	1148.07998	0.30734401	0.124737387	0.005755962	0.064272732
TSPAN12	911.6970738	-0.323753501	0.133404003	0.005796584	0.064677447
NFKB1	539.5686145	0.368226226	0.157228379	0.005817911	0.064866415
CRB2	234.6995317	0.456204157	0.210440353	0.005837575	0.065036571
SEMA6D	9072.586156	-0.267751761	0.105976065	0.005850559	0.06513211
GPC4	732.91872	0.329681918	0.136726598	0.00591282	0.06577567
FHL1	1317.007613	-0.295103178	0.119234513	0.005925585	0.065868069
A2M	4341.352381	-0.304524794	0.124438385	0.005950389	0.066094053
CRMP1	2313.673897	-0.282553379	0.113360253	0.005964263	0.066198388
HIST2H2BC	399.8654781	0.417073648	0.186659531	0.005970135	0.066213813
MMEL1	218.3232567	-0.481751196	0.229769051	0.005996512	0.066456467
GXYLT2	556.1456689	-0.378688682	0.164306314	0.006005254	0.066469711
CSGALNACT1	266.0475041	-0.462897639	0.216756357	0.006006706	0.066469711
UBR1	975.8137052	0.313232835	0.128712928	0.006058064	0.066987857
TICAM1	110.1209774	0.628497811	0.343180302	0.00606776	0.067044887
SHC1	1585.336062	0.315058811	0.130757011	0.006077887	0.067106593
RUSC1-AS1	3104.747711	-0.258662806	0.102389574	0.006107465	0.067382811
DDX11-AS1	16.36193622	-1.225585416	1.125227722	0.006111951	NA
LIMS1	711.4716466	-0.33906706	0.142747477	0.006139264	0.067683097
SLF1	296.747843	-0.443090753	0.204468267	0.006144638	0.067691822
AC009690.2	285.8573554	0.443260415	0.204437857	0.006168116	0.067850841
GCH1	26.6614851	1.05070783	0.848964113	0.00617158	0.067850841
PARD6G	195.4522684	-0.490424224	0.236703974	0.006172851	0.067850841
LMNB2	695.7170578	-0.372898245	0.161816275	0.006199885	0.068097326
PERP	51.11690028	-0.767644122	0.483835603	0.006205706	0.06811062
MGAT5	3133.577729	-0.306776432	0.126298119	0.00621528	0.068165056
TCF4	5206.830606	0.242055824	0.094956174	0.006228794	0.068262589
AL512791.1	502.1350433	-0.388933192	0.171435433	0.006240953	0.068345148
CENPA	97.46457895	-0.612204788	0.333419403	0.006247081	0.068361577
CMC1	347.1475969	0.404921346	0.180886176	0.006265839	0.068516094
CSAG3	3.937702269	0.095859161	0.289483974	0.006271359	NA
CHPF	2071.732347	0.30364517	0.124703546	0.006318351	0.069018992
ZRSR2	236.0115251	0.449728928	0.209668868	0.006321173	0.069018992
KCNIP4	138.6021548	-0.601864251	0.326864927	0.006345844	0.069237189
BCL6	1029.493938	-0.313583007	0.130099663	0.006356611	0.069303476
SAMD4A	1042.832545	0.343089757	0.145583857	0.006361839	0.069309331
ZWILCH	721.0209137	-0.328255396	0.137872907	0.006382413	0.069482228
SCN9A	74.75216482	-0.69138683	0.410949657	0.006403497	0.069660432
ILRUN	688.791734	0.328884697	0.138050076	0.00642109	0.069764896
LRAT	280.3244059	-0.451104609	0.211777438	0.006422545	0.069764896
AC138811.1	107.0574	0.584377815	0.311733585	0.006468517	0.070174276
SVIP	121.6837259	-0.575753514	0.305646165	0.006469733	0.070174276
MRC2	1771.812043	0.317085397	0.132065336	0.006476787	0.070199249
ARL6IP1	2362.648691	-0.266153889	0.106957691	0.006504091	0.070443499
ZNF532	4893.136	0.243723187	0.096371795	0.006551183	0.070901561
TNFAIP3	105.7966913	0.611547507	0.336821507	0.006562995	0.070977397
AP003352.1	2800.462278	-0.259499088	0.103884026	0.006568662	0.070986713
PIANP	636.2644917	-0.339516283	0.144665315	0.00659022	0.071156849
SLC24A2	187.5260789	-0.577220047	0.309043108	0.006594038	0.071156849
AC124312.2	75.81462921	-0.65921273	0.383502172	0.006612404	0.071302957
TYRO3	925.9212038	-0.314269568	0.131288052	0.006632293	0.071465258
MTF1	846.2607753	0.330172228	0.139633048	0.006652391	0.071629571
HIST1H2AH	20.81080331	-1.073163523	0.97265789	0.006657521	NA
GAS7	3330.157504	-0.284599889	0.116352794	0.006698012	0.072068269
DOCK5	734.1213703	-0.393691157	0.176664191	0.006715726	0.072206273
LRCH1	629.3695142	0.382946818	0.170076807	0.00677168	0.072733458
TUBB6	1843.812449	-0.28147855	0.115021313	0.006774605	0.072733458
MTHFD2	408.8545235	-0.446790511	0.211561214	0.006794611	0.072895271
C22orf23	97.12935722	-0.602838172	0.334346944	0.006824306	0.07316072
KLHL13	177.5637173	-0.490766704	0.24322886	0.00686888	0.073532293
SELENON	4067.244141	0.253832951	0.101823857	0.006868921	0.073532293
HLA-DOB	7.374639527	2.296138401	1.8974391	0.006919897	NA
SLC15A4	212.3008646	0.463012587	0.222966479	0.006931323	0.07414658
TUBA1C	2044.902561	-0.268758747	0.109216621	0.006962316	0.074424239
PIK3R3	2525.092102	0.261507365	0.105645112	0.006972178	0.0744364
RFC2	194.6706487	-0.469824332	0.228252226	0.006973531	0.0744364
NOTCH3	2808.83951	-0.259111723	0.104868172	0.007024285	0.074924014
CCNG2	1007.098913	-0.309891869	0.130333928	0.007050529	0.075149687
GPC3	112.0099556	-0.613354965	0.349484624	0.007094575	0.07556464
RAP2B	1015.874116	-0.313088734	0.132159439	0.007109231	0.075666186
ANAPC11	485.5012581	-0.354870856	0.155394714	0.007117368	0.075698261
KLF9	18.42762298	1.104867698	1.131642155	0.00712998	NA
CEP85	212.5011608	-0.45374273	0.218810894	0.007182638	0.076337491
CIR1	626.368327	0.336207962	0.144864764	0.007206736	0.076538537
NPC1	1387.103833	-0.27908545	0.115041144	0.007264784	0.077099604
FAM184A	2308.852767	-0.258451649	0.10498264	0.007287513	0.077274307
TTYH1	3552.775886	0.2579763	0.10466561	0.007291707	0.077274307
AP000757.1	3437.939255	-0.279951681	0.115065283	0.007300341	0.077310354
SESN3	8755.696142	-0.262053226	0.106759207	0.007306828	0.077323613
BAZ1A	2120.693974	0.278921363	0.11502673	0.007350844	0.077715907
FHOD3	362.3708061	-0.397965502	0.18249699	0.007354419	0.077715907
IL33	72.12655935	-0.742664334	0.504720054	0.007441095	0.078575622
ST8SIA1	1180.707011	-0.299669797	0.126242538	0.007455985	0.078676615
RAD21	5658.786849	-0.23850794	0.096022236	0.00747279	0.078797664
GOLGA8A	1024.158699	-0.304462262	0.128749424	0.007488753	0.078909665
ANO5	37.40105149	0.840708081	0.635693091	0.007496572	0.078935751
PGD	3420.265065	-0.244155196	0.098622989	0.007502806	0.078945125
CFH	65.31731883	0.798654341	0.582625335	0.007513166	0.078997869
TFPI	10924.02473	-0.265267039	0.109754838	0.007551139	0.079314472
POLR3G	486.1896853	0.370588929	0.166124257	0.007554015	0.079314472
SLITRK3	822.5812232	-0.319186723	0.136997359	0.007613115	0.07987823
DNA2	225.9219438	-0.462843549	0.228455671	0.007646854	0.080175284
PCDHB13	135.6223732	-0.544417162	0.294203945	0.00766934	0.080354012
PRCP	2590.83122	0.284177945	0.118526845	0.007699259	0.080610311
ANKRD50	1845.339761	-0.273412724	0.113315694	0.007730375	0.080878778
HMGXB3	770.1882078	0.311271449	0.132911831	0.007773488	0.081272286
STRN	1357.631605	-0.276133595	0.114805423	0.00778639	0.081349599
VWA3A	10.47564001	0.214703249	0.401983339	0.007818852	NA
WDR41	3186.149932	-0.263236439	0.10827627	0.00785145	0.081971355
ALPK3	16.75524386	1.069209917	1.381168938	0.007867336	NA
ARRB1	126.7666468	-0.534441126	0.287505887	0.007869243	0.082096309
GPBP1	2840.196948	0.260709017	0.10720929	0.007874533	0.082096309
LARP1B	527.0300875	-0.351899913	0.156502218	0.007883982	0.082136858
EMP1	292.4852224	0.451116743	0.221566388	0.00794122	0.08267487
RHBDD3	193.5074865	0.467566281	0.23368912	0.007953317	0.082742499
CCNL1	1968.06355	0.265238302	0.109611835	0.007958925	0.082742577
VIT	35.67258696	-0.87999994	0.788801383	0.007981575	0.082919699
ART3	270.5826894	0.867613342	0.789229899	0.008020473	0.083265249
ARHGAP33	231.1494564	-0.437406339	0.212826879	0.008062304	0.083640742
HIST1H2BI	21.79939432	-0.957209394	0.99207236	0.008076413	NA
MRPL30	531.5112248	-0.342645475	0.151732731	0.008087036	0.083838449
LINC02574	3.685622535	0.089630308	0.2861753	0.008112451	NA
PCNX1	2564.0503	0.270168493	0.112398568	0.008115771	0.084077341
TGFB2	5112.452374	-0.252913512	0.10409156	0.008123777	0.084101299
ARHGEF11	1233.805291	0.289556617	0.12245423	0.008170981	0.084507035
RAB15	356.9045412	-0.406535437	0.192054	0.00817441	0.084507035
PID1	654.7703554	-0.354132783	0.159130021	0.008241674	0.085142829
FOXF1	6.652928645	2.992639909	1.993699047	0.008246114	NA
CCNF	217.6475752	-0.472299295	0.240134523	0.008260095	0.085268877
SMAD9	102.4872905	-0.606891131	0.362282436	0.008270608	0.085268877
C11orf95	640.4218205	-0.327940559	0.143851187	0.008271191	0.085268877
PCA3	67.46937599	-0.699584879	0.474728254	0.008288754	0.085311073
GALNT10	388.8651583	0.381928551	0.176177644	0.008291178	0.085311073
DTHD1	122.5674946	0.574990034	0.329100356	0.008292608	0.085311073
HEXA	441.9215883	0.371868247	0.170055633	0.008333814	0.085675319
NRP1	744.0385343	-0.330083516	0.145391804	0.008369474	0.085982083
CD2AP	291.3209948	0.408412537	0.194046298	0.008404204	0.086278882
MRAS	1015.759988	-0.305315917	0.131846146	0.008479758	0.086960617
AC005261.1	842.9172753	-0.302387961	0.130254617	0.008482385	0.086960617
TGFB1I1	668.1192163	-0.332005109	0.146940498	0.00848827	0.086960617
ATP6V1C2	3592.870365	0.24663483	0.101813778	0.008596964	0.088013134
NCAPD3	1229.46135	-0.298677988	0.1288638	0.00867636	0.08876445
PPP4R1	2298.232057	-0.256875249	0.107202474	0.008740698	0.089360788
PCNA	1027.235885	-0.311554546	0.136081714	0.008761212	0.089508564
PNRC1	553.926167	-0.334485573	0.149282103	0.008793005	0.089771297
BTBD17	302.1276786	0.399677458	0.19012596	0.008807631	0.089858521
RFWD3	595.6597897	-0.34787065	0.157252319	0.008839154	0.09011789
ROBO1	9364.46798	-0.235058278	0.097110317	0.008878414	0.090455734
OSBPL9	1159.363559	0.296651827	0.128062465	0.00891523	0.090726767
TET2	2574.668138	0.247114951	0.102575811	0.008917299	0.090726767
SEPTIN8	1793.341622	-0.26966563	0.11412532	0.00897553	0.091256369
FAM83D	103.5634178	-0.557214716	0.322114417	0.009034323	0.091790963
OIP5-AS1	1772.354442	-0.309202442	0.135640015	0.009097701	0.092371369
RMI2	157.7826258	-0.51140838	0.279765775	0.009109569	0.092428342
DHCR7	687.7717521	-0.317542543	0.140380801	0.009117675	0.092447096
OLFM5P	11.55415302	0.261642725	0.478731947	0.009119578	NA
SLC43A3	311.2304077	-0.392574535	0.187304829	0.009148977	0.092700851
SLC8A1-AS1	50.69615057	0.700540153	0.497767459	0.009184225	0.092994213
PASK	202.8211792	-0.444189133	0.225330661	0.009190646	0.092995485
AQP4	11005.91525	-0.298548522	0.128103471	0.009229806	0.093327809
FLRT3	1698.863741	0.263169805	0.111255148	0.009278719	0.093758219
PSAT1	6185.553396	-0.240334459	0.100173539	0.009293516	0.093843547
NCOA4P2	7.828341762	0.187788897	0.366027186	0.009295953	NA
HERC3	354.5510272	-0.37404916	0.175557351	0.009301116	0.093856136
GALNT1	2148.401291	-0.263244524	0.111700047	0.009408014	0.094870027
TBK1	402.7891264	0.381229049	0.18045083	0.00942006	0.094926707
KIAA1143	1005.691053	-0.29967498	0.131183039	0.009440659	0.094977874
LSAMP	3097.885883	-0.251020777	0.105573973	0.009442923	0.094977874
ATOH8	167.5772124	0.475380115	0.25057291	0.009444425	0.094977874
NDST4	11.8371206	-0.277312828	0.509548236	0.00947072	NA
PHF10	1961.695095	-0.27542261	0.118217844	0.009484203	0.095313012
MT-ATP6	21029.42056	-0.240250072	0.101340441	0.009579827	0.096208556
NKX3-1	13.09314826	0.301750622	0.56696227	0.009618436	NA
EPB41L3	5909.895079	-0.260785229	0.110901698	0.009647993	0.096827312
GYG2	1399.914473	-0.277480272	0.119747844	0.009659926	0.096881249
MFSD2A	168.4134066	0.470995228	0.248955823	0.009736739	0.097574204
ZIC4	564.3607068	-0.327366211	0.147981574	0.009742229	0.097574204
MT-ND4L	21412.94723	-0.228282737	0.095082827	0.009798491	0.097958218
RAN	2818.598233	-0.243785561	0.102565857	0.009799492	0.097958218
THRB	232.1818448	-0.425473303	0.213975547	0.009800463	0.097958218
CNTFR	1722.191429	0.27065058	0.11620611	0.009837118	0.098258113
MAP4	8739.881706	0.222298066	0.092120416	0.009856401	0.098384198
KIF3B	1782.743762	-0.257383492	0.110110426	0.009876826	0.098521504
SOCS7	561.0920863	-0.327799811	0.148635667	0.009912247	0.098808114
GOLGA4	1861.545897	0.258227503	0.109951188	0.009928066	0.098848636
MIR9-3HG	269.2779211	0.461268512	0.242543897	0.009929694	0.098848636
GNA12	1755.412001	-0.266643915	0.114546003	0.009970537	0.099111678
ZADH2	1253.237471	-0.310903819	0.138919734	0.009979076	0.099111678
XPOT	1688.769253	-0.26971576	0.116198708	0.009989946	0.099111678
MPC1	1885.692236	-0.262365246	0.112348754	0.009990234	0.099111678
DPY19L2P2	150.1341953	-0.477449243	0.257161495	0.009995735	0.099111678
PIP4K2C	161.4785983	0.473513886	0.253099842	0.010002547	0.099111678
ZFHX4	2044.449238	0.251016819	0.106414678	0.010003081	0.099111678
DAB1	978.4907466	-0.286209573	0.12517838	0.010026187	0.099220997
AC069234.2	610.7740426	-0.37152306	0.17741634	0.010027547	0.099220997
GPC6	1031.865657	0.282167014	0.12275498	0.01004183	0.099295817
HAUS8	179.1122488	-0.455221239	0.238981715	0.01007941	0.099600749
HAUS2	261.2890462	-0.440799053	0.227390962	0.010088189	0.099620871
RPL31	3886.124481	-0.246105359	0.104323945	0.010129757	0.099964532
AC010168.2	50.15704931	0.677931032	0.49550276	0.010172232	0.100316676
HNMT	1901.08439	-0.291393782	0.128467588	0.010184856	0.100374172
LINC01139	78.05635547	0.594590198	0.378809417	0.010230608	0.100677423
PGM1	575.1963887	-0.328822183	0.150142816	0.010233699	0.100677423
CLCN3	3338.308597	-0.248203466	0.105498848	0.010236072	0.100677423
SLC3A2	764.185993	0.31383105	0.141068171	0.010255294	0.100779257
DRAP1	72.69372678	0.616305614	0.407690093	0.010260069	0.100779257
AIFM2	184.6627954	0.475710492	0.257178299	0.010276946	0.100877958
GPD2	1437.29465	-0.290677227	0.128304565	0.010286367	0.100903387
MINDY2	2104.723133	-0.282699575	0.123852342	0.010338997	0.101352354
UBE2E1	1078.858579	0.296926407	0.131692014	0.010401415	0.10189662
SETDB2	196.1420439	0.436713313	0.225467231	0.010436166	0.102169309
BTBD3	2562.591364	0.246327577	0.104805583	0.010444542	0.102183591
SLC4A10	191.3602975	-0.439790583	0.228557287	0.010470154	0.102366373
SOX1-OT	230.5011176	-0.416950172	0.211041027	0.010500245	0.102592676
ACTA2-AS1	586.9414076	-0.363004997	0.172966152	0.010560443	0.10307668
NFKBIA	149.7411968	0.491499061	0.273465831	0.010563737	0.10307668
FXYD6	3882.559315	-0.270070435	0.117559013	0.010598172	0.103344421
AL391422.4	105.9115908	-0.535666194	0.319208759	0.010617841	0.103467923
KYNU	3.417613888	0.083341799	0.28308716	0.010671582	NA
AC011474.1	3.417613888	0.083341799	0.28308716	0.010671582	NA
CPS1	200.0619561	-0.43188365	0.224116549	0.010697065	0.104171217
B4GALT2	493.7872146	-0.3314913	0.153183728	0.010711893	0.104246901
AC100786.1	166.3939085	0.478724664	0.26307437	0.010727521	0.104328012
RAP1A	1586.716723	-0.26911211	0.117111548	0.010734352	0.104328012
CETN2	671.8832153	-0.3203424	0.146399242	0.010748092	0.10433383
DBNDD1	72.49528339	0.601337032	0.396904134	0.010755319	0.10433383
FBXO43	95.49479633	-0.562749515	0.35536243	0.010756138	0.10433383
SPC25	60.48477313	-0.629062956	0.440521009	0.01079014	0.104594968
TMPO-AS1	158.3962203	-0.466864914	0.253913703	0.01082558	0.104869696
KIF2C	212.0306933	-0.423393229	0.217755044	0.010844424	0.104938079
HACD2	492.664016	-0.331205162	0.153403947	0.010846845	0.104938079
AC007098.1	509.7455414	-0.35857214	0.170650573	0.010856432	0.104962086
CAV1	95.90525047	0.548201296	0.334100481	0.010874677	0.104966977
INSYN1	124.1612595	-0.510503138	0.295406003	0.010876581	0.104966977
NEXMIF	353.2498272	-0.379551385	0.185401657	0.010878254	0.104966977
AC090578.1	176.1898346	-0.460681822	0.247653344	0.010898048	0.104986919
IGSF3	881.3049211	-0.35879997	0.17122807	0.010899097	0.104986919
PCGF2	428.3581534	0.34388123	0.161240872	0.010913936	0.104986919
KCNJ2	143.7972669	-0.501922329	0.287602347	0.010914988	0.104986919
PARP2	1236.462647	-0.272637537	0.119633743	0.010915854	0.104986919
MFSD6	76.09537043	-0.592893021	0.391956539	0.010937875	0.105130272
ARSE	222.5352637	0.456370149	0.245360102	0.011006444	0.10572054
RPA2	290.5141545	-0.384821109	0.189620991	0.011016869	0.10575192
IL5	8.613768296	0.190329194	0.367520999	0.011059613	NA
NEURL3	3.465400627	0.081133101	0.282126119	0.011062814	NA
SNX2	1390.012355	0.27841943	0.122834069	0.011078166	0.106271264
RBBP4	2780.441712	-0.239619823	0.102544185	0.011095374	0.106367266
KLHL7	2711.480788	-0.251682119	0.10887479	0.011186264	0.107169056
RANGAP1	287.4079238	-0.393762615	0.197073177	0.011195457	0.107187613
LINC01727	331.928982	-0.3914824	0.19522197	0.011212452	0.1072808
AC067945.1	15.95841139	0.382824867	0.816021013	0.011233457	NA
XRCC5	4840.380513	-0.225950398	0.096005647	0.011263138	0.107696008
GET1	599.9717885	-0.316861846	0.146204708	0.011299061	0.107969622
UNC13A	2106.616995	-0.273133082	0.120582353	0.011321638	0.108115422
DENND2A	471.4689917	-0.334253069	0.1568472	0.011390639	0.108704078
PRIM1	134.0691724	-0.519403674	0.310592462	0.011459756	0.109264319
NOCT	84.77836799	0.568860168	0.367037807	0.011464137	0.109264319
CABLES2	311.080647	-0.387199595	0.193351159	0.011527283	0.109738472
AC055839.2	407.4055254	-0.34794887	0.165919482	0.011528742	0.109738472
TBCD	800.3988737	-0.293000855	0.132259903	0.011584849	0.110201526
AL451085.2	378.6072667	0.358548077	0.173079892	0.011615833	0.110425159
ZMYND15	6.602471411	0.160241768	0.336308797	0.011670363	NA
SEH1L	1024.445232	-0.294683844	0.133430017	0.011678977	0.11095404
NASP	8082.014998	-0.215761305	0.091541025	0.011762275	0.111593637
CACNG5	609.4814361	0.338489502	0.160123436	0.011766843	0.111593637
WWTR1-AS1	280.3265658	0.396650459	0.200921119	0.011772394	0.111593637
MIR124-2HG	197.6108521	-0.440688971	0.2373941	0.011785314	0.111593637
MACO1	682.9008969	-0.323171456	0.150871208	0.01179909	0.111593637
ZMIZ2	671.7664915	0.317396214	0.147017952	0.011801622	0.111593637
ICA1L	343.3675085	-0.370831783	0.182970274	0.011805968	0.111593637
AC087393.2	887.8603916	-0.297727177	0.135507535	0.011806732	0.111593637
LRRC6	173.8506203	-0.451047903	0.246766164	0.011826404	0.111708101
TMEM255A	138.9079393	-0.48270348	0.276303924	0.011835407	0.111721701
AC018521.2	79.76861281	0.564915625	0.367888756	0.011887725	0.112143911
PGAM1P7	198.8428664	-0.474603607	0.269523234	0.011930494	0.112475554
TAF9B	758.8564769	-0.292377267	0.132687984	0.011958524	0.112642566
SAR1B	2702.222708	-0.24239654	0.105351341	0.011963459	0.112642566
EPHA2	840.073035	0.289331395	0.130776534	0.0119815	0.112740577
C21orf62	772.1244654	-0.291319164	0.132197335	0.012018773	0.11301931
ADAM23	975.8289057	-0.282975227	0.127453224	0.012029685	0.113049962
MCC	3108.868163	0.232170061	0.100164447	0.012119587	0.113822416
APOLD1	3393.385726	-0.278187243	0.124916111	0.012131682	0.113863617
PAK2	4265.582619	-0.22504596	0.096683639	0.012142534	0.113893118
MSH6	2475.646784	-0.24311678	0.105984629	0.012160773	0.113991816
NGRN	602.4181888	-0.331635456	0.157201747	0.01218067	0.11410592
SNAP91	207.1184753	-0.419089979	0.221443463	0.012191973	0.114139432
GASK1B	2734.422405	-0.262133299	0.116126046	0.012201582	0.114157045
ALDOC	56.57178655	0.62097851	0.460409084	0.012231402	0.114363611
ITGA5	243.8472077	0.424008857	0.224999808	0.012275889	0.11470696
PIEZO2	1264.034159	-0.296999432	0.136299282	0.012340503	0.115237837
BTBD7	1260.633629	-0.266988788	0.119217901	0.012369224	0.115433071
SLC38A7	714.2330892	0.315951839	0.147160041	0.012439756	0.116017998
RNF5	248.6352795	-0.40932418	0.214442917	0.012468434	0.116212101
MLLT3	561.2321248	0.315638568	0.147526548	0.012518151	0.116601922
ITGA3	18.77558669	0.483532552	1.237013599	0.012566522	NA
NPTN	558.4985128	0.314024091	0.146919165	0.012616452	0.117443505
CYP2U1	445.8399518	-0.338859523	0.163214417	0.012626544	0.117463435
SMCR8	827.5405818	0.297285691	0.136813757	0.012643534	0.11749996
SLC9A7	2413.416796	-0.520725844	0.326994522	0.012646378	0.11749996
PJA2	6551.200755	-0.243998618	0.10711598	0.012661043	0.117562284
WDR62	135.1758388	-0.470435575	0.270423684	0.012686501	0.117724675
IL13	3.497258453	0.075406774	0.279729905	0.012719245	NA
ABCD1	76.92082889	0.603246008	0.445216594	0.012737077	0.118119798
STX16	1657.004261	0.250683519	0.110730042	0.012781155	0.118454204
SPSB1	34.3567713	0.687361869	0.681088107	0.012792952	0.118489206
GVINP1	5.919811822	0.143193806	0.322002975	0.012803222	NA
LY6E-DT	5.848902703	0.145706037	0.324103804	0.012831969	NA
HSPA5	8635.884429	0.213837794	0.091952999	0.012886693	0.119282656
NKD1	228.8770413	0.404877806	0.212216107	0.012902076	0.119350259
AKT3	2280.999738	-0.240828876	0.105899107	0.012910344	0.119352006
NNT	1198.383943	-0.273093802	0.123687911	0.012946525	0.119604249
CCP110	1204.881456	-0.277603866	0.126252537	0.012966511	0.119604249
IRGQ	1428.457248	-0.300252427	0.13963972	0.012968619	0.119604249
MDGA2	1291.664938	-0.293948805	0.135701534	0.012970013	0.119604249
ARSB	781.2484772	-0.311693171	0.146728587	0.013055267	0.120315325
GMNN	193.8481347	-0.429948711	0.234995598	0.013070402	0.120379709
CRTAP	1786.46827	-0.251332134	0.111796314	0.013098817	0.120566245
DSCAM	214.0456868	-0.441906124	0.246086312	0.013147903	0.120942695
KYAT3	345.4263276	0.389165497	0.200977484	0.013177367	0.1211383
PDIA6	4785.042693	0.227227205	0.09908928	0.013196217	0.121236139
LINC00511	1350.816797	-0.261585225	0.117523964	0.013260876	0.121754458
OSBPL8	1940.584645	-0.250555651	0.111738651	0.013399804	0.122953603
CHST9	1612.771871	-0.285324321	0.131481701	0.013420996	0.123057874
ETV4	521.4734015	-0.347360869	0.171353826	0.013427827	0.123057874
OMG	616.6145067	-0.345967799	0.170655375	0.01353237	0.12389202
LINC01268	105.4718417	0.526346881	0.33995331	0.01353562	0.12389202
AC018638.4	153.0236706	0.466714549	0.271770115	0.013552012	0.123965248
TET3	1849.333915	-0.243491709	0.108271102	0.013632524	0.124614635
GLCCI1	873.6951291	-0.280475303	0.128997795	0.013639874	0.124614635
KMT2D	2726.008932	0.248443629	0.110832626	0.01366452	0.12476264
ERI1	554.5393371	-0.326796468	0.158032902	0.013680479	0.1248312
ENDOV	129.2313354	-0.472486483	0.280088096	0.013719828	0.124976299
VANGL2	2580.438289	0.234057211	0.103262091	0.013720076	0.124976299
NIN	5511.383784	-0.22142883	0.097117766	0.013722253	0.124976299
AC069234.3	79.85119595	-0.550369815	0.378438325	0.01373022	0.124976299
IVNS1ABP	2347.166836	0.238847726	0.105839449	0.013753757	0.125113459
PCDHAC1	380.3906805	-0.346804714	0.172036912	0.013785801	0.125273718
CRNDE	249.5009773	-0.40380375	0.215764883	0.013794135	0.125273718
E2F2	129.5526793	-0.472082867	0.280311615	0.013796814	0.125273718
BLACAT1	585.0122632	0.342264452	0.168349792	0.013807726	0.125295779
HGSNAT	1521.970071	-0.260657242	0.118097946	0.013828581	0.125407997
H1FX-AS1	69.59943774	-0.571427751	0.41525716	0.013840273	0.125437029
RABGAP1L	908.8042626	0.337514459	0.165472611	0.013889738	0.125749735
SEZ6L	1871.280855	-0.255129768	0.114997602	0.0138918	0.125749735
AC234582.1	409.8457074	0.342241498	0.16885421	0.013950048	0.126199672
BRD4	2788.45171	-0.2290188	0.101121724	0.013972823	0.126328347
ZNF319	307.7138395	0.366746539	0.186627075	0.0139868	0.12637737
KL	15.9895235	-0.277061841	0.49495458	0.013995374	NA
POC1A	89.67761233	-0.522511988	0.342553016	0.013998573	0.126406429
NEIL3	163.3994966	-0.436203685	0.245770753	0.014035659	0.126576331
CAP2	1010.624495	-0.278064106	0.128341458	0.014041922	0.126576331
LINC00667	828.2965945	-0.2832925	0.131411655	0.014043093	0.126576331
FYCO1	302.5771704	0.380378187	0.197308907	0.014053399	0.126591987
None	200.6195701	-0.439870565	0.249518888	0.014062419	0.126596045
GNAZ	360.8112993	-0.357828041	0.180741863	0.014081584	0.126691373
HINT3	927.4858768	-0.272245669	0.125091274	0.014126186	0.127015305
SRPK1	1160.621645	-0.279640554	0.129495809	0.014176002	0.127311962
DST	19975.3731	-0.258659486	0.117444665	0.014176415	0.127311962
PHF21A	2510.225905	0.234939511	0.104535956	0.014328305	0.12854117
GPR137C	131.5649228	-0.475951479	0.289538104	0.014330692	0.12854117
CYTH1	335.9335764	0.366063534	0.187329939	0.014355318	0.128683926
GOLIM4	1924.046581	-0.245990646	0.110801452	0.014417304	0.129161211
HMGB1P3	3.213320893	0.075473692	0.279640086	0.01442881	NA
VIPR2	6.706780337	0.138713078	0.316989612	0.014458995	NA
PLPPR1	592.1222274	-0.301222894	0.143203479	0.014473483	0.129585915
BSG	2358.187732	0.232372874	0.10341035	0.014527619	0.129991833
HIST1H4H	80.66950586	-0.534722293	0.367289349	0.014543582	0.130055897
GRIP1	511.9185053	-0.332482668	0.164082986	0.014590874	0.130336206
REXO5	133.5490751	-0.48214872	0.297767351	0.014592573	0.130336206
OSMR	1188.223348	0.270830676	0.124842998	0.014606539	0.130337349
AC090114.2	71.13000803	-0.563975362	0.41836734	0.014610347	0.130337349
CCDC14	2198.842344	-0.241063066	0.108322741	0.014634716	0.130475959
PREX2	968.8034948	0.333123235	0.164509323	0.014683609	0.130832908
AL021707.6	21.57272357	0.489781984	1.067677548	0.014709553	NA
GSTCD	779.8314759	-0.284289565	0.133327301	0.014775777	0.131574778
THBS1	732.6347574	0.291951885	0.137899492	0.014837512	0.132044922
STEAP1B	265.2693562	-0.398715012	0.216106934	0.014852903	0.132102311
PIFO	121.9999295	0.496142561	0.316435862	0.014902639	0.13238378
STK24	3390.090374	-0.241724136	0.108965285	0.014903558	0.13238378
PLEKHG5	219.034499	0.394220436	0.211737974	0.014911434	0.13238378
SBK1	457.2042185	0.339538216	0.169573643	0.014931213	0.132394061
JUNB	51.59493197	0.600493794	0.506867283	0.014938795	0.132394061
MCF2L	662.0208689	-0.349307834	0.177038601	0.014939477	0.132394061
CHMP3	1259.142865	-0.296368385	0.141194655	0.014974472	0.132624623
AC011447.3	224.2204704	-0.391532163	0.210404884	0.015002723	0.13279234
TM9SF4	1567.604754	0.258293221	0.118265057	0.015011386	0.13279234
CCT6P1	106.6686632	0.493552761	0.314517713	0.015077976	0.133301579
RFC4	346.9451282	-0.349573348	0.177707651	0.015112727	0.133528893
AL807752.2	60.73130435	-0.570510988	0.443621957	0.015158048	0.133783371
PCDHAC2	241.7596524	0.385042797	0.205077707	0.01515964	0.133783371
PI4K2B	91.74629183	0.512082479	0.340300269	0.015198061	0.13404236
TGFB1	443.0813315	-0.324034652	0.159849926	0.015227125	0.134218567
RPS4XP3	16.37601265	-0.336781403	0.620970045	0.015251937	NA
AC004158.1	465.1139024	-0.335495873	0.167936288	0.015264494	0.13446772
APPL1	1419.213865	-0.25559565	0.117555706	0.015327645	0.134943565
MIER1	714.7456914	0.301204676	0.144722667	0.015345085	0.135016641
ADAMTS12	298.5965153	-0.398790146	0.218462077	0.015379337	0.135174598
PANK1	467.5223281	-0.326899812	0.162163225	0.015381337	0.135174598
FHIT	195.8330524	0.463284117	0.28179014	0.015414261	0.135383402
ATP10D	711.7272025	0.304729078	0.14666214	0.015435112	0.135409595
NCAM1-AS1	1036.373152	-0.295702698	0.141613064	0.015435576	0.135409595
UBL3	4109.985561	-0.221521993	0.098952853	0.015445693	0.135417934
GPR12	97.63288788	-0.517000617	0.353495073	0.015488773	0.13571509
SFMBT2	747.3593675	0.286581305	0.135977763	0.015534245	0.136032836
GFPT1	1700.346186	-0.260296801	0.120469941	0.015605836	0.136578801
AL035409.1	156.3608863	-0.447945788	0.267279752	0.015653688	0.136907017
ITPRIPL1	93.14065405	-0.523368796	0.365416206	0.015661874	0.136907017
CTSA	1671.876352	0.25262902	0.116055639	0.015712731	0.137270356
DSCC1	107.4248789	-0.49841932	0.328952645	0.015722713	0.137276381
RGS7BP	226.2791061	-0.431471139	0.251348189	0.015806714	0.137928283
AC115618.2	298.4904846	-0.373823324	0.198736963	0.015833283	0.13807857
ARID4B	1630.824397	0.250753547	0.115190504	0.015856733	0.138201486
CEP44	278.1905618	-0.365273401	0.192233676	0.015904086	0.138532462
OST4	719.0436569	-0.30199385	0.147487102	0.01598259	0.139134238
DLG2	1424.054153	-0.259477902	0.12061547	0.016016401	0.139346462
RPS6KC1	962.9284696	0.28635844	0.136591121	0.01609931	0.13998535
SLC39A6	2536.398128	-0.239173713	0.109271503	0.016132728	0.140124865
MAN2B2	509.4296752	0.308874464	0.151307161	0.016134326	0.140124865
AC009133.1	633.7447935	-0.288777835	0.13959991	0.016164898	0.1403079
FAT3	6460.692736	-0.259205145	0.120963031	0.016178891	0.140346888
ARL6IP5	1397.923875	-0.251780442	0.116382589	0.01623597	0.140759385
SFI1	391.2242475	0.332172809	0.167776186	0.016267046	0.140946084
DCTN2	1426.613098	-0.257482851	0.119885342	0.016308274	0.141220478
TRA2A	994.1656763	0.263851751	0.12341889	0.016319018	0.141230725
AK2	629.5388332	0.296520759	0.14364752	0.016354951	0.141458832
EMC7	911.7825929	0.281435529	0.134055955	0.016386789	0.141651278
RMI1	392.1427543	-0.342687068	0.17617341	0.016423357	0.141884362
CPEB3	30.50619924	0.598069793	0.769585187	0.016449281	0.141946456
HAUS6	711.7421709	-0.286248274	0.137426978	0.016449762	0.141946456
FAR1	1761.903024	-0.244498951	0.112644272	0.016462011	0.141969232
SYTL3	10.19335681	0.184117007	0.357316988	0.016502983	NA
ARNTL2	114.850925	-0.486743844	0.320815534	0.016512169	0.142275838
ADAMTS3	6267.045274	0.225561496	0.102197917	0.016516825	0.142275838
PLBD2	421.7915375	0.325089788	0.16334983	0.016554115	0.142474264
FER	2137.206608	-0.239455672	0.110005788	0.016563253	0.142474264
ARHGAP6	154.1002837	-0.437437088	0.261637694	0.016568793	0.142474264
HNRNPA1	7575.70328	-0.213033516	0.095743994	0.016627967	0.142899916
NTM	2125.134189	-0.230354091	0.105137546	0.016695928	0.143383055
KLHL32	59.27946546	-0.564032986	0.477526156	0.016703597	0.143383055
PXT1	6.162027595	0.140949977	0.318278519	0.016741012	NA
PINK1	904.9869908	-0.265962842	0.12557365	0.01677221	0.143888419
DPY19L1	849.9975624	-0.279300302	0.133739037	0.016804151	0.14407877
SLC7A1	1683.271616	-0.256224698	0.1198598	0.016822294	0.144150663
SPTBN5	49.77795174	0.575326668	0.50983025	0.016889886	0.144645962
AL158212.3	137.002372	-0.443494305	0.270377544	0.016923244	0.144847675
RGS20	345.7928359	-0.337550272	0.1736516	0.016946577	0.144963395
ZC3HAV1L	168.7717922	-0.434292673	0.263796642	0.017008647	0.145410151
DCBLD2	2113.839637	-0.245023052	0.113639667	0.017039543	0.145590038
SLC6A1	2571.110567	0.227079935	0.103653152	0.01707881	0.145738753
AC005261.5	1102.920533	-0.260644337	0.122943953	0.017083244	0.145738753
SOX9	12941.94154	-0.206553014	0.092971556	0.017086544	0.145738753
FEN1	462.251949	-0.327366601	0.166580472	0.017100999	0.145777877
UNC79	73.9508867	-0.518531813	0.379287604	0.017187937	0.146393827
EGR1	496.2534	0.313830934	0.156886515	0.017193074	0.146393827
NFYA	959.7322057	-0.270626945	0.12902232	0.017203276	0.146396314
SAP30L	392.8622243	-0.326604518	0.166432016	0.017264396	0.146831853
ZCCHC14	2585.073797	-0.247111363	0.115238718	0.017304193	0.147085637
NUAK2	103.340135	0.476203506	0.312502539	0.017370214	0.147536386
AP000662.1	39.42550332	0.583606418	0.599059445	0.017377196	0.147536386
BCL9L	545.8538893	0.301438225	0.149453906	0.017464736	0.148194451
XRN1	1229.712512	0.275135026	0.131987732	0.017499255	0.148402119
LBR	1081.584399	-0.255273825	0.120336871	0.017565501	0.148855104
STAT5A	49.54458379	0.565027855	0.504054126	0.017572822	0.148855104
GAPDH	20601.69382	-0.199659235	0.090039137	0.017686915	0.149735701
YWHAH	651.3279301	-0.28585734	0.140688252	0.017744403	0.150091018
ZNF710-AS1	182.3891823	-0.400797785	0.22992023	0.017749205	0.150091018
TSPYL2	349.4913688	0.336566664	0.174792349	0.017817805	0.150584914
PLPPR5	474.8376286	-0.320275259	0.163201869	0.017876007	0.15097017
TTC28-AS1	431.2215029	0.337822823	0.175928298	0.017883828	0.15097017
GRID2	91.44556493	-0.484857063	0.332154284	0.017930253	0.151275627
MYL6	3763.831541	-0.220835265	0.101288936	0.017947418	0.151334023
TAB3	698.5318821	0.28337574	0.138019452	0.017984014	0.151512446
ANP32E	2062.786277	-0.24146089	0.112796738	0.01798909	0.151512446
CACNG8	2145.949404	-0.233893242	0.108640484	0.018005711	0.151566021
PLEKHA3	703.2730679	-0.28370127	0.138425434	0.018034456	0.151721534
IGFBP4	1909.77583	0.27326615	0.131766015	0.018059369	0.15182446
HSP90B1	14539.05087	0.197792145	0.089104292	0.018067244	0.15182446
RAD1	518.1301732	-0.323402696	0.165977009	0.01813761	0.152329111
VGLL3	1820.612557	-0.248764129	0.117308636	0.018155941	0.152396432
PER3	1073.395583	0.283106193	0.137783876	0.018171314	0.15243885
MT1F	28.2736554	0.459897896	0.838877981	0.018192742	0.152531992
ARMC4	21.92086365	-0.406887483	0.748596769	0.018219299	NA
CSNK1G1	933.2446094	0.265986791	0.127558572	0.018271567	0.153105985
MYO9B	3626.935896	0.2314745	0.107404517	0.018314411	0.153344183
ZMYND8	2996.642633	0.230634677	0.106960424	0.018320753	0.153344183
MTND2P28	1601.611166	0.272143525	0.131453493	0.018338088	0.153402365
PANK3	7218.380309	-0.212719251	0.097599093	0.018389531	0.153745641
IL17RC	119.3713179	0.452619832	0.290381495	0.018522721	0.15477158
PPP1CC	2827.194022	-0.236437142	0.110600988	0.018552884	0.154935981
AC243919.1	153.9509541	-0.42018742	0.254053452	0.018602807	0.155265127
AC009283.1	52.38528553	0.555402474	0.52342291	0.018619871	0.155266096
NORAD	2938.709328	-0.249060841	0.118062401	0.018623944	0.155266096
HIST2H2BD	286.0117348	0.36884028	0.20338582	0.018659957	0.155478593
TEDC1	33.76289345	-0.551481693	0.694684851	0.018692165	0.155560674
CCDC34	492.2216764	-0.311202458	0.158457257	0.01869337	0.155560674
NPNT	3319.7061	-0.245390061	0.116020137	0.018701398	0.155560674
INO80D	1311.025956	0.257069263	0.122820159	0.018749182	0.15587038
OR52U1P	2.945312245	0.070494575	0.277600829	0.018781964	NA
FAM168A	3307.145698	-0.284509902	0.140202938	0.018792061	0.156138987
ARPC4	963.6760147	-0.261265055	0.125703925	0.018830349	0.156369165
RAB23	571.5279688	-0.297337031	0.149422465	0.018868477	0.156597758
FNBP1	2245.058261	-0.224617664	0.104430826	0.018905363	0.156815794
CCNE1	75.92652674	-0.501124147	0.372338267	0.018928024	0.156915658
ZNF462	5490.847494	0.209391925	0.095970443	0.018956628	0.157064644
TIMM21	393.7827592	-0.33434995	0.1763706	0.019024293	0.157536925
NFATC2	6.867809564	0.149276122	0.324130001	0.019027443	NA
MAGT1	999.5101472	-0.25892692	0.124659136	0.019100896	0.158038082
PPIA	3564.251976	-0.221066485	0.102625269	0.019106208	0.158038082
AK4	541.7707915	-0.532655498	0.661470453	0.019123559	0.158093079
ATP6AP1	1264.203452	0.26507216	0.128393617	0.019270055	0.159215061
OPHN1	1791.724762	0.236607276	0.111464127	0.019316725	0.159511445
TMEM107	95.49970712	-0.475536483	0.332013527	0.019355478	0.159742164
USP46	1173.453072	-0.260958781	0.126315135	0.019372928	0.159796908
POLK	1198.55098	0.257068397	0.123678331	0.019408582	0.159942834
SMOX	182.6713128	0.404243678	0.239774636	0.019412272	0.159942834
PRRG1	213.7155397	0.378653414	0.214638688	0.019430542	0.160004124
SEC11A	1483.878326	-0.248476295	0.118872031	0.019552843	0.160921531
CD59	1215.145857	-0.244631249	0.116642469	0.01958838	0.161124239
NIPSNAP1	372.4926991	0.34439231	0.185410326	0.019614885	0.161165517
CD99P1	52.97062372	0.537798456	0.484909773	0.019626032	0.161165517
HIST1H2BM	34.05094051	-0.540546652	0.653542455	0.019626126	0.161165517
POLG	852.8997394	-0.262641126	0.12764495	0.019649449	0.161267391
DNMT1	2350.137145	-0.228473705	0.107397934	0.019717877	0.161739139
C7orf31	125.4779869	0.441819469	0.285161446	0.019730528	0.1617531
FAM110B	731.7404228	-0.278937192	0.13817936	0.019750725	0.161770875
PCMTD2	1040.885772	-0.262746478	0.12788497	0.019756096	0.161770875
WNK1	9154.59797	-0.202894254	0.093571884	0.019775029	0.161770875
TMEM178A	52.25409685	-0.540326488	0.579518284	0.019776498	0.161770875
CDR2	258.0666588	-0.364103043	0.203268326	0.019810521	0.161959508
WDR72	54.23126215	-0.531790631	0.481624713	0.019846849	0.162156629
GPNMB	100.497071	0.517054117	0.426848328	0.019856586	0.162156629
BNIP3L	1696.926387	-0.232916312	0.110181218	0.019946799	0.162803352
AC020594.1	5.156379153	0.122473163	0.305080191	0.020014044	NA
GLIPR1	335.131324	0.337133877	0.180668393	0.020043416	0.163501593
UBP1	1344.069515	0.239160644	0.113878	0.020134821	0.164156572
TENT5B	47.06768561	-0.53543607	0.565183746	0.020159406	0.164266354
PCDHGB6	889.8774356	-0.268647334	0.132183046	0.020174449	0.164275938
NQO1	2402.040059	0.243391284	0.116431187	0.020198251	0.164275938
PLCE1	1842.489904	-0.236894749	0.112825758	0.02020364	0.164275938
ATRN	2065.500897	-0.231134685	0.109512826	0.020205062	0.164275938
KTN1	3881.298541	-0.220761366	0.103640463	0.020238309	0.164455746
CCDC144NL-AS1	297.7323918	-0.344523513	0.187761225	0.020264042	0.164574321
RPS27AP13	7.599326502	-0.154196586	0.327601782	0.020345363	NA
GRB14	229.2202492	-0.364393321	0.205228102	0.020354215	0.165215835
ELMO1	353.9513363	0.392895187	0.232406474	0.020370672	0.165258617
RBSN	2102.527637	-0.236066615	0.112502728	0.0204166	0.165462618
ABHD5	425.6232228	-0.317312951	0.166446092	0.020418219	0.165462618
ENAH	4801.699106	-0.225861228	0.106704516	0.020444768	0.165586926
GRAMD1B	154.9942969	0.409032237	0.249762278	0.020480545	0.165785805
SYNC	639.9429087	-0.287762107	0.145566994	0.020554911	0.166169175
LARS2	445.6233746	0.305289591	0.157515588	0.020557973	0.166169175
SDC1	56.89202634	-0.519143103	0.456565624	0.020564206	0.166169175
UNC13B	1185.512143	-0.245351601	0.118288955	0.020581743	0.166169175
PDGFRA	15255.16429	-0.248901538	0.120431133	0.020584146	0.166169175
TECTA	75.04558747	0.493757992	0.379337988	0.020652365	0.166628127
MGLL	2267.684007	-0.224712399	0.106242371	0.020663557	0.166628127
NMT1	630.0147546	0.292886723	0.148700715	0.020691736	0.166764331
SPATA18	322.1256273	-0.330300297	0.177333381	0.020777496	0.167364207
WDR86	156.6275217	0.407312999	0.249302174	0.020800613	0.1674591
NABP2	399.8028995	-0.313540782	0.164396184	0.020854854	0.1676578
GLS	1284.82242	0.239847795	0.115103474	0.020859227	0.1676578
AHCYL2	2681.653843	0.218856521	0.103008182	0.02085934	0.1676578
AP000779.1	737.3570954	0.27643456	0.138080169	0.020936845	0.16818924
MZT1	217.2562331	-0.373803929	0.216648137	0.02103128	0.168856034
AC011447.7	151.4753577	-0.40901902	0.253410048	0.021044286	0.168868676
DEGS1	1583.580776	-0.237214457	0.113931467	0.02106656	0.16895564
ITGB5	3222.744812	0.215279285	0.101311688	0.021153596	0.169561621
CDC25C	74.90720642	-0.48439277	0.371883414	0.021280774	0.170488542
MCAM	360.3883729	0.321325693	0.171226854	0.021392705	0.171292377
ZNF654	404.9503755	0.309783845	0.162382339	0.02142174	0.171381589
CTNNBIP1	786.5512905	-0.274795028	0.138117198	0.021431717	0.171381589
IFT22	339.2759348	-0.324513264	0.17429834	0.02143865	0.171381589
ZMIZ1	5367.132693	0.212336713	0.100049737	0.021463697	0.171489021
KLHL4	863.3105183	-0.478933194	0.378468711	0.021480484	0.171530374
SLC35E2B	817.1680132	-0.268459877	0.133927734	0.021503995	0.171543744
CASP8AP2	1084.150613	-0.251624813	0.123289844	0.021505472	0.171543744
CENPL	139.1611214	-0.415750063	0.263733675	0.021516994	0.171543744
MYO1B	2426.81273	-0.462762565	0.336402578	0.021582122	0.171942301
RP2	1066.781067	-0.2531647	0.124360515	0.021590264	0.171942301
MDC1	1084.04732	-0.28385152	0.144339209	0.02164023	0.172247369
AL031587.5	93.15329147	-0.473650448	0.354504523	0.02166148	0.172323662
MYO1E	1238.468119	0.240205072	0.116241866	0.021680113	0.17233781
SRC	389.9746354	0.321631283	0.172043797	0.02168659	0.17233781
TYMSOS	66.46533744	-0.495059891	0.407173108	0.021753646	0.172777747
PIP5K1A	1727.230919	0.226327236	0.108209794	0.02182756	0.173271651
PLCB3	399.6350752	-0.316789482	0.1690387	0.021881065	0.173603098
DDX11	183.7573869	-0.395751536	0.242433352	0.021942219	0.173975911
AC087190.1	483.5786	-0.34088174	0.188905994	0.021951607	0.173975911
EXD2	799.6977927	0.267085201	0.133648364	0.021996454	0.174237863
GLUL	8499.388351	-0.220110694	0.104927956	0.022017172	0.174308513
RBM7	238.2530297	0.357277507	0.203233572	0.022067096	0.174610179
SDF4	380.7898975	0.316334857	0.168749221	0.022087227	0.174636345
CTSD	266.4350764	0.360360412	0.206313768	0.022107122	0.174636345
CARHSP1	546.04111	-0.291590999	0.150618212	0.022124872	0.174636345
EPHB4	210.9503111	-0.378959154	0.22517605	0.022132254	0.174636345
AC113386.1	88.5522854	0.466634377	0.343381992	0.022139998	0.174636345
METTL21A	190.3484628	-0.383839863	0.230265453	0.02214133	0.174636345
EID1	6594.147184	-0.202766036	0.095540383	0.022175154	0.174809794
TET1	2436.742103	0.223393334	0.107052629	0.022369015	0.176217128
RPA1	658.1451957	-0.277891654	0.141490698	0.022377535	0.176217128
DPF2	876.034649	0.256268843	0.127031224	0.022403604	0.176328417
NRM	535.9235637	-0.305935543	0.161735219	0.022478458	0.176823356
POLR2B	2177.59116	-0.223780157	0.107841574	0.022507353	0.176956429
MIR320E	5.886825481	0.124847116	0.305650697	0.022522496	NA
NR1D1	223.1104515	0.405834788	0.256244647	0.022573879	0.177284361
ZNF714	727.5903224	-0.276306206	0.140706944	0.022584386	0.177284361
AL135999.2	81.42322886	0.467717258	0.350146619	0.022593546	0.177284361
ATG16L2	835.8604251	-0.261938468	0.131153256	0.022597066	0.177284361
ZNF519	452.0405772	-0.334671412	0.185334695	0.022689397	0.177914259
OLIG2	895.6578064	-0.266767724	0.134563117	0.022760257	0.17837521
ASAP1	7633.423041	0.210555136	0.100071388	0.022833154	0.178851638
HAVCR2	8.699477813	0.157768585	0.330009754	0.022930822	NA
CEP89	833.1453472	-0.270784633	0.137778926	0.02294739	0.17965119
METTL16	505.8779879	0.298290856	0.156718563	0.022976643	0.179784932
ERC1	3285.812385	-0.213379857	0.102182138	0.022999936	0.179859673
FANCC	266.2166728	-0.350259807	0.200049014	0.023022354	0.179859673
PKP4-AS1	65.47787494	-0.484242563	0.401486735	0.02302272	0.179859673
HEPN1	1566.534597	-0.232618332	0.113343894	0.023041992	0.179915089
CES3	12.13826755	0.195363024	0.366040173	0.023043108	NA
MARCKSL1	3483.924659	-0.210736063	0.100602367	0.02308826	0.180131514
AL353796.1	166.9103235	-0.400900135	0.253460015	0.023094096	0.180131514
RPLP2	2816.984795	-0.217573926	0.104525704	0.023117631	0.18021993
DKK1	20.1974063	-0.313653718	0.532168425	0.02312829	NA
IGBP1	445.5959515	-0.299470222	0.158176051	0.023139738	0.180297122
CLVS2	1282.57118	-0.263517302	0.132931996	0.023171566	0.180305011
CRIM1	2359.456793	0.216609018	0.10395594	0.023184407	0.180305011
CLPTM1	1743.620497	0.231796563	0.112808284	0.023187155	0.180305011
FBXL2	227.5999051	0.359303328	0.2084591	0.02318957	0.180305011
SCN7A	8.370779569	-0.155685974	0.328098644	0.023222356	NA
MTHFR	323.7543094	0.323565216	0.176888861	0.023235625	0.180568065
GPD1L	613.1892757	-0.282184005	0.145797006	0.023249743	0.180582785
[truncated: 21,390 more rows]
