# Supplementary material for: Nuclear accumulation of host transcripts during Zika Virus Infection
Source: PLoS Pathog. 2023 Jan 5;19(1):e1011070. doi: 10.1371/journal.ppat.1011070 (PMC9847913; doi:10.1371/journal.ppat.1011070)
Supplement: S5 File — (CSV) [file ppat.1011070.s014.csv]

	baseMean	log2FoldChange	lfcSE	pvalue	padj
IFI6	3786.605003	6.821403569	0.264979143	2.58E-147	5.68E-143
IFIH1	2603.926842	5.966355358	0.232952499	7.22E-146	7.96E-142
MX1	9423.252531	7.082913262	0.282045773	2.85E-140	2.09E-136
SAMD9	2522.204885	5.286743638	0.2148378	6.50E-135	3.58E-131
OAS3	4110.751694	4.84544956	0.208505114	1.13E-120	5.01E-117
RSAD2	2461.771698	8.950325228	0.385140711	1.40E-119	5.14E-116
IFI44L	11294.42868	4.36476344	0.195238345	6.10E-112	1.92E-108
DDX58	3748.518353	4.714661496	0.214251853	1.41E-108	3.87E-105
IFI27	2402.299711	5.980125085	0.275473948	7.97E-106	1.95E-102
SLFN5	1236.019021	5.278636366	0.243568927	2.41E-105	5.32E-102
PARP14	8767.037189	4.232055168	0.197399093	3.57E-103	7.15E-100
HLA-B	3047.254992	4.981981674	0.236391371	8.43E-100	1.55E-96
CMPK2	1250.752	7.484064584	0.356735124	2.92E-98	4.95E-95
IFIT1	8801.367746	3.885181604	0.188738535	2.04E-95	3.21E-92
PLSCR1	1884.414904	4.787019936	0.235110954	2.19E-93	3.22E-90
STAT1	6747.624588	4.095932984	0.205456759	1.22E-89	1.68E-86
SAMD9L	3197.584106	3.826409877	0.196895493	2.21E-85	2.86E-82
IFI44	3216.794661	3.887327165	0.201318583	2.41E-84	2.96E-81
APOL6	876.5357874	4.89101178	0.253438813	3.98E-84	4.63E-81
SP100	2053.213863	4.689195007	0.250440764	1.69E-79	1.87E-76
DTX3L	2525.903552	3.991434809	0.21608483	1.95E-77	2.05E-74
HLA-C	879.445438	4.822456135	0.261954944	8.29E-77	8.31E-74
DDX60L	4402.888611	4.700555382	0.256615034	2.97E-76	2.85E-73
HLA-E	1106.063962	4.198619462	0.230224396	1.52E-75	1.40E-72
IFIT3	3190.279241	3.715809303	0.205635538	2.93E-74	2.59E-71
SAMHD1	1672.543503	3.972480622	0.221056321	1.94E-73	1.65E-70
HERC5	620.9448806	6.570233553	0.364472147	3.66E-73	2.99E-70
ISG15	605.4856383	6.711290296	0.376863253	2.44E-71	1.92E-68
LGALS3BP	1602.752687	3.734266865	0.212799575	3.50E-70	2.66E-67
TRIM22	2104.538007	3.44759172	0.20201523	1.46E-66	1.04E-63
XAF1	6084.914612	3.62729285	0.212555817	1.47E-66	1.04E-63
UBA7	702.8672618	4.286429359	0.252295181	6.57E-66	4.53E-63
B2M	3571.44322	3.36297793	0.201173722	5.35E-64	3.58E-61
SP110	1119.413191	3.538938532	0.22109545	6.19E-59	4.02E-56
PARP9	2109.514691	3.373188363	0.211659651	1.94E-58	1.22E-55
IFITM3	2212.235031	3.471093254	0.220179985	3.03E-57	1.85E-54
PRAL	4572.035892	3.650880106	0.239686722	1.18E-53	7.03E-51
GBP1	651.2369619	4.388958744	0.293565341	1.03E-51	5.97E-49
PARP12	460.7525199	4.590395699	0.307282532	1.41E-51	7.96E-49
TAP1	1153.479134	3.039887618	0.211736821	5.32E-48	2.93E-45
DDX60	1072.658204	3.682495282	0.262275575	4.82E-46	2.59E-43
RNF213	8824.91774	2.687465111	0.192047356	9.60E-46	5.04E-43
TRIM14	738.841804	3.57723414	0.256602676	1.96E-45	1.01E-42
HLA-F	344.5774384	6.301610429	0.449456453	2.48E-45	1.24E-42
TAP2	495.2018707	3.532908938	0.254395996	4.51E-45	2.21E-42
UBE2L6	769.7878801	3.056657253	0.224715599	2.13E-43	1.02E-40
EIF2AK2	7634.352659	2.912433611	0.21479577	3.66E-43	1.72E-40
HLA-A	1428.958368	2.881618488	0.2127203	4.51E-43	2.07E-40
SHFL	1001.836326	3.277509171	0.242435874	6.30E-43	2.84E-40
TRIM25	1416.039933	2.785937926	0.209330628	1.13E-41	5.00E-39
MT2A	357.6636008	3.696801757	0.282224505	2.12E-40	9.15E-38
PSMB8-AS1	344.0796335	3.407283601	0.275688426	2.59E-36	1.10E-33
BTN3A2	278.1591675	3.671353479	0.29871593	6.51E-36	2.71E-33
IFI16	1653.539853	2.568521757	0.209945824	1.10E-35	4.51E-33
PNPT1	1173.620983	2.702383096	0.223297559	5.66E-35	2.27E-32
TRIM21	336.2277069	3.378786377	0.279513446	6.90E-35	2.72E-32
NLRC5	1310.836959	3.182378127	0.265648654	2.52E-34	9.77E-32
PSMB9	350.1497144	3.73534324	0.317181057	3.15E-33	1.20E-30
ANGPTL6	429.8816171	3.39915078	0.296319851	9.67E-32	3.61E-29
NMI	330.3272852	3.46528939	0.302678898	1.27E-31	4.68E-29
HELZ2	171.9881862	5.362682174	0.464573431	1.69E-31	6.12E-29
STAT2	1617.838397	2.290128736	0.201594994	3.65E-31	1.30E-28
TLR3	221.5005168	3.67968773	0.327018073	1.57E-30	5.50E-28
IRF7	196.3766772	3.837367836	0.34513564	7.32E-30	2.52E-27
BTN3A1	379.1362305	2.909349263	0.266373803	5.13E-29	1.74E-26
IFIT5	2027.747699	2.421117729	0.224415623	2.16E-28	7.21E-26
DHX58	146.5376206	4.520495951	0.418886578	4.08E-28	1.34E-25
IFI35	262.7398538	3.501896572	0.326243216	4.29E-28	1.39E-25
USP18	146.0245436	4.713748251	0.439520899	9.80E-28	3.13E-25
ERAP2	383.2187227	2.757493441	0.25900006	1.01E-27	3.17E-25
OAS1	1546.903107	7.274058726	0.691708	4.16E-27	1.29E-24
ZNFX1	1282.561701	2.385783606	0.228134898	7.24E-27	2.22E-24
TLDC2	159.4663792	4.084291183	0.389276574	7.70E-27	2.33E-24
TRIM69	554.746348	2.412127022	0.233191702	2.44E-26	7.29E-24
C5orf56	509.6337225	3.235272979	0.317921509	1.32E-25	3.87E-23
IFITM1	375.5870187	8.848989853	0.834113614	2.85E-25	8.28E-23
ADAR	4797.486163	1.982351584	0.196888057	4.32E-25	1.24E-22
SERPING1	420.2142744	2.616267648	0.262362804	1.11E-24	3.14E-22
BISPR	126.2647335	4.799840259	0.480519614	2.29E-24	6.40E-22
BTN3A3	243.823953	3.122147726	0.319020075	7.43E-24	2.05E-21
AL671883.2	117.0654371	5.317545291	0.541823369	2.24E-23	6.10E-21
AC004551.1	164.7194413	6.935790183	0.696096651	2.96E-23	7.96E-21
OASL	296.4140327	8.496642806	0.838951995	3.01E-23	7.99E-21
PPM1K	954.512222	2.137547797	0.222008363	3.34E-23	8.78E-21
HERC6	1683.878917	6.60664775	0.689457863	4.85E-23	1.26E-20
GBP3	120.5003716	4.338442495	0.454897991	1.36E-22	3.49E-20
BST2	265.8163139	8.338278596	0.83864962	1.84E-22	4.67E-20
LAP3	1520.456941	1.907622602	0.203394471	3.73E-22	9.36E-20
OAS2	4924.139682	7.517780169	0.804289319	4.40E-22	1.09E-19
IFIT2	1221.830614	2.320467004	0.249798577	8.28E-22	2.03E-19
AC009950.1	141.5329647	3.437005266	0.371145941	1.32E-21	3.21E-19
EPSTI1	582.863561	6.557322064	0.715977834	3.14E-21	7.52E-19
PML	559.6882887	2.215295009	0.245813334	1.08E-20	2.57E-18
PLAAT4	125.397088	3.528119346	0.393362282	1.95E-20	4.57E-18
AL445490.1	104.2203938	5.783508686	0.633370672	2.91E-20	6.75E-18
VCAM1	716.265591	2.618688829	0.294738104	3.34E-20	7.68E-18
AP001610.2	1830.709876	7.844431434	0.902974349	1.85E-19	4.22E-17
RASGRP3	154.1989096	3.667571663	0.421434082	2.07E-19	4.66E-17
IRF1	244.2998323	3.173589991	0.367704006	3.09E-19	6.89E-17
SP140L	137.5763968	3.167918674	0.368135387	4.60E-19	1.01E-16
CXCL10	170.9483702	7.664713711	0.857701054	1.27E-18	2.76E-16
TDRD7	643.1065356	1.892331248	0.228952871	7.77E-18	1.68E-15
IRF9	317.2138611	2.17139863	0.269093062	3.82E-17	8.18E-15
WARS	770.0766891	1.908655341	0.240544252	1.15E-16	2.45E-14
CCDC194	118.0227777	7.124387029	0.857648731	2.23E-16	4.68E-14
PHF11	448.2288213	1.917700541	0.244793818	2.60E-16	5.42E-14
SLC15A3	214.4152484	2.545976953	0.328580771	4.84E-16	9.97E-14
AC067945.1	81.6911586	3.856352105	0.49951759	8.76E-16	1.79E-13
PSME1	619.4377726	1.750396363	0.228552663	1.07E-15	2.16E-13
APOL2	348.0945094	2.048011877	0.269990155	1.79E-15	3.60E-13
AC007899.1	217.6188483	2.432883596	0.334478664	1.80E-14	3.58E-12
MOV10	905.6643204	1.692372052	0.232626065	1.96E-14	3.85E-12
LY6E	62.19697538	4.784518954	0.646866862	2.32E-14	4.53E-12
TRANK1	378.5412706	2.099623618	0.291652918	3.21E-14	6.21E-12
ZCCHC2	749.4632016	1.753637787	0.245748946	5.41E-14	1.04E-11
MYD88	684.740791	1.724612875	0.248871008	2.34E-13	4.45E-11
TRIM5	645.8221962	1.5414688	0.227764138	7.58E-13	1.42E-10
CASP1	61.29622061	3.934072518	0.576455216	7.62E-13	1.42E-10
AC020931.1	107.34368	2.87369855	0.429983191	1.22E-12	2.26E-10
TENT5A	550.8422983	1.672872753	0.259246452	6.13E-12	1.13E-09
CD274	53.67128126	3.720359712	0.581821144	1.32E-11	2.41E-09
ZC3HAV1	1183.249065	1.366694978	0.215855497	1.47E-11	2.65E-09
PLEKHA4	288.6716558	1.727809067	0.273798708	1.52E-11	2.72E-09
BATF2	77.72484551	7.005096848	1.02273573	1.73E-11	3.08E-09
BIRC3	59.18321401	3.250233016	0.521194259	2.91E-11	5.13E-09
ATP10A	403.7691374	1.566126973	0.253765729	3.79E-11	6.64E-09
TNFSF10	51.67907093	4.279657519	0.685389933	3.82E-11	6.64E-09
AC124319.2	99.25517849	2.583705031	0.427334003	7.67E-11	1.32E-08
C1S	296.3168478	1.987720565	0.329541131	8.40E-11	1.44E-08
CCL5	49.85047911	4.096823633	0.669965037	9.30E-11	1.58E-08
C1R	271.4172188	1.646133009	0.27392905	1.03E-10	1.74E-08
ACO1	1405.245514	1.748338499	0.292370613	1.19E-10	1.98E-08
GLS	1590.595151	1.441230396	0.240571858	1.21E-10	2.01E-08
RBCK1	700.8212974	1.331843562	0.224699435	1.87E-10	3.07E-08
AC116366.1	92.24064411	2.885720419	0.492114042	2.26E-10	3.70E-08
AGRN	565.9525974	1.481791624	0.255310831	3.73E-10	6.05E-08
PARP10	102.5928791	2.136367258	0.379872742	9.77E-10	1.57E-07
ERAP1	630.8436503	1.323697259	0.236122085	1.24E-09	1.98E-07
SP140	67.39381931	2.870361404	0.514824227	1.30E-09	2.07E-07
OPTN	310.9519822	1.515618907	0.275300669	2.05E-09	3.22E-07
SPATS2L	1880.885066	1.169543936	0.212841809	2.52E-09	3.93E-07
TAPBP	1560.235454	1.263616013	0.230687214	2.56E-09	3.98E-07
TNFAIP2	51.35075973	3.002375774	0.548680252	2.68E-09	4.13E-07
CD82	177.6703384	1.732660291	0.318444119	2.83E-09	4.33E-07
SCAMP1-AS1	111.6176412	1.978184762	0.366243067	3.45E-09	5.24E-07
H1F0	750.6461938	1.194215005	0.222879175	5.31E-09	8.03E-07
PSME2	382.163147	1.346429317	0.252197075	5.50E-09	8.26E-07
MX2	371.8886529	4.945366096	0.947934068	7.22E-09	1.08E-06
AC017076.1	40.65963476	3.348360819	0.635992526	9.46E-09	1.40E-06
AC079926.1	37.39560386	4.594105036	0.853979872	9.65E-09	1.42E-06
HLA-F-AS1	36.46423225	5.278994784	0.952748001	9.87E-09	1.44E-06
TTC39B	303.1040926	1.394280843	0.267368254	1.05E-08	1.52E-06
AC124319.3	74.26718419	2.410269401	0.464561009	1.07E-08	1.55E-06
TRIM56	1218.757119	1.130611933	0.218321234	1.45E-08	2.07E-06
OR52K3P	80.6496246	7.883124436	1.324552687	1.59E-08	2.26E-06
GIMAP2	54.7077179	2.752353569	0.544751381	2.36E-08	3.34E-06
RTP4	341.346854	5.976911015	1.204297285	2.47E-08	3.47E-06
PMAIP1	78.74569594	2.176509128	0.437124327	3.29E-08	4.59E-06
ETV7	32.16134992	8.510660619	2.73963753	3.53E-08	4.90E-06
ANGPTL1	655.6713688	1.163435742	0.23256034	3.56E-08	4.91E-06
AL157871.4	92.51005079	1.957409364	0.395387636	3.76E-08	5.15E-06
SMTNL1	42.22657341	2.976164997	0.606249793	5.20E-08	7.08E-06
THEMIS2	60.32491992	2.514930171	0.515149905	5.29E-08	7.15E-06
CXCL11	29.59644491	4.230168828	0.845680959	7.05E-08	9.48E-06
PCGF5	483.2158288	1.216386884	0.250685608	7.42E-08	9.92E-06
AC008079.1	128.2296752	1.795301022	0.376507889	9.24E-08	1.23E-05
ANXA10	31.82195925	4.313804208	0.877197676	9.32E-08	1.23E-05
RNF213-AS1	142.695062	1.826404595	0.38704426	1.16E-07	1.52E-05
CADM3	269.0631752	1.397385465	0.295301121	1.24E-07	1.61E-05
IFITM2	33.2244584	3.249272156	0.705063333	2.64E-07	3.42E-05
ICAM1	32.23570406	3.331507271	0.725882405	2.90E-07	3.74E-05
NRIR	50.07190699	7.130658016	1.341518668	3.16E-07	4.05E-05
PTK2B	812.1612952	1.074481382	0.235351794	3.25E-07	4.14E-05
CETP	33.13751503	3.351812497	0.73790879	3.36E-07	4.26E-05
CXCL9	28.98860591	3.495005077	0.764579783	3.58E-07	4.52E-05
OR52K1	55.77746807	7.241940775	1.416051647	5.04E-07	6.31E-05
ENDOD1	503.6227616	1.106049482	0.248849952	5.56E-07	6.93E-05
FRMPD3	92.73524408	1.73631118	0.395936821	5.80E-07	7.18E-05
PSMB8	363.1758279	3.142545337	0.73033172	6.70E-07	8.26E-05
KIAA1217	570.3187646	1.09128069	0.257529695	1.42E-06	0.000174005
HLA-H	24.51576367	3.621307306	0.855605846	1.85E-06	0.000225469
CSF1	361.6421681	1.071067748	0.256323834	1.86E-06	0.000225469
ZNF618	721.4074898	0.938070105	0.223495909	1.93E-06	0.000233083
RN7SL834P	36.83057866	6.628691016	1.363456932	2.05E-06	0.000245268
AC023825.1	34.25646162	2.687016823	0.654681125	2.11E-06	0.000251469
RNF114	703.3506499	0.954817948	0.230890609	2.48E-06	0.000294027
GBP1P1	24.83579042	5.143221801	1.156210386	2.61E-06	0.000308363
CXCL16	136.0167825	1.362720554	0.33950371	3.18E-06	0.000373338
TRIM26	393.8289499	1.051779237	0.261250422	3.61E-06	0.000421246
NT5DC2	241.4483412	-1.18996602	0.298929835	3.90E-06	0.000452215
MTURN	214.8384794	-1.226200467	0.308949824	4.02E-06	0.000463234
APOE	376.6221194	1.008511236	0.251618086	4.03E-06	0.000463234
SHISA5	427.0502314	1.035189452	0.260339186	4.49E-06	0.000512441
WASHC4	1611.283532	0.905759038	0.226147594	4.51E-06	0.000512441
AC116366.2	41.5207505	2.52682994	0.651781715	4.76E-06	0.000538309
ANKIB1	1797.792659	0.836574908	0.208553774	4.82E-06	0.000541797
CDH6	3382.693888	0.804929384	0.200565992	5.01E-06	0.00055943
NAMPT	412.1633687	1.036810531	0.262664936	5.02E-06	0.00055943
LGI2	295.4656067	-1.194407975	0.307283484	5.67E-06	0.000628373
SCARB2	5366.386956	0.834842184	0.21095599	6.23E-06	0.000686823
AC015912.1	39.87871819	2.215741468	0.588989845	7.99E-06	0.000876615
LINC00487	28.34701394	6.208051249	1.378469307	8.26E-06	0.000901967
CD38	22.37167437	3.422841346	0.898611769	9.28E-06	0.001008592
RBM43	231.4472507	1.124954251	0.300062725	1.04E-05	0.00112454
Y_RNA	28.50539801	3.055487421	0.823861145	1.08E-05	0.001165604
ZDHHC4P1	40.55684356	8.430358041	3.178917793	1.13E-05	0.001207501
UNC93B1	63.16782251	1.715682248	0.469615787	1.21E-05	0.001293976
KAT2A	362.4270586	0.977269735	0.261594857	1.24E-05	0.001310072
LGI4	115.892489	1.329849208	0.363060951	1.29E-05	0.001363741
CNP	1946.334695	0.822733108	0.218380235	1.32E-05	0.001381029
AL603832.1	58.60357707	1.755313763	0.483677902	1.33E-05	0.001393106
TRIM58	687.4799646	1.025227238	0.277753364	1.39E-05	0.001449937
AC026461.3	19.48977235	3.763223613	1.001963059	1.47E-05	0.001524323
TUBA8	25.62844216	3.186348133	0.879682084	1.55E-05	0.001593173
FMR1	800.5329407	0.848292935	0.229295045	1.64E-05	0.001683348
LGALS9	90.58598183	1.428946804	0.398865856	1.68E-05	0.001719447
MLKL	19.21681908	4.68793746	1.190601128	1.71E-05	0.001735175
TMEM62	223.119473	1.07728505	0.297235427	1.72E-05	0.001736404
IMMP1LP2	12.16337726	6.606219727	2.665634713	2.23E-05	0.002243129
NOD2	18.43939813	4.591977131	1.211016464	2.65E-05	0.002657356
MDK	327.5976795	1.082932889	0.30902988	2.67E-05	0.002668243
ARMH4	315.330647	-0.975824258	0.279035617	2.97E-05	0.002949356
AC007728.2	18.07283111	3.635645685	1.023799529	3.13E-05	0.003091516
C4orf33	148.0543396	1.150417508	0.335280515	3.31E-05	0.003263417
ATF3	49.99019597	1.796126491	0.539683293	3.89E-05	0.003808812
HLA-G	16.91694446	3.910376519	1.101838915	3.91E-05	0.003814707
LGMN	507.1556104	0.849367689	0.246647451	4.23E-05	0.004107696
IL5	19.45411527	3.688620875	1.08245969	4.46E-05	0.004318222
ART3	151.6381787	1.259749769	0.379000153	4.49E-05	0.004322886
STARD4	1996.0717	0.707128441	0.202937636	4.72E-05	0.004526413
OGFR	87.17881611	1.355493861	0.411073765	4.76E-05	0.004540172
AC069528.2	19.03323628	3.376933622	1.005579165	5.03E-05	0.004777259
ZBTB20	1703.320467	0.798555752	0.235260268	5.47E-05	0.005173031
HIST2H2BE	233.3097835	0.960022921	0.289373942	5.77E-05	0.00543919
HCP5	19.94785095	2.961206856	0.906974882	5.89E-05	0.00552423
KCNIP1	248.6319795	0.943720104	0.285193419	6.04E-05	0.005646602
CDK18	31.57560222	2.108318947	0.668837786	6.93E-05	0.00645234
ABCA1	2117.057215	0.785212594	0.235800868	7.12E-05	0.006593941
CASP7	129.8763148	1.140041423	0.355447201	7.20E-05	0.006643161
CMTR1	398.8068315	0.86475325	0.263608178	7.28E-05	0.006686049
IQGAP3	190.4400245	-1.009238663	0.312752362	7.36E-05	0.006735232
CD47	1049.742367	0.723956079	0.21654816	7.42E-05	0.006759959
GBP5	16.17113943	4.349550468	1.256373378	7.87E-05	0.007143622
FBXO39	63.15212178	1.489234756	0.475986293	7.93E-05	0.007167187
CHSY1	673.8701734	0.7685789	0.233371884	8.10E-05	0.007287196
ADGRG6	81.44481606	-1.360626484	0.435222691	8.31E-05	0.007451823
AC064801.2	59.93534218	1.993778248	0.654602316	8.94E-05	0.007978411
AC018644.1	57.80478586	1.715474051	0.560696625	9.08E-05	0.008074051
OLFM2	805.3515113	0.807130608	0.251213555	9.98E-05	0.008843217
CADM3-AS1	156.3560866	1.075846995	0.346663181	0.000104933	0.00925675
MT-TF	433.9532891	0.992679192	0.317799343	0.000105475	0.009267486
AL049838.1	22.55611937	-2.553495538	0.843232537	0.000114462	0.009980904
BCL2L13	554.9237691	0.774324951	0.243031722	0.000114499	0.009980904
DGLUCY	267.9402527	0.897765371	0.291717057	0.000136034	0.011811414
MT1M	17.38233097	2.916308868	0.97534678	0.000144486	0.012496048
AC116407.2	48.08408726	1.642508992	0.562421032	0.000146204	0.012595246
NAPA	261.2170385	0.863149016	0.283111368	0.000155976	0.013384846
MT1E	23.95996072	2.293964846	0.792471405	0.000160447	0.013681461
SLFN12	120.1521102	1.070311692	0.360321156	0.000160674	0.013681461
SOCS1	8.581084841	5.803741518	2.698226341	0.000165777	0.013966151
JADE2	91.70280777	1.305048241	0.448538459	0.000165981	0.013966151
ANKFY1	2529.47375	0.637972192	0.202033086	0.000166388	0.013966151
AC026700.1	9.449379858	5.926059927	2.754308839	0.00016655	0.013966151
TXLNB	73.36178153	1.344071279	0.464488949	0.000170843	0.014271823
ELF1	652.7254261	0.758179865	0.247095094	0.000173425	0.014432912
SLC25A28	209.8583357	0.901152147	0.300842033	0.000176755	0.014654695
LINC00114	9.12500551	5.8620768	2.745057617	0.000179807	0.014851963
RPL5P17	15.61326479	4.18830525	1.344507335	0.000187702	0.015446201
WDFY1	510.0117865	0.72980319	0.239371962	0.000194448	0.015941849
None	248.4510261	-0.974860469	0.333605864	0.000199405	0.016287674
OR51R1P	15.25795892	4.133675074	1.346548746	0.000208099	0.016935143
JAK2	290.1406819	0.931019934	0.319508333	0.000215391	0.017462486
APOL3	13.66679808	4.033505672	1.292992517	0.000216163	0.017462486
GRN	366.4530344	0.784550564	0.263094262	0.000217682	0.017521047
AGTRAP	94.96182693	1.164161534	0.410777307	0.000224102	0.017969812
ZNF436	1369.238949	0.653399091	0.214136747	0.000224887	0.017969812
DTL	462.0961782	-0.807203477	0.27421674	0.000231171	0.018405245
UBQLNL	35.29563796	1.940183022	0.713436977	0.000246264	0.019536384
TNFRSF10D	118.393911	-1.026056945	0.365792388	0.000269451	0.021299158
FGL2	108.7392022	1.059061716	0.38064522	0.000283385	0.022320585
DGKG	120.9927896	-0.99278314	0.363202766	0.000339155	0.026618263
AC006160.1	105.6107756	1.052510559	0.387417689	0.000342608	0.026793852
S100A11	183.6257298	1.034327061	0.384034716	0.000367569	0.028644396
NT5E	1331.947205	0.70348791	0.247725896	0.000387592	0.030098397
CYLD	403.448075	0.841269449	0.306285492	0.000394914	0.030559385
PTGS2	35.24735093	1.68737407	0.66269723	0.00041593	0.032073176
DCP1A	758.472241	0.639139063	0.224040031	0.000431462	0.033154947
HDX	586.7579537	0.716936096	0.258212874	0.000451298	0.034558746
BOC	1176.90364	0.677959086	0.24255682	0.000466205	0.035576729
GMPR	61.26689698	1.241401109	0.487838268	0.000478205	0.036366649
ANKFN1	334.7279593	0.773174886	0.285312588	0.000489024	0.037061597
CDK17	1028.269325	0.630436978	0.225521842	0.000524023	0.039578122
GPR180	548.5717638	0.689103973	0.25126318	0.000529847	0.039881384
APOBEC3G	17.14982361	2.356899298	0.975585287	0.000597662	0.044832773
TARBP1	538.5226559	0.694404066	0.257953203	0.000602131	0.045014938
SULF1	35.0728228	1.806995119	0.765114809	0.000620924	0.046263017
SQOR	39.21174968	1.475479755	0.617450369	0.00063849	0.047411646
RYR2	12.26279533	4.654784774	1.544701262	0.000643581	0.047629346
AC104837.2	16.98922691	2.677452147	1.137464397	0.000668744	0.049325985
BTN2A2	140.4748351	0.887287322	0.351539689	0.000680545	0.050029147
RNF19B	183.4057686	0.822551728	0.322767518	0.000698333	0.051087972
CENPM	99.42618455	-1.010005393	0.411237152	0.000699581	0.051087972
CHMP5	347.3440586	0.710100025	0.272040905	0.000729146	0.053071224
OR52B5P	35.17862121	1.622218317	0.707976585	0.000762114	0.055288395
AL691432.2	238.1366505	-0.77688142	0.306750674	0.000776813	0.056169928
LY6E-DT	12.80207835	2.856305898	1.195120389	0.000792711	0.057132156
SHC3	1588.002932	-0.576564687	0.214553911	0.000817056	0.058694948
DLGAP5	375.9054095	-0.69121932	0.268903602	0.000833564	0.059686454
APOBEC3F	17.43054857	2.178382308	0.968922596	0.000865514	0.061773638
KCNT2	670.6559436	0.77110289	0.312316071	0.000929591	0.066132919
AC010319.1	13.48838207	2.594028799	1.146694515	0.000950336	0.067391383
CA12	4625.507995	0.548892063	0.206541935	0.000986993	0.069766465
STX17	728.3862691	0.619440662	0.240474584	0.000992947	0.069963116
NFASC	152.7587063	0.86127415	0.36178603	0.001000305	0.070257086
BUB1B	376.1482181	-0.697438579	0.281649786	0.001048146	0.073383521
OR52U1P	13.24757388	2.549019994	1.153154225	0.001059945	0.073974738
USP25	703.1844999	0.682689314	0.275434507	0.001111457	0.077325124
SLC1A2	610.9005565	-0.715796895	0.295778288	0.001130766	0.078421132
ARC	36.19503822	-1.376958527	0.646451043	0.001184218	0.081870641
LINC02605	11.08710352	4.382640634	1.628762569	0.001224474	0.084389206
NELL2	1017.789201	-0.595515172	0.238452975	0.001286915	0.088416238
HIST1H4I	97.40235424	0.911966151	0.405964658	0.001291193	0.088434662
TICRR	686.9253221	-0.593182889	0.237014116	0.001309254	0.089394047
GTPBP1	522.4400268	0.602427942	0.242405074	0.001320916	0.089911962
FAM111A	538.2228285	0.612701275	0.247839229	0.001327435	0.090077671
ZNF107	1037.317363	0.602899058	0.243118841	0.001340462	0.090682695
RNASEL	40.00082614	1.286373524	0.61809277	0.001364628	0.091974694
SMG1	2745.297103	0.523296452	0.203632637	0.001367901	0.091974694
KIF20A	522.2624074	-0.65408779	0.272221079	0.001390015	0.093177506
AC087292.1	260.1029527	0.712769516	0.302621894	0.001395971	0.093293138
ARHGAP11A	543.4683175	-0.622868464	0.257644916	0.001458579	0.097182814
LNPEP	370.4941367	0.630987319	0.261495924	0.001463637	0.097226024
PDIA4	1250.154972	0.566215926	0.228519844	0.001506028	0.099452267
RASGEF1B	102.1492305	1.00014752	0.471117971	0.001506169	0.099452267
PXT1	10.42349583	3.315791019	1.487388104	0.001530653	0.100767211
GRINA	1510.249568	0.645926736	0.272965718	0.00157776	0.103559288
AC110597.3	741.4521301	-0.564159769	0.229887942	0.001586384	0.10381639
WDR62	149.2765165	-0.7778882	0.351156451	0.001666677	0.108748239
CH25H	10.02500436	3.275252844	1.492498207	0.001728164	0.112326454
DIAPH3	306.8040398	-0.665331139	0.289430225	0.001731704	0.112326454
RAPGEF5	376.0481639	-0.615786211	0.262540077	0.001774208	0.114745965
NANS	113.024923	0.821388157	0.380780382	0.00177954	0.114754345
POLE	582.6571503	-0.584585164	0.246571868	0.001813428	0.116310511
KIF18B	232.1295111	-0.724106903	0.325553233	0.00181422	0.116310511
KIF15	631.3843069	-0.584135784	0.247142888	0.001865162	0.119229823
AL513493.1	5.542713092	0.096962676	0.269782971	0.001867189	NA
SPARC	4014.675019	0.536859929	0.221114957	0.001883695	0.120066511
CXCL5	9.622694435	4.086653283	1.657562104	0.001947611	0.123782743
DNPEP	211.4969052	0.681638096	0.305396556	0.001982273	0.125623723
MAD2L1	137.8894712	-0.811327966	0.385174047	0.001991269	0.125832232
LIPG	917.3635697	0.537884593	0.224006483	0.002018674	0.127199519
CALR	2418.440241	0.576138673	0.248101648	0.002158811	0.135642236
EIF3L	555.0893799	-0.56805655	0.245427841	0.002197316	0.137551934
ARHGEF39	219.0959611	-0.705018676	0.327249268	0.002201679	0.137551934
PHF19	402.6518074	-0.617948814	0.274656952	0.002209543	0.137653254
AC099343.3	135.9190907	0.792603818	0.382620893	0.002228165	0.138094172
NCAPH	398.8381884	-0.604126833	0.266891571	0.002229143	0.138094172
AC083837.1	10.33451972	2.703038574	1.424211114	0.002247641	0.13885006
BIRC5	253.2677127	-0.673042039	0.310718209	0.002310125	0.142311436
AC010149.1	9.336559517	3.989653085	1.69090042	0.002322029	0.142646312
HMGB1P3	5.173012021	0.093342814	0.267487255	0.002347986	NA
PIPOX	507.6983808	0.561640742	0.243987923	0.002360313	0.144595378
GABRQ	121.9988771	-0.77721848	0.381259981	0.002406426	0.14685621
SLITRK5	122.9301365	-0.782600532	0.38457002	0.002410535	0.14685621
TRIM38	34.69190339	1.28437932	0.730535745	0.002433	0.147816478
EPS8	2071.367253	0.49112767	0.205569686	0.002465722	0.149247694
PATL1	1417.313385	0.499577024	0.210384574	0.002470092	0.149247694
MEF2C	673.3431077	0.53010769	0.228174653	0.002521232	0.151921426
GBP2	16.52805319	1.811266799	1.06920697	0.002564357	0.153855348
NDC80	224.5692541	-0.648736451	0.302470149	0.002567279	0.153855348
AC010768.2	56.67381811	1.05262869	0.583171465	0.002617096	0.156415832
MMS22L	540.7247835	-0.541487001	0.237764953	0.002629752	0.156747424
AC104389.5	26.3131503	1.381395646	0.829232332	0.002724513	0.161957969
STAB1	56.73622052	-1.069433864	0.605126318	0.002744093	0.162683394
NCOA4P2	20.72250966	1.782592063	1.152624692	0.002777662	0.164232052
TNFSF13B	33.99996909	1.243072264	0.738476078	0.002812291	0.165834916
SCPEP1	198.0747663	0.649210121	0.308356339	0.002828346	0.166071077
PRKD2	192.3148748	0.66337952	0.317739354	0.002831356	0.166071077
PHACTR4	1281.829902	0.499408251	0.215989898	0.002876288	0.168259031
EMC9	108.9717483	0.783829486	0.403962459	0.002929643	0.170926832
FBLN2	1039.230621	0.510261412	0.223100669	0.002945366	0.171390751
IL15	4.893964395	0.088064298	0.264397175	0.003001702	NA
XRCC2	283.705697	-0.690073963	0.343046617	0.003046681	0.176819748
CIP2A	296.7864596	-0.603205174	0.284726088	0.003084381	0.178144745
ARHGAP29	614.5874493	0.603873378	0.284284238	0.003085667	0.178144745
KIF2C	163.4271252	-0.67789534	0.3362434	0.00311739	0.179282848
DSEL	1451.928137	-0.500642591	0.221543967	0.003128091	0.179282848
ZFYVE26	1290.080886	0.519873292	0.231182837	0.003129768	0.179282848
EMC3-AS1	203.0607795	-0.641688884	0.312623961	0.00316679	0.180818079
IL23A	26.50750405	1.323407677	0.836224967	0.003172966	0.180818079
AC008906.1	58.38112755	0.96124729	0.553319584	0.003226104	0.183361199
AC097059.1	9.095751321	3.815957384	1.801998377	0.003234221	0.183361199
PALMD	48.46810793	-0.997725485	0.585692301	0.003249558	0.183758318
PI4K2B	56.72450583	0.940039557	0.537793957	0.0032648	0.184148059
VSIG10L	74.20867788	0.916111394	0.521268921	0.003292381	0.185194221
PSAP	3973.543032	0.480807465	0.209685703	0.003300142	0.185194221
OLFM5P	12.72939539	1.991557783	1.327474632	0.003317209	0.185679528
AL645929.1	9.580722378	2.498605763	1.519083923	0.003353434	0.186904403
CKAP2L	459.8211792	-0.597993034	0.286902757	0.003356042	0.186904403
PLEKHG1	916.5203269	0.500412478	0.223675545	0.003383836	0.187977621
FANCG	162.6950739	-0.66760971	0.336750161	0.003417637	0.188960614
AC124319.1	31.54391478	1.270255108	0.83295559	0.003418667	0.188960614
AC068724.1	40.46058208	1.064331606	0.653501861	0.003464552	0.190720699
OR56B1	9.226100912	2.928010075	1.691471633	0.003467806	0.190720699
CDCA3	399.9128416	-0.679684847	0.348395452	0.00349592	0.191788625
AMBRA1	419.7253722	0.568033432	0.268621931	0.00350654	0.191893898
ITM2B	2009.415706	0.471103362	0.207488344	0.003602622	0.196663903
NELL1	23.82555358	0.053504851	0.249850044	0.003642862	0.198369559
CMTM4	220.9664822	-0.622171094	0.309896927	0.003657216	0.198425713
GJA1	1477.129183	0.498259958	0.2254612	0.00367039	0.198425713
AL121894.2	65.54873824	-0.870836347	0.506045636	0.003673646	0.198425713
NFAT5	1596.653437	0.467764975	0.20652321	0.003679882	0.198425713
MCM5	286.9750971	-0.615490187	0.306602642	0.003735153	0.20091479
EEF1A1	6818.876313	-0.507075996	0.234221002	0.00377395	0.202507755
UBC	724.2812243	0.507084053	0.233132909	0.003831697	0.205107382
OR2I1P	4.614916769	0.082789501	0.261521131	0.003877297	NA
SMIM14	444.4633771	0.537024336	0.253712816	0.003884414	0.207320042
ZGRF1	426.4211404	-0.543606977	0.25841055	0.003891834	0.207320042
SLC12A7	61.72894522	0.870412642	0.516619061	0.003955227	0.21005278
GVINP1	8.492329347	3.658259759	1.833791915	0.003962182	0.21005278
KIFC1	142.1793497	-0.679744484	0.360731519	0.003991409	0.211094816
MCM6	731.048848	-0.55478166	0.26927168	0.004053472	0.213864294
AGFG2	243.4984388	-0.583192444	0.289703226	0.004071293	0.214291874
OR52K2	8.938288661	3.697358646	1.908375513	0.004081619	0.214323856
HLA-J	51.30561081	0.952591214	0.600789217	0.004109259	0.215262707
TOP2A	2961.605142	-0.55818498	0.273927712	0.004167848	0.217814511
INKA2	1354.485851	-0.485062952	0.224163169	0.004251696	0.221671143
HEG1	2171.251167	0.484424307	0.223857673	0.0043031	0.223822085
CCR1	14.92126106	1.621592065	1.30668605	0.004422874	0.229510741
PROM1	307.950559	-0.553475152	0.274614568	0.004450617	0.230258714
CLU	3560.015884	0.450640103	0.203678812	0.00445817	0.230258714
HAS2	106.3522228	0.709326437	0.400208308	0.004574828	0.235731915
CENPK	196.9242715	-0.630539163	0.335962404	0.004592498	0.236090808
TACC3	550.6012081	-0.567583185	0.289642715	0.004748531	0.243544411
FANCA	625.2031252	-0.495864976	0.239027437	0.004914166	0.251454782
MCM8	290.2360201	-0.605705843	0.32396073	0.004985586	0.254518772
FAM216B	4.562502755	0.074923165	0.25770006	0.005020724	NA
ESPL1	294.3673943	-0.5556947	0.284703718	0.005037301	0.256564966
PAXIP1-AS2	361.7427589	0.521008751	0.258321713	0.005077983	0.25804111
DEPDC1	165.2288002	-0.644889231	0.359929884	0.005120091	0.259017422
RBMXL1	219.5029253	0.595012286	0.316454561	0.005120685	0.259017422
CNDP2	1213.241581	0.452713251	0.21169163	0.005214849	0.263176831
WHAMM	315.6472637	0.53542447	0.270935499	0.005227327	0.263204273
DYNLT1	525.6961387	0.488869508	0.237708119	0.005321249	0.267323056
CD164	988.8931417	0.456718242	0.215463079	0.005349696	0.268117344
EHD4	421.3208869	0.544846228	0.280114779	0.005361374	0.268117344
TGIF2	128.2489739	0.663732434	0.381463065	0.005384623	0.268601561
CXorf38	222.0739634	0.568319091	0.299325189	0.00539787	0.268601561
CCNE2	315.7545535	-0.540796362	0.278251829	0.005407595	0.268601561
P2RY1	167.4050776	-0.606685421	0.334152049	0.005486606	0.271913712
RIMS1	220.3240962	-0.611195937	0.339471699	0.005529443	0.272828831
EGF	156.1203126	0.686039979	0.407835971	0.005529813	0.272828831
CSPG5	2179.78668	0.476138557	0.231525984	0.005615621	0.276443985
HNRNPA1P53	7.459484377	3.372741189	1.911891249	0.005679816	0.278597992
FAM124A	194.2550634	0.588662595	0.320938324	0.005684642	0.278597992
TPPP	46.73180794	-0.871985847	0.628510303	0.005730424	0.279979557
SMC2	1072.612931	-0.505721959	0.255674304	0.005738223	0.279979557
SLC23A2	776.7331769	-0.492622216	0.246135883	0.005769438	0.280881214
WLS	238.5464809	0.550762289	0.290903663	0.005796678	0.281585759
AC011511.5	9.770793892	1.866369271	1.915981024	0.005877561	0.284476978
SQSTM1	933.5938962	0.451786818	0.216660926	0.005881994	0.284476978
AC092718.8	71.71935485	-0.751531978	0.494526824	0.005987322	0.288937431
CEP55	124.5258082	-0.659848971	0.395395204	0.00600529	0.289171737
E2F2	61.43502649	-0.796994706	0.554559893	0.006084617	0.292248825
VEPH1	492.9145751	-0.516765305	0.270080525	0.006100538	0.292248825
SGK1	165.525461	-0.609622785	0.349667916	0.006108947	0.292248825
RRM2	1218.118846	-0.529074016	0.280340727	0.006159065	0.294008706
E2F1	71.2602569	-0.751965009	0.502314188	0.006182365	0.294483528
WSB1	3793.618139	0.424309659	0.200979585	0.006322319	0.30003711
NHSL1	2283.676741	0.438132167	0.210507242	0.006326325	0.30003711
NBN	658.6180392	0.480794723	0.241950871	0.006343642	0.30003711
TMEM50A	1142.451132	0.464526599	0.229749085	0.006353375	0.30003711
PPM1K-DT	7.285485397	3.228120717	1.993998041	0.006507331	0.306651041
CASP4	22.54407568	1.105921679	1.246090367	0.00652471	0.306814395
RACGAP1	502.401545	-0.475683763	0.241370776	0.006606803	0.310013686
IRF2	370.9471692	0.509907363	0.2681703	0.006662841	0.311979377
WWTR1	1891.099401	0.492672056	0.256076048	0.006813594	0.318284321
UBB	747.9280024	0.459204341	0.229874618	0.006826357	0.318284321
GOLGA4	1499.771628	0.436649578	0.213478493	0.006864733	0.318808901
SNAI2	623.997848	-0.510726739	0.274336055	0.00686652	0.318808901
TMEM229B	23.64966897	1.034351105	1.172952717	0.006930631	0.320874642
CSRP2	651.5395723	-0.453363944	0.227165764	0.006940111	0.320874642
CENPI	236.921322	-0.53650268	0.296013223	0.006974702	0.321799305
FBXO43	76.20515196	-0.711645393	0.487571843	0.007023973	0.323396032
BACE2	440.2054337	0.486389809	0.253403138	0.007069671	0.324821929
ASPM	1462.806899	-0.448909306	0.225432958	0.007190812	0.329329911
AC105749.1	54.61788365	0.804779741	0.63881162	0.007203771	0.329329911
PTPRJ	1064.004546	0.442318376	0.220236452	0.007212585	0.329329911
RPL5	4388.35134	-0.442932898	0.222189018	0.007281832	0.331543028
OR52P2P	7.912751602	0.108441786	0.27724293	0.00729112	0.331543028
RIPK1	400.0118389	0.485913255	0.255317486	0.007308321	0.331641388
ZNF704	484.6516046	-0.533717414	0.300522431	0.00747286	0.338411609
TMEM44	126.1988578	-0.608020958	0.379104398	0.007581799	0.342641373
HIST1H1B	127.594249	-0.674414333	0.462369997	0.007631307	0.34417349
DSN1	204.822742	-0.545208294	0.314623299	0.007712705	0.347134687
GAS2L3	474.9959362	-0.476659678	0.252722133	0.007757132	0.348423213
CDHR1	152.4935044	-0.607986719	0.383799794	0.007840745	0.351462996
CTSO	351.8614085	0.519469842	0.290644194	0.00786901	0.35201448
EXO1	366.5588145	-0.520478619	0.293596822	0.007912633	0.353249419
PIK3AP1	20.69974419	0.302095589	0.604790394	0.00794191	0.353840183
CCDC146	149.1678373	0.600081964	0.377683737	0.008026986	0.356909556
AC106038.1	65.03666006	-0.730014577	0.575594842	0.008100786	0.359466273
CCND2	22478.35287	-0.491575431	0.26976026	0.008150015	0.360924565
SLC18B1	300.1793691	0.51731491	0.292298409	0.00817381	0.361221929
CTSL	185.2735297	0.541858891	0.31615476	0.008189488	0.361221929
RPS6KC1	564.5653437	0.495761692	0.273062778	0.008218472	0.361753679
ITGA3	11.85569041	0.188083921	0.354508015	0.008236284	0.361753679
LINC01963	378.0144528	-0.497582013	0.27625763	0.008272834	0.361753679
TRIM17	202.7784055	-0.590857558	0.373879833	0.008279733	0.361753679
CAV2	30.52981261	0.857746459	0.937262407	0.008283559	0.361753679
OR52N4	8.290532893	0.139145899	0.300408213	0.008357414	0.364257722
CENPE	1001.023839	-0.47584309	0.258675396	0.008455544	0.367807822
AZI2	420.6029205	0.463121752	0.24728521	0.008566589	0.371614545
NUDCD1	245.3751665	0.580767157	0.366393523	0.008576757	0.371614545
LIMCH1	632.3354442	0.440010763	0.228806664	0.008628817	0.373137125
TRIL	1332.83881	0.415640408	0.20947235	0.008668477	0.374118581
HJURP	316.5739855	-0.524261137	0.307450389	0.008722273	0.375705116
EEF1B2	467.103276	-0.493447295	0.27827158	0.008829076	0.37908629
USPL1	442.2149708	0.45794022	0.24516866	0.008835148	0.37908629
HIST1H2AC	98.56900568	0.618906483	0.420311009	0.008892122	0.380675605
MPPED1	147.7955754	-0.569840316	0.360785221	0.00892052	0.380675605
IFNB1	6.674755513	0.117969287	0.283860445	0.008923972	0.380675605
KNTC1	1195.077252	-0.45472879	0.243498962	0.008942881	0.380745741
AD000813.1	18.80646171	-0.293717885	0.569657395	0.008979096	0.381551008
SKINT1L	24.90192546	0.787390738	1.592750808	0.009160271	0.388501167
AC010486.3	4.095060947	0.062454906	0.252437063	0.009192234	NA
CCNF	243.2851235	-0.546881915	0.339683542	0.009248943	0.391508992
TRIM6	45.21317274	0.743084338	0.714767784	0.009465564	0.399911013
CYP4V2	1314.505632	0.41261969	0.212276127	0.00950098	0.400639794
ASB1	279.4009927	-0.499595452	0.29412496	0.009563504	0.40250672
TNRC6A	2037.113782	0.413020144	0.214247103	0.009587743	0.402758253
UHRF1	141.2756244	-0.560872858	0.362386154	0.009620981	0.403386155
AIM2	19.54531425	0.301392186	0.588616783	0.009714835	0.406548335
PER3	584.5986216	0.431410428	0.230686847	0.009738267	0.406757081
TMTC4	559.74727	-0.443698291	0.241283129	0.009819795	0.409387048
CIT	339.7732658	-0.487067918	0.282672132	0.009867074	0.41058198
AGBL2	24.50129287	0.65634046	2.410680819	0.009960273	0.413679604
NTNG1	255.021667	-0.53781591	0.343437297	0.010117466	0.419418415
CDCA2	179.509985	-0.540975236	0.346596097	0.010140975	0.419604242
POU3F4	275.7720392	-0.508328799	0.308797393	0.010194363	0.421023372
PBK	183.2098114	-0.519507809	0.322648185	0.010292883	0.424297659
AC092069.1	431.3960644	0.50606381	0.307085704	0.010377962	0.42652834
HIVEP3	414.5967169	0.455097788	0.255093118	0.010385677	0.42652834
HIST1H2BC	187.2117181	-0.56069365	0.378297025	0.010443517	0.428106539
BAZ1A	1238.139399	0.463489345	0.26438801	0.010557805	0.431988569
AC092329.4	624.6572611	-0.43393689	0.238404598	0.010646587	0.433656211
WWTR1-AS1	149.0045683	0.543546344	0.356243083	0.010654342	0.433656211
MALAT1	72116.5955	0.398415778	0.207152478	0.010672667	0.433656211
STK32B	238.1455887	-0.525446596	0.335504396	0.010677216	0.433656211
OTUD4	930.4410595	0.408393678	0.216118629	0.010783606	0.437172149
NIPSNAP1	180.6550866	0.522699135	0.332642116	0.010863407	0.439599211
E2F8	115.4627249	-0.576531722	0.412423421	0.010938856	0.440884578
NRK	161.4133227	-0.603981578	0.468299482	0.010955588	0.440884578
CHROMR	449.4671461	0.453557867	0.258224824	0.010965678	0.440884578
TFPI2	7.053441826	0.117205354	0.282240708	0.010975135	0.440884578
AC093512.2	22.94640199	-0.354624258	0.764109795	0.011068165	0.44381329
CLEC2B	28.45153959	0.652178743	1.363727751	0.011107784	0.444593603
ELK4	946.4979465	0.402596279	0.213174021	0.011133535	0.444816975
GINS4	109.4990775	-0.567048251	0.404081554	0.011203715	0.446712855
AC093484.3	605.2398685	0.46212397	0.269313438	0.011263136	0.446712855
EDNRB	4682.831488	0.395329452	0.207931354	0.011263226	0.446712855
MCM10	353.2257109	-0.476024534	0.284979081	0.011265843	0.446712855
ATP2B1-AS1	62.94832305	-0.644772558	0.585841897	0.011282264	0.446712855
AC010200.1	24.47488059	-0.396096294	0.950464272	0.011308945	0.446966798
NECTIN2	313.3549317	0.511180283	0.325203341	0.011340565	0.44703551
GFAP	426.0118222	-0.532613144	0.357257967	0.011351224	0.44703551
PLA2G4C	37.94374348	0.674454552	0.86660959	0.01153909	0.453624044
SCARA3	318.4591449	-0.474009676	0.285621539	0.011567737	0.453941048
C3	6.30527506	0.106834931	0.275473068	0.01166349	0.456885626
GBP4	11.40332821	0.142186846	0.301852629	0.01174144	0.459123625
CHEK1	380.8633146	-0.454840443	0.266954163	0.011780643	0.45984124
TROAP	151.7925849	-0.565578427	0.417166269	0.011830925	0.460988018
STON2	297.4708447	0.455077619	0.267585235	0.011985412	0.466183919
PREX2	715.0240405	0.475053894	0.290154713	0.012022971	0.466821498
FAM131B	510.7392203	-0.456403003	0.271097055	0.012059124	0.46740234
CPQ	261.5742119	0.467533046	0.282108269	0.012097112	0.468052132
CLSPN	505.5982517	-0.483010659	0.302209157	0.01212413	0.46827594
MCM4	896.3020212	-0.498666123	0.321841651	0.012163822	0.468987639
GTSE1	220.3314935	-0.501466794	0.325856992	0.012235137	0.470764364
TPX2	1134.756688	-0.425265459	0.240183903	0.012252596	0.470764364
BBX	1264.560302	0.40136558	0.218257562	0.012289879	0.471375639
ARMCX1	330.2863004	0.458699547	0.274761802	0.012376185	0.47386178
PLCG2	36.3279661	0.625465137	0.939159253	0.012600881	0.480745682
HSPA5	3299.631096	0.38932827	0.209258641	0.012605777	0.480745682
KIF23	570.5736473	-0.448717423	0.267135603	0.012621373	0.480745682
CHST15	48.28914232	0.627355737	0.693241456	0.012812124	0.485356967
CLN8	102.8423621	-0.567987412	0.455466232	0.012830075	0.485356967
PARP4	1254.323747	0.383671746	0.205539596	0.012838573	0.485356967
GNB4	2387.938504	0.388806239	0.208929974	0.012840796	0.485356967
KIF11	786.1201583	-0.457500706	0.279375187	0.012857404	0.485356967
COL9A1	322.7819446	-0.445923315	0.266208649	0.012874482	0.485356967
FKBP9	1098.72239	0.40448984	0.225084236	0.013070174	0.491893545
CDC20	157.0514554	-0.526397062	0.38017518	0.013185015	0.495370239
AC007620.2	726.9547146	0.422201133	0.242978176	0.013228779	0.496169205
ATP10D	474.5842427	0.454428844	0.277586686	0.013253293	0.496244688
KIFAP3	1757.808303	0.388376761	0.211931655	0.013384055	0.500291441
PARP8	291.8643115	0.506043659	0.351075766	0.013653344	0.509493831
AC023449.2	33.76821149	0.481999796	1.086328311	0.013692597	0.509841152
PIK3R3	1270.5557	0.415105543	0.239271081	0.013758351	0.509841152
SYT14	398.0888733	0.426084247	0.250440109	0.013761052	0.509841152
SCUBE1	1814.028839	0.406837803	0.230911618	0.01377708	0.509841152
AL671277.1	14.71306172	0.162891808	0.321208283	0.013783527	0.509841152
RBBP6	2276.326638	0.373870404	0.201192949	0.013801359	0.509841152
INTS6L	354.0050176	0.444741011	0.271377876	0.013835152	0.510234865
TM4SF1	198.6583118	-0.474226104	0.312552099	0.01398394	0.514861118
BANK1	8.564170561	0.129471691	0.290613455	0.014040206	0.516071179
AC010319.3	5.830525343	0.102664623	0.272529343	0.014107079	NA
KIF4A	465.5044778	-0.432062671	0.258169136	0.014142325	0.518959807
PKIB	190.3968203	0.489653194	0.33485446	0.014330834	0.525003675
GINS2	412.1112652	-0.468369575	0.307565635	0.014412915	0.526389413
TYMS	731.0638373	-0.424470042	0.254719944	0.014416396	0.526389413
CDC25C	63.9413801	-0.568329177	0.541475474	0.014527335	0.529563374
FBXO6	69.34389616	0.565454069	0.51623636	0.01458194	0.530676733
GPR139	11.87244735	0.142169718	0.300992966	0.014708304	0.533686003
KIF14	314.5134072	-0.442865173	0.277357258	0.014713027	0.533686003
CACNB3	200.4249523	-0.524785112	0.412696375	0.01479859	0.5359082
PATL2	10.27768868	0.145815307	0.30410227	0.015008636	0.542623694
PTTG2	3.536965695	0.055313607	0.249839291	0.015079893	NA
KNL1	696.4864582	-0.418349871	0.254013373	0.01511285	0.545497204
HIVEP2	76.9403905	0.55308594	0.505651509	0.015229653	0.548124194
HELLS	498.3451096	-0.412240692	0.246563874	0.015235337	0.548124194
AP000787.2	22.12317414	0.256550441	0.455700204	0.015262633	0.548211897
TCF19	174.1837723	-0.517170778	0.406669238	0.015330656	0.549759805
TEKT1	10.46586224	0.13917703	0.298254423	0.015411929	0.551777077
AL118558.1	311.6993889	0.42653731	0.262309627	0.015465343	0.552552753
HNF4G	68.2567597	0.556339167	0.544273007	0.015483704	0.552552753
PHGDH	251.4245544	-0.462327437	0.311091623	0.015533852	0.553446803
RTKN2	373.9339704	-0.415602167	0.253538872	0.015854918	0.563974774
AC123768.5	184.2327866	-0.468054614	0.325632077	0.016113554	0.572251721
FRY	192.1844948	-0.465577682	0.322994652	0.016181357	0.573735777
AC048341.1	1153.457005	-0.377365034	0.215895601	0.016284358	0.57646103
MCF2L	712.0350254	-0.43219282	0.280905948	0.016446175	0.579920533
PRC1-AS1	282.3435092	-0.445334714	0.295372899	0.016463748	0.579920533
TMEM260	374.9898505	0.423136784	0.265392554	0.016477163	0.579920533
AL353751.1	15.4727328	-0.196760192	0.358836419	0.016502989	0.579920533
ARL10	1159.337702	-0.395435092	0.23469773	0.016558999	0.579920533
CENPJ	583.0175269	-0.398015616	0.238097744	0.016559124	0.579920533
ADCY3	237.7407376	-0.458905305	0.316450029	0.016566153	0.579920533
PFKP	154.4736873	0.477608977	0.34705246	0.016665086	0.582459267
FHIT	181.6057916	0.47204985	0.33898358	0.016784124	0.585691572
LINC01139	115.7474521	0.49167503	0.380515789	0.01697816	0.591066537
RBL1	646.0430518	-0.452342873	0.312213829	0.016991756	0.591066537
FGF2	319.5896119	0.45783296	0.31861318	0.017085538	0.593392847
SNX2	851.360443	0.4145701	0.259087748	0.017126217	0.593870422
LDB2	158.2225546	0.508573881	0.433636489	0.01720719	0.595741536
GPATCH11	361.7466998	0.415101517	0.262156611	0.017453312	0.603246858
HSP90B1	6889.067909	0.426797534	0.270446719	0.017478677	0.603246858
BTBD3	1485.869229	0.359484391	0.202824229	0.017519787	0.603391737
PIP4K2C	74.7105081	0.523018628	0.513795154	0.017559868	0.603391737
SMAD9	82.11873071	-0.510461652	0.462444875	0.017564954	0.603391737
PLA2G7	3.338760916	-0.054771194	0.249602348	0.017634122	NA
C11orf87	93.95899633	-0.513106098	0.451571631	0.017678913	0.606361964
RABGAP1L	624.8513193	0.43191363	0.286659223	0.017773699	0.60866638
ZNF850	167.3045009	-0.464339751	0.342037518	0.01789219	0.611108777
LCMT2	240.6578777	-0.428557299	0.286408741	0.017900438	0.611108777
LMO2	340.2820811	0.407483695	0.25580013	0.017970865	0.612564849
DKK1	16.60104259	-0.207348883	0.371763774	0.018017499	0.613002315
GCA	204.4225712	0.469499641	0.352519793	0.01803929	0.613002315
RNASEH2A	21.07928863	-0.254277956	0.444133748	0.018103815	0.614248518
CEP72	93.02266195	-0.500326095	0.443522657	0.018148305	0.614812148
ITGA11	141.1422654	0.468171182	0.352390319	0.018258099	0.61758299
CALD1	5028.161588	0.348247774	0.195819667	0.018523763	0.624885199
KCNAB1	259.5419785	-0.424560845	0.283873662	0.018530648	0.624885199
FANCD2	363.6108753	-0.414271827	0.271193046	0.018685954	0.629158793
GNPDA1	364.3255057	0.398474169	0.249314866	0.018722896	0.629158793
ADAMTS3	3407.933835	0.368055992	0.215925255	0.018782098	0.629158793
MARVELD1	65.41850915	0.508686565	0.542175893	0.018799115	0.629158793
ECPAS	1593.392512	0.368696042	0.216739213	0.01880002	0.629158793
AC003092.1	3.212591347	0.053145967	0.249084331	0.018840592	NA
MSX1	3.121937902	0.054077293	0.249353574	0.018886333	NA
ICK	847.8464738	0.398587326	0.250709254	0.01892531	0.632392111
TMX1	806.6982848	0.37123637	0.220329699	0.019096882	0.637159797
B3GAT1	1096.27831	-0.355392571	0.205696945	0.01915163	0.638021223
RPLP0	732.2071251	-0.411132297	0.26992088	0.019180827	0.638030108
DUOX1	212.2969076	-0.433637393	0.303820517	0.019291733	0.640752835
OR52D1	5.63504387	0.085865709	0.262586854	0.019504954	NA
TNFAIP6	24.3627078	0.260152869	0.45175119	0.019619376	0.650655227
LPL	638.0388408	-0.382690672	0.236838133	0.019652276	0.650767697
SPAG5	400.786382	-0.418055522	0.285660426	0.019741295	0.6527354
AFF2	185.1854914	-0.450088796	0.341388773	0.019941237	0.65835935
LINC01159	475.4355125	-0.395531454	0.254468376	0.02001194	0.659706013
FBXO44	67.21458002	0.485912999	0.566670334	0.020310068	0.667625674
CEP85	172.8744723	-0.436866788	0.319747499	0.020312725	0.667625674
SCN1B	47.19514533	-0.465520791	0.634854196	0.020441819	0.670868855
LINC02574	3.031284457	0.052961738	0.248990763	0.02046255	NA
AC010319.4	43.59982245	0.45394148	0.667400662	0.020516384	0.672315492
SCAMP1	637.1361098	0.375497852	0.231479195	0.020562051	0.672786057
GADD45B	16.8822967	0.190635651	0.348820776	0.020591756	0.672786057
SNX6	708.5158472	0.364628246	0.219749347	0.020639484	0.673018053
C19orf48	91.85522817	-0.479601781	0.445616506	0.02065989	0.673018053
ACRV1	41.68171305	-0.428988597	0.672932931	0.020723074	0.674080647
CALCOCO2	447.2941771	0.390660792	0.25105182	0.020795963	0.675455342
ABCA4	17.11904328	0.190205683	0.347974126	0.020861642	0.676592146
POSTN	480.4168518	0.389336051	0.250237497	0.020979827	0.679425985
UBA6	1263.364122	0.345974581	0.20216791	0.021112226	0.68266165
BLZF1	426.0124052	0.388638936	0.25025924	0.021141648	0.68266165
AC078846.1	1209.619707	-0.362597723	0.219739257	0.02123569	0.683849186
SPDYE1	266.7780078	-0.427213995	0.312658485	0.021264549	0.683849186
IL33	51.19146258	-0.444006933	0.640045675	0.021285585	0.683849186
ASPHD2	34.33023357	0.323247204	0.560586317	0.021302457	0.683849186
DTYMK	413.3752628	-0.399822	0.268791994	0.021468744	0.688185573
TEDC1	29.0763031	-0.307602061	0.529112568	0.021631112	0.691832751
FAR2	221.4562913	0.41512572	0.292090129	0.021645262	0.691832751
ATXN7L1	695.4886223	0.379876308	0.241890772	0.021698249	0.692522691
LEMD1	140.3107551	0.447437808	0.358933248	0.021732792	0.692622812
AC010245.1	251.2818705	0.41955962	0.301722283	0.022041645	0.701452296
MCC	1852.968417	0.348123315	0.20763543	0.022095507	0.702153187
DTNA	2448.340835	0.375262697	0.237654041	0.022147679	0.70246857
APOL1	8.880773213	0.121297113	0.283037526	0.022182656	0.70246857
CDC25A	131.9442051	-0.44446264	0.363260355	0.022208288	0.70246857
SLC12A2	1449.010381	-0.371020009	0.237951185	0.02223284	0.70246857
CD2AP	227.214857	0.410340565	0.289144799	0.022284376	0.703089601
PRR7-AS1	190.937374	-0.429546517	0.32997411	0.022434239	0.706806738
GRAMD1A	304.8570665	-0.407735984	0.288531376	0.022482958	0.707331171
ANKRD33B	23.06589481	0.243789367	0.419150928	0.022546987	0.708335118
AC105206.3	29.36345142	-0.299815895	0.509888938	0.022623478	0.709727154
NIPSNAP3A	166.8854935	0.42511487	0.321970629	0.022906843	0.717595901
NETO1	830.7051031	-0.363059627	0.229079388	0.023126573	0.7234517
DHFR	152.6829182	-0.443847978	0.382380721	0.023176801	0.723709889
SRGAP3	2501.990112	0.331758718	0.194329254	0.023200458	0.723709889
CBX5	7282.082581	-0.37768006	0.25587012	0.023270073	0.72432522
AC068700.1	84.32821739	-0.454804087	0.460508179	0.02328587	0.72432522
LAMB1	1008.604168	0.36588176	0.232197813	0.023355118	0.725308804
CDC45	129.5363256	-0.437408442	0.363702169	0.023383267	0.725308804
PRC1	70.48394727	-0.453406697	0.499678765	0.023440827	0.725743573
TRIP12	4092.913261	0.326959083	0.18941031	0.023463098	0.725743573
ADCY1	404.0575854	-0.386655014	0.262632643	0.02359783	0.72888873
RPSA	655.7755351	-0.356256221	0.222074395	0.023883581	0.736683214
AC012020.1	79.13654227	0.426973628	0.576111977	0.023952423	0.737774768
ASAP1	4404.092247	0.344264322	0.21016833	0.024166403	0.743221304
BEX1	252.9028004	0.425769993	0.340346464	0.024196649	0.743221304
LYPD6	87.1733082	-0.446574397	0.448578259	0.024284259	0.74487488
POC1A	50.7979437	-0.419969045	0.560824077	0.024798854	0.759602666
TBXAS1	30.82073635	0.293034752	0.48943944	0.025001994	0.764137692
CHCHD5	160.2553515	-0.412824102	0.321832799	0.025016206	0.764137692
AC130324.2	57.94052921	-0.429214572	0.52577281	0.025250494	0.770227366
FNDC3A	1597.269588	0.333805302	0.201974995	0.025289657	0.770268254
MRPS30-DT	28.44734318	0.287154248	0.479827831	0.025321687	0.770268254
SPSB1	19.73143252	0.211337001	0.370867238	0.025460591	0.77342681
VPS41	918.6338322	0.356563129	0.229527518	0.025504333	0.773689915
BCO1	13.19577483	0.161228979	0.315138878	0.025595589	0.775391643
PHC3	1572.800096	0.329170941	0.198397203	0.025727756	0.778326384
LAP3P2	2.842890276	0.049349885	0.247881938	0.025754935	NA
REEP1	129.4784158	-0.420525117	0.356803313	0.025960695	0.784297504
PDSS1P1	22.78753159	0.207924634	0.365724211	0.026060878	0.786247059
WEE1	1143.802861	-0.364456393	0.244529539	0.026199333	0.789266212
FRRS1	8.534916372	0.116595152	0.279286554	0.026232526	0.789266212
KLHL10	36.6678736	-0.33847112	0.540062301	0.02642256	0.792831919
FAM111A-DT	46.05349247	0.391617411	0.562994946	0.026422937	0.792831919
RN7SL854P	5.076948618	0.078112453	0.258532791	0.026517078	NA
CDCA4	82.08254657	-0.428403483	0.438500151	0.026622479	0.797733888
IGFBP2	821.5268718	0.344211286	0.218032546	0.026661603	0.797822228
TMPRSS2	4.864710207	0.081684361	0.260131437	0.0266911	NA
FAM111B	195.5163766	-0.417650042	0.365555181	0.026868251	0.801927251
ARAP2	1227.822465	0.383653943	0.276922345	0.026892919	0.801927251
SGO2	432.4433517	-0.382895856	0.272235329	0.02690787	0.801927251
MERTK	432.9067356	0.361750443	0.243438038	0.027040942	0.80480557
ATG16L2	574.191783	-0.354207004	0.234580279	0.027151057	0.806747984
BTN2A1	347.9515646	0.36851579	0.253444743	0.027179367	0.806747984
ZNF532	2619.076793	0.317586952	0.191135257	0.027369855	0.810572885
MPP3	70.25470875	-0.406547094	0.517973123	0.027381736	0.810572885
ZNF93	710.0498964	-0.367972881	0.255948288	0.027593969	0.814876464
SLC6A8	602.6055123	0.353790381	0.234167913	0.027601012	0.814876464
PANK1	373.6162892	-0.359401233	0.245558383	0.027721228	0.816326532
MIR124-2HG	295.026058	-0.389400435	0.296979671	0.027724158	0.816326532
MGAT4C	32.61996174	0.266185917	0.441903102	0.027781477	0.81692359
AC068831.7	180.1057967	-0.398843457	0.319920118	0.027890658	0.819042048
LINC00320	9.31401466	0.120040886	0.281357568	0.028148314	0.825509184
CNOT3	874.6907349	-0.337427344	0.217159312	0.028338109	0.828102309
ACSBG2	89.64153055	-0.40781192	0.485028633	0.028354409	0.828102309
LINC00391	135.1195927	-0.410371647	0.369191301	0.028396913	0.828102309
GPC6	557.42655	0.373208911	0.267468546	0.028405199	0.828102309
AC116609.1	15.30549211	-0.165075009	0.317701914	0.028424478	0.828102309
MYDGF	85.30532241	0.416164977	0.442557053	0.028597203	0.832035239
PDIA6	1849.276084	0.331192263	0.209930635	0.028703565	0.834029539
CHURC1	441.486278	0.365945378	0.257458193	0.028782348	0.834160262
CDK1	313.9449026	-0.368802028	0.263872893	0.028783711	0.834160262
LRR1	97.74054566	-0.411821707	0.403243364	0.028991589	0.839082022
SVIP	109.8697287	-0.411721327	0.413279897	0.02908393	0.840651371
UBE2QL1	107.6905154	0.411024431	0.425095458	0.029286596	0.845401286
N4BP1	656.4441747	0.338586538	0.221031165	0.029458716	0.849258209
MKI67	4347.690364	-0.376864646	0.28706843	0.029765287	0.856976044
RPS6	2263.558554	-0.330585004	0.215379749	0.029852916	0.857642517
KLF5	30.55023273	0.278342616	0.453428686	0.029866213	0.857642517
MRNIP	1035.395411	0.323978215	0.204843676	0.029971202	0.858586648
FAM222A	165.36543	0.397209985	0.337491569	0.029976953	0.858586648
ZNF536	16.44600703	0.162550486	0.314984811	0.030056719	0.859754713
ORC1	118.3189316	-0.401949868	0.367778226	0.030096726	0.859783933
CYSTM1	203.3420073	0.383390536	0.301108327	0.03025989	0.863326796
DTHD1	95.57975656	0.404669182	0.425704469	0.030317939	0.863865411
IMPA1	201.6578125	0.380334436	0.296295888	0.030469631	0.867067413
THBS1	419.8984276	0.349058196	0.239121424	0.030543675	0.86743401
AC090984.1	186.9504531	0.384674422	0.306321516	0.030561178	0.86743401
UCHL1	903.8163366	0.335003116	0.220306287	0.03064027	0.868561075
LCA5	40.39659431	0.335736351	0.507951839	0.030695874	0.869020275
THSD7A	505.448972	-0.373700648	0.28707491	0.030781496	0.870327077
KIF20B	471.8205828	-0.345471681	0.236941584	0.030904472	0.872446124
CXCL1	6.671022887	0.091279607	0.264245363	0.030956122	0.872446124
PRR5L	107.6515038	-0.398477992	0.38326666	0.030975121	0.872446124
AC106820.4	82.05276324	-0.398343789	0.418171009	0.031155263	0.876400733
KNSTRN	222.6271555	-0.371272818	0.284089898	0.031230197	0.877389498
NR1D1	103.6024725	0.397882533	0.384969892	0.031642447	0.887840373
USP15	967.8413393	0.366191021	0.274910844	0.031727544	0.889096889
CNTFR	611.1938291	0.354060535	0.253057094	0.031836471	0.891017168
AC023825.2	4.571267379	0.076673795	0.257677619	0.031842997	NA
RAD54L	216.2396296	-0.374720471	0.298206384	0.031927295	0.892426558
AURKB	90.18346149	-0.387463476	0.451461345	0.032054991	0.894516623
MTUS1	556.9738875	0.37351419	0.293741581	0.032110891	0.894516623
TLK2	638.003992	0.327837738	0.21605688	0.032143992	0.894516623
RORB	922.7516477	0.328931094	0.217214949	0.03216431	0.894516623
RAB29	339.9735548	0.361333824	0.267999305	0.032241056	0.895521724
AL390755.1	83.11548354	0.393609171	0.423843368	0.032382594	0.897343865
EMC7	465.5837106	0.33902519	0.23428702	0.032389934	0.897343865
HELLPAR	429.1034019	-0.366843527	0.28503925	0.032428723	0.897343865
BIRC2	801.6922861	0.332029791	0.223938134	0.032601252	0.900640651
CENPH	67.59357276	-0.378877998	0.461325249	0.03262954	0.900640651
DHRS3	8.944313589	0.116610537	0.278538174	0.032703122	0.901513157
PDHX	346.5038023	0.350436957	0.251511551	0.032769872	0.901513157
H2AFV	1977.012004	-0.358799235	0.270045035	0.032783783	0.901513157
CTSD	125.1947032	0.388934543	0.357845985	0.03289328	0.90339775
HLA-DRA	9.706875557	0.123794182	0.283250642	0.033015476	0.905626011
OGG1	1000.182696	-0.343144957	0.242951351	0.033143752	0.907376684
OR52M2P	8.79354387	0.022064563	0.242507484	0.033161586	0.907376684
RPS6P25	147.2930647	-0.381787647	0.339184676	0.033265205	0.909084061
ACSL3	5341.742377	0.299893038	0.186207005	0.033365261	0.909898518
DAB2IP	221.7226885	0.36853999	0.291177131	0.033377523	0.909898518
AZIN2	56.70447389	0.356721063	0.479679629	0.033616387	0.91527877
EFR3A	329.8466866	0.346796719	0.249438706	0.0336682	0.915559173
AC022601.1	118.933431	0.387047391	0.382600021	0.03371445	0.915687778
OR51M1	13.72576409	0.116180531	0.278201869	0.033775421	0.91621543
NCSTN	996.0650467	0.34318341	0.244173259	0.033860635	0.916342616
SMOC1	896.0652829	-0.31877199	0.210421376	0.033874304	0.916342616
SOX13	157.6089744	0.377158556	0.321726161	0.03390476	0.916342616
TPP1	2101.056119	0.353143105	0.261479782	0.033998774	0.91718495
APLP2	5538.699288	0.327189836	0.220530522	0.034035364	0.91718495
AL353746.1	43.03069094	-0.259345381	0.418314098	0.034060691	0.91718495
FBLN7	112.9609127	-0.383204327	0.375450298	0.034156384	0.91792316
RAB8B	1081.045815	0.321542293	0.213744908	0.034172116	0.91792316
FYCO1	256.2145237	0.359051339	0.275964178	0.03421297	0.91792316
AL139398.1	95.08187978	-0.38252661	0.382746258	0.034372425	0.920918421
COA6	206.7176079	0.371494273	0.30832105	0.034408125	0.920918421
VSTM2A	18.40126091	-0.173532819	0.323743341	0.0344935	0.922084434
AP000553.1	10.12319248	-0.122779111	0.282262821	0.034564629	0.922867222
AC245452.1	688.9856875	-0.326526491	0.224570096	0.034724226	0.92586618
RBM47	44.9559794	0.327282742	0.473669706	0.034772519	0.92586618
BUB1	799.4814041	-0.334636571	0.23574074	0.034802896	0.92586618
LIFR	5948.747457	0.307131759	0.193081203	0.034845647	0.925886635
MAX	627.3789671	0.331710798	0.231050358	0.034905423	0.926358852
SCARNA13	12.43109837	-0.140850201	0.29526185	0.034966133	0.926854689
FOXM1	348.0585196	-0.36061421	0.293884341	0.035064086	0.927437453
WWC1	1199.356615	0.319024008	0.213322247	0.035170807	0.927437453
VAMP5	19.15894207	0.182556684	0.332292435	0.035192356	0.927437453
XRN1	1048.371553	0.317074714	0.210488403	0.03519496	0.927437453
NFKBIA	103.2893163	0.380317057	0.373623738	0.035198383	0.927437453
CHD6	2255.43674	0.304285936	0.198109132	0.035405456	0.931780348
PRKCE	181.4881578	0.378261775	0.378581567	0.035526463	0.933850559
CARD16	2.563842649	0.044547167	0.246538262	0.035636295	NA
AL450344.1	2.563842649	0.044547167	0.246538262	0.035636295	NA
GCH1	17.61514069	0.177607695	0.327157159	0.035762323	0.937989923
ATPSCKMT	231.5334237	-0.353875228	0.27681153	0.035769	0.937989923
COMT	550.970319	0.332538015	0.235053155	0.035826223	0.938374737
ANXA6	1111.76632	0.307117878	0.200407668	0.035992553	0.939438725
GSDMD	20.82218729	0.182135205	0.331513517	0.03599842	0.939438725
SMYD4	233.1604358	-0.353987534	0.278202294	0.036017293	0.939438725
PRKG1	642.1851937	0.323274584	0.221708138	0.036037234	0.939438725
TNFRSF14	8.446404046	0.098324324	0.267520315	0.036129269	0.940725982
RUBCN	690.5912913	0.316212057	0.212559703	0.036214776	0.941283591
NFKB1	371.9541224	0.341044014	0.251142955	0.036236046	0.941283591
SLC16A1	662.6730242	0.321187413	0.218763559	0.036326131	0.942513526
TMOD2	2954.753039	-0.348156497	0.272492058	0.036435858	0.943380291
ABTB2	375.0843141	0.360417699	0.295880087	0.03644509	0.943380291
UBE2C	217.529525	-0.371030088	0.358881446	0.036661766	0.947876415
ZNF319	205.0152573	0.130895544	0.288119312	0.03678228	0.949878689
DCDC1	79.50383263	0.340369536	0.460162264	0.03685771	0.950713386
RMI2	140.7717184	-0.370854936	0.368875661	0.036938124	0.951517781
CNTN2	74.15093566	0.33969095	0.458344641	0.036980627	0.951517781
LINC02384	48.12520734	0.324568677	0.460364823	0.03701833	0.951517781
OR51B4	4.533248567	0.06963705	0.254587959	0.03724441	NA
ANKRD39	276.8564355	-0.356841381	0.297205082	0.037250557	0.956372281
SLC7A2	59.1217168	-0.338439687	0.452342542	0.037447843	0.957133452
SLC2A14	12.13268275	0.130505492	0.287295047	0.03744829	0.957133452
AP005436.3	5.484204715	0.078224849	0.257869111	0.037546262	NA
SYNM	2056.887162	0.300764144	0.196538052	0.03757488	0.957133452
LINC02346	2.518515927	0.043745202	0.246331091	0.037586122	NA
CIR1	308.194364	0.337714885	0.250976641	0.037617237	0.957133452
8-Mar	334.2651044	0.334804934	0.245794928	0.037631093	0.957133452
SFRP2	835.5094823	-0.333963658	0.246563975	0.03766542	0.957133452
FAM122C	139.1485025	0.364625428	0.325684092	0.037666172	0.957133452
DGKE	113.4433811	0.368675658	0.350716248	0.037669538	0.957133452
MRPL44	117.0990572	0.367899801	0.34400631	0.037670801	0.957133452
PDGFRB	313.3628875	0.335282366	0.248500994	0.038024423	0.964127361
LINC01252	66.04469044	0.352450041	0.434869453	0.038057949	0.964127361
EIF4B	1270.301525	-0.310141457	0.212036771	0.038077216	0.964127361
AC009630.2	48.96456691	-0.318193709	0.449922411	0.038225293	0.966029468
SGO1	374.6167031	-0.328263353	0.238867066	0.038239944	0.966029468
RRBP1	925.4896535	0.320372267	0.224700266	0.038301012	0.966465124
PIMREG	122.494815	-0.365686801	0.401701138	0.038393575	0.96769361
FSTL1	873.5956289	0.310134059	0.210736709	0.0385702	0.969929443
SMURF2	694.2699147	0.313767209	0.216036682	0.038636495	0.969929443
HEPH	91.84545854	0.315585929	0.452029229	0.038673546	0.969929443
EPHB1	463.0730501	0.323723174	0.230960569	0.038692509	0.969929443
ATP6V1F	115.8977806	0.365902389	0.368090403	0.038702181	0.969929443
EHHADH	55.57130583	0.33426106	0.446357176	0.038820358	0.970754154
COBL	45.80985875	0.304342752	0.444759636	0.038844007	0.970754154
PRKD1	482.1194762	0.331918459	0.245874599	0.038867141	0.970754154
GPBP1	1480.681754	0.296416721	0.194446023	0.039098166	0.974713147
SPART	1067.644076	0.306243236	0.206962758	0.039114044	0.974713147
CCDC88B	10.79875805	0.116124826	0.277479081	0.039277687	0.975995662
MTCO1P11	33.30929114	0.215290881	0.363086105	0.03936585	0.975995662
TIRAP	157.0050112	-0.353849478	0.307346955	0.039442168	0.975995662
NIPBL-DT	497.0108803	-0.317464589	0.224594644	0.039468182	0.975995662
PRRG1	133.2691445	0.359504618	0.330457519	0.039508322	0.975995662
RFX3-AS1	67.97426542	0.344248663	0.430035245	0.03953496	0.975995662
BRCA1	399.6563759	-0.342975189	0.277095862	0.039585971	0.975995662
AC011447.6	19.81513346	-0.180352203	0.327851575	0.039645685	0.975995662
OTX2-AS1	133.4166944	0.358236641	0.324580617	0.039663294	0.975995662
NEU1	406.1384206	0.33104333	0.247608304	0.039686736	0.975995662
HMBS	186.999494	-0.347172545	0.287474219	0.039693458	0.975995662
EHHADH-AS1	6.942298818	0.096500432	0.266292358	0.039696568	0.975995662
AC002540.1	4.381584056	-0.069804711	0.254488125	0.040126559	NA
SLC30A3	2.616256663	0.040948973	0.245696767	0.040181039	NA
AC116347.1	4.261288232	0.069710952	0.2545245	0.040368102	NA
SKIL	962.6732841	0.301207497	0.203372287	0.04037572	0.991588118
WDR76	274.1403792	-0.350600481	0.310546981	0.040431396	0.991850943
AC036108.2	969.6994742	0.303248616	0.206570727	0.040580717	0.99440793
FYTTD1	1137.11006	0.299658315	0.202136939	0.040724673	0.99494969
MTND4P14	29.17424807	0.206890112	0.353435215	0.040748684	0.99494969
GNL1	459.3235604	-0.333229286	0.259264457	0.040782902	0.99494969
TCIRG1	7.81205055	0.101176969	0.268687879	0.040783283	0.99494969
CDKN2C	100.9477924	-0.354353344	0.376640215	0.04083729	0.995166392
AHCYL2	1416.226577	0.299285785	0.202197473	0.040962637	0.997119194
MIR99AHG	1295.231921	0.330029414	0.252726346	0.041308572	0.999938074
PMP2	6317.672167	0.302630449	0.207698807	0.041396716	0.999938074
USP42	576.6193101	0.313593018	0.223909017	0.041458052	0.999938074
RAD18	432.7321466	-0.318266041	0.233352728	0.04149392	0.999938074
CD83	52.56391457	0.307324245	0.433806602	0.041544741	0.999938074
TACC2	838.1283083	-0.302556864	0.209480001	0.041590297	0.999938074
RPL4	3278.667592	-0.318987838	0.240252716	0.041616825	0.999938074
CAND2	231.5745316	-0.335229584	0.268504085	0.041655201	0.999938074
LINC01224	129.0968609	-0.348131501	0.38734595	0.041776654	0.999938074
IPO5P1	95.52302958	-0.339645696	0.409262982	0.041797418	0.999938074
RAB7A	4978.141563	0.32463662	0.243298925	0.041933116	0.999938074
AP003032.2	106.4787009	0.351821996	0.375820218	0.041934856	0.999938074
EZR	819.1407136	0.30889143	0.218215066	0.041980092	0.999938074
OPHN1	1119.999493	0.298133662	0.203607512	0.042206341	0.999938074
PPP2R2A	1036.516633	0.320915153	0.242050485	0.042307634	0.999938074
E2F7	207.9893284	-0.345510807	0.312788591	0.042316654	0.999938074
USP33	740.6983446	0.303039351	0.210719541	0.042353104	0.999938074
WHRN	83.00197879	0.345486089	0.394512097	0.042478472	0.999938074
KLKB1	36.62416502	0.25661817	0.400517499	0.042559214	0.999938074
HIST1H1D	241.4511809	-0.348132831	0.328612922	0.042626332	0.999938074
DRAP1	33.21289488	0.234288246	0.379408377	0.042768667	0.999938074
CHTF18	72.96925577	-0.329746321	0.415703321	0.042773462	0.999938074
EMP1	114.4846557	0.349813108	0.34781739	0.042804262	0.999938074
ZBTB8B	111.1141971	-0.348401038	0.346463638	0.042831814	0.999938074
LINC01896	250.9000685	-0.332792119	0.269793157	0.042888194	0.999938074
OSMR	653.9332408	0.306407884	0.21758159	0.043026418	0.999938074
DARS2	625.5351139	-0.303207666	0.213067595	0.043065212	0.999938074
CFAP44	654.8585874	0.317488952	0.236290687	0.043127125	0.999938074
GNG4	144.0161158	-0.338282893	0.394819286	0.043245257	0.999938074
LYPD1	164.9485186	0.342648991	0.301238727	0.043334373	0.999938074
SECISBP2L	1306.644107	0.30850266	0.221344929	0.043391421	0.999938074
LRCH1	482.6378196	0.316617155	0.236149831	0.043662976	0.999938074
CHRNB2	88.44166982	0.342789701	0.383379752	0.043710516	0.999938074
LGALS8	1488.522048	0.290091928	0.195986768	0.04374133	0.999938074
RRM1	519.5315082	-0.321563631	0.248349024	0.043779461	0.999938074
NHS	241.4058684	0.346487083	0.34903485	0.043808768	0.999938074
KAT7	2129.35866	-0.283323162	0.18944131	0.043890065	0.999938074
RPL7	983.1211697	-0.313477108	0.236264807	0.044057304	0.999938074
MATN2	3736.164407	-0.29677365	0.206987961	0.044192058	0.999938074
LAT2	69.26944408	-0.330595478	0.401834892	0.044226119	0.999938074
NUF2	200.3418526	-0.334936738	0.287580018	0.044408497	0.999938074
EIF4EBP2	2464.475481	-0.327677736	0.273555716	0.044481913	0.999938074
PSMA3	969.0526357	0.292326435	0.200931125	0.044613343	0.999938074
TMEM144	68.89393464	0.329693079	0.402014704	0.044813911	0.999938074
AP003100.2	2.440353573	-0.041604677	0.24578111	0.044852087	NA
LINC02362	40.55977337	0.270962959	0.406508457	0.044854846	0.999938074
RPN2	1981.18326	0.297752192	0.21060558	0.044997562	0.999938074
PFKFB3	363.017356	0.312344517	0.235580261	0.045105159	0.999938074
AP001528.2	4.299527663	0.063783121	0.252232264	0.045253675	NA
TRIM66	259.0292775	0.322882005	0.256571045	0.045490842	0.999938074
NUB1	402.4169377	0.316448869	0.243074643	0.045502	0.999938074
AC009097.2	134.3925776	-0.338337948	0.323458277	0.045559946	0.999938074
TNFRSF9	4.05849885	0.066731359	0.253289303	0.045596326	NA
ARID4B	1022.574211	0.289070294	0.199035501	0.045604061	0.999938074
NAMPTP1	5.900689224	0.083646266	0.259834307	0.045749028	NA
AL583834.1	19.90490235	-0.177526016	0.322690193	0.04582758	0.999938074
DDO	12.90400934	0.135834134	0.2897316	0.045881166	0.999938074
FAM110B	500.4286967	-0.306832651	0.229327293	0.04596906	0.999938074
AP1S3	12.90186822	0.13747187	0.290848341	0.045978196	0.999938074
RPL12P1	21.08651071	-0.180459789	0.325314802	0.046085779	0.999938074
HSPA1B	59.92339869	0.309976044	0.410818313	0.046085802	0.999938074
DOK5	487.1584858	0.304457005	0.223701832	0.046305996	0.999938074
ATP6V1C2	1478.406556	0.289306792	0.201336164	0.046335175	0.999938074
CHI3L1	5.862670411	0.084420061	0.260116925	0.046367427	NA
CEP126	84.18122334	0.332487943	0.377148354	0.046447903	0.999938074
AC017101.1	546.0971571	0.305410522	0.226055586	0.046483802	0.999938074
DMWD	168.9315826	-0.332831134	0.299688282	0.046532799	0.999938074
AL355297.3	54.74841104	-0.298602746	0.407125471	0.046596423	0.999938074
RBFA	302.5316045	-0.316284356	0.25046666	0.046830453	0.999938074
TMEM237	278.2637014	-0.32608751	0.276898399	0.046867864	0.999938074
LINC01138	42.33683186	0.26782544	0.399620692	0.046989361	0.999938074
SDC2	644.0503041	0.326835932	0.277367046	0.047012506	0.999938074
VPS13C	2756.767068	0.28916358	0.209293478	0.047028244	0.999938074
SRFBP1	333.4616922	0.313428479	0.243519551	0.047092834	0.999938074
LINC01508	4.911714262	0.075410873	0.25634914	0.047488814	NA
KCNJ6	284.9724046	-0.327927012	0.291306799	0.047585927	0.999938074
NEK2	99.16603091	-0.327650757	0.372862094	0.04761508	0.999938074
CHST6	125.818807	-0.336749307	0.336213483	0.047736139	0.999938074
LINC01290	5.083960314	-0.074131832	0.255878435	0.047739583	NA
CYCSP4	2.397167969	-0.040418288	0.245503801	0.048042684	NA
RBFADN	41.52518391	-0.261592482	0.39186796	0.048138177	0.999938074
FZD10-AS1	38.63593118	-0.258437426	0.390041491	0.048165205	0.999938074
MRPL40	73.08642372	0.323194112	0.383328185	0.048166444	0.999938074
POLE2	280.1941365	-0.31567354	0.255505088	0.048189769	0.999938074
CCNB2	360.9235395	-0.321036067	0.271603751	0.048380912	0.999938074
SYNJ2BP	481.5908473	0.309913202	0.240839569	0.048451175	0.999938074
RAB3GAP2	2524.42036	0.275662538	0.186961185	0.048481688	0.999938074
SYNRG	1383.756672	0.280919416	0.193814608	0.048596721	0.999938074
PLEKHG5	96.72442694	0.327952236	0.362911064	0.048940967	0.999938074
PROX1	1178.195947	0.286220623	0.202646731	0.048953771	0.999938074
ITPR1	147.617531	0.330244603	0.328047038	0.049042256	0.999938074
AC011503.3	9.448722076	-0.108860609	0.272192819	0.049049835	0.999938074
GLIS3	433.2477322	0.308163513	0.239931173	0.049172737	0.999938074
RAB31	3168.556605	0.310881875	0.246008309	0.049214283	0.999938074
ODF2	587.8806208	-0.30456561	0.235483512	0.049369721	0.999938074
MBNL1	1300.40649	0.283729813	0.199932626	0.049419567	0.999938074
POLR1B	315.1684668	0.309406106	0.244312464	0.049523737	0.999938074
AL162458.1	159.0862894	-0.323766703	0.304216132	0.049637343	0.999938074
TK1	40.36291692	-0.257999409	0.386980239	0.049686554	0.999938074
LINC02554	6.81904675	-0.091447722	0.263127656	0.049700491	0.999938074
AC007750.1	6.732422144	0.087744736	0.261444955	0.049736431	0.999938074
MVK	152.844516	-0.324572479	0.298801603	0.049775238	0.999938074
TRNAU1AP	347.9257775	-0.303877984	0.236087616	0.049931853	0.999938074
GRK6	144.3046225	-0.326500576	0.32440335	0.049932801	0.999938074
HSPA9	2233.725189	0.281569814	0.197534984	0.049972868	0.999938074
AC027312.1	18.04860276	0.15286262	0.301395792	0.05012354	0.999938074
RPS3A	771.3225207	-0.300399394	0.231452293	0.050155146	0.999938074
ZNF519	453.9676596	-0.297280611	0.22424538	0.050196607	0.999938074
HLA-DOB	4.949733075	0.071258391	0.254680543	0.050228438	NA
BSG	932.0193226	0.304774	0.238078561	0.050560316	0.999938074
SLC16A7	174.5721387	-0.322283807	0.295043285	0.05057974	0.999938074
TNK1	52.13547218	-0.278467276	0.392913424	0.05058463	0.999938074
BNIP3P27	119.300425	-0.324675782	0.325845794	0.050588011	0.999938074
PCDH17	934.9902362	0.290142461	0.211887729	0.050622181	0.999938074
LPP	1947.442127	0.273648596	0.188484667	0.05082655	0.999938074
LRP3	89.16053529	-0.293191623	0.391444687	0.050843182	0.999938074
RCC1	101.1866147	-0.322573768	0.342371173	0.050916615	0.999938074
AC232271.1	304.0548938	-0.310865692	0.257087419	0.050981446	0.999938074
NQO1	1112.39396	0.303810876	0.238356153	0.051164936	0.999938074
CHPF	714.8117327	0.304860725	0.240585254	0.051223517	0.999938074
MCM3	559.3932836	-0.29594608	0.225713007	0.051259531	0.999938074
OR51B5	6.715885823	0.087382933	0.261171861	0.05139316	0.999938074
DIP2A-IT1	16.61254691	-0.154827149	0.302465607	0.051446702	0.999938074
PDIA3	1317.506699	0.284669723	0.204210813	0.051519136	0.999938074
ILRUN	405.5520434	0.298975542	0.230050675	0.051582991	0.999938074
MASP1	1103.440716	0.29501263	0.22279638	0.051648789	0.999938074
WDHD1	352.8584105	-0.312679094	0.265608255	0.051650849	0.999938074
ASPH	2999.648601	0.271170464	0.186924302	0.051751581	0.999938074
AL121768.1	9.373812171	-0.10834052	0.271600176	0.051931135	0.999938074
AL157871.2	10.1545122	0.105393985	0.270077444	0.052119329	0.999938074
CCL2	317.744051	0.310681836	0.260459041	0.052191929	0.999938074
ARHGAP19	404.6218223	-0.301983113	0.240407981	0.052211779	0.999938074
ZNF367	104.1478601	-0.31771865	0.349973453	0.052232794	0.999938074
NEK7	182.4351751	0.317789145	0.285239	0.052292067	0.999938074
SUSD5	155.5974595	-0.318178387	0.296185658	0.052367722	0.999938074
EIF1P6	8.654899593	-0.10149738	0.267885604	0.052384594	0.999938074
GJB4	5.431790701	0.064616773	0.252226765	0.052409248	NA
SLC46A1	439.8422152	-0.294857778	0.226420295	0.052433198	0.999938074
IGFBP4	702.8661635	0.292938548	0.221528594	0.0524583	0.999938074
CCDC107	100.7011594	-0.315748577	0.352682901	0.052491385	0.999938074
TBC1D8	305.064587	-0.302658108	0.242843513	0.052522707	0.999938074
AC145207.5	65.54552453	-0.293009632	0.385272137	0.052532523	0.999938074
SEMA5A	3422.263979	-0.274664259	0.197131415	0.05254392	0.999938074
BDH1	240.31179	-0.308016824	0.258195005	0.052833407	0.999938074
FGF9	101.4711377	-0.318552429	0.358062151	0.052881497	0.999938074
TET2	1840.926314	0.275093884	0.194267609	0.052930314	0.999938074
TBC1D32	292.9493333	0.316238581	0.286541965	0.053034037	0.999938074
BNIP3P17	58.70649481	-0.286028993	0.38513539	0.053081504	0.999938074
JMJD1C	3527.686048	0.269021812	0.186058199	0.053211209	0.999938074
FOXF1	4.730407372	0.072476928	0.255018843	0.053213794	NA
CYP2C8	16.67316979	0.154808182	0.302110505	0.053322869	0.999938074
ZC3HAV1L	71.20458615	-0.288529416	0.383455113	0.053364799	0.999938074
ACYP1	218.1112051	-0.315919484	0.297340979	0.053433657	0.999938074
KCNIP4	132.0831601	-0.314444151	0.358023218	0.053441507	0.999938074
CUL4B	509.9110591	0.292236263	0.222962389	0.053461589	0.999938074
HELB	268.371721	0.304527762	0.250428284	0.053657593	0.999938074
AC120114.3	140.2244617	-0.31633324	0.31453053	0.05376919	0.999938074
LAPTM4A	711.1957039	0.30217249	0.244874038	0.053834986	0.999938074
STOX1	117.8199762	0.317849767	0.324597137	0.053844828	0.999938074
TSNAX	327.6376822	0.302996414	0.247487994	0.053981504	0.999938074
ARHGAP27	5.886294023	0.07518291	0.255995665	0.053992372	NA
POLR3G	418.6165328	0.294995766	0.230267707	0.054059201	0.999938074
IMPDH2	397.7340088	-0.293329958	0.228792825	0.054071528	0.999938074
DSCC1	95.13624071	-0.313049767	0.342287	0.05417523	0.999938074
NDUFA9P1	20.60261842	0.160290895	0.306050679	0.054177657	0.999938074
DUTP2	5.217799363	-0.06942373	0.253798634	0.054287367	NA
SOCS7	305.2090847	-0.303693841	0.254702268	0.054560271	0.999938074
FAM168B	1061.161312	-0.287904502	0.219733904	0.05475516	0.999938074
GAB1	3825.128912	0.268537399	0.187077796	0.054956057	0.999938074
TICAM1	97.11855035	0.299704691	0.370156143	0.055008145	0.999938074
ABCG2	19.89178606	0.169224117	0.312817137	0.055034444	0.999938074
CMC1	291.5955789	0.302124547	0.250752862	0.055084921	0.999938074
AC001226.2	555.8048699	0.284210272	0.214027802	0.055504031	0.999938074
MEGF8	976.4784002	-0.283096599	0.213950162	0.055607111	0.999938074
CNTN1	182.9763439	-0.309705585	0.285048469	0.055619546	0.999938074
ZWINT	136.1751933	-0.306935867	0.353392271	0.055624302	0.999938074
USO1	1214.843341	0.278560879	0.205141826	0.055745168	0.999938074
HLA-U	3.779451223	0.061419783	0.251224481	0.055814424	NA
P3H3	134.5267047	-0.308291979	0.341283922	0.055878095	0.999938074
AL121827.2	69.73374778	0.295205388	0.371121561	0.055930304	0.999938074
ANGPT1	41.46661634	0.249937404	0.372062204	0.056008331	0.999938074
TCF12	9939.041628	0.29695705	0.237396813	0.056015198	0.999938074
RLIM	871.5061132	0.281980753	0.211585314	0.05610423	0.999938074
PDE2A	93.66692848	-0.308742875	0.346685423	0.05619584	0.999938074
SLC35E3	276.7692045	-0.298035596	0.248377528	0.056224503	0.999938074
PSMC3IP	589.4548041	-0.292788397	0.235009809	0.056317861	0.999938074
CEP152	331.8686396	-0.296138847	0.242450655	0.05638258	0.999938074
DKK3	2118.429136	0.289166838	0.227290492	0.056394987	0.999938074
H2AFX	199.942419	-0.309694518	0.299286224	0.056483013	0.999938074
AL592078.1	22.34806098	0.180814292	0.321435079	0.056535216	0.999938074
TMSB15A	34.19738128	-0.220628438	0.35231369	0.056591258	0.999938074
RN7SL405P	4.848562078	-0.069479606	0.253847265	0.056737385	NA
RIMKLA	118.0995631	-0.304651259	0.333615142	0.056940589	0.999938074
UBQLN3	6.467769719	0.085223661	0.259956886	0.056949055	0.999938074
PRCP	1292.322811	0.275679704	0.203184269	0.05704838	0.999938074
NRDC	1592.359579	0.269039625	0.193219884	0.05727309	0.999938074
SMTN	97.01861335	-0.295731012	0.35867437	0.057329874	0.999938074
GLB1	543.5869869	0.282784506	0.216268102	0.057452657	0.999938074
AL035681.1	151.5758354	-0.30474883	0.296486223	0.057493175	0.999938074
MYB-AS1	6.595902595	-0.085342367	0.25999491	0.057575265	0.999938074
RYR3	916.3538791	-0.28605143	0.225164978	0.057665434	0.999938074
TIMM10	43.85564082	0.248548233	0.368789495	0.057748419	0.999938074
DSCAM	186.5205987	-0.306204948	0.321602323	0.057787022	0.999938074
AC026333.4	9.419138893	-0.10288241	0.26819108	0.05779953	0.999938074
CXCL2	33.65174435	0.198239146	0.334469537	0.057893741	0.999938074
NAPA-AS1	70.41733822	0.287629922	0.367535905	0.057948583	0.999938074
AC011379.1	130.6003432	0.300985257	0.348828093	0.058026319	0.999938074
FAM91A1	684.1871089	0.280642902	0.213062076	0.058110676	0.999938074
AP004290.1	12.68322692	0.109910538	0.272018826	0.058211939	0.999938074
HEXB	421.9019114	0.285688183	0.22420528	0.058327242	0.999938074
AQP5	8.764684032	0.101830691	0.267729048	0.058543565	0.999938074
CHST12	172.9810307	-0.302714763	0.279880378	0.058729306	0.999938074
CD63	1427.559629	0.270853806	0.199215733	0.058749474	0.999938074
SDC4	27.24599501	0.197953789	0.333841685	0.058906769	0.999938074
PHYHIP	5.846058496	-0.074079079	0.255434322	0.058946396	NA
UPK1B	4.587339913	0.070051742	0.253942543	0.058995306	NA
AC018865.3	78.50167602	0.255326097	0.368415914	0.058998002	0.999938074
AC129492.4	4.891747681	-0.066946964	0.252891491	0.059165566	NA
ITGB5	1596.131004	0.270040994	0.200090847	0.059413532	0.999938074
ECT2	730.8228519	-0.289363746	0.238456485	0.059526172	0.999938074
MYH7	17.09820237	-0.148982294	0.296311104	0.05961939	0.999938074
ACOT8	243.8969303	-0.294497366	0.25366255	0.0597709	0.999938074
CENPO	422.112926	-0.291759796	0.246984443	0.05984016	0.999938074
HEATR4	111.2131778	-0.299837713	0.33028411	0.0599419	0.999938074
PTER	16.37972696	0.1480253	0.295728403	0.059979555	0.999938074
MYL9	22.43657331	0.174024351	0.314715621	0.060085885	0.999938074
GPM6A	7724.845693	0.263696712	0.190882961	0.060152433	0.999938074
ATRNL1	292.6669723	-0.301044533	0.294845421	0.060252531	0.999938074
HIF1A	4849.450062	0.2716456	0.205399772	0.060642215	0.999938074
AC068888.1	469.322724	-0.281262654	0.223526298	0.060649817	0.999938074
RPL31P7	6.286462829	0.084421832	0.259453235	0.060657315	0.999938074
NKAIN3-IT1	1055.782037	-0.277125554	0.215077792	0.060717995	0.999938074
SPIRE1	2366.930122	0.260208711	0.18705252	0.060745414	0.999938074
DHX32	490.2028744	0.284796509	0.229460041	0.060760483	0.999938074
AP001107.9	48.9898025	-0.253877756	0.363274801	0.06083429	0.999938074
AFF4	4419.03856	0.256924324	0.18502043	0.060907421	0.999938074
ESCO2	451.4311462	-0.299801571	0.30221621	0.061072712	0.999938074
SEMA6C	113.5598095	-0.299000551	0.318465847	0.061222135	0.999938074
AL592424.1	24.22727724	-0.179131756	0.317954847	0.061307184	0.999938074
AC027117.1	61.05872834	0.233456402	0.355584595	0.061334664	0.999938074
HIST2H2BF	23.46760616	0.178621536	0.317701837	0.061425178	0.999938074
GJC1	353.3728097	-0.287169356	0.240435499	0.061625306	0.999938074
AC026471.1	26.60422522	-0.180111299	0.318257639	0.062166189	0.999938074
AC092958.1	1042.580812	-0.262485729	0.194052158	0.062198185	0.999938074
SPTLC2	1363.624266	0.280006314	0.223730007	0.062280776	0.999938074
TDP1	245.0020802	-0.290259961	0.252667335	0.062335432	0.999938074
NT5C3A	201.5345236	0.295206792	0.271026983	0.062375588	0.999938074
NCOA2	1565.725156	0.261921082	0.192316991	0.06237867	0.999938074
AC004491.1	175.4806483	-0.296449962	0.290677568	0.062534297	0.999938074
VRK1	109.4001929	-0.294930365	0.321423372	0.062653656	0.999938074
H3F3B	1022.824425	0.270919742	0.207449376	0.062670305	0.999938074
CCND2-AS1	214.5031463	-0.294302401	0.273754067	0.062674121	0.999938074
UBE2T	204.1334944	-0.295464425	0.280567252	0.062845511	0.999938074
CCNB1	292.3927417	-0.291428355	0.260900807	0.062936925	0.999938074
YME1L1	1162.837171	0.27365308	0.212075927	0.062943722	0.999938074
PLK4	252.4150367	-0.290470118	0.257527172	0.063046601	0.999938074
RIMKLB	1005.594933	0.265840039	0.199672946	0.063064275	0.999938074
CDKN3	73.54662704	-0.280371557	0.350766056	0.063065048	0.999938074
PMF1	277.4993373	-0.28972868	0.254895242	0.063079947	0.999938074
BTC	4.496686469	0.068158434	0.253163694	0.063135203	NA
GPC3	50.94915487	-0.229441013	0.350344647	0.06334772	0.999938074
LHFPL6	2289.52172	0.291827941	0.258728688	0.06338844	0.999938074
AP000350.2	29.22559971	-0.194964305	0.328343637	0.063397804	0.999938074
ST8SIA3	37.50996882	0.214304853	0.342320567	0.063534827	0.999938074
RNF20	843.8627606	0.273161508	0.214146464	0.063900552	0.999938074
ATP6V1G1	458.1329906	0.277171986	0.222476897	0.063965952	0.999938074
PARPBP	129.2881277	-0.294094026	0.301879342	0.064020837	0.999938074
HNRNPKP3	3.696105688	0.056854102	0.249623041	0.06409846	NA
AC115618.2	246.748291	-0.294122557	0.288961623	0.064106095	0.999938074
LZTR1	442.5950585	-0.277427761	0.225390076	0.06413029	0.999938074
AC009542.1	86.8088493	-0.27955903	0.345954017	0.064175439	0.999938074
PHF21A	1538.746686	0.271621224	0.211973098	0.064206953	0.999938074
AEBP1	525.5361431	0.280206169	0.231079089	0.064352078	0.999938074
AC131009.4	60.43248762	-0.262485295	0.355728553	0.064418952	0.999938074
LAMP2	1574.722011	0.269330857	0.208685397	0.064520624	0.999938074
TYRO3	560.8279338	-0.281459739	0.235622092	0.06463633	0.999938074
AC105429.1	64.21407381	-0.24716225	0.354206398	0.064758572	0.999938074
TOP1	921.909598	0.270480126	0.21134307	0.064799492	0.999938074
CAMK2D	2217.754086	0.254070147	0.185017061	0.064916437	0.999938074
FBXL7	997.7820436	0.282356288	0.236876156	0.064919745	0.999938074
DOCK5	576.1037296	-0.282761514	0.241815068	0.064926307	0.999938074
CCND1	258.9236098	0.287447384	0.251796183	0.064969971	0.999938074
FAM214A	645.5698432	0.274228541	0.219286506	0.065019734	0.999938074
ANXA2	1164.571311	0.258314311	0.191661787	0.065155063	0.999938074
NEURL1B	41.76579196	-0.230850001	0.348769452	0.065218701	0.999938074
HIST1H4E	125.0818869	-0.289578068	0.319397803	0.065263017	0.999938074
ZDHHC24	180.4124478	-0.29051228	0.275648843	0.06526624	0.999938074
SMIM29	59.60427696	0.266009697	0.35470093	0.06529769	0.999938074
MFAP3L	456.906691	0.273194423	0.21815734	0.065446332	0.999938074
NCLN	104.5275945	0.28812409	0.329075797	0.06544731	0.999938074
STOM	54.05423957	0.255761085	0.356141829	0.065464561	0.999938074
KCNC4	66.7124087	-0.259231204	0.354254659	0.065629852	0.999938074
VTI1BP4	10.52079941	-0.1094254	0.271022823	0.065655301	0.999938074
DCLRE1C	605.9097943	-0.268601117	0.211370441	0.065739378	0.999938074
AC135050.5	44.30943102	-0.235906546	0.350421328	0.065765929	0.999938074
AL136097.1	10.09700699	-0.102313078	0.267319322	0.065800447	0.999938074
SPATA33	154.5572208	-0.290438507	0.295774865	0.066197874	0.999938074
AC008124.1	574.8236846	-0.268604048	0.213597417	0.066255526	0.999938074
AC063944.2	3.54573032	0.057026226	0.249655812	0.066487618	NA
TMEM117	83.72482205	-0.28018889	0.334335156	0.066564284	0.999938074
GPR68	9.248198374	0.103093447	0.2677815	0.066610307	0.999938074
CENPF	3731.197482	-0.258266542	0.196520146	0.06663834	0.999938074
AC034102.6	162.8959652	-0.288891983	0.282721972	0.066647491	0.999938074
TMPO	709.9394081	-0.265775623	0.208466137	0.066824074	0.999938074
PABPC1P1	105.1862273	-0.284946421	0.318743566	0.067167599	0.999938074
ATP6AP1	533.7720512	0.274609561	0.226507074	0.067176901	0.999938074
KDM7A	255.9467985	0.283070134	0.25392	0.067407563	0.999938074
PLEKHB1	455.3367267	0.272686642	0.222152608	0.067533733	0.999938074
TIMP1	235.0570607	0.288554088	0.280306982	0.067573325	0.999938074
PRIM1	99.17799901	-0.27858079	0.333514613	0.067584627	0.999938074
OR52H2P	13.22083261	0.118424794	0.275843543	0.067624184	0.999938074
AC027307.2	25.88656921	-0.17894221	0.315283194	0.067641384	0.999938074
TNFAIP3	72.5856661	0.271110492	0.343689441	0.067773461	0.999938074
SETBP1	1434.355188	0.256674498	0.193844896	0.067942432	0.999938074
GBAP1	167.5466412	-0.288113482	0.287104775	0.068053555	0.999938074
SRPK2	1240.211321	0.256446608	0.193319064	0.068205425	0.999938074
CRIM1	1593.720217	0.251765602	0.186731374	0.068218075	0.999938074
RPL3	2698.828526	-0.267525652	0.214340365	0.068246278	0.999938074
MKNK1	142.8586643	0.287855122	0.294965484	0.068267779	0.999938074
AC020658.3	8.874225296	-0.098775326	0.265449427	0.068438179	0.999938074
PPIB	936.2549728	0.26951893	0.218523187	0.068446312	0.999938074
CCNI2	235.329217	-0.281388134	0.25484969	0.068477347	0.999938074
AC010768.1	11.39281682	0.115561836	0.274165441	0.068494558	0.999938074
LINC00641	644.3711076	-0.266794792	0.21492689	0.068677121	0.999938074
YEATS2	1397.09702	0.258426275	0.198929369	0.068685968	0.999938074
EFNB1	280.8504649	0.286132527	0.280788549	0.068788516	0.999938074
CAMK2N1	857.1746003	0.272237748	0.225133482	0.068847853	0.999938074
GOPC	521.5007159	0.267721325	0.215576698	0.068908441	0.999938074
LTBP1	4362.374043	0.262492213	0.203668522	0.069044021	0.999938074
AC096708.2	3.586877021	-0.055469171	0.249151616	0.069115566	NA
ZNF891	558.6559994	-0.266297592	0.216248669	0.069167709	0.999938074
AC004832.5	126.1564607	-0.283631181	0.304681217	0.069273652	0.999938074
PPP1R3G	107.9669849	-0.282758252	0.309950509	0.069288604	0.999938074
AC096720.1	45.67069557	0.231617495	0.344826023	0.069475251	0.999938074
AC023355.1	123.8300063	-0.283415024	0.302835685	0.069525759	0.999938074
AL354740.1	2273.079567	-0.27135727	0.22779178	0.069572241	0.999938074
AC020594.1	4.556408392	0.063434878	0.25142397	0.069659948	NA
KIF26B	527.4815745	-0.274782021	0.237146959	0.069719093	0.999938074
OR2H2	24.58044199	-0.173343406	0.310432297	0.069921974	0.999938074
BRIP1	335.8406774	-0.277737001	0.247136481	0.069946994	0.999938074
BHLHE40	149.0562573	0.283039904	0.310343553	0.069960714	0.999938074
LAMP1	1533.941018	0.254277053	0.20003483	0.070245756	0.999938074
CYTH1	218.4548719	0.279828507	0.255426844	0.070262186	0.999938074
ARL5B	588.4673128	0.262952663	0.209936963	0.070315424	0.999938074
CASTOR2	21.32497764	-0.161463077	0.302275358	0.070362127	0.999938074
SUV39H2	311.0613824	-0.273379743	0.235608684	0.070415095	0.999938074
ENOSF1	1114.880253	-0.261029369	0.208437757	0.070803411	0.999938074
RPS10	107.5277554	-0.273159742	0.325705341	0.070821053	0.999938074
CDK5R1	247.3777045	0.278520158	0.253604834	0.071031206	0.999938074
KLHL4	454.0518171	-0.27591572	0.247174078	0.071108038	0.999938074
PCLAF	71.8000793	-0.261152849	0.339418421	0.071194268	0.999938074
TM9SF4	784.8646943	0.26247295	0.213007529	0.071201712	0.999938074
PLOD3	507.0686753	0.277287721	0.251273332	0.071367364	0.999938074
AURKA	192.7781734	-0.281355301	0.290122015	0.071411165	0.999938074
AC244153.1	33.53786163	-0.202347819	0.328295579	0.071418039	0.999938074
HIST1H2BD	48.15205082	0.236213979	0.343777556	0.071539404	0.999938074
SLITRK3	530.2002887	-0.271869527	0.235601592	0.071623013	0.999938074
ENDOV	185.0186163	-0.279280014	0.26802932	0.071731544	0.999938074
HES4	14.22565949	0.124424006	0.278868413	0.071765249	0.999938074
DLGAP1-AS1	133.4153931	-0.279973825	0.295571279	0.071782558	0.999938074
POLQ	419.706025	-0.264915094	0.218714553	0.071826304	0.999938074
TAAR3P	24.27609342	-0.16789447	0.305963391	0.071981952	0.999938074
HGFAC	6.846235414	0.085129953	0.259236749	0.071998477	0.999938074
SCNN1B	14.08363799	-0.122110647	0.277368357	0.072041734	0.999938074
ARHGEF12	3186.182007	0.242687391	0.179324606	0.072168792	0.999938074
TMEM97	598.1860953	-0.264106898	0.218097074	0.072268277	0.999938074
FITM2	183.1713022	-0.278036084	0.265782912	0.072281588	0.999938074
C18orf54	448.2805371	-0.267678411	0.226597925	0.072326268	0.999938074
SLC41A2	728.6392829	0.260450328	0.208967346	0.072388156	0.999938074
GCLC	241.9990387	0.275455839	0.248387857	0.072507326	0.999938074
OR52P1P	4.308292287	0.064738066	0.251777131	0.072602286	NA
FOSL1	38.85895265	0.198525305	0.325857764	0.072710329	0.999938074
DANCR	109.1210594	-0.276235403	0.307155721	0.072915755	0.999938074
LHFPL3	1526.481425	-0.257523842	0.206380891	0.073073076	0.999938074
MIR497HG	173.300455	-0.278453578	0.287957945	0.07308971	0.999938074
AC018638.3	8.423773363	0.094465157	0.263231869	0.073114225	0.999938074
IER3	16.60185772	0.129627263	0.28168792	0.073158132	0.999938074
SAMD4A	765.8391785	0.273621094	0.246172768	0.073317353	0.999938074
ABCA5	232.0631355	-0.278220124	0.284350848	0.073394094	0.999938074
AC106820.3	7.814865835	-0.090673761	0.26150193	0.073415983	0.999938074
PGAM1P7	87.27228911	-0.266164889	0.327329986	0.073416859	0.999938074
AC016737.1	46.27656102	-0.228930965	0.338242918	0.073635726	0.999938074
GLRX	84.71823045	0.268810667	0.324713503	0.073797309	0.999938074
HIST1H2BE	22.25908487	0.164113173	0.303277087	0.073824122	0.999938074
TLE4	1683.349023	0.251277455	0.195176828	0.074014315	0.999938074
PSMD14	655.2827844	0.264800429	0.223144496	0.074109095	0.999938074
AC087289.4	9.861608751	-0.098149695	0.264748776	0.07413444	0.999938074
LINC00235	29.43975863	-0.186939965	0.317591678	0.074166449	0.999938074
C18orf32	218.0073518	-0.273212156	0.252428675	0.074173732	0.999938074
TMEM268	119.6981075	0.27487325	0.304262087	0.074592954	0.999938074
ITGAV	6419.250121	0.24985897	0.193528257	0.07459781	0.999938074
PARD3	990.1369157	0.263995394	0.222106659	0.0746419	0.999938074
SMARCB1	994.6693665	-0.252238215	0.199166812	0.074684781	0.999938074
AL021392.1	47.34389233	-0.220821222	0.334416416	0.074686503	0.999938074
CD44	979.7538418	-0.259484891	0.214719259	0.074769679	0.999938074
ANXA5	1598.493361	0.247562614	0.19029077	0.074807477	0.999938074
CTNNAL1	110.4750548	-0.26772455	0.318937896	0.074992305	0.999938074
CNTROB	204.3348965	-0.273002363	0.256808173	0.07500906	0.999938074
GEN1	474.4096508	-0.261022813	0.218017056	0.075061067	0.999938074
EPB41	175.6524593	-0.27207772	0.306512471	0.075095187	0.999938074
KCNK12	13.77840487	-0.124642458	0.278389083	0.075106542	0.999938074
AC069200.1	4.262965565	0.063781611	0.251415509	0.075154881	NA
AC124303.1	44.51125411	0.197264028	0.323412765	0.07527354	0.999938074
NCAPG	685.7260152	-0.257576098	0.214221806	0.075304694	0.999938074
MAP4	4735.933459	0.246486242	0.189960656	0.075416598	0.999938074
CD99P1	58.26631111	0.236841764	0.337604796	0.075426348	0.999938074
GSEC	107.6061832	-0.272138809	0.303780647	0.075453509	0.999938074
SNAI3	7.88898296	-0.089628119	0.26090254	0.07560385	0.999938074
C17orf53	69.20274919	-0.23938812	0.336680823	0.075629469	0.999938074
HMGB4	34.23822562	-0.190023428	0.318392403	0.075722503	0.999938074
TANK	547.3117233	0.260446756	0.215977462	0.075734692	0.999938074
TTF2	424.2597795	-0.25979183	0.217183127	0.075820114	0.999938074
RPL7A	2007.570363	-0.257972879	0.212090745	0.075821407	0.999938074
ANKRD17	4093.939817	0.240822488	0.180313016	0.075869315	0.999938074
TCF4	4912.816651	0.238514908	0.178174179	0.075905897	0.999938074
PRKCZ-AS1	121.3971343	-0.270140705	0.307616501	0.076001201	0.999938074
EHBP1	3196.328453	-0.248441958	0.195775564	0.076014148	0.999938074
MOB1B	1992.827177	0.243307588	0.187640059	0.076082603	0.999938074
MIR17HG	216.1225029	-0.272762839	0.270678849	0.076128288	0.999938074
VANGL2	1324.480399	0.268556274	0.238782567	0.076151068	0.999938074
NF1	5195.481377	0.240228767	0.181239872	0.076204956	0.999938074
MTHFD2	282.1786101	-0.272025496	0.267757569	0.076271545	0.999938074
PDE3B	243.602852	-0.269432633	0.248411885	0.076431339	0.999938074
PACSIN3	47.72001675	-0.22721061	0.334128438	0.076437581	0.999938074
AC074029.4	52.30670912	-0.232439652	0.334811631	0.076446493	0.999938074
SERPINE1	62.33701715	0.238018999	0.336418638	0.07656887	0.999938074
AC074135.1	88.75745326	-0.259563566	0.324862302	0.076601364	0.999938074
TMED3	155.0970105	0.273739289	0.278449398	0.076704435	0.999938074
ATP7A	258.3215994	0.268147881	0.242986783	0.076757287	0.999938074
CEP128	331.9417843	-0.267796965	0.243946055	0.076796559	0.999938074
AC006600.2	26.9605445	0.158924788	0.298984479	0.07688897	0.999938074
AL353583.1	36.82693185	0.178097272	0.310934409	0.077212437	0.999938074
PHLDB2	182.3068235	-0.271380088	0.277569406	0.077347545	0.999938074
C7orf31	70.32792087	0.242082333	0.334563809	0.077465854	0.999938074
AC093110.1	400.9622354	0.26538987	0.234237678	0.077530567	0.999938074
SCLT1	606.0913183	0.265895103	0.237264201	0.077656351	0.999938074
LRRN3	1186.830067	0.249570943	0.198668054	0.077688351	0.999938074
AC092718.2	41.80944135	-0.21274603	0.328235375	0.077740445	0.999938074
SLC30A1	417.4352656	0.267456818	0.244704618	0.077757228	0.999938074
TIMELESS	467.4075649	-0.258301735	0.21862126	0.077768155	0.999938074
LINC01114	217.6753938	0.27160019	0.270476955	0.077996417	0.999938074
VPS39	1123.33465	0.251293783	0.202116951	0.078025646	0.999938074
RPL14	1046.423978	-0.253367085	0.208652203	0.078141895	0.999938074
LINC00689	3.462384784	0.05162285	0.24794921	0.078157807	NA
NCOA7	181.8117701	0.271315867	0.264046433	0.078199724	0.999938074
AL591848.4	154.3964014	-0.268968715	0.290651575	0.078343089	0.999938074
AC107980.1	63.61576987	-0.223985634	0.330798197	0.078387207	0.999938074
ZNF584	140.3069346	-0.269558141	0.28615847	0.078533858	0.999938074
RN7SL803P	5.1615077	0.069410093	0.253113596	0.078639437	NA
AKAP9	1375.957228	0.241191722	0.186154531	0.078672531	0.999938074
AC244033.1	3.371731339	0.052581687	0.248191147	0.078730386	NA
TRIP6	448.2892075	0.258875264	0.222363478	0.078799898	0.999938074
ANO5	23.45488829	0.161422027	0.300064395	0.078946124	0.999938074
TRDV2	17.71173731	-0.140850799	0.287266107	0.078958876	0.999938074
B4GALT4	224.6715367	0.268298683	0.254391425	0.079037432	0.999938074
SSB	910.6476292	0.24770286	0.197747863	0.079061533	0.999938074
CAMK1	443.5678974	-0.26174503	0.234682766	0.079194106	0.999938074
U51244.1	7.911689238	0.081656932	0.257539611	0.079227111	0.999938074
SNAI3-AS1	50.23914765	-0.227553005	0.330850657	0.079399058	0.999938074
AC012513.3	330.4714361	-0.265159476	0.247763389	0.0795967	0.999938074
PLBD2	208.4419992	0.269698294	0.27148094	0.079608341	0.999938074
PCGF1	58.80943513	0.237815012	0.331650948	0.079618901	0.999938074
COG8	170.6787779	-0.267961301	0.271264886	0.079811439	0.999938074
LARP1	3793.197139	0.244029116	0.192869901	0.080005552	0.999938074
NBEAL1	677.8392668	0.254022024	0.212725252	0.080228973	0.999938074
AC024475.3	5.303286017	-0.066928682	0.252305786	0.08025152	NA
PLOD1	281.8424309	0.265628948	0.248326782	0.080319927	0.999938074
RNU6ATAC24P	3.425595909	-0.052309194	0.24803938	0.080402487	NA
GUF1	848.1618753	0.245749674	0.196419457	0.080413024	0.999938074
PTPN2P2	7.32312625	0.072642457	0.25420209	0.080438222	0.999938074
POLK	884.7066045	0.245716005	0.196469382	0.080454467	0.999938074
AL121772.3	24.74004577	-0.164272908	0.301145703	0.080487309	0.999938074
MRC2	873.3616299	0.2457558	0.196887709	0.080602234	0.999938074
TMSB10	508.7308235	0.259145836	0.228195855	0.080673628	0.999938074
AC034114.2	16.88777609	-0.135699799	0.284000479	0.080713285	0.999938074
EFNB2	1838.244075	0.244512365	0.194780827	0.080723087	0.999938074
POLR2A	2151.999941	0.254936977	0.21571711	0.080737608	0.999938074
AL353759.1	17.70373884	0.139278113	0.286210405	0.080746475	0.999938074
COL5A3	83.06836703	0.255210805	0.318888143	0.080818579	0.999938074
VPS8	680.1585754	0.251135979	0.208207397	0.080965462	0.999938074
APRT	60.3487111	0.240551095	0.32854042	0.080985856	0.999938074
TM2D2	420.2703555	0.261092078	0.231860773	0.081083778	0.999938074
RTN4RL2	110.9647289	-0.251235847	0.320100431	0.081087841	0.999938074
POU5F1	19.72158913	-0.145753805	0.289773489	0.081116975	0.999938074
UHRF2P1	51.29734662	0.200989442	0.321380177	0.081170323	0.999938074
ELOF1	206.1037259	0.267364143	0.270317192	0.081171294	0.999938074
CX3CL1	235.4192476	0.266052831	0.25797336	0.081174484	0.999938074
DNAJC13	1606.378037	0.247754534	0.201699848	0.081236102	0.999938074
PNMA8A	500.0438751	0.260204129	0.22997685	0.081324258	0.999938074
PTPN2P1	40.83431197	-0.206247392	0.322873811	0.08136044	0.999938074
PDCD6IP	1043.427037	0.245740633	0.19785642	0.081510939	0.999938074
ERP44	444.8807608	0.262802377	0.243888335	0.081582159	0.999938074
AC109446.3	40.31684044	-0.206880483	0.322984247	0.081777903	0.999938074
MYOF	89.67800705	0.256331322	0.314371694	0.081903597	0.999938074
ZADH2	977.1893428	-0.241398123	0.192241184	0.082022403	0.999938074
RAB5C	229.2426284	0.265330647	0.259086149	0.082031638	0.999938074
NANOS1	131.6918598	-0.262694675	0.291897817	0.082047637	0.999938074
AC000093.1	203.2362371	-0.262368317	0.295384485	0.082072029	0.999938074
DBF4	227.8175456	-0.263050626	0.251641033	0.082179833	0.999938074
KIF18A	225.7177247	-0.262204426	0.248371943	0.082275087	0.999938074
AC012485.1	37.80479683	-0.199596543	0.31963407	0.082321004	0.999938074
LINC01537	11.53315481	-0.108937573	0.269348174	0.082417626	0.999938074
AC107214.1	28.97412894	-0.17562862	0.307005908	0.082502576	0.999938074
AL078599.2	7.368452973	0.070892064	0.253534888	0.082694637	0.999938074
SNX8	84.65895184	0.252149936	0.317198256	0.0827549	0.999938074
RTL9	28.3291987	0.17256297	0.305533071	0.082783609	0.999938074
SMIM27	73.87855246	-0.244123083	0.321681428	0.08300354	0.999938074
AC023593.1	149.7508474	-0.257922036	0.303392954	0.083078643	0.999938074
ATAD2	723.7228102	-0.25104881	0.219369052	0.083102136	0.999938074
JUN	295.985566	-0.25636771	0.232152183	0.083148971	0.999938074
PABPC1	3016.800072	-0.250256446	0.210759772	0.083221165	0.999938074
AL359916.1	41.46572562	-0.195735099	0.316922479	0.083224178	0.999938074
RPL7AP65	26.30890492	-0.162047618	0.298749961	0.083313347	0.999938074
AC096713.1	72.36971961	0.188797601	0.314298556	0.083316505	0.999938074
CCNA2	305.2904075	-0.258297168	0.236976059	0.083389236	0.999938074
ERVK13-1	939.9859499	-0.251788611	0.217666269	0.083523742	0.999938074
STX16	1120.393465	0.241363509	0.193419028	0.083618708	0.999938074
H3F3A	435.9449336	-0.252546301	0.220196251	0.083623567	0.999938074
INTS12	377.3545486	0.25623604	0.228277865	0.083687102	0.999938074
TBL3	125.9311959	-0.259076273	0.29626856	0.083751687	0.999938074
SLC22A5	40.78839284	0.202475092	0.320419877	0.083843569	0.999938074
FOLH1	389.5010624	0.262283818	0.253272903	0.083866013	0.999938074
AP001065.3	5.025527532	0.068016877	0.252512278	0.084126673	NA
LINC00562	26.85000006	-0.163626506	0.299403288	0.084210402	0.999938074
HMOX1	42.68646413	0.20019029	0.318966558	0.0842284	0.999938074
RYBP	637.2485626	0.249121776	0.21043599	0.084229834	0.999938074
LARP4	886.8932303	0.243108151	0.198132544	0.084270455	0.999938074
PLPP3	1212.125323	0.244185137	0.200215646	0.084293455	0.999938074
BEX2	60.40035488	0.223198734	0.325385564	0.084399585	0.999938074
THAP5P1	22.70140354	-0.154284584	0.294146914	0.084409936	0.999938074
CABLES2	257.5483054	-0.261523133	0.265040579	0.08444235	0.999938074
TMED9	219.593129	0.261307217	0.277945918	0.08446737	0.999938074
CFAP70	29.89401879	0.178059794	0.307942914	0.084517636	0.999938074
USB1	449.3320165	0.262342841	0.282084191	0.084521483	0.999938074
AL513365.2	41.2366219	-0.200240828	0.317873118	0.084789026	0.999938074
TOP3A	459.3713728	-0.249874279	0.215833479	0.084868841	0.999938074
PCNT	875.0929428	-0.241454696	0.198942436	0.084885295	0.999938074
SMCHD1	1752.476944	0.234342153	0.185126231	0.085199204	0.999938074
UBXN10	65.48387596	0.220951255	0.323775629	0.085254752	0.999938074
PDZRN3	852.8847702	0.242409567	0.198504572	0.085285237	0.999938074
AL512306.3	13.7584383	0.118817377	0.274192186	0.085287206	0.999938074
DNAJC7	1304.27647	0.236055368	0.187284318	0.085341431	0.999938074
RPS3	967.0231388	-0.242240415	0.200633866	0.085439786	0.999938074
ANKRD12	1505.440733	0.238789371	0.192446737	0.085547436	0.999938074
LEPR	106.4971554	0.251901767	0.308323473	0.085581518	0.999938074
NPC2	200.9047549	0.260369662	0.255534755	0.085634963	0.999938074
ZNF583	328.430076	-0.258984046	0.257386943	0.085703105	0.999938074
KYNU	3.221355971	0.050562322	0.247598778	0.085846356	NA
HNRNPA1P44	3.221355971	0.050562322	0.247598778	0.085846356	NA
NRP2	2072.53747	-0.239991748	0.196584013	0.085893734	0.999938074
NEXMIF	201.9932706	-0.259208268	0.259308184	0.085914304	0.999938074
LINGO2	153.2756353	-0.226719936	0.321046988	0.08596941	0.999938074
ZNF462	4193.398928	0.22825107	0.176360408	0.086127658	0.999938074
MT-TY	144.4040284	0.236450041	0.321114531	0.086161531	0.999938074
SH3GLB1	1255.817887	0.242032177	0.199654703	0.086384804	0.999938074
ADM2	5.80462582	0.073031066	0.254130486	0.086402423	NA
SP2-AS1	157.9081111	-0.258826731	0.276333123	0.086492819	0.999938074
PPIF	135.5601259	-0.25840811	0.279680029	0.08657133	0.999938074
DCT	72.34609214	0.19721401	0.316333663	0.086691843	0.999938074
RNF175	20.5642278	-0.144361586	0.287769221	0.086700063	0.999938074
RSL1D1	1074.829453	0.251753346	0.226345828	0.086726966	0.999938074
SMARCA5	1954.470653	0.243920347	0.202877592	0.086797088	0.999938074
GLYATL1P2	34.57812289	-0.187812669	0.311410827	0.087062859	0.999938074
CAST	960.2276412	0.2372313	0.191271024	0.087085328	0.999938074
TTC38	127.8202249	0.257612969	0.29088098	0.08710205	0.999938074
AGAP2	387.6869212	-0.255939176	0.246569508	0.087109066	0.999938074
FKBP2	33.13904117	-0.180778635	0.307786066	0.087178976	0.999938074
CCDC142	163.4751367	-0.257107659	0.277202544	0.087195871	0.999938074
OS9	649.0896964	0.246041826	0.210379101	0.087333287	0.999938074
TTK	161.4744987	-0.25768164	0.270417375	0.08746665	0.999938074
ATAD5	565.0700498	-0.24364417	0.20696223	0.087516416	0.999938074
AC004453.1	7.315354554	0.083791786	0.258026025	0.087538798	0.999938074
AC097382.2	414.3749211	-0.248831394	0.219571308	0.087624981	0.999938074
PPP4R2	928.5237372	0.241236728	0.201472105	0.087969088	0.999938074
AC005013.1	67.07623196	0.222546754	0.320512023	0.087975683	0.999938074
CD81	590.6797354	0.247337648	0.21564576	0.088148082	0.999938074
PLAT	160.9719514	0.258244185	0.267955234	0.08824812	0.999938074
NOL6	168.4899115	0.257253423	0.262503755	0.088336017	0.999938074
SLC34A2	7.367768568	0.082244658	0.257413749	0.088385267	0.999938074
C17orf49	120.6886471	-0.247125974	0.304283343	0.088487195	0.999938074
GPC4	349.1499179	0.252376324	0.233926478	0.088550426	0.999938074
HAUS8	129.5973571	-0.254914066	0.282262013	0.088583433	0.999938074
AC080128.1	5.172936426	-0.067318821	0.252124306	0.08875	NA
TRIP13	143.4919227	-0.255715166	0.278504353	0.088778567	0.999938074
LINC01909	85.36547961	-0.245027551	0.306588423	0.088814595	0.999938074
DDX11	104.7843342	-0.234317875	0.315668171	0.088818191	0.999938074
EGFLAM	100.9309107	0.248084777	0.303917942	0.088900279	0.999938074
PTX3	433.8823826	-0.249557207	0.228561641	0.088925609	0.999938074
AC099494.1	26.25975974	-0.162459336	0.297357326	0.088985272	0.999938074
ZNF829	190.841278	-0.255201932	0.25837044	0.089115793	0.999938074
FAM171B	5362.009019	0.243952831	0.206941971	0.089236202	0.999938074
LIG1	167.2178539	-0.255362042	0.262041012	0.089248457	0.999938074
PTPRT	1068.928232	-0.244422502	0.213456074	0.089443315	0.999938074
DCDC2B	337.020095	-0.248941378	0.230330884	0.089501139	0.999938074
CNR1	1366.263332	0.245574331	0.21409548	0.089539273	0.999938074
None	13.99558945	-0.118621664	0.273558068	0.089553182	0.999938074
GATAD1	544.924305	0.242319972	0.20644268	0.089560892	0.999938074
LINC01109	16.68116825	-0.1293565	0.279147195	0.089639718	0.999938074
AL354864.1	46.77572713	-0.206339926	0.316495409	0.089698718	0.999938074
CDC7	432.3213724	-0.248437735	0.225442429	0.089729204	0.999938074
CFH	38.73224183	0.151537988	0.291561622	0.089762184	0.999938074
AP002907.1	82.97826319	0.244862533	0.306331352	0.089771373	0.999938074
LIX1	17.47114566	0.124385325	0.276618535	0.089789495	0.999938074
HNRNPA1P29	19.47417383	0.126604879	0.277795312	0.08986999	0.999938074
KRTCAP2	141.9717449	-0.252756092	0.284495529	0.089963077	0.999938074
KPNA2	1167.39467	-0.241133947	0.206573226	0.090005571	0.999938074
COL19A1	15.53216875	-0.116434253	0.272325172	0.090066946	0.999938074
SAT1	453.7563775	0.244031471	0.212788171	0.090090886	0.999938074
PRPF40A	1766.809197	0.228799281	0.181730486	0.090216088	0.999938074
UBAP2L	3250.299108	0.234630396	0.192890549	0.090370347	0.999938074
QPCT	747.8400217	0.24957645	0.231310804	0.090420214	0.999938074
OAZ1	322.6198424	0.252149792	0.23899578	0.090445188	0.999938074
ECHS1	225.3568924	0.253466853	0.246670457	0.090524237	0.999938074
PKDREJ	79.58404597	-0.223843954	0.316013847	0.090535652	0.999938074
CDH2	12298.94343	0.237611192	0.194676088	0.090664109	0.999938074
SPATA1	129.3732321	0.251803467	0.287906864	0.090678101	0.999938074
AGBL4	14.01212577	-0.118909293	0.273558146	0.090684742	0.999938074
SGCE	2639.919712	0.235513811	0.193066762	0.091001227	0.999938074
PLEC	1047.02526	0.240546863	0.205850843	0.091261748	0.999938074
SMG7	1288.83988	0.246801251	0.220040172	0.091280614	0.999938074
LYVE1	19.84272671	0.142757686	0.286270686	0.09136966	0.999938074
TM9SF2	1370.455217	0.237478519	0.199119485	0.091539657	0.999938074
GMNN	157.3151907	-0.251338129	0.280808936	0.091545833	0.999938074
PSMA6	300.2089049	0.250173389	0.238329964	0.091616826	0.999938074
FLRT3	1040.318017	0.243160383	0.213318485	0.091829217	0.999938074
PSMD11	1032.588396	0.236339015	0.197306391	0.091845122	0.999938074
AL603839.1	32.62022129	-0.171399582	0.301387786	0.091847031	0.999938074
AC009318.3	7.436939521	0.079124717	0.256105606	0.091862123	0.999938074
AC006001.3	503.8358211	-0.240686447	0.207828461	0.091958012	0.999938074
CDC25B	632.5022708	-0.23832972	0.204110486	0.091968004	0.999938074
PWWP3A	237.5759219	-0.250117143	0.24217821	0.091999215	0.999938074
CRNDE	203.5839451	-0.251489029	0.258116436	0.092114417	0.999938074
PSMB2	565.652014	0.238958532	0.203271156	0.092267089	0.999938074
DNAJA1	1787.251676	0.177546209	0.304905053	0.09227639	0.999938074
ANKS1A	299.4892895	0.249388935	0.234780707	0.092317013	0.999938074
ANKRD9	156.3675298	-0.252892512	0.269321509	0.092321444	0.999938074
NCLP1	148.793999	-0.248663132	0.283395654	0.092332771	0.999938074
MAF	3606.352704	-0.222519282	0.17549843	0.092390432	0.999938074
GRM6	139.0392899	-0.2500611	0.278165388	0.092395429	0.999938074
CIPC	941.9298396	0.237625976	0.201736097	0.092570635	0.999938074
ZC3H12D	6.686631635	0.075303942	0.254687601	0.092591259	0.999938074
AC004076.2	157.5171911	-0.252370873	0.271118918	0.092646675	0.999938074
SNORA11B	4.913391595	0.064756691	0.251276922	0.092671256	NA
AC009137.2	4.130113286	-0.059152177	0.24965105	0.092682272	NA
AC011479.2	7.655725842	-0.082908536	0.257378808	0.09270551	0.999938074
AC104066.4	18.74062904	-0.13697325	0.282655121	0.092764496	0.999938074
CDH24	64.45645304	-0.201000982	0.312716983	0.092795505	0.999938074
PSMA5	487.0156082	0.24086099	0.210005384	0.092831891	0.999938074
SFMBT2	519.9971743	0.24666111	0.227102951	0.092935009	0.999938074
PCNX1	1759.480471	0.231964214	0.191460483	0.093190255	0.999938074
NDUFB2	311.635064	0.250538362	0.245596858	0.093204355	0.999938074
AMPH	695.3485382	0.240376301	0.209333655	0.093211107	0.999938074
MESD	344.123083	0.246704162	0.228718161	0.093338507	0.999938074
AC013553.2	63.45608621	-0.223688394	0.31232101	0.093472162	0.999938074
CSNK1G1	503.7922883	0.247028675	0.2314552	0.093774347	0.999938074
HMGB3	539.421527	-0.248454317	0.245616756	0.093842793	0.999938074
AC009630.1	15.6003263	-0.121965718	0.274677882	0.093912063	0.999938074
C21orf58	93.17041624	-0.240146893	0.295793517	0.093987105	0.999938074
SHMT1	599.5765769	-0.238926903	0.209690244	0.094047714	0.999938074
MZF1	646.6604705	-0.237994267	0.20721064	0.094167675	0.999938074
KBTBD12	4.927786796	0.064336602	0.25110258	0.094190127	NA
SLCO5A1	34.93972328	0.183653236	0.306328776	0.094198701	0.999938074
KDR	5.115355622	-0.065204737	0.251335072	0.094259282	NA
AC105114.1	113.0252806	0.209174693	0.313170686	0.094279727	0.999938074
CTSS	17.95353228	0.13317531	0.280593714	0.094341026	0.999938074
SLITRK4	54.24123028	-0.213393106	0.312816788	0.094367436	0.999938074
AC019226.2	92.25761163	0.214998905	0.313578301	0.094373976	0.999938074
TMEM18	426.7864128	-0.241340089	0.216814602	0.094383988	0.999938074
CTBS	130.995633	0.247100021	0.285646411	0.094442246	0.999938074
HOXB9	3.123615235	0.048092017	0.246879878	0.094561249	NA
AC026124.2	85.92253891	-0.236261515	0.30221776	0.094588439	0.999938074
PPFIA3	59.87691145	-0.216933918	0.31255896	0.094595046	0.999938074
AP001107.1	50.04819158	-0.207417234	0.312124521	0.094986615	0.999938074
ZFAND4	175.3734098	0.249485758	0.259781259	0.095042122	0.999938074
NOD1	149.698891	0.249106723	0.2678667	0.09523446	0.999938074
CHAF1A	214.7833706	-0.248357866	0.25908954	0.09523893	0.999938074
BAZ2A	855.3276001	0.232542373	0.195827487	0.095252416	0.999938074
MMAA	270.373466	0.244924946	0.233489608	0.095574897	0.999938074
Z97055.2	104.4612693	-0.242380948	0.292554536	0.095589945	0.999938074
IRGQ	855.3669373	-0.237833528	0.210885057	0.095763895	0.999938074
TNFSF9	4.060176182	0.055582138	0.248660652	0.095771695	NA
CCDC189	82.48554706	-0.235444687	0.301233011	0.095786516	0.999938074
NR0B1	6.596366381	-0.077284978	0.255253857	0.095850482	0.999938074
AL109976.1	28.7602132	-0.162893059	0.295600478	0.096003185	0.999938074
AC006963.1	3.204592873	-0.047997148	0.246767969	0.096101158	NA
FAM171A1	338.0947429	-0.247273351	0.262273684	0.09616404	0.999938074
AC006557.3	32.49550228	-0.176131841	0.301640207	0.096224204	0.999938074
AC091152.1	19.86768226	-0.129258746	0.278113331	0.096238075	0.999938074
RNA5SP390	4.224946752	0.054316717	0.248294918	0.096351152	NA
LINC01752	3.228663881	0.04616592	0.246399895	0.096511353	NA
PLK1	147.3433009	-0.246642318	0.268723601	0.096649926	0.999938074
ZFP36L2	351.3800658	0.24356882	0.227668784	0.096710316	0.999938074
AC002401.3	4.099181765	-0.056040733	0.248778741	0.09681552	NA
DUT	258.0362798	-0.245565579	0.25218336	0.096923354	0.999938074
CENPN	192.6380888	-0.244959329	0.274775826	0.096950389	0.999938074
WDR49	215.2754881	0.237211849	0.297949714	0.096975448	0.999938074
HAUS2	130.2942171	-0.243943911	0.280333695	0.097012625	0.999938074
UBR3	1137.230525	0.230719225	0.192120349	0.097014373	0.999938074
LINC02080	3.092683713	0.0477637	0.246754042	0.097061422	NA
ZNF180	312.6108778	-0.241615253	0.228906159	0.097143462	0.999938074
TMEM51-AS1	191.8562201	0.247579465	0.273470159	0.097311807	0.999938074
FREM2	6753.887123	-0.225527114	0.187406052	0.097377944	0.999938074
BRWD3	1113.953546	0.227383329	0.195310507	0.097545418	0.999938074
SLC6A9	1070.891926	0.236622992	0.209505668	0.097656544	0.999938074
DEPDC1B	108.7016636	-0.236276237	0.290825363	0.097697025	0.999938074
STK40	250.3865953	0.245312199	0.242478747	0.097717883	0.999938074
ADAM22	783.7146038	-0.230483289	0.197520987	0.097746195	0.999938074
LONP2	1437.662889	0.223681021	0.182858586	0.097752457	0.999938074
NCAPG2	327.7582887	-0.241643066	0.232142591	0.097755275	0.999938074
AC100832.2	3.175802471	-0.047654633	0.246669512	0.097779334	NA
PDCD1LG2	11.72878131	0.086427014	0.258636178	0.097843227	0.999938074
SUDS3	443.4383797	0.241177607	0.224835852	0.098082765	0.999938074
C21orf91	281.8166804	0.241172091	0.228849803	0.09821229	0.999938074
XIAP	548.5322781	0.236041076	0.210536298	0.098242206	0.999938074
GOLGA6L7	68.71175321	-0.222154318	0.306217112	0.098264686	0.999938074
AC131392.1	8.757132954	0.087583974	0.258990319	0.098301317	0.999938074
DDR1	2552.967115	0.231227972	0.198626525	0.098575207	0.999938074
AL359693.1	5.35935091	0.056167603	0.248756139	0.098613946	NA
HRH1	30.35562986	-0.162244982	0.294418695	0.09865371	0.999938074
MCM2	221.7769945	-0.243835269	0.270808143	0.098654653	0.999938074
AC009090.6	170.5505041	-0.244374109	0.256249346	0.098669045	0.999938074
ANKRD44	249.6266117	-0.243659553	0.254041427	0.098684778	0.999938074
MND1	57.10429751	-0.212934243	0.308275053	0.098735039	0.999938074
AC009884.1	125.3662873	0.226409448	0.30363146	0.098813073	0.999938074
AC024257.4	3.03296179	0.047497108	0.246694927	0.098848655	NA
ZSCAN2	165.7379483	-0.243816713	0.26379689	0.098899456	0.999938074
CYP2J2	80.98896629	0.231731754	0.300403201	0.098984805	0.999938074
CCDC69	7.277335741	0.078331648	0.255528808	0.098992961	0.999938074
PAPSS2	288.8108274	-0.242494547	0.258966325	0.098993327	0.999938074
TRAM2	1164.132025	0.240978331	0.225187928	0.099070141	0.999938074
UTS2	87.07979239	0.226466115	0.304609303	0.099099728	0.999938074
SLC25A12	355.2388191	0.240375194	0.225379238	0.099125876	0.999938074
MMP2	1100.388538	0.234247163	0.228085786	0.099284488	0.999938074
ANLN	872.8124339	-0.236104138	0.215601922	0.099372697	0.999938074
RFK	247.6778995	0.242565252	0.236734367	0.099550997	0.999938074
AC006277.1	135.6749585	-0.241949287	0.273801572	0.099601773	0.999938074
MKLN1	1526.551725	0.221959135	0.182248192	0.099604502	0.999938074
GNAI1	253.1392344	-0.241576564	0.236650125	0.099722443	0.999938074
MSN	2761.778951	0.230615141	0.197869341	0.099733483	0.999938074
KCND1	103.7797137	0.235275603	0.294389522	0.099755222	0.999938074
PTPN6	3.047356991	0.047201296	0.246593614	0.099789543	NA
IL13	3.047356991	0.047201296	0.246593614	0.099789543	NA
RAD50	122.0049121	0.232756257	0.296709895	0.099882369	0.999938074
TTC37	2245.139523	0.222250888	0.183638325	0.100080948	0.999938074
MED13	3087.417614	0.220355886	0.180304941	0.100214056	0.999938074
ERI2	261.3497888	-0.242153391	0.251649159	0.100225611	0.999938074
MEGF10	3810.132469	0.222741439	0.184625752	0.100326167	0.999938074
RCC2	916.1086637	0.235454631	0.21302124	0.100403378	0.999938074
GRIK1	398.4501169	-0.242563521	0.255362133	0.100426236	0.999938074
WASHC2C	560.2838352	0.231941408	0.203975908	0.100440294	0.999938074
ZNF141	686.0615095	-0.229876357	0.199755943	0.100505585	0.999938074
PVRIG	26.04089783	-0.153042281	0.28929043	0.100510602	0.999938074
RN7SL464P	8.011107307	0.081133649	0.256482753	0.100681678	0.999938074
KCNJ2	119.7293844	-0.239746887	0.278884169	0.100707666	0.999938074
ANKRA2	152.4690719	0.242954919	0.262552158	0.100866349	0.999938074
AIFM2	144.2570568	0.24230294	0.26834284	0.100894116	0.999938074
KIF22	347.4449904	-0.241365427	0.2446987	0.1009071	0.999938074
HSPB1	146.0579616	0.242389111	0.269093371	0.100918695	0.999938074
MCMDC2	183.0769855	-0.241714685	0.25498359	0.100962855	0.999938074
AC048341.2	51.30022746	-0.201386049	0.306340787	0.101098774	0.999938074
CENPU	193.6794612	-0.241227416	0.267367694	0.101108615	0.999938074
KIAA1549	508.9207636	-0.240901188	0.243814741	0.101113704	0.999938074
ST3GAL6	298.6383503	-0.243623372	0.237586509	0.101167459	0.999938074
SLC44A5	132.6427467	-0.239017498	0.277103766	0.10117274	0.999938074
AC126118.1	86.95726136	-0.226577945	0.298600861	0.10120777	0.999938074
MAST1	107.908791	-0.223672119	0.300911767	0.101360596	0.999938074
MPHOSPH10	641.1316344	0.230570881	0.202629451	0.101379058	0.999938074
VIPR2	5.570904917	0.06837478	0.252166598	0.101464759	NA
FAM66A	4.732084705	0.062844604	0.250517047	0.101515177	NA
LARS2	372.1806908	0.237388409	0.22361854	0.101640966	0.999938074
ITGA1	223.4005089	0.242295673	0.259843739	0.101681153	0.999938074
FBXO48	73.0684573	-0.224353024	0.29996996	0.10168335	0.999938074
PKIA	221.3100818	-0.237389124	0.279569029	0.102035248	0.999938074
CSRP3-AS1	9.574924221	-0.090932331	0.2600976	0.102041062	0.999938074
RN7SL552P	14.38287898	0.109767007	0.268176468	0.102041356	0.999938074
MYCBP2-AS1	211.8758713	0.240846449	0.243485668	0.102244659	0.999938074
MCM7	423.1230587	-0.23647578	0.224296389	0.102256136	0.999938074
RECQL4	68.62167192	-0.215771289	0.303734609	0.102386117	0.999938074
SELENBP1	398.2962148	0.240360458	0.240023561	0.10244343	0.999938074
NEK1	430.4567923	0.234078607	0.213750018	0.102492004	0.999938074
AL353784.1	238.2312656	-0.239734972	0.253518521	0.102583329	0.999938074
TBC1D16	866.7275001	-0.236668673	0.227473154	0.102597395	0.999938074
PITPNB	1055.476791	0.227676	0.197270988	0.10283393	0.999938074
HMGB2	559.7615174	-0.239639022	0.251568271	0.102896405	0.999938074
FSD2	228.369808	-0.239486739	0.250641595	0.102921991	0.999938074
SCAF11	1520.324578	0.223473366	0.189619043	0.102950941	0.999938074
ATF1	120.5143624	0.238722563	0.275043559	0.102953787	0.999938074
PCA3	85.86033498	-0.209041478	0.302260091	0.103071636	0.999938074
AC007790.1	10.54127874	0.098699268	0.263253457	0.103128324	0.999938074
SDAD1	370.0026874	0.235933483	0.222836699	0.103191051	0.999938074
ZNF66	232.1129461	-0.238562089	0.244202533	0.103284477	0.999938074
KCNQ5	23.77316827	0.149019453	0.287061221	0.103332098	0.999938074
FNDC4	81.06666484	-0.20731472	0.304483498	0.103403264	0.999938074
AC010173.1	13.66953777	-0.108740068	0.267559744	0.103438975	0.999938074
AP002748.4	36.67200465	-0.175585284	0.29823898	0.103453285	0.999938074
LMNB1	543.0542234	-0.232097378	0.21302397	0.103504659	0.999938074
CACNG5	325.7892134	0.235837136	0.222943536	0.103569387	0.999938074
MAP2	35801.98492	0.224045958	0.185590405	0.103651898	0.999938074
BPHL	733.5038147	-0.224984849	0.195651403	0.103814492	0.999938074
Z82170.1	132.0517341	-0.237663431	0.269070152	0.103940649	0.999938074
PTMAP1	69.97403089	-0.214157731	0.302018516	0.103981614	0.999938074
ZNF695	77.31545849	-0.220686466	0.298918535	0.104087157	0.999938074
RAD51	123.6817292	-0.236053337	0.274453378	0.104325601	0.999938074
PHKA1	111.1938367	-0.234474916	0.279195444	0.104336247	0.999938074
TFG	1268.065592	0.221048959	0.186843387	0.104372561	0.999938074
HIRIP3	182.6963114	-0.236003319	0.274056179	0.10444266	0.999938074
FMNL3	944.6436875	-0.2301216	0.209755908	0.104510636	0.999938074
REL	106.7008029	0.231989327	0.286205645	0.104554808	0.999938074
STIL	319.3576502	-0.23671244	0.234836202	0.104607274	0.999938074
AC016042.1	50.00736772	-0.19189734	0.302222492	0.104643266	0.999938074
AC011498.7	63.75447521	-0.210406226	0.30231918	0.104710467	0.999938074
AL117336.1	3.84085048	0.055363145	0.24842703	0.104877193	NA
AC092068.1	36.30771354	-0.176658232	0.29824563	0.104895016	0.999938074
PGBD5	384.5147429	-0.238109264	0.238106559	0.104938843	0.999938074
GTPBP2	562.6429641	0.229554123	0.207105389	0.105067346	0.999938074
LINC02268	11.92333521	0.103808193	0.265269702	0.105218809	0.999938074
HIVEP1	918.0075826	0.225072806	0.196810531	0.105376522	0.999938074
None	12.6441355	-0.101061327	0.263992323	0.105546027	0.999938074
STPG4	13.36947144	-0.107075848	0.266514005	0.105615288	0.999938074
CLPTM1	719.1392461	0.233540547	0.220838734	0.105700755	0.999938074
SNORA72	8.800571957	-0.087410023	0.258507981	0.105900434	0.999938074
ATP11C	341.3803644	0.234432273	0.220120265	0.105949715	0.999938074
AL021707.6	19.14719458	0.128272285	0.276378951	0.106200469	0.999938074
RPH3AL	26.20847345	-0.148948824	0.28605482	0.106215056	0.999938074
AL133444.1	23.81041477	0.127755806	0.276156176	0.106281693	0.999938074
Y_RNA	7.715447766	-0.076204239	0.254451347	0.106313714	0.999938074
LPIN1	338.1799677	0.233254431	0.22183193	0.10636694	0.999938074
AC093323.2	22.09597524	-0.138658458	0.281203838	0.106428522	0.999938074
SPEN	3161.016992	0.21918107	0.187019102	0.106523718	0.999938074
LMAN2	272.8172828	0.235804537	0.234902489	0.106563508	0.999938074
KRT8P48	13.88993608	0.088967215	0.259192324	0.106614926	0.999938074
ZNF599	166.5525036	-0.235780759	0.25508383	0.106819101	0.999938074
KCNN3	448.0786403	0.23019449	0.212478641	0.106909637	0.999938074
AL031600.3	73.68886915	0.218790117	0.297387556	0.10693627	0.999938074
AC099342.1	4.02215737	0.052166716	0.247602658	0.107033065	NA
AC016773.1	67.84292904	-0.214147048	0.298211821	0.107106327	0.999938074
PAIP1	234.696731	0.235561696	0.236845922	0.107117587	0.999938074
CPEB2	1273.886757	0.227599187	0.206329994	0.107121761	0.999938074
ZNF497	129.4638325	-0.230483959	0.279787579	0.107239643	0.999938074
AC022150.4	231.9703181	-0.235468625	0.252373674	0.107280093	0.999938074
AHSA1	473.6084369	0.229544279	0.215262363	0.107489555	0.999938074
TBC1D14	718.8809206	-0.229946986	0.217189263	0.107502162	0.999938074
TET1	2021.376403	0.214080548	0.178033646	0.10754257	0.999938074
CXXC4	448.225653	0.229309902	0.212022443	0.107567525	0.999938074
UFM1	927.2385816	0.223532102	0.197640025	0.107956697	0.999938074
RP9	104.5999832	-0.228145527	0.28328761	0.107961978	0.999938074
MMP25-AS1	167.6361524	-0.229275277	0.280292394	0.107984511	0.999938074
GPR155	536.4951708	-0.230573042	0.219814439	0.107994176	0.999938074
TINCR	24.55507161	0.145095616	0.284150335	0.108076337	0.999938074
MT-TC	37.3700354	0.160995184	0.291387472	0.108249569	0.999938074
SLC2A12	62.9629983	0.205032945	0.300671603	0.108337873	0.999938074
CAV1	29.7049402	0.159706949	0.290723492	0.108359371	0.999938074
ZC3H10	396.0473934	-0.227772359	0.212095074	0.108486783	0.999938074
IGFBP7	329.8433033	0.234064229	0.23566841	0.108577898	0.999938074
CEP290	997.2301907	0.221938701	0.194949058	0.10858554	0.999938074
CBX2	191.9072835	-0.233655351	0.25991466	0.108682896	0.999938074
MIF-AS1	169.5672866	0.234361463	0.262245802	0.108796813	0.999938074
AC131571.1	124.693915	0.214788948	0.295693545	0.108984819	0.999938074
BRD9	221.5909866	-0.233310684	0.241435785	0.109029943	0.999938074
KCNMB2	28.6769535	0.14692351	0.28470386	0.109072874	0.999938074
ZNF232	240.9247794	-0.232012488	0.236253845	0.10911194	0.999938074
AC103691.1	27.82305368	0.156963768	0.289227694	0.10915139	0.999938074
AC127496.7	5.627660366	-0.068075	0.251821789	0.109188531	NA
RGL1	764.8020307	0.221637588	0.196194846	0.109750553	0.999938074
MYO10	4426.50518	0.214182086	0.18081196	0.10975772	0.999938074
C5	268.1435163	-0.230386531	0.227258415	0.109951127	0.999938074
AC008121.2	8.860293881	-0.085738099	0.257659385	0.110152066	0.999938074
CFB	56.41035688	-0.201881791	0.298361396	0.110315515	0.999938074
OLIG2	600.05747	-0.223795838	0.204901202	0.110324848	0.999938074
AP001021.1	98.01131907	-0.224994277	0.282259242	0.110416086	0.999938074
CERK	267.8682032	-0.232050828	0.243766461	0.110508948	0.999938074
RNF125	4.832489544	-0.058454341	0.249144116	0.110548588	NA
UBAP1	400.391874	0.229086826	0.219321683	0.11055002	0.999938074
AP001007.2	94.03934669	-0.210700056	0.294998106	0.110570641	0.999938074
ATRAID	469.8126349	-0.224910412	0.208268351	0.11065145	0.999938074
SUCO	1707.861398	0.22625024	0.209305722	0.110657137	0.999938074
A1BG	91.74405238	-0.220361827	0.288140561	0.110684507	0.999938074
C11orf80	120.9574472	-0.227765095	0.275706195	0.110743239	0.999938074
ZMAT1	381.9079905	0.229101598	0.220255723	0.110950926	0.999938074
AC008906.2	14.61333104	0.109998624	0.267472741	0.111024481	0.999938074
COL4A1	2165.010374	0.215114299	0.18306021	0.111082719	0.999938074
CELF2	2754.738579	0.212931934	0.180212261	0.111192285	0.999938074
AC073413.1	168.7383666	-0.231403328	0.254367612	0.111231729	0.999938074
AC069224.1	45.98338183	-0.180930257	0.296174017	0.111300414	0.999938074
CLIP4	238.5998837	0.232312434	0.249401067	0.111409918	0.999938074
AC011716.1	29.65727221	0.145659567	0.283734499	0.111516053	0.999938074
ECHDC2	85.86810856	0.219402559	0.289996309	0.111600836	0.999938074
OSBPL3	127.6226168	0.226705046	0.279139162	0.111622385	0.999938074
UBE2S	96.29365351	-0.223561465	0.28138971	0.111711281	0.999938074
CACNA1C-AS4	4.634343969	0.059991096	0.249495136	0.111734261	NA
AC092675.1	51.10614738	0.159441433	0.289496027	0.111752962	0.999938074
SDE2	282.697003	0.23055306	0.229617432	0.11176715	0.999938074
LSM10	53.8416232	0.198552468	0.298355594	0.111846665	0.999938074
AL365204.1	18.25543736	-0.126194016	0.274461899	0.111880387	0.999938074
AC092653.1	7.362746801	-0.076302615	0.254309507	0.111890834	0.999938074
ATF7IP	4015.817009	0.212943223	0.181642256	0.11217806	0.999938074
PRKDC	5000.704061	-0.213590645	0.184517833	0.112238798	0.999938074
ST8SIA5	729.0269104	-0.230605982	0.249686136	0.1122727	0.999938074
SLC30A10	56.06584244	-0.182500147	0.295872144	0.11228241	0.999938074
ALPK3	20.21545345	0.121867091	0.272579543	0.112545536	0.999938074
AC018904.1	21.32893088	-0.131741441	0.276806427	0.11261942	0.999938074
IGHEP2	23.15952496	0.130526383	0.276482071	0.112761719	0.999938074
GALNT10	221.889255	0.231209283	0.245313445	0.112777302	0.999938074
AP3B1	792.9107063	0.218769779	0.194417522	0.112853186	0.999938074
ESYT1	398.1054872	-0.229099899	0.231073825	0.11292051	0.999938074
MT-TD	85.85637526	0.186166334	0.29729233	0.112933864	0.999938074
STARD9	994.0661904	-0.214126066	0.186474289	0.113025986	0.999938074
ZBTB2	117.1399833	0.227316461	0.272752229	0.113036083	0.999938074
ARHGAP12	1899.661279	0.214524014	0.186385178	0.113064683	0.999938074
ASF1B	58.41389373	-0.190311992	0.296900899	0.113106155	0.999938074
APCDD1	823.1860963	0.218527902	0.192503523	0.113133918	0.999938074
IMPDH1P11	9.407558984	0.083534356	0.256805573	0.113173708	0.999938074
CPAMD8	117.651046	-0.225638777	0.272919946	0.11321766	0.999938074
DTX4	393.0865445	0.224924067	0.212165951	0.113319624	0.999938074
LPCAT2	779.4490781	0.221171136	0.201528371	0.113358185	0.999938074
ZNF565	103.7347569	-0.222521235	0.279735232	0.113363024	0.999938074
SEC24D	424.1259529	0.224379483	0.210966217	0.113492769	0.999938074
C6orf62	1644.591845	0.216848169	0.19325848	0.113538228	0.999938074
FAM98C	62.54741064	-0.186219773	0.296175264	0.113542158	0.999938074
BAG3	152.2512314	0.22751059	0.271367342	0.113623797	0.999938074
ATP1B2	5273.902096	0.232737939	0.248230305	0.113641081	0.999938074
AC118549.1	661.5330018	0.22614822	0.217596702	0.11369745	0.999938074
RPS23	1175.872976	-0.216004011	0.191524895	0.113743777	0.999938074
TMEM106C	272.232387	-0.228653143	0.23564441	0.113826204	0.999938074
SPPL2A	594.7458096	-0.225127118	0.216922624	0.113861551	0.999938074
AFDN	2953.795873	0.209706834	0.174637383	0.113979104	0.999938074
TECTA	63.87377404	0.203991869	0.296439729	0.114114946	0.999938074
FGF12	262.3109789	-0.227884389	0.238235669	0.114194302	0.999938074
FAM240C	5.699636371	-0.064572239	0.250628084	0.114217818	NA
BTBD16	2.895077512	-0.044378671	0.245839978	0.114241577	NA
NEIL3	136.639227	-0.218143301	0.2843508	0.114253493	0.999938074
LINC01322	8.155776504	-0.079788612	0.255374409	0.114271712	0.999938074
ISLR	78.12194581	0.212215196	0.29170933	0.114315758	0.999938074
LRATD2	790.3802492	0.218068004	0.195510324	0.114349201	0.999938074
Z82195.2	26.98216178	-0.140508669	0.280370007	0.114354814	0.999938074
ZNRF2	113.6569783	0.22342691	0.278065563	0.114436047	0.999938074
CCDC6	1305.220347	0.220593133	0.202005223	0.114444766	0.999938074
GSAP	182.6123469	0.218919865	0.28415901	0.114453438	0.999938074
AC000078.1	13.17511769	-0.102288762	0.263814843	0.114455676	0.999938074
TIMP2	2192.599312	0.229105948	0.237328662	0.114504767	0.999938074
MYBL2	110.3938993	-0.217619913	0.284404111	0.114532199	0.999938074
AP000941.1	110.7425307	-0.207855093	0.291509792	0.114552651	0.999938074
PRPSAP1	484.6785834	-0.222200731	0.209235306	0.114583036	0.999938074
UBQLN1	1309.731008	0.215307513	0.18922339	0.114622546	0.999938074
FBXO5	468.8936216	-0.226788566	0.227635197	0.114638679	0.999938074
AUNIP	82.98760999	-0.21119921	0.290026089	0.1148596	0.999938074
IL17RD	1310.831161	0.220121402	0.220985153	0.114997542	0.999938074
YPEL1	305.7779729	-0.22746735	0.235376445	0.115032377	0.999938074
PMM1	181.2793742	-0.227925802	0.252442802	0.11511807	0.999938074
SNORA71B	7.829724822	-0.08065488	0.255679176	0.115165746	0.999938074
SON	4621.33957	0.206469965	0.172080382	0.115170827	0.999938074
EPS8L1	69.73139605	-0.196157595	0.295046536	0.115185164	0.999938074
NACC2	1741.077496	-0.219866013	0.20423817	0.115383021	0.999938074
SYNGR2	21.01806718	-0.127749174	0.274692729	0.115503302	0.999938074
TTC17	1865.161633	0.211229763	0.182644976	0.11550779	0.999938074
HS6ST2	545.0176411	-0.225837878	0.239173168	0.115877669	0.999938074
DCAF5	1166.899637	0.212369838	0.185328969	0.115932091	0.999938074
EN1	4.543690524	0.059434094	0.249266011	0.115958739	NA
GRIA1	1585.84084	0.224595106	0.218051194	0.115960437	0.999938074
AC087257.1	14.55964428	-0.107606866	0.265873732	0.116058749	0.999938074
HSP90AA1	6310.310766	0.216123182	0.188589354	0.116138917	0.999938074
ZNF429	322.6488247	0.224609571	0.219393021	0.116327252	0.999938074
ARHGEF11	785.6249549	0.216582544	0.195273442	0.116375123	0.999938074
IL17RB	370.8386656	-0.221504461	0.212699849	0.11637661	0.999938074
OR51B3P	2.935221053	0.042390292	0.245419338	0.116376812	NA
AL161935.1	12.70083176	-0.1014074	0.263407332	0.116447398	0.999938074
SAP18	570.2173488	0.220063437	0.203971554	0.116511659	0.999938074
ZNF530	140.1528268	-0.225679708	0.26138068	0.116595672	0.999938074
AC090114.2	70.65852844	-0.20473263	0.291256358	0.116623149	0.999938074
GRIN2A	452.923749	0.227729493	0.246169794	0.116633232	0.999938074
AL355355.1	2.904289532	0.042979046	0.245509496	0.116759077	NA
ANO9	2.844567608	0.043453192	0.245625323	0.116822723	NA
AC139256.2	2.844567608	0.043453192	0.245625323	0.116822723	NA
SLFNL1	35.71252705	-0.166566831	0.289944324	0.116830027	0.999938074
MRS2	238.932512	0.226617186	0.232589017	0.116874313	0.999938074
PTPRC	5.532886104	0.062708594	0.250107213	0.117095362	NA
C1orf226	591.2309008	0.219898109	0.203467121	0.117134228	0.999938074
CKS1B	74.96495964	-0.209817783	0.287630919	0.117231105	0.999938074
FBXL18	146.2523089	-0.223351048	0.265994244	0.117321596	0.999938074
PPM1M	137.7998148	-0.224995874	0.259424676	0.117351051	0.999938074
AC123912.2	4.80620183	0.056388706	0.24844855	0.117404026	NA
AL513314.2	2.940404234	-0.043521832	0.245564539	0.117536954	NA
TCAF2	2.949616254	0.042111197	0.245332492	0.117553471	NA
ARHGEF10	296.509745	-0.224765403	0.231498055	0.11755867	0.999938074
NCAPD2	450.9538085	-0.222276068	0.214461348	0.117564838	0.999938074
FANCI	1134.977324	-0.212936696	0.192016684	0.117654079	0.999938074
APEH	588.8223672	-0.215842815	0.196948928	0.117664064	0.999938074
CAPZB	701.9032817	0.219953701	0.207536877	0.117732282	0.999938074
AC008569.2	33.02266601	-0.162426003	0.288243072	0.117740086	0.999938074
AC132008.2	457.8875631	-0.219525955	0.207732618	0.117764919	0.999938074
TNFSF4	44.08659947	0.179990298	0.293391776	0.117801425	0.999938074
LINC00903	5.47316418	0.062596778	0.250069611	0.117871805	NA
INSR	235.9015788	-0.225357614	0.238786588	0.117907356	0.999938074
MEIG1	2.85896281	0.043179687	0.24553793	0.117951736	NA
INCENP	140.485173	-0.224253186	0.260325202	0.117966798	0.999938074
FTH1	2961.006202	0.213800923	0.191549153	0.117987243	0.999938074
AL138689.2	1610.603565	0.209999556	0.183074771	0.117998167	0.999938074
PQBP1	139.3927471	0.224450587	0.261263846	0.118097352	0.999938074
MAP3K3	177.0023465	-0.225216474	0.248992475	0.118111096	0.999938074
SLC18A1	64.31356339	-0.191551645	0.293273432	0.118187955	0.999938074
ADPRHL2	105.2262809	0.219539142	0.276049107	0.118246485	0.999938074
OR52B3P	4.815430241	0.054229919	0.247947877	0.118298227	NA
ZNF726	135.4294844	-0.221267852	0.268622448	0.118398898	0.999938074
FAM102B	382.2577173	-0.223401732	0.224499943	0.118408734	0.999938074
AL138960.1	5.70177749	-0.064639441	0.250556658	0.118436147	NA
WDR86	95.21393521	0.216035265	0.280844037	0.118528061	0.999938074
ASB16-AS1	146.8624198	-0.218967878	0.276355174	0.11862305	0.999938074
AC109583.2	18.22539039	-0.113124759	0.267938016	0.11870571	0.999938074
AC019205.1	169.43624	-0.224198623	0.256224278	0.118773514	0.999938074
C8orf31	46.26855233	0.182879437	0.293285988	0.118831633	0.999938074
RGR	167.626677	0.223809106	0.2628739	0.118841304	0.999938074
IFFO2	368.2637234	0.225454625	0.237764319	0.118886551	0.999938074
AC046158.1	15.98313344	0.106910852	0.265493598	0.11907612	0.999938074
LIN7C	614.8445551	0.217596495	0.202964135	0.119484187	0.999938074
GRIK3	2028.92228	0.207615258	0.185060172	0.119610874	0.999938074
TRPC5	30.38925806	-0.148537099	0.282564432	0.11961427	0.999938074
RNF19A	710.7083912	0.217030832	0.200290234	0.119654459	0.999938074
GPR12	57.86021551	-0.190109444	0.292304193	0.119708056	0.999938074
AC010538.1	61.20070272	-0.186782351	0.292436265	0.119745872	0.999938074
MT1F	12.42833205	0.099660799	0.262540569	0.11975458	0.999938074
SAR1A	636.5373438	0.214288343	0.194707433	0.119795828	0.999938074
AC012291.3	64.7672944	-0.198541543	0.290506582	0.119816173	0.999938074
VRK2	97.98590569	0.217650672	0.276271132	0.119818497	0.999938074
ACVR1	179.2792084	0.224424615	0.253736798	0.11985117	0.999938074
ZNF749	268.5495871	-0.22337492	0.234968994	0.119885591	0.999938074
GCNT4	270.2341739	0.223610181	0.229872011	0.119928692	0.999938074
AL353194.1	69.6359683	-0.201203875	0.289342911	0.120031101	0.999938074
RAD51D	227.7814796	-0.22351064	0.24010806	0.120107718	0.999938074
ZNF440	145.7637997	-0.223131621	0.25658531	0.12016294	0.999938074
ANXA7	550.0857596	0.217214962	0.202844068	0.120166631	0.999938074
DAPK2	115.7022645	-0.219208346	0.268904226	0.120186372	0.999938074
ZNF813	65.93809517	0.190868502	0.292618051	0.120210822	0.999938074
RPL6	1814.326865	-0.210347596	0.188407937	0.120330209	0.999938074
PRNP	753.056411	0.215340613	0.199730722	0.120389374	0.999938074
AC007679.1	36.29117723	0.166032745	0.288965928	0.120430646	0.999938074
UBR5	2554.612717	0.2102755	0.187245175	0.120516962	0.999938074
SPC24	193.9715333	-0.223170607	0.248474382	0.120571219	0.999938074
HIST1H3E	89.80012522	-0.211306611	0.281528903	0.120584121	0.999938074
DNA2	163.1123572	-0.222657313	0.252817536	0.120675213	0.999938074
EVI2A	46.11031735	0.170505403	0.289886608	0.120766899	0.999938074
C1QTNF7	24.95311977	0.127790784	0.274100075	0.120905147	0.999938074
UBR2	812.2722842	0.211907806	0.191565795	0.121008058	0.999938074
FAM120C	420.9906554	0.222629944	0.22854456	0.121031805	0.999938074
CUBN	95.23508663	0.209593064	0.284095137	0.121224398	0.999938074
APP	5912.369362	0.20711968	0.181122924	0.121236383	0.999938074
TMEM255A	81.0355762	-0.199840845	0.288891816	0.121295864	0.999938074
FILIP1	87.10441091	-0.20718744	0.283773634	0.121325269	0.999938074
CDHR2	23.5220101	-0.13756973	0.277976684	0.121327745	0.999938074
ZNF555	361.3196447	-0.219042793	0.213901364	0.121342937	0.999938074
ZFP69B	157.1962634	-0.221892999	0.251916327	0.121488552	0.999938074
FZD8	204.9696706	0.21470207	0.27780378	0.121509712	0.999938074
HIST1H3G	19.160603	-0.123871143	0.272211506	0.121535847	0.999938074
UBE2E1	589.0215362	0.221939013	0.226167327	0.121543803	0.999938074
MAP1LC3B2	3.809918959	0.049904566	0.246864848	0.121668769	NA
CDCA5	145.1668723	-0.21950714	0.263938905	0.121719517	0.999938074
CFAP221	7.76786178	-0.075130097	0.253671637	0.121756389	0.999938074
AC069209.2	27.45335261	0.14892587	0.282652352	0.121813785	0.999938074
SETD2	3471.321626	0.201575096	0.171873648	0.121830459	0.999938074
KCNN2	23.4861324	-0.134897288	0.27666179	0.121856231	0.999938074
TMEM107	66.57707013	-0.194375247	0.290102403	0.121870878	0.999938074
HMMR	169.4040686	-0.220066906	0.261495087	0.121881194	0.999938074
BMPR2	2809.705897	0.210969759	0.190653031	0.121963165	0.999938074
TMPRSS11CP	34.84794211	0.158056665	0.285904166	0.122099957	0.999938074
WSCD1	2508.999571	0.20278697	0.175260107	0.122107788	0.999938074
TMEM116	145.5070107	-0.221042362	0.256280992	0.122113314	0.999938074
PCDHB17P	18.5227539	0.112481188	0.267499075	0.122308141	0.999938074
PLEKHM3	270.5600442	0.221971794	0.230145041	0.122331651	0.999938074
TNS3	1263.287241	0.208172378	0.185029027	0.122368268	0.999938074
[truncated: 24,717 more rows]
