# Supplementary material for: Nuclear accumulation of host transcripts during Zika Virus Infection
Source: PLoS Pathog. 2023 Jan 5;19(1):e1011070. doi: 10.1371/journal.ppat.1011070 (PMC9847913; doi:10.1371/journal.ppat.1011070)
Supplement: S6 File — (XLSX) [file ppat.1011070.s015.xlsx]

## Sheet: Fig 3A
Replicate 1									Replicate 2									Replicate 3
Mock				ZIKV					Mock				ZIKV					Mock				ZIKV
Total	Nuc	Cyto	Nuc:Cyto	Whole	Nuc	Cyto	Nuc:Cyto		Whole	Nuc	Cyto	Nuc:Cyto	Whole	Nuc	Cyto	Nuc:Cyto		Whole	Nuc	Cyto	Nuc:Cyto	Whole	Nuc	Cyto	Nuc:Cyto
717108	218956	498152	0.439537	531276	340327	190949	1.78229		817813	331705	486108	0.682369	2150730	1588460	562270	2.82508		1300000	326967	973033	0.336029	1450000	403022	1046978	0.384938
443958	100496	343462	0.292597	794567	176431	618136	0.285424		1089370	574525	514845	1.11592	2863680	1915000	948680	2.01859		1870000	660469	1209531	0.546054	953042	274015	679027	0.403541
653670	139831	513839	0.27213	464627	162600	302027	0.538362		765492	254391	511101	0.497731	2512190	1708840	803350	2.12714		1680000	602215	1077785	0.558752	1770000	662299	1107701	0.597904
311442	78264	233178	0.335641	960951	457526	503425	0.908827		650129	262043	388086	0.675219	1886330	1002850	883480	1.13511		706563	169335	537228	0.315201	2140000	406957	1733043	0.234822
524353	176104	348249	0.505684	885170	190335	694835	0.273928		534715	206820	327895	0.630751	1499080	867191	631889	1.37238		755124	200530	554594	0.36158	2110000	449573	1660427	0.270757
784199	148233	635966	0.233083	801933	311419	490514	0.634883		1505080	694668	810412	0.857179	1029880	504727	525153	0.961105		1090000	270857	819143	0.330659	1800000	612688	1187312	0.516029
431066	161896	269170	0.601464	600096	465576	134520	3.46102		631324	207991	423333	0.491318	3545740	2920060	625680	4.66702		1520000	533102	986898	0.540179	989003	346604	642399	0.539546
774815	169598	605217	0.280227	1001120	214702	786418	0.273013		366807	167211	199596	0.837747	6940370	716141	6224229	0.115057		1630000	461306	1168694	0.394719	947297	242856	704441	0.34475
353849	101973	251876	0.404854	718549	288179	430370	0.669608		172749	117594	55155	2.13206	1490500	934211	556289	1.67936		1170000	575049	594951	0.966549	1010000	347604	662396	0.524768
664216	444024	220192	2.01653	945096	288651	656445	0.439718		248139	121748	126391	0.963265	3021940	1656200	1365740	1.21268		1060000	318003	741997	0.428577	898851	456580	442271	1.03235
297410	100300	197110	0.508853	886335	278312	608023	0.457733		470950	412315	58635	7.03189	1487140	772762	714378	1.08173		1590000	454164	1135836	0.39985	590709	250371	340338	0.735654
211600	84997	126603	0.671366	668633	278740	389893	0.714914		1047820	203794	844026	0.241455	1521030	976684	544346	1.79423		514485	166634	347851	0.479038	1530000	296889	1233111	0.240764
333393	198193	135200	1.46592	489804	154152	335652	0.459261		466935	236190	230745	1.0236	1377500	932982	444518	2.09886		1270000	300927	969073	0.310531	801593	369590	432003	0.855526
643045	171496	471549	0.363686	566729	393458	173271	2.27077		658813	352886	305927	1.1535	946243	535165	411078	1.30186		1040000	326833	713167	0.458284	770059	237797	532262	0.446767
483943	171303	312640	0.547924	819274	336674	482600	0.697625		722351	278630	443721	0.62794	2229460	920885	1308575	0.703731		1080000	249878	830122	0.301014	1470000	732132	737868	0.992226
288404	175532	112872	1.55514	528616	325330	203286	1.60036		519513	384675	134838	2.85287	1216140	702756	513384	1.36887		1030000	299231	730769	0.409474	1030000	532171	497829	1.06898
822813	216026	606787	0.356016	506971	270196	236775	1.14115		814407	239293	575114	0.416079	2068770	1291930	776840	1.66306		838646	593415	245231	2.41982	1530000	402831	1127169	0.357383
563463	380426	183037	2.07841	575101	335467	239634	1.39991		1152820	560377	592443	0.945875	2315480	1543160	772320	1.99808		1530000	205379	1324621	0.155047	1640000	534077	1105923	0.482924
419321	122217	297104	0.411361	1064610	183953	880657	0.208882		709592	286499	423093	0.677154	1230250	601104	629146	0.955428		1950000	504369	1445631	0.348892	984020	431794	552226	0.781915
368256	133637	234619	0.569592	431714	225913	205801	1.09773		606650	304185	302465	1.00569	1558250	1024620	533630	1.92009		1690000	449240	1240760	0.362068	2160000	856304	1303696	0.656828
485275	230734	254541	0.906471	533095	350331	182764	1.91685		892641	398941	493700	0.808064	1391440	897225	494215	1.81545		874573	208246	666327	0.312528	2370000	1520000	850000	1.78824
455223	150837	304386	0.495545	881377	268876	612501	0.438981		1289030	376674	912356	0.412859	1413010	1059100	353910	2.99257		1230000	294964	935036	0.315457	1740000	555122	1184878	0.468506
338282	184647	153635	1.20186	686175	311862	374313	0.833158		596146	265120	331026	0.800904	1793640	1322470	471170	2.80678		1750000	507863	1242137	0.408862	1800000	832826	967174	0.861092
404522	90184	314338	0.286901	998135	247873	750262	0.330382		920947	614268	306679	2.00297	90294	54748	35546	1.5402		974090	272977	701113	0.389348	2690000	1260000	1430000	0.881119
305842	151836	154006	0.98591	616781	123252	493529	0.249736		629895	273187	356708	0.765856	2935570	1665080	1270490	1.31058		790693	195781	594912	0.329092	799059	330005	469054	0.703554
231890	74114	157776	0.469742	655922	345961	309961	1.11614		813371	290356	523015	0.555158	2678450	1423660	1254790	1.13458		518212	340258	177954	1.91206	1610000	871427	738573	1.17988
401094	106989	294105	0.363778	365187	120495	244692	0.492435		669260	206705	462555	0.446877	1039490	596591	442899	1.34701		1540000	138517	1401483	0.098836	1080000	660485	419515	1.5744
448063	300438	147625	2.03514	619437	435174	184263	2.3617		414180	142228	271952	0.522989	1975980	1170260	805720	1.45244		540089	139636	400453	0.348695	1310000	698749	611251	1.14315

## Sheet: Fig 3B
Rep 1									Rep 2										Rep 3
Mock				ZIKV					Mock				ZIKV						Mock				ZIKV
Nuc	Cyto	Total	Nuc:Cyto	Nuc	Cyto	Total	Nuc:Cyto		Nuc	Cyto	Total	Nuc:Cyto	Nuc	Cyto	Total	Nuc:Cyto	Cyto		Nuc	Cyto	Total	Nuc:Cyto	Nuc	Cyto	Total	Nuc:Cyto
2970000000	2530000000	5500000000	1.17391	2780000000	2470000000	5250000000	1.12551		5040000000	5360000000	10400000000	0.940299	3860000000	5510000000	9370000000	0.700544	4.68e+09		4680000000	7620000000	12300000000	0.614173	4570000000	3500000000	8070000000	1.30571
5070000000	3680000000	8750000000	1.37772	1220000000	1810000000	3030000000	0.674033		9340000000	6560000000	15900000000	1.42378	1720000000	890000000	2610000000	1.93258	4.53e+09		4530000000	4490000000	9020000000	1.00891	4420000000	4360000000	8780000000	1.01376
6720000000	10180000000	16900000000	0.660118	1490000000	2370000000	3860000000	0.628692		8450000000	12350000000	20800000000	0.684211	3990000000	4100000000	8090000000	0.973171	7.49e+09		7490000000	7210000000	14700000000	1.03883	5220000000	3120000000	8340000000	1.67308
5330000000	5870000000	11200000000	0.908007	1080000000	990000000	2070000000	1.09091		3790000000	3200000000	6990000000	1.18437	3200000000	2490000000	5690000000	1.28514	4.92e+09		4920000000	4950000000	9870000000	0.993939	5530000000	3810000000	9340000000	1.45144
4040000000	3600000000	7640000000	1.12222	240000000	273000000	513000000	0.879121		5190000000	5710000000	10900000000	0.908932	1670000000	1630000000	3300000000	1.02454	5.72e+09		5720000000	5380000000	11100000000	1.0632	8560000000	7540000000	16100000000	1.13528
5740000000	7060000000	12800000000	0.813031	4280000000	2300000000	6580000000	1.86087		2780000000	8620000000	11400000000	0.322506	1970000000	700000000	2670000000	2.81429	7.38e+09		7380000000	5020000000	12400000000	1.47012	7980000000	13320000000	21300000000	0.599099
4340000000	5760000000	10100000000	0.753472	4610000000	8390000000	13000000000	0.549464		4460000000	4960000000	9420000000	0.899194	3730000000	4310000000	8040000000	0.865429	5.63e+09		5630000000	4770000000	10400000000	1.18029	3760000000	4800000000	8560000000	0.783333
4180000000	5290000000	9470000000	0.79017	5730000000	3720000000	9450000000	1.54032		3590000000	2540000000	6130000000	1.41339	2470000000	1920000000	4390000000	1.28646	5.63e+09		5630000000	8470000000	14100000000	0.664699	5950000000	4850000000	10800000000	1.2268
4890000000	7310000000	12200000000	0.668947	1730000000	220000000	1950000000	7.86364		3900000000	3160000000	7060000000	1.23418	3080000000	3190000000	6270000000	0.965517	8.25e+09		8250000000	8650000000	16900000000	0.953757	5840000000	4960000000	10800000000	1.17742
3090000000	4050000000	7140000000	0.762963	4210000000	6990000000	11200000000	0.602289		7650000000	5050000000	12700000000	1.51485	1450000000	1400000000	2850000000	1.03571	6.72e+09		6720000000	9980000000	16700000000	0.673347	7280000000	7020000000	14300000000	1.03704
2800000000	5480000000	8280000000	0.510949	3530000000	540000000	4070000000	6.53704		5350000000	11050000000	16400000000	0.484163	3110000000	3720000000	6830000000	0.836022	5.43e+09		5430000000	4870000000	10300000000	1.11499	2960000000	3780000000	6740000000	0.783069
3200000000	4900000000	8100000000	0.653061	5150000000	5850000000	11000000000	0.880342		4000000000	3430000000	7430000000	1.16618	2420000000	390000000	2810000000	6.20513	5.03e+09		5030000000	6870000000	11900000000	0.732169	4660000000	6940000000	11600000000	0.67147
750000000	930000000	1680000000	0.806452	3450000000	3860000000	7310000000	0.893782		3990000000	5040000000	9030000000	0.791667	2760000000	1800000000	4560000000	1.53333	4.75e+09		4750000000	4270000000	9020000000	1.11241	2360000000	2070000000	4430000000	1.1401
3900000000	7100000000	11000000000	0.549296	4880000000	3750000000	8630000000	1.30133		8440000000	9860000000	18300000000	0.855984	2500000000	960000000	3460000000	2.60417	3.23e+09		3230000000	2100000000	5330000000	1.5381	1920000000	160000000	2080000000	12
2420000000	3330000000	5750000000	0.726727	1070000000	370000000	1440000000	2.89189		3970000000	5470000000	9440000000	0.725777	4060000000	2640000000	6700000000	1.53788	3.83e+09		3830000000	4710000000	8540000000	0.813163	3180000000	1880000000	5060000000	1.69149

## Sheet: Fig 3D
Replicate 1									Replicate 2									Replicate 3
Mock				ZIKV					Mock				ZIKV					Mock				ZIKV
Nuc	Total	Cyto	Nuc:Cyto	Nuc	Total	Cyto	Nuc:Cyto		Nuc	Total	Cyto	Nuc:Cyto	Nuc	Total	Cyto	Nuc:Cyto		Nuc	Total	Cyto	Nuc:Cyto	Nuc	Total	Cyto	Nuc:Cyto
2618600	8547590	5928990	0.44166	6881280	9271470	2390190	2.87897		759034	1431690	672656	1.12841	2976610	5339630	2363020	1.25966		3209190	3777290	568100	5.64899	2918560	3390000	471440	6.19073
2963050	6303530	3340480	0.887013	3882470	6344440	2461970	1.57698		1647950	2080870	432920	3.80659	2307070	3356570	1049500	2.19826		4200130	7198610	2998480	1.40075	6861090	7080000	218910	31.3421
2311180	3576870	1265690	1.82602	8264930	13458100	5193170	1.5915		1016030	1167650	151620	6.70116	2780940	3078850	297910	9.33483		4072390	5368920	1296530	3.14099	6665250	6860000	194750	34.2246
3162920	8643420	5480500	0.577123	6945160	10086900	3141740	2.21061		1282280	2789360	1507080	0.850837	3207660	3992160	784500	4.0888		4119680	7397700	3278020	1.25676	3348100	4130000	781900	4.28201
3251910	7449440	4197530	0.77472	4255560	7933810	3678250	1.15695		1177950	1702610	524660	2.24517	4617160	4901390	284230	16.2444		4351760	7972740	3620980	1.20182	8063680	9600000	1536320	5.2487
4783420	9497200	4713780	1.01477	8490510	11611400	3120890	2.72054		1536870	2430410	893540	1.71998	2772400	2892680	120280	23.0496		3183630	5552850	2369220	1.34375	3578250	6390000	2811750	1.27261
865936	3849720	2983784	0.290214	2325160	4612790	2287630	1.01641		1171640	1940950	769310	1.52298	3317260	3922830	605570	5.47791		2172560	2673320	500760	4.33853	4989560	6240000	1250440	3.99024
701539	3918330	3216791	0.218087	5219200	7060230	1841030	2.83493		1389980	1970870	580890	2.39285	4183400	5950550	1767150	2.36731		4278160	5367090	1088930	3.92877	6173120	7270000	1096880	5.62789
2936390	7134910	4198520	0.699387	15535500	20947300	5411800	2.87067		980045	1356070	376025	2.60633	4333800	4940730	606930	7.14053		4747050	9804940	5057890	0.938544	8017340	10200000	2182660	3.6732
2736600	6402740	3666140	0.746453	5244980	7548430	2303450	2.27701		1199650	1542380	342730	3.50028	2220790	3205650	984860	2.25493		7464210	11370400	3906190	1.91087	7255410	8520000	1264590	5.73736
2288990	6282600	3993610	0.573163	6269790	9565560	3295770	1.90237		1874290	2299300	425010	4.40999	1560650	1706730	146080	10.6835		2329450	2627050	297600	7.82745	2582540	3790510	1207970	2.13792
2625770	4901090	2275320	1.15402	3844010	5111340	1267330	3.03316		2208590	3190620	982030	2.249	2912320	2961410	49090	59.3261		6690630	12194700	5504070	1.21558	3282700	3658400	375700	8.73756
3982160	10445400	6463240	0.616124	10169700	14196000	4026300	2.52582		954990	1569330	614340	1.5545	1768860	3387850	1618990	1.09257		6568120	9272850	2704730	2.42838	2651900	3605880	953980	2.77983
2263810	6970000	4706190	0.481028	4923740	7977710	3053970	1.61224		2262480	3214890	952410	2.37553	3389060	3689110	300050	11.295		4947730	6445910	1498180	3.30249	2049610	2447490	397880	5.15133
1997920	4512600	2514680	0.794503	7017090	10880800	3863710	1.81615		944677	1224430	279753	3.37683	1695170	2227160	531990	3.18647		4075250	7639160	3563910	1.14348	2955080	2960700	5620	525.815
2633290	6397380	3764090	0.699582	4860330	6037010	1176680	4.13055		1076300	1431600	355300	3.02927	3978850	4367830	388980	10.2289		4935570	8267910	3332340	1.48111	2553920	3557590	1003670	2.54458
3708410	8829640	5121230	0.724125	3545420	4713820	1168400	3.03442		1238300	1434980	196680	6.29601	3374340	3570630	196290	17.1906		2397370	4749730	2352360	1.01913	2802160	3600480	798320	3.51007
3602250	7626260	4024010	0.895189	3221610	3957280	735670	4.37915		2453830	3343790	889960	2.75724	317279	563352	246073	1.28937		5825540	8958260	3132720	1.85958	2133390	2160250	26860	79.4263
2057450	6213500	4156050	0.495049	3028200	6241070	3212870	0.942522		624218	934253	310035	2.01338	723340	1524650	801310	0.902697		7960870	14833100	6872230	1.15841	3004060	3494040	489980	6.13098
2893820	9157350	6263530	0.462011	9342080	12529100	3187020	2.93129		1424890	1938020	513130	2.77686	2780030	2905810	125780	22.1023		2040260	2294280	254020	8.03189	1882390	1891590	9200	204.608
2668650	6320490	3651840	0.730769	7372490	9311060	1938570	3.80306		2415960	2858420	442460	5.46029	3969230	5431110	1461880	2.71515		16122100	21134300	5012200	3.21657	2352500	2816380	463880	5.07135
2380450	7002310	4621860	0.515042	4223560	4863680	640120	6.59808		1047260	1516220	468960	2.23315	4710510	6517460	1806950	2.60688		12564800	19752400	7187600	1.74812	3797480	4532890	735410	5.16376
2791110	8724790	5933680	0.470384	7848110	10085300	2237190	3.50802		593751	1134410	540659	1.0982	7224660	9340570	2115910	3.41445		5289720	8954600	3664880	1.44335	3066270	3259870	193600	15.8382
1283820	5531090	4247270	0.302269	7113420	9104850	1991430	3.57202		1561290	2633860	1072570	1.45565	2884320	3208040	323720	8.90992		5208340	8509270	3300930	1.57784	897168	932481	35313	25.4062
1357720	5715440	4357720	0.311567	8438310	12881700	4443390	1.89907		1357400	1556180	198780	6.82865	1916960	2919680	1002720	1.91176		4487020	7541250	3054230	1.46912	1419560	1438560	19000	74.7137

## Sheet: Fig 3E
Rep1									Rep2									Rep3
siNT				siUPF1					siNT				siUPF1					siNT				siUPF1
Nuc	Cyto	Total	Nuc:Cyto	Nuc	Cyto	Total	Nuc:Cyto		Nuc	Cyto	Total	Nuc:Cyto	Nuc	Cyto	Total	Nuc:Cyto		Nuc	Cyto	Total	Nuc:Cyto	Nuc	Cyto	Total	Nuc:Cyto
4330000000	7370000000	11700000000	0.587517	1510000000	2340000000	3850000000	0.645299		2520000000	2580000000	5100000000	0.976744	2540000000	3580000000	6120000000	0.709497		5330000000	5970000000	11300000000	0.892797	3080000000	2040000000	5120000000	1.5098
4120000000	3810000000	7930000000	1.08136	2900000000	3080000000	5980000000	0.941558		4360000000	4790000000	9150000000	0.91023	4690000000	7010000000	11700000000	0.669044		2950000000	7050000000	10000000000	0.41844	3760000000	3130000000	6890000000	1.20128
2250000000	870000000	3120000000	2.58621	4690000000	4020000000	8710000000	1.16667		2780000000	2920000000	5700000000	0.952055	4020000000	6080000000	10100000000	0.661184		6120000000	13180000000	19300000000	0.46434	4200000000	3940000000	8140000000	1.06599
909000000	6611000000	7520000000	0.137498	5220000000	1510000000	6730000000	3.45695		2900000000	5080000000	7980000000	0.570866	5780000000	11520000000	17300000000	0.501736		11700000000	24200000000	35900000000	0.483471	1460000000	2440000000	3900000000	0.598361
2449000000	5271000000	7720000000	0.464618	2690000000	1920000000	4610000000	1.40104		8000000000	16500000000	24500000000	0.484848	3230000000	5110000000	8340000000	0.632094		6210000000	15890000000	22100000000	0.390812	3190000000	3950000000	7140000000	0.807595
3110000000	3880000000	6990000000	0.801546	2420000000	2290000000	4710000000	1.05677		5890000000	8110000000	14000000000	0.726264	2400000000	2950000000	5350000000	0.813559		3830000000	10670000000	14500000000	0.35895	4000000000	5900000000	9900000000	0.677966
3870000000	4800000000	8670000000	0.80625	2070000000	2510000000	4580000000	0.824701		3330000000	6870000000	10200000000	0.484716	3730000000	6870000000	10600000000	0.54294		3120000000	5230000000	8350000000	0.596558	5640000000	5860000000	11500000000	0.962457
2210000000	9590000000	11800000000	0.230448	3470000000	3870000000	7340000000	0.896641		3530000000	4590000000	8120000000	0.769063	4670000000	5430000000	10100000000	0.860037		3450000000	7550000000	11000000000	0.456954	5080000000	6320000000	11400000000	0.803797
1980000000	7870000000	9850000000	0.251588	5150000000	5850000000	11000000000	0.880342		3100000000	5510000000	8610000000	0.562613	2120000000	3240000000	5360000000	0.654321		3320000000	6880000000	10200000000	0.482558	3390000000	5170000000	8560000000	0.655706
4850000000	7450000000	12300000000	0.651007	2470000000	3310000000	5780000000	0.746224		3010000000	7190000000	10200000000	0.418637	5030000000	7870000000	12900000000	0.639136		3000000000	8600000000	11600000000	0.348837	4130000000	5380000000	9510000000	0.767658

## Sheet: Fig 3F
Replicate 1									Replicate 2									Replicate 3
Mock				ZIKV					Mock				ZIKV					Mock				ZIKV
Total	Nuc	Cyto	Nuc:Cyto	Total	Nuc	Cyto	Nuc:Cyto		Total	Nuc	Cyto	Nuc:Cyto	Total	Nuc	Cyto	Nuc:Cyto		Total	Nuc	Cyto	Nuc:Cyto	Total	Nuc	Cyto	Nuc:Cyto
599000	282000	317000	0.88959	1360000	659000	701000	0.940086		296000	217000	79000	2.74684	728000	505000	223000	2.26457		793000	533000	260000	2.05	512000	260000	252000	1.03175
629000	301000	328000	0.917683	1630000	783000	847000	0.924439		194000	146000	48000	3.04167	646000	472000	174000	2.71264		386000	269000	117000	2.29915	805000	519000	286000	1.81469
517000	290000	227000	1.27753	1050000	498000	552000	0.902174		344000	211000	133000	1.58647	831000	497000	334000	1.48802		841000	419000	422000	0.992891	787000	556000	231000	2.40693
940000	451000	489000	0.92229	1480000	966000	514000	1.87938		562000	482000	80000	6.025	373000	227000	146000	1.55479		577000	358000	219000	1.6347	561000	342000	219000	1.56164
557000	278000	279000	0.996416	1410000	921000	489000	1.88344		396000	267000	129000	2.06977	345000	237000	108000	2.19444		705000	504000	201000	2.50746	607000	424000	183000	2.31694
1490000	829000	661000	1.25416	1850000	959000	891000	1.07632		583000	379000	204000	1.85784	1080000	547000	533000	1.02627		1340000	701000	639000	1.09703	1160000	580000	580000	1
650000	338000	312000	1.08333	1350000	503000	847000	0.593861		257000	192000	65000	2.95385	444000	299000	145000	2.06207		1090000	641000	449000	1.42762	1090000	558000	532000	1.04887
989000	483000	506000	0.954545	2090000	1020000	1070000	0.953271		476000	318000	158000	2.01266	421000	183000	238000	0.768908		657000	446000	211000	2.11374	382000	183000	199000	0.919598
1660000	919000	741000	1.24022	1430000	723000	707000	1.02263		451000	336000	115000	2.92174	410000	190000	220000	0.863636		1040000	672000	368000	1.82609	877000	553000	324000	1.70679
363000	226000	137000	1.64964	2490000	1720000	770000	2.23377		310000	250000	60000	4.16667	1000000	469000	531000	0.883239		1210000	751000	459000	1.63617	471000	200000	271000	0.738007
1670000	1000000	670000	1.49254	1430000	722000	708000	1.01977		726000	359000	367000	0.978202	804000	338000	466000	0.725322		1600000	1260000	340000	3.70588	332000	228000	104000	2.19231
1710000	1310000	400000	3.275	2310000	1210000	1100000	1.1		375000	214000	161000	1.32919	859000	501000	358000	1.39944		741000	496000	245000	2.02449	472000	268000	204000	1.31373
853000	738000	115000	6.41739	1850000	891000	959000	0.929093		332000	223000	109000	2.04587	514000	207000	307000	0.674267		1760000	1160000	600000	1.93333	744000	539000	205000	2.62927
455000	430000	25000	17.2	1850000	1180000	670000	1.76119		357000	244000	113000	2.15929	456000	163000	293000	0.556314		992000	710000	282000	2.51773	589000	302000	287000	1.05226
1960000	1110000	850000	1.30588	1750000	1000000	750000	1.33333		272000	161000	111000	1.45045	513000	311000	202000	1.5396		1550000	810000	740000	1.09459	423000	215000	208000	1.03365

## Sheet: Figure 3A
Mock			ZIKV			Nuc:Total Ratios
Rep 1	Rep 2	Rep 3	Rep 1	Rep 2	Rep 3
0.305332	0.4056	0.250792	0.640584	0.738568	0.278119
0.226364	0.527392	0.352491	0.222047	0.66872	0.287516
0.213917	0.332324	0.359047	0.349958	0.680219	0.374286
0.251296	0.403063	0.23966	0.476118	0.531641	0.19012
0.33585	0.386785	0.265559	0.215026	0.578482	0.213301
0.189025	0.461549	0.24911	0.388335	0.490083	0.340193
0.375571	0.329452	0.350158	0.775836	0.82354	0.350458
0.218888	0.455856	0.283495	0.214462	0.103185	0.256367
0.288182	0.680722	0.492429	0.401057	0.626777	0.344893
0.668493	0.490644	0.300627	0.30542	0.548059	0.50796
0.337245	0.875496	0.285388	0.314003	0.51963	0.423848
0.401687	0.194493	0.323885	0.41688	0.64212	0.193532
0.594473	0.505831	0.236883	0.314722	0.677301	0.461069
0.266694	0.535639	0.315445	0.694261	0.565568	0.308804
0.353974	0.385727	0.230545	0.410942	0.413053	0.498205
0.608632	0.740453	0.291129	0.615437	0.577858	0.51871
0.262546	0.293825	0.707587	0.532961	0.624492	0.263749
0.675157	0.486092	0.133903	0.583318	0.666454	0.326433
0.291464	0.403752	0.258595	0.172789	0.488603	0.438806
0.362892	0.501418	0.265811	0.523293	0.657545	0.396188
0.475471	0.446922	0.238112	0.657164	0.644818	0.639853
0.331347	0.292215	0.239658	0.305064	0.749535	0.318713
0.545837	0.444723	0.290116	0.454493	0.737311	0.462275
0.22294	0.666996	0.280238	0.248336	0.60633	0.466738
0.496452	0.433702	0.247607	0.199831	0.567208	0.412992

## Sheet: Figure 3B
Mock			Zikv			Nuc:Total Ratios
Rep 1	Rep 2	Rep 3	Rep 1	Rep 2	Rep 3
0.54	0.48	0.38	0.38	0.41	0.57
0.58	0.59	0.5	0.5	0.66	0.5
0.4	0.41	0.51	0.51	0.49	0.63
0.48	0.54	0.5	0.5	0.56	0.59
0.53	0.48	0.52	0.52	0.51	0.53
0.45	0.24	0.6	0.6	0.74	0.37
0.43	0.47	0.54	0.54	0.46	0.44
0.44	0.59	0.4	0.4	0.56	0.55
0.4	0.55	0.49	0.49	0.49	0.54
0.43	0.6	0.4	0.4	0.51	0.51
0.34	0.33	0.53	0.53	0.46	0.44
0.4	0.54	0.42	0.42	0.86	0.4
0.45	0.44	0.53	0.53	0.61	0.53
0.35	0.46	0.61	0.61	0.72	0.92
0.42	0.42	0.45	0.45	0.61	0.63

## Sheet: Figure 3C
Vector	Capsid	Normalized Flouresence Intensities
0.410424	0.210039
0.757898	0.0249701
0.295926	0.0282703
0.700138	0.36856
0.719216	0.118493

## Sheet: Figure 3D
Vec			Capsid			Nuc:Total Ratios
Rep 1	Rep 2	Rep 3	Rep 1	Rep 2	Rep 3
0.438564	0.48	0.85	0.742199	0.557456	0.860932
0.440457	0.56	0.97	0.611948	0.68733	0.969081
0.631457	0.54	0.9	0.614123	0.90324	0.971611
0.250116	0.57	0.84	0.688533	0.80349	0.810678
0.336066	0.59	0.79	0.536383	0.94201	0.839967
0.501636	0.42	0.98	0.731222	0.958419	0.559977
0.485682	0.53	0.81	0.504068	0.845629	0.799609
0.614425	0.79	0.75	0.739239	0.703027	0.849122
0.427685	0.51	0.9	0.741647	0.877158	0.786014
0.401531	0.56	0.71	0.694844	0.692774	0.851574
0.553794	0.77	0.98	0.655455	0.914409	0.681317
0.480696	0.64	0.99	0.752055	0.983423	0.897305
0.544076	0.37	0.88	0.716378	0.522119	0.735438
0.416688	0.61	0.93	0.617187	0.918666	0.837433
0.439286	0.5	0.7	0.644906	0.761135	0.998102
0.537067	0.4	0.69	0.805089	0.910944	0.717879
0.474099	0.78	0.9	0.752133	0.945027	0.778274
0.525883	0.71	0.78	0.814097	0.563198	0.987566
0.334766	0.33	0.71	0.485205	0.47443	0.859767
0.514157	0.68	0.76	0.745631	0.956714	0.995136
0.401409	0.59	0.92	0.791799	0.730832	0.835292
0.454902	0.51	0.99	0.868388	0.722752	0.837761
0.284551	0.53	0.79	0.778173	0.773471	0.940611
0.573777	0.72	0.79	0.781278	0.899091	0.96213
0.476335	0.46	0.76	0.655062	0.656565	0.986792

## Sheet: Figure 3E
siNT			siUPF1	Nuc:Total Ratios
Rep 1	Rep 2	Rep 3	Rep 1	Rep 2	Rep 3
0.370085	0.49	0.47	0.392208	0.42	0.6
0.519546	0.48	0.3	0.48495	0.4	0.55
0.721154	0.49	0.32	0.538462	0.4	0.52
0.12	0.36	0.33	0.775632	0.33	0.37
0.317228	0.33	0.28	0.583514	0.39	0.45
0.444921	0.42	0.26	0.5138	0.45	0.4
0.446367	0.33	0.37	0.451965	0.35	0.49
0.187288	0.43	0.31	0.472752	0.46	0.45
0.201015	0.36	0.33	0.468182	0.4	0.4
0.394309	0.3	0.26	0.427336	0.39	0.43

[truncated: 5 more sheets: Figure 3F, Figure 4A, Figure 4B, Figure 4C, Figure 4D]
